# Supplementary material for: Plant stem cell maintenance involves direct transcriptional repression of differentiation program
Source: Mol Syst Biol. 2013 Apr 2;9:654. doi: 10.1038/msb.2013.8 (PMC3658276; doi:10.1038/msb.2013.8)
Supplement: Software for Computational Methods — This archive contains the simulation tool and scripts for running perturbations etc. for the computational work. When unzipping the archive a directory MSB_WCK is created. Instructions on how to use the software can be found in the README file in the directory [file msb20138-s2.zip]

Archive with 658 entries (551 files):
- MSB_WCK/organism/tools/plot/src/src/la/uBlasLUSolver.cc
- MSB_WCK/organism/tools/plot/src/src/la/uBlasLUSolver.h
- MSB_WCK/organism/tools/plot/src/src/la/uBlasSparseMatrix.h
- MSB_WCK/organism/tools/plot/src/src/la/uBlasVector.h
- MSB_WCK/organism/tools/plot/src/src/la/uBlasDenseMatrix.h
- MSB_WCK/organism/tools/plot/src/src/la/uBlasMatrix.h
- MSB_WCK/organism/tools/plot/src/src/la/uBlasLinearSolver.h
- MSB_WCK/organism/tools/plot/src/src/la/SparseVector.h
- MSB_WCK/organism/tools/plot/src/src/la/uBlasKrylovMatrix.h
- MSB_WCK/organism/tools/plot/src/src/la/DenseVector.h
- MSB_WCK/organism/tools/plot/src/src/la/ublas.h
- MSB_WCK/organism/tools/plot/src/src/la/uBlasKrylovSolver.h
- MSB_WCK/organism/tools/plot/src/src/la/uBlasPreconditioner.h
- MSB_WCK/organism/tools/plot/src/src/la/LUSolver.h
- MSB_WCK/organism/tools/plot/src/src/la/uBlasILUPreconditioner.h
- MSB_WCK/organism/tools/plot/src/src/la/LU.cc
- MSB_WCK/organism/tools/plot/src/src/la/LU.h
- MSB_WCK/organism/tools/plot/src/src/la/uBlasVector.cc
- MSB_WCK/organism/tools/plot/src/src/la/SparseMatrix.h
- MSB_WCK/organism/tools/plot/src/src/la/uBlasILUPreconditioner.cc
- MSB_WCK/organism/tools/plot/src/src/la/DenseMatrix.h
- MSB_WCK/organism/tools/plot/src/src/la/Preconditioner.h
- MSB_WCK/organism/tools/plot/src/src/la/uBlasDummyPreconditioner.cc
- MSB_WCK/organism/tools/plot/src/src/la/uBlasDummyPreconditioner.h
- MSB_WCK/organism/src/reactions/sphericalBacteria/.svn/text-base/NeighborhoodLatticeWalls2D.cc.svn-base
- MSB_WCK/organism/src/reactions/sphericalBacteria/.svn/text-base/substrateDependentGrowth2D.h.svn-base
- MSB_WCK/organism/src/reactions/sphericalBacteria/.svn/text-base/gradientSmooth2D.h.svn-base
- MSB_WCK/organism/src/reactions/sphericalBacteria/.svn/text-base/CellMechanics.h.svn-base
- MSB_WCK/organism/src/reactions/sphericalBacteria/.svn/text-base/gradientGaussian2D.h.svn-base
- MSB_WCK/organism/src/reactions/sphericalBacteria/.svn/text-base/WallMechanics2D.cc.svn-base
- MSB_WCK/organism/src/reactions/sphericalBacteria/.svn/text-base/WallMechanics2D.h.svn-base
- MSB_WCK/organism/src/reactions/sphericalBacteria/.svn/text-base/NeighborhoodLatticeWalls2D.h.svn-base
- MSB_WCK/organism/src/reactions/sphericalBacteria/.svn/text-base/gradientSmooth2D.cc.svn-base
- MSB_WCK/organism/src/reactions/sphericalBacteria/.svn/text-base/gradientGaussian2D.cc.svn-base
- MSB_WCK/organism/src/reactions/sphericalBacteria/.svn/text-base/NeighborhoodLattice.h.svn-base
- MSB_WCK/organism/src/reactions/sphericalBacteria/.svn/text-base/substrateDependentGrowth2D.cc.svn-base
- MSB_WCK/organism/src/reactions/sphericalBacteria/.svn/text-base/substrateDependentGrowth3D.cc.svn-base
- MSB_WCK/organism/src/reactions/sphericalBacteria/.svn/text-base/CellDivision.h.svn-base
- MSB_WCK/organism/src/reactions/sphericalBacteria/.svn/text-base/substrateDependentGrowth3D.h.svn-base
- MSB_WCK/organism/src/reactions/sphericalBacteria/.svn/text-base/Makefile.svn-base
- MSB_WCK/organism/src/reactions/meshedRoot/.svn/text-base/influxMM.h.svn-base
- MSB_WCK/organism/src/reactions/meshedRoot/.svn/text-base/outfluxMM.h.svn-base
- MSB_WCK/organism/src/reactions/meshedRoot/.svn/text-base/membraneTransportRestricted.cc.svn-base
- MSB_WCK/organism/src/reactions/meshedRoot/.svn/text-base/diffusionRestricted.cc.svn-base
- MSB_WCK/organism/src/reactions/meshedRoot/.svn/text-base/membraneTransportRestricted.h.svn-base
- MSB_WCK/organism/src/reactions/meshedRoot/.svn/text-base/diffusionRestricted.h.svn-base
- MSB_WCK/organism/src/reactions/meshedRoot/.svn/text-base/influxMM.cc.svn-base
- MSB_WCK/organism/src/reactions/meshedRoot/.svn/text-base/outfluxMM.cc.svn-base
- MSB_WCK/organism/src/reactions/meshedRoot/.svn/text-base/constantMassProduction.h.svn-base
- MSB_WCK/organism/src/reactions/meshedRoot/.svn/text-base/influx.cc.svn-base
- MSB_WCK/organism/src/reactions/meshedRoot/.svn/text-base/activeTransport.cc.svn-base
- MSB_WCK/organism/src/reactions/meshedRoot/.svn/text-base/outflux.cc.svn-base
- MSB_WCK/organism/src/reactions/meshedRoot/.svn/text-base/influx.h.svn-base
- MSB_WCK/organism/src/reactions/meshedRoot/.svn/text-base/outflux.h.svn-base
- MSB_WCK/organism/src/reactions/meshedRoot/.svn/text-base/activeTransportMM.cc.svn-base
- MSB_WCK/organism/src/reactions/meshedRoot/.svn/text-base/activeTransportMM.h.svn-base
- MSB_WCK/organism/src/reactions/meshedRoot/.svn/text-base/constantMassProduction.cc.svn-base
- MSB_WCK/organism/src/reactions/meshedRoot/.svn/text-base/Makefile.svn-base
- MSB_WCK/organism/src/reactions/meshedRoot/.svn/text-base/activeTransport.h.svn-base
- MSB_WCK/organism/src/reactions/simplifiedAuxinTransportJTB/.svn/text-base/auxinTransport.cc.svn-base
- MSB_WCK/organism/src/reactions/simplifiedAuxinTransportJTB/.svn/text-base/auxinTransport.h.svn-base
- MSB_WCK/organism/src/reactions/simplifiedAuxinTransportJTB/.svn/text-base/Makefile.svn-base
- MSB_WCK/organism/src/reactions/simplifiedAuxinTransportJTB/.svn/prop-base/auxinTransport.cc.svn-base
- MSB_WCK/organism/src/reactions/simplifiedAuxinTransportJTB/.svn/prop-base/auxinTransport.h.svn-base
- MSB_WCK/organism/src/reactions/simplifiedAuxinTransportJTB/.svn/prop-base/Makefile.svn-base
- MSB_WCK/organism/src/reactions/mechanical/.svn/text-base/mechanicalCigar.h.svn-base
- MSB_WCK/organism/src/reactions/mechanical/.svn/text-base/mechanical.cc.svn-base
- MSB_WCK/organism/src/reactions/mechanical/.svn/text-base/sphereForce.h.svn-base
- MSB_WCK/organism/src/reactions/mechanical/.svn/text-base/sphereWall.h.svn-base
- MSB_WCK/organism/src/reactions/mechanical/.svn/text-base/sphereSpring.h.svn-base
- MSB_WCK/organism/src/reactions/mechanical/.svn/text-base/sphereForce.cc.svn-base
- MSB_WCK/organism/src/reactions/mechanical/.svn/text-base/sphereBudSpring.h.svn-base
- MSB_WCK/organism/src/reactions/mechanical/.svn/text-base/sphereWall.cc.svn-base
- MSB_WCK/organism/src/reactions/mechanical/.svn/text-base/ellipticSpring.h.svn-base
- MSB_WCK/organism/src/reactions/transport/.svn/text-base/membraneTransport.cc.svn-base
- MSB_WCK/organism/src/reactions/transport/.svn/text-base/membraneTransport.h.svn-base
- MSB_WCK/organism/src/reactions/transport/.svn/text-base/Makefile.svn-base
- MSB_WCK/organism/src/reactions/transport/.svn/text-base/directionalTransport.h.svn-base
- MSB_WCK/organism/src/reactions/transport/.svn/text-base/diffusion.cc.svn-base
- MSB_WCK/organism/src/reactions/transport/.svn/text-base/diffusion.h.svn-base
- MSB_WCK/organism/src/reactions/transport/.svn/text-base/polarizationTransport.cc.svn-base
- MSB_WCK/organism/src/reactions/transport/.svn/text-base/directionalTransport.cc.svn-base
- MSB_WCK/organism/src/reactions/transport/.svn/text-base/polarizationTransport.h.svn-base
- MSB_WCK/organism/src/reactions/elongatedBacteria/.svn/text-base/flagellarMotor.h.svn-base
- MSB_WCK/organism/src/reactions/elongatedBacteria/.svn/text-base/WallMechanics2D.cc.svn-base
- MSB_WCK/organism/src/reactions/elongatedBacteria/.svn/text-base/WallMechanics3D.cc.svn-base
- MSB_WCK/organism/src/reactions/elongatedBacteria/.svn/text-base/helperFunctions.cc.svn-base
- MSB_WCK/organism/src/reactions/elongatedBacteria/.svn/text-base/NeighborhoodLatticeWalls2D.h.svn-base
- MSB_WCK/organism/src/reactions/elongatedBacteria/.svn/text-base/CellMechanics.h.svn-base
- MSB_WCK/organism/src/reactions/elongatedBacteria/.svn/text-base/gradientSmooth2D.cc.svn-base
- MSB_WCK/organism/src/reactions/elongatedBacteria/.svn/text-base/WallMechanics2D.h.svn-base
- MSB_WCK/organism/src/reactions/elongatedBacteria/.svn/text-base/gradientGaussian2D.cc.svn-base
- MSB_WCK/organism/src/reactions/elongatedBacteria/.svn/text-base/WallMechanics3D.h.svn-base
- MSB_WCK/organism/src/reactions/elongatedBacteria/.svn/text-base/NeighborhoodLatticeWalls2D.cc.svn-base
- MSB_WCK/organism/src/reactions/elongatedBacteria/.svn/text-base/CellMechanicsAdhesion.h.svn-base
- MSB_WCK/organism/src/reactions/elongatedBacteria/.svn/text-base/exponentialGrowth.cc.svn-base
- MSB_WCK/organism/src/reactions/elongatedBacteria/.svn/text-base/helperFunctions.h.svn-base
- MSB_WCK/organism/src/reactions/elongatedBacteria/.svn/text-base/flagellarMotor.cc.svn-base
- MSB_WCK/organism/src/reactions/elongatedBacteria/.svn/text-base/CellDivision.h.svn-base
- MSB_WCK/organism/src/reactions/elongatedBacteria/.svn/text-base/chemoTaxisSimple.cc.svn-base
- MSB_WCK/organism/src/reactions/elongatedBacteria/.svn/text-base/substrateDependentGrowth2D.h.svn-base
- MSB_WCK/organism/src/reactions/elongatedBacteria/.svn/text-base/gradientSmooth2D.h.svn-base
- MSB_WCK/organism/src/reactions/elongatedBacteria/.svn/text-base/chemoTaxisSimple.h.svn-base
- MSB_WCK/organism/src/reactions/elongatedBacteria/.svn/text-base/gradientGaussian2D.h.svn-base
- MSB_WCK/organism/src/reactions/elongatedBacteria/.svn/text-base/exponentialGrowth.h.svn-base
- MSB_WCK/organism/src/reactions/elongatedBacteria/.svn/text-base/substrateDependentGrowth2D.cc.svn-base
- MSB_WCK/organism/src/reactions/elongatedBacteria/.svn/text-base/substrateDependentGrowth3D.cc.svn-base
- MSB_WCK/organism/src/reactions/elongatedBacteria/.svn/text-base/substrateDependentGrowth3D.h.svn-base
- MSB_WCK/organism/src/reactions/elongatedBacteria/.svn/text-base/Makefile.svn-base
- MSB_WCK/organism/src/reactions/clawus/.svn/text-base/clawusDynamics.cc.svn-base
- MSB_WCK/organism/src/reactions/clawus/.svn/text-base/clvcrn.cc.svn-base
- MSB_WCK/organism/src/reactions/clawus/.svn/text-base/clawusDynamics.h.svn-base
- MSB_WCK/organism/src/reactions/clawus/.svn/text-base/Makefile.svn-base
- MSB_WCK/organism/src/reactions/clawus/.svn/text-base/clvcrn.h.svn-base
- MSB_WCK/organism/src/reactions/clawus/.svn/prop-base/clawusDynamics.cc.svn-base
- MSB_WCK/organism/src/reactions/clawus/.svn/prop-base/clawusDynamics.h.svn-base
- MSB_WCK/organism/src/reactions/clawus/.svn/prop-base/Makefile.svn-base
- MSB_WCK/organism/src/optimizers/SRES/.svn/text-base/sharefunc.h.svn-base
- MSB_WCK/organism/src/optimizers/SRES/.svn/text-base/ESES.h.svn-base
- MSB_WCK/organism/src/optimizers/SRES/.svn/text-base/sharefunc.cc.svn-base
- MSB_WCK/organism/src/optimizers/SRES/.svn/text-base/ESES.cc.svn-base
- MSB_WCK/organism/src/optimizers/SRES/.svn/text-base/ESSRSort.cc.svn-base
- MSB_WCK/organism/src/optimizers/SRES/.svn/text-base/ESSRSort.h.svn-base
- MSB_WCK/organism/tools/plot/src/src/vectorTemplate.cc
- MSB_WCK/organism/tools/plot/src/src/myConfig.h
- MSB_WCK/organism/tools/plot/src/src/mySignal.cc
- MSB_WCK/organism/tools/plot/src/src/vectorTemplate.h
- MSB_WCK/organism/tools/plot/src/src/myTimes.cc
- MSB_WCK/organism/tools/plot/src/src/statistiques.h
- MSB_WCK/organism/tools/plot/src/src/vector3.h
- MSB_WCK/organism/tools/plot/src/src/myFiles.cc
- MSB_WCK/organism/tools/plot/src/src/myFiles.h
- MSB_WCK/organism/tools/plot/src/src/myConfig.cc
- MSB_WCK/organism/tools/plot/src/src/mySignal.h
- MSB_WCK/organism/tools/plot/src/src/typedefs.h
- MSB_WCK/organism/tools/plot/src/src/vector3.cc
- MSB_WCK/organism/tools/plot/src/src/myRandom.cc
- MSB_WCK/organism/tools/plot/src/src/myRandom.h
- MSB_WCK/organism/tools/plot/src/src/myTimes.h
- MSB_WCK/organism/tools/organismDTK/src/la/uBlasVector.h
- MSB_WCK/organism/tools/organismDTK/src/la/uBlasKrylovMatrix.h
- MSB_WCK/organism/tools/organismDTK/src/la/ublas.h
- MSB_WCK/organism/tools/organismDTK/src/la/uBlasMatrix.h
- MSB_WCK/organism/tools/organismDTK/src/la/LU.cc
- MSB_WCK/organism/tools/organismDTK/src/la/uBlasLinearSolver.h
- MSB_WCK/organism/tools/organismDTK/src/la/LU.h
- MSB_WCK/organism/tools/organismDTK/src/la/uBlasLUSolver.cc
- MSB_WCK/organism/tools/organismDTK/src/la/uBlasLUSolver.h
- MSB_WCK/organism/tools/organismDTK/src/la/uBlasKrylovSolver.h
- MSB_WCK/organism/tools/organismDTK/src/la/DenseMatrix.h
- MSB_WCK/organism/tools/organismDTK/src/la/uBlasSparseMatrix.h
- MSB_WCK/organism/tools/organismDTK/src/la/Preconditioner.h
- MSB_WCK/organism/tools/organismDTK/src/la/uBlasDenseMatrix.h
- MSB_WCK/organism/tools/organismDTK/src/la/uBlasPreconditioner.h
- MSB_WCK/organism/tools/organismDTK/src/la/LUSolver.h
- MSB_WCK/organism/tools/organismDTK/src/la/uBlasVector.cc
- MSB_WCK/organism/tools/organismDTK/src/la/SparseVector.h
- MSB_WCK/organism/tools/organismDTK/src/la/DenseVector.h
- MSB_WCK/organism/tools/organismDTK/src/la/SparseMatrix.h
- MSB_WCK/organism/tools/organismDTK/src/la/uBlasILUPreconditioner.cc
- MSB_WCK/organism/tools/organismDTK/src/la/uBlasILUPreconditioner.h
- MSB_WCK/organism/tools/organismDTK/src/la/uBlasDummyPreconditioner.cc
- MSB_WCK/organism/tools/organismDTK/src/la/uBlasDummyPreconditioner.h
- MSB_WCK/organism/src/reactions/sphericalBacteria/.svn/entries
- MSB_WCK/organism/src/reactions/sphericalBacteria/.svn/all-wcprops
- MSB_WCK/organism/src/reactions/meshedRoot/.svn/all-wcprops
- MSB_WCK/organism/src/reactions/meshedRoot/.svn/entries
- MSB_WCK/organism/src/reactions/simplifiedAuxinTransportJTB/.svn/all-wcprops
- MSB_WCK/organism/src/reactions/simplifiedAuxinTransportJTB/.svn/entries
- MSB_WCK/organism/src/reactions/mechanical/.svn/all-wcprops
- MSB_WCK/organism/src/reactions/mechanical/.svn/entries
- MSB_WCK/organism/src/reactions/transport/.svn/all-wcprops
- MSB_WCK/organism/src/reactions/transport/.svn/entries
- MSB_WCK/organism/src/reactions/elongatedBacteria/.svn/all-wcprops
- MSB_WCK/organism/src/reactions/elongatedBacteria/.svn/entries
- MSB_WCK/organism/src/reactions/clawus/.svn/all-wcprops
- MSB_WCK/organism/src/reactions/clawus/.svn/entries
- MSB_WCK/organism/src/optimizers/SRES/.svn/entries
- MSB_WCK/organism/src/optimizers/SRES/.svn/all-wcprops
- MSB_WCK/organism/src/optimizers/.svn/text-base/Config.cc.svn-base
- MSB_WCK/organism/src/optimizers/.svn/text-base/GradientDescent.h.svn-base
- MSB_WCK/organism/src/optimizers/.svn/text-base/scalingFunctions.h.svn-base
- MSB_WCK/organism/src/optimizers/.svn/text-base/GeneticGeneral.cc.svn-base
- MSB_WCK/organism/src/optimizers/.svn/text-base/population.h.svn-base
- MSB_WCK/organism/src/optimizers/.svn/text-base/GradientDescent.cc.svn-base
- MSB_WCK/organism/src/optimizers/.svn/text-base/simulatedAnnealing.cc.svn-base
- MSB_WCK/organism/src/optimizers/.svn/text-base/Genetic.cc.svn-base
- MSB_WCK/organism/src/optimizers/.svn/text-base/simulatedAnnealing.h.svn-base
- MSB_WCK/organism/src/optimizers/.svn/text-base/GeneticGeneral.h.svn-base
- MSB_WCK/organism/src/optimizers/.svn/text-base/Config.h.svn-base
- MSB_WCK/organism/src/optimizers/.svn/text-base/scalingFunctions.cc.svn-base
- MSB_WCK/organism/src/optimizers/.svn/text-base/Genetic.h.svn-base
- MSB_WCK/organism/src/optimizers/.svn/text-base/SRES.cc.svn-base
- MSB_WCK/organism/src/optimizers/.svn/text-base/MultipleGradientDescent.h.svn-base
- MSB_WCK/organism/src/optimizers/.svn/text-base/baseOptimizer.cc.svn-base
- MSB_WCK/organism/src/optimizers/.svn/text-base/Orthogonalise.cc.svn-base
- MSB_WCK/organism/src/optimizers/.svn/text-base/population.cc.svn-base
- MSB_WCK/organism/src/optimizers/.svn/text-base/SRES.h.svn-base
- MSB_WCK/organism/src/optimizers/.svn/text-base/Orthogonalise.h.svn-base
- MSB_WCK/organism/src/optimizers/.svn/text-base/baseOptimizer.h.svn-base
- MSB_WCK/organism/src/optimizers/.svn/text-base/CMAES.cc.svn-base
- MSB_WCK/organism/src/optimizers/.svn/text-base/individual.cc.svn-base
- MSB_WCK/organism/src/optimizers/.svn/text-base/CMAES.h.svn-base
- MSB_WCK/organism/src/optimizers/.svn/text-base/individual.h.svn-base
- MSB_WCK/organism/src/optimizers/.svn/prop-base/simulatedAnnealing.cc.svn-base
- MSB_WCK/organism/src/optimizers/.svn/prop-base/simulatedAnnealing.h.svn-base
- MSB_WCK/organism/src/optimizers/.svn/prop-base/baseOptimizer.cc.svn-base
- MSB_WCK/organism/src/optimizers/.svn/prop-base/baseOptimizer.h.svn-base
- MSB_WCK/organism/tools/plot/src/hexagon.h
- MSB_WCK/organism/tools/plot/src/plotToolGL.h
- MSB_WCK/organism/tools/plot/src/baseObject.cc
- MSB_WCK/organism/tools/plot/src/cylinder.cc
- MSB_WCK/organism/tools/plot/src/ellipse.cc
- MSB_WCK/organism/tools/plot/src/myGL.h
- MSB_WCK/organism/tools/plot/src/plotToolGL.cc
- MSB_WCK/organism/tools/plot/src/ellipse.h
- MSB_WCK/organism/tools/plot/src/buddingYeast.cc
- MSB_WCK/organism/tools/plot/src/baseObject.h
- MSB_WCK/organism/tools/plot/src/SConstruct
- MSB_WCK/organism/tools/plot/src/basePlotTool.cc
- MSB_WCK/organism/tools/plot/src/myGL.cc
- MSB_WCK/organism/tools/plot/src/basePlotTool.h
- MSB_WCK/organism/tools/plot/src/camera.cc
- MSB_WCK/organism/tools/plot/src/cylinder.h
- MSB_WCK/organism/tools/plot/src/sphere.h
- MSB_WCK/organism/tools/plot/src/plotToolPS.cc
- MSB_WCK/organism/tools/plot/src/plotToolPS.h
- MSB_WCK/organism/tools/plot/src/buddingYeast.h
- MSB_WCK/organism/tools/plot/src/newman.cc
- MSB_WCK/organism/tools/plot/src/cappedCylinder.cc
- MSB_WCK/organism/tools/plot/src/sphere.cc
- MSB_WCK/organism/tools/plot/src/cappedCylinder.h
- MSB_WCK/organism/tools/plot/src/Makefile
- MSB_WCK/organism/tools/plot/src/hexagon.cc
- MSB_WCK/organism/tools/plot/src/camera.h
- MSB_WCK/organism/tools/plot/script/tiff2avi.pl
- MSB_WCK/organism/tools/plot/script/ps2avi.pl
- MSB_WCK/organism/tools/plot/doc/mainpage.doxygen
- MSB_WCK/organism/tools/plot/doc/doxygen.conf
- MSB_WCK/organism/tools/plot/doc/Makefile
- MSB_WCK/organism/tools/organismDTK/src/myFiles.cc
- MSB_WCK/organism/tools/organismDTK/src/myFiles.h
- MSB_WCK/organism/tools/organismDTK/src/typedefs.h
- MSB_WCK/organism/tools/organismDTK/src/vectorTemplate.cc
- MSB_WCK/organism/tools/organismDTK/src/vector3.cc
- MSB_WCK/organism/tools/organismDTK/src/vectorTemplate.h
- MSB_WCK/organism/tools/organismDTK/src/statistiques.h
- MSB_WCK/organism/tools/organismDTK/src/myConfig.cc
- MSB_WCK/organism/tools/organismDTK/src/myTimes.h
- MSB_WCK/organism/tools/organismDTK/src/myConfig.h
- MSB_WCK/organism/tools/organismDTK/src/mySignal.cc
- MSB_WCK/organism/tools/organismDTK/src/mySignal.h
- MSB_WCK/organism/tools/organismDTK/src/myRandom.cc
- MSB_WCK/organism/tools/organismDTK/src/myTimes.cc
- MSB_WCK/organism/tools/organismDTK/src/vector3.h
- MSB_WCK/organism/tools/organismDTK/src/myRandom.h
- MSB_WCK/organism/tools/organismDTK/actions/projectIntoBoundaryBox.cc
- MSB_WCK/organism/tools/organismDTK/actions/split.h
- MSB_WCK/organism/tools/organismDTK/actions/identity.h
- MSB_WCK/organism/tools/organismDTK/actions/average.cc
- MSB_WCK/organism/tools/organismDTK/actions/split.cc
- MSB_WCK/organism/tools/organismDTK/actions/extractPeaksFromNeighborhood.cc
- MSB_WCK/organism/tools/organismDTK/actions/average.h
- MSB_WCK/organism/tools/organismDTK/actions/extractPeaksFromNeighborhood.h
- MSB_WCK/organism/tools/organismDTK/actions/projectIntoBoundaryBox.h
- MSB_WCK/organism/tools/organismDTK/actions/shortestDistance.cc
- MSB_WCK/organism/tools/organismDTK/actions/shortestDistance.h
- MSB_WCK/organism/tools/organismDTK/actions/identity.cc
- MSB_WCK/organism/src/reactions/sphericalBacteria/WallMechanics2D.cc
- MSB_WCK/organism/src/reactions/sphericalBacteria/WallMechanics2D.h
- MSB_WCK/organism/src/reactions/sphericalBacteria/NeighborhoodLattice.h
- MSB_WCK/organism/src/reactions/sphericalBacteria/gradientSmooth2D.h
- MSB_WCK/organism/src/reactions/sphericalBacteria/CellMechanics.h
- MSB_WCK/organism/src/reactions/sphericalBacteria/NeighborhoodLatticeWalls2D.cc
- MSB_WCK/organism/src/reactions/sphericalBacteria/substrateDependentGrowth2D.h
- MSB_WCK/organism/src/reactions/sphericalBacteria/NeighborhoodLatticeWalls2D.h
- MSB_WCK/organism/src/reactions/sphericalBacteria/substrateDependentGrowth3D.h
- MSB_WCK/organism/src/reactions/sphericalBacteria/gradientSmooth2D.cc
- MSB_WCK/organism/src/reactions/sphericalBacteria/gradientGaussian2D.cc
- MSB_WCK/organism/src/reactions/sphericalBacteria/gradientGaussian2D.h
- MSB_WCK/organism/src/reactions/sphericalBacteria/substrateDependentGrowth2D.cc
- MSB_WCK/organism/src/reactions/sphericalBacteria/substrateDependentGrowth3D.cc
- MSB_WCK/organism/src/reactions/sphericalBacteria/CellDivision.h
- MSB_WCK/organism/src/reactions/sphericalBacteria/Makefile
- MSB_WCK/organism/src/reactions/meshedRoot/membraneTransportRestricted.cc
- MSB_WCK/organism/src/reactions/meshedRoot/membraneTransportRestricted.h
- MSB_WCK/organism/src/reactions/meshedRoot/influx.cc
- MSB_WCK/organism/src/reactions/meshedRoot/outflux.cc
- MSB_WCK/organism/src/reactions/meshedRoot/influxMM.cc
- MSB_WCK/organism/src/reactions/meshedRoot/activeTransportMM.cc
- MSB_WCK/organism/src/reactions/meshedRoot/outfluxMM.cc
- MSB_WCK/organism/src/reactions/meshedRoot/activeTransportMM.h
- MSB_WCK/organism/src/reactions/meshedRoot/influxMM.h
- MSB_WCK/organism/src/reactions/meshedRoot/outfluxMM.h
- MSB_WCK/organism/src/reactions/meshedRoot/influx.h
- MSB_WCK/organism/src/reactions/meshedRoot/activeTransport.h
- MSB_WCK/organism/src/reactions/meshedRoot/outflux.h
- MSB_WCK/organism/src/reactions/meshedRoot/diffusionRestricted.cc
- MSB_WCK/organism/src/reactions/meshedRoot/diffusionRestricted.h
- MSB_WCK/organism/src/reactions/meshedRoot/constantMassProduction.cc
[truncated: 358 more entries]
