# Supplementary material for: Plant stem cell maintenance involves direct transcriptional repression of differentiation program
Source: Mol Syst Biol. 2013 Apr 2;9:654. doi: 10.1038/msb.2013.8 (PMC3658276; doi:10.1038/msb.2013.8)
Supplement: Software for Computational Methods — This archive contains the simulation tool and scripts for running perturbations etc. for the computational work. When unzipping the archive a directory MSB_WCK is created. Instructions on how to use the software can be found in the README file in the directory [file msb20138-s2.zip › MSB_WCK/organism/tools/plot/src/src/la/uBlasKrylovMatrix.h]

// Copyright (C) 2006 Anders Logg.
// Licensed under the GNU GPL Version 2.
//
// Modified by Pawel Krupinski 2007

#ifndef __UBLAS_KRYLOV_MATRIX_H
#define __UBLAS_KRYLOV_MATRIX_H


  class uBlasVector;

  /// This class provides an interface for matrices that define linear
  /// systems for the uBlasKrylovSolver. This interface is implemented
  /// by the classes uBlasSparseMatrix and DenseMatrix. Users may also
  /// overload the mult() function to specify a linear system only in
  /// terms of its action.

  class uBlasKrylovMatrix
  {
  public:

    /// Constructor
    uBlasKrylovMatrix() {};

    /// Destructor
    virtual ~uBlasKrylovMatrix() {};

    /// Return number of rows (dim = 0) or columns (dim = 1) 
    virtual size_t size(size_t dim) const = 0;

    /// Compute product y = Ax
    virtual void mult(const uBlasVector& x, uBlasVector& y) const = 0;

    /// Display matrix 
//    void disp(const int precision = 2) const;

  };

#endif
