# Supplementary material for: Plant stem cell maintenance involves direct transcriptional repression of differentiation program
Source: Mol Syst Biol. 2013 Apr 2;9:654. doi: 10.1038/msb.2013.8 (PMC3658276; doi:10.1038/msb.2013.8)
Supplement: Software for Computational Methods — This archive contains the simulation tool and scripts for running perturbations etc. for the computational work. When unzipping the archive a directory MSB_WCK is created. Instructions on how to use the software can be found in the README file in the directory [file msb20138-s2.zip › MSB_WCK/organism/tools/plot/src/src/la/ublas.h]

// Copyright (C) 2006 Garth N. Wells.
// Licensed under the GNU GPL Version 2.
//
// Modified by Pawel Krupinski 2007

#ifndef __UBLAS_H
#define __UBLAS_H

//#define BOOST_UBLAS_MSVC_NESTED_CLASS_RELATION
//#define NDEBUG

#include <boost/numeric/ublas/matrix.hpp>
#include <boost/numeric/ublas/vector.hpp>
#include <boost/numeric/ublas/vector_of_vector.hpp>
#include <boost/numeric/ublas/matrix_sparse.hpp>

// These two files must be included due to a bug in Boost version < 1.33.
#include <boost/numeric/ublas/vector_proxy.hpp>
#include <boost/numeric/ublas/triangular.hpp>
#include <boost/numeric/ublas/operation.hpp>

#include <boost/numeric/ublas/lu.hpp>
#include <boost/numeric/ublas/io.hpp>


  /// Various typedefs for uBlas data types 

  namespace ublas = boost::numeric::ublas;

  // uBlas vector
  typedef ublas::vector<double> ublas_vector;
  typedef ublas::vector_range<ublas_vector> ublas_vector_range;

  // uBlas dense matrix
  typedef ublas::matrix< double, ublas::row_major, ublas::unbounded_array<double> > ublas_dense_matrix_base;
  class ublas_dense_matrix : public ublas_dense_matrix_base
{
	public:
		using ublas_dense_matrix_base::operator =;
		ublas_dense_matrix(){}
		template< class E>
				ublas_dense_matrix(ublas::matrix_expression<E> const& base): ublas_dense_matrix_base(base){}
		ublas_dense_matrix(const size_t M, const size_t N) : ublas_dense_matrix_base(M, N){}
};  
  //typedef ublas_dense_matrix_base ublas_dense_matrix;

  typedef ublas::matrix_range<ublas_dense_matrix_base> ublas_matrix_range;

  // uBlas dense matrix (column major format)
  typedef ublas::matrix<double,ublas::column_major> ublas_matrix_cmajor;
  typedef ublas::matrix_range<ublas_matrix_cmajor> ublas_matrix_cmajor_range;

  // uBlas sparse matrix
  typedef ublas::compressed_matrix<double> ublas_sparse_matrix_base;
  class ublas_sparse_matrix : public ublas_sparse_matrix_base
{
	public:
		using ublas_sparse_matrix_base::operator =;
		ublas_sparse_matrix(){}
		ublas_sparse_matrix(const size_t M, const size_t N) : ublas_sparse_matrix_base(M, N){}
};  

  // uBlas sparse matrix (column major format) 
  typedef ublas::compressed_matrix<double, ublas::column_major> ublas_sparse_matrix_cmajor;

//   // uBlas sparse matrix for temporoary assembly
//   typedef ublas::generalized_vector_of_vector< double, ublas::row_major, 
//   ublas::vector<ublas::compressed_vector<double> > > ublas_assembly_matrix;
// 
//   // uBlas sparse matrix for temporoary assembly (column major format)
//   typedef ublas::generalized_vector_of_vector< double, ublas::column_major, 
//   ublas::vector<ublas::compressed_vector<double> > > ublas_assembly_matrix_cmajor;

  // uBlas upper triangular matrix (column major format)
  typedef ublas::triangular_matrix<double, ublas::upper, ublas::column_major> ublas_matrix_cmajor_tri;
  typedef ublas::matrix_range<ublas_matrix_cmajor_tri> ublas_matrix_cmajor_tri_range;
  typedef ublas::matrix_column<ublas_matrix_cmajor_tri> ublas_matrix_cmajor_tri_column;

#endif
