# Supplementary material for: Plant stem cell maintenance involves direct transcriptional repression of differentiation program
Source: Mol Syst Biol. 2013 Apr 2;9:654. doi: 10.1038/msb.2013.8 (PMC3658276; doi:10.1038/msb.2013.8)
Supplement: Software for Computational Methods — This archive contains the simulation tool and scripts for running perturbations etc. for the computational work. When unzipping the archive a directory MSB_WCK is created. Instructions on how to use the software can be found in the README file in the directory [file msb20138-s2.zip › MSB_WCK/organism/tools/plot/src/src/la/uBlasKrylovSolver.h]

// Copyright (C) 2006 Garth N. Wells.
// Licensed under the GNU GPL Version 2.
//
// Modified by Anders Logg 2006.
// Modified by Pawel Krupinski 2007

#ifndef __UBLAS_KRYLOV_SOLVER_H
#define __UBLAS_KRYLOV_SOLVER_H

#include "la/ublas.h"

#include "la/Preconditioner.h"
#include "la/KrylovMethod.h"
#include "la/uBlasLinearSolver.h"
#include "la/uBlasKrylovMatrix.h"
#include "la/uBlasMatrix.h"
#include "la/uBlasVector.h"
#include "la/uBlasPreconditioner.h"
#include "parameter/Parametrized.h"


/// This class implements Krylov methods for linear systems
/// of the form Ax = b using uBlas data types.

class uBlasKrylovSolver : public uBlasLinearSolver, public Parametrized
{
public:

	/// Create Krylov solver for a particular method and preconditioner
	uBlasKrylovSolver(KrylovMethod method = default_method, Preconditioner pc = default_pc);

	/// Create Krylov solver for a particular preconditioner (set by name)
	uBlasKrylovSolver(Preconditioner pc);

	/// Create Krylov solver for a particular uBlasPreconditioner
	uBlasKrylovSolver(uBlasPreconditioner& pc);

	/// Create Krylov solver for a particular method and uBlasPreconditioner
	uBlasKrylovSolver(KrylovMethod method, uBlasPreconditioner& preconditioner);

	/// Destructor
	~uBlasKrylovSolver();

	/// Solve linear system Ax = b and return number of iterations (dense matrix)
	size_t solve(const uBlasMatrix<ublas_dense_matrix>& A, uBlasVector& x, 
		const uBlasVector& b);

	/// Solve linear system Ax = b and return number of iterations (sparse matrix)
	size_t solve(const uBlasMatrix<ublas_sparse_matrix>& A, uBlasVector& x, 
		const uBlasVector& b);

	/// Solve linear system Ax = b and return number of iterations (virtual matrix)
	size_t solve(const uBlasKrylovMatrix& A, uBlasVector& x, const uBlasVector& b);

private:

	/// Select solver and solve linear system Ax = b and return number of iterations
	template<class Mat>
			size_t solveKrylov(const Mat& A, uBlasVector& x, const uBlasVector& b, bool erase = true);

	/// Solve linear system Ax = b using restarted GMRES
	template<class Mat>    
		size_t solveGMRES(const Mat& A, uBlasVector& x, const uBlasVector& b, 
		bool& converged) const;

	/// Solve linear system Ax = b using BiCGStab
	template<class Mat>    
		size_t solveBiCGStab(const Mat& A, uBlasVector& x, const uBlasVector& b, 
		bool& converged) const;

	/// Select and create named preconditioner
	void selectPreconditioner(const Preconditioner preconditioner);

	/// Read solver parameters
	void readParameters();

	/// Krylov method
	KrylovMethod method;

	/// Preconditioner
	uBlasPreconditioner* pc;

	/// True if a user has provided a preconditioner
	bool pc_user;

	/// Solver parameters
	double rtol, atol, div_tol;
	size_t max_it, restart;
	bool report;

	/// True if we have read parameters
	bool parameters_read;

};
//---------------------------------------------------------------------------
// Implementation of template functions
//---------------------------------------------------------------------------
template<class Mat>
size_t uBlasKrylovSolver::solveKrylov(const Mat& A, uBlasVector& x, 
									  const uBlasVector& b, bool erase)
{
	// Check dimensions
	size_t M = A.size(0);
	size_t N = A.size(1);
	if ( N != b.size() )
		cell_error("Non-matching dimensions for linear system.");

	// Reinitialise x if necessary 
	// this erases initial guess
	if( erase )
		x.init(b.size());

	// Read parameters if not done
	if ( !parameters_read )
		readParameters();

	// Write a message
	if ( report )
		cell_info("Solving linear system of size %d x %d (uBlas Krylov solver).", M, N);

	// Initialise preconditioner if necessary
	pc->init(A);

	// Choose solver
	bool converged;
	size_t iterations;
	switch (method)
	{ 
	case gmres:
		iterations = solveGMRES(A, x, b, converged);
		break;
	case bicgstab:
		iterations = solveBiCGStab(A, x, b, converged);
		break;
	case default_method:
		iterations = solveGMRES(A, x, b, converged);
		break;
	default:
		cell_warning("Requested Krylov method unknown. Using BiCGStab.");
		iterations = solveBiCGStab(A, x, b, converged);
	}

	// Check for convergence
	if( !converged )
		cell_warning("Krylov solver failed to converge.");
	else if ( report )
		cell_info("Krylov solver converged in %d iterations.", iterations);

	return iterations; 
}
//-----------------------------------------------------------------------------
template<class Mat> 
size_t uBlasKrylovSolver::solveGMRES(const Mat& A,
											 uBlasVector& x, 
											 const uBlasVector& b,
											 bool& converged) const
{
	// Get size of system
	const size_t size = A.size(0);

	// Create residual vector
	uBlasVector r(size);

	// Create H matrix and h vector
	ublas_matrix_cmajor_tri H(restart, restart);
	ublas_vector h(restart+1);

	// Create gamma vector
	ublas_vector gamma(restart+1);

	// Matrix containing v_k as columns.
	ublas_matrix_cmajor V(size, restart+1);

	// w vector    
	uBlasVector w(size);

	// Givens vectors
	ublas_vector c(restart), s(restart);

	// Miscellaneous storage
	double nu, temp1, temp2, r_norm = 0.0, beta0 = 0;

	converged = false;
	size_t iteration = 0;
	//std::cout << "max iter = " << max_it << "\n";
	while (iteration < max_it && !converged) 
	{ 
		// Compute residual r = b -A*x
		//noalias(r) = b;
		//axpy_prod(A, -x, r, false); 
		A.mult(x, r);
		r *= -1.0;
		noalias(r) += b;

		// Apply preconditioner (use w for temporary storage)
		w.assign(r);
		pc->solve(r, w);
		
		// L2 norm of residual (for most recent restart)
		const double beta = norm_2(r);

		// Save intial residual (from restart 0)
		if(iteration == 0)
			beta0 = beta;

		if(beta < atol)
		{ 
			converged = true;
			return iteration;
		}
		
		// Intialise gamma
		gamma.clear();
		gamma(0) = beta;

		// Create first column of V
		noalias(column(V, 0)) = r/beta;
		
		// Modified Gram-Schmidt procedure
		size_t subiteration = 0;    
		size_t j = 0; 
		while (subiteration < restart && iteration < max_it && !converged && r_norm/beta < div_tol) 
		{
			// Compute product w = A*V_j (use r for temporary storage)
			//axpy_prod(A, column(V, j), w, true);
			noalias(r) = column(V, j);
			A.mult(r, w);

			// Apply preconditioner (use r for temporary storage)
			r.assign(w);
			pc->solve(w, r);
			
			for (size_t i=0; i <= j; ++i) 
			{
				h(i)= inner_prod(w, column(V,i));
				noalias(w) -= h(i)*column(V,i);
			}
			h(j+1) = norm_2(w);

			// Insert column of V (inserting v_(j+1)
			noalias(column(V,j+1)) = w/h(j+1);

			// Apply previous Givens rotations to the "new" column 
			// (this could be improved? - use more uBlas functions. 
			//  The below has been taken from old DOLFIN code.)
			for(size_t i=0; i<j; ++i)
			{
				temp1 = h(i);        
				temp2 = h(i+1);        
				h(i)   = c(i)*temp1 - s(i)*temp2;      
				h(i+1) = s(i)*temp1 + c(i)*temp2 ;     
			}
			
			// Compute new c_i and s_i
			nu = sqrt( h(j)*h(j) + h(j+1)*h(j+1) );

			// Direct access to c & s below leads to some stranger compiler errors
			// when using vector expressions and noalias(). By using "subrange",
			// we are working with vector expressions rather than reals
			c(j) =  h(j)/nu; 
			s(j) = -h(j+1)/nu; 
// 			subrange(c, j,j+1) =  subrange(h, j,j+1)/nu;
// 			subrange(s, j,j+1) = -subrange(h, j+1,j+2)/nu;

			// Apply new rotation to last column   
			h(j)   = c(j)*h(j) - s(j)*h(j+1);
			h(j+1) = 0.0;

			// Apply rotations to gamma
			temp1 = c(j)*gamma(j) - s(j)*gamma(j+1);
			gamma(j+1) = s(j)*gamma(j) + c(j)*gamma(j+1); 
			gamma(j) = temp1; 
			r_norm = fabs(gamma(j+1));
			
			// Add h to H matrix. Would ne nice to use  
			//   noalias(column(H, j)) = subrange(h, 0, restart);
			// but this gives an error when uBlas debugging is turned onand H 
			// is a triangular matrix
			for(size_t i=0; i<j+1; ++i)
				H(i,j) = h(i);

			// Check for convergence
			if( r_norm/beta0 < rtol || r_norm < atol )
				converged = true;
			
			++iteration;
			++subiteration;
			++j;
		}

		// Eliminate extra rows and columns (this does not resize or copy, just addresses a range)
		ublas_matrix_cmajor_tri_range Htrunc(H, ublas::range(0,subiteration), ublas::range(0,subiteration) );
		ublas_vector_range g(gamma, ublas::range(0,subiteration));
		
		// Solve triangular system H*g and return result in g 
		ublas::inplace_solve(Htrunc, g, ublas::upper_tag () );
		
		// x_m = x_0 + V*y
		ublas_matrix_cmajor_range v( V, ublas::range(0,V.size1()), ublas::range(0,subiteration) );
		axpy_prod(v, g, x, false);
	}
	return iteration;
}
//-----------------------------------------------------------------------------
template<class Mat> 
size_t uBlasKrylovSolver::solveBiCGStab(const Mat& A,
												uBlasVector& x,
												const uBlasVector& b,
												bool& converged) const
{
	// Get size of system
	const size_t size = A.size(0);

	// Allocate vectors
	uBlasVector r(size), rstar(size), p(size), s(size), v(size), t(size), y(size), z(size);

	double alpha = 1.0, beta = 0.0, omega = 1.0, r_norm = 0.0; 
	double rho_old = 1.0, rho = 1.0;

	// Compute residual r = b -A*x
	//r.assign(b);
	//axpy_prod(A, -x, r, false);
	A.mult(x, r);
	r *= -1.0;
	noalias(r) += b;

	const double r0_norm = norm_2(r);
	if( r0_norm < atol )  
	{
		converged = true;    
		return 0;
	}  

	// Initialise r^star, v and p
	rstar.assign(r);
	v.clear();
	p.clear();

	// Apply preconditioner to r^start. This is a trick to avoid problems in which 
	// (r^start, r) = 0  after the first iteration (such as PDE's with homogeneous 
	// Neumann bc's and no forcing/source term.
	pc->solve(rstar, r);

	// Right-preconditioned Bi-CGSTAB

	// Start iterations
	converged = false;
	size_t iteration = 0;
	while (iteration < max_it && !converged && r_norm/r0_norm < div_tol) 
	{
		// Set rho_n = rho_n+1
		rho_old = rho; 

		// Compute new rho
		rho = ublas::inner_prod(r, rstar); 
		if( fabs(rho) < 1e-25 )
			cell_error1("BiCGStab breakdown. rho = %g", rho);

		beta = (rho/rho_old)*(alpha/omega);

		// p = r1 + beta*p - beta*omega*A*p
		p *= beta;
		noalias(p) += r - beta*omega*v;

		// My = p
		pc->solve(y, p);

		// v = A*y
		//axpy_prod(A, y, v, true);
		A.mult(y, v);

		// alpha = (r, rstart) / (v, rstar)
		alpha = rho/ublas::inner_prod(v, rstar);

		// s = r - alpha*v
		noalias(s) = r - alpha*v;

		// Mz = s
		pc->solve(z, s);

		// t = A*z
		//axpy_prod(A, z, t, true);
		A.mult(z, t);

		// omega = (t, s) / (t,t)
		omega = ublas::inner_prod(t, s)/ublas::inner_prod(t, t);

		// x = x + alpha*p + omega*s
		noalias(x) += alpha*y + omega*z;

		// r = s - omega*t
		noalias(r) = s - omega*t;

		// Compute norm of the residual and check for convergence
		r_norm = norm_2(r);
		if( r_norm/r0_norm < rtol || r_norm < atol)
			converged = true;

		++iteration;  
	}

	return iteration;
}
//-----------------------------------------------------------------------------


#endif
