# Supplementary material for: Plant stem cell maintenance involves direct transcriptional repression of differentiation program
Source: Mol Syst Biol. 2013 Apr 2;9:654. doi: 10.1038/msb.2013.8 (PMC3658276; doi:10.1038/msb.2013.8)
Supplement: Software for Computational Methods — This archive contains the simulation tool and scripts for running perturbations etc. for the computational work. When unzipping the archive a directory MSB_WCK is created. Instructions on how to use the software can be found in the README file in the directory [file msb20138-s2.zip › MSB_WCK/organism/tools/plot/src/src/la/uBlasPreconditioner.h]

// Copyright (C) 2006 Garth N. Wells.
// Licensed under the GNU GPL Version 2.
//
// Modified by Anders Logg 2006.
// Modified by Pawel Krupinski 2007

#ifndef __UBLAS_PRECONDITIONER_H
#define __UBLAS_PRECONDITIONER_H

#include "Preconditioner.h"

  class uBlasVector;
  class uBlasKrylovMatrix;
  template<class Mat> class uBlasMatrix;

  /// This class specifies the interface for preconditioners for the
  /// uBlas Krylov solver.

  class uBlasPreconditioner
  {
  public:

    /// Constructor
    uBlasPreconditioner() {};

    /// Destructor
    virtual ~uBlasPreconditioner() {};

    /// Initialise preconditioner (dense matrix)
    virtual void init(const uBlasMatrix<ublas_dense_matrix>& A) {};

    /// Initialise preconditioner (dense matrix)
    virtual void init(const uBlasMatrix<ublas_sparse_matrix>& A) {};

    /// Initialise preconditioner (virtual matrix)
    virtual void init(const uBlasKrylovMatrix& A) {};

    /// Solve linear system (M^-1)Ax = y
    virtual void solve(uBlasVector& x, const uBlasVector& b) const = 0;

  };

#endif
