# Supplementary material for: Plant stem cell maintenance involves direct transcriptional repression of differentiation program
Source: Mol Syst Biol. 2013 Apr 2;9:654. doi: 10.1038/msb.2013.8 (PMC3658276; doi:10.1038/msb.2013.8)
Supplement: Software for Computational Methods — This archive contains the simulation tool and scripts for running perturbations etc. for the computational work. When unzipping the archive a directory MSB_WCK is created. Instructions on how to use the software can be found in the README file in the directory [file msb20138-s2.zip › MSB_WCK/organism/tools/plot/src/src/la/LUSolver.h]

// Copyright (C) 2006 Garth N. Wells.
// Licensed under the GNU GPL Version 2.
//
// Modified by Pawel Krupinski 2007

#ifndef __LU_SOLVER_H
#define __LU_SOLVER_H

#include "uBlasLUSolver.h"

  typedef uBlasLUSolver LUSolver;

#endif
