# Supplementary material for: Plant stem cell maintenance involves direct transcriptional repression of differentiation program
Source: Mol Syst Biol. 2013 Apr 2;9:654. doi: 10.1038/msb.2013.8 (PMC3658276; doi:10.1038/msb.2013.8)
Supplement: Software for Computational Methods — This archive contains the simulation tool and scripts for running perturbations etc. for the computational work. When unzipping the archive a directory MSB_WCK is created. Instructions on how to use the software can be found in the README file in the directory [file msb20138-s2.zip › MSB_WCK/organism/tools/plot/src/src/la/LU.cc]

// Copyright (C) 2006 Anders Logg.
// Licensed under the GNU GPL Version 2.
//
// Modified by Pawel Krupinski 2007

#include "LU.h"

//-----------------------------------------------------------------------------
void LU::solve(const uBlasMatrix<ublas_dense_matrix>& A, uBlasVector& x,
	       const uBlasVector& b)
{
  uBlasLUSolver solver;
  solver.solve(A, x, b);
}
//-----------------------------------------------------------------------------
void LU::solve(const uBlasMatrix<ublas_sparse_matrix>& A, uBlasVector& x,
	       const uBlasVector& b)
{
  uBlasLUSolver solver;
  solver.solve(A, x, b);
}
//-----------------------------------------------------------------------------
