# Supplementary material for: Plant stem cell maintenance involves direct transcriptional repression of differentiation program
Source: Mol Syst Biol. 2013 Apr 2;9:654. doi: 10.1038/msb.2013.8 (PMC3658276; doi:10.1038/msb.2013.8)
Supplement: Software for Computational Methods — This archive contains the simulation tool and scripts for running perturbations etc. for the computational work. When unzipping the archive a directory MSB_WCK is created. Instructions on how to use the software can be found in the README file in the directory [file msb20138-s2.zip › MSB_WCK/organism/tools/plot/src/src/la/LU.h]

// Copyright (C) 2006 Anders Logg.
// Licensed under the GNU GPL Version 2.
// 
// Modified by Pawel Krupinski 2007
#ifndef __LU_H
#define __LU_H

#include "uBlasLUSolver.h"

  /// This class provides methods for solving a linear system by
  /// LU factorization.
  
  class LU
  {
  public:

    /// Solve linear system Ax = b
    static void solve(const uBlasMatrix<ublas_dense_matrix>& A, uBlasVector& x, const uBlasVector& b);
    
    /// Solve linear system Ax = b
    static void solve(const uBlasMatrix<ublas_sparse_matrix>& A, uBlasVector& x, const uBlasVector& b);

  };

#endif
