# Supplementary material for: Plant stem cell maintenance involves direct transcriptional repression of differentiation program
Source: Mol Syst Biol. 2013 Apr 2;9:654. doi: 10.1038/msb.2013.8 (PMC3658276; doi:10.1038/msb.2013.8)
Supplement: Software for Computational Methods — This archive contains the simulation tool and scripts for running perturbations etc. for the computational work. When unzipping the archive a directory MSB_WCK is created. Instructions on how to use the software can be found in the README file in the directory [file msb20138-s2.zip › MSB_WCK/organism/tools/plot/src/src/la/uBlasILUPreconditioner.cc]

// Copyright (C) 2006 Garth N. Wells.
// Licensed under the GNU GPL Version 2.
//
// Modified by Anders Logg 2006.
// Modified by Pawel Krupinski 2007

#include "uBlasVector.h"
#include "uBlasSparseMatrix.h"
#include "uBlasILUPreconditioner.h"

//#include "utils/constants.h"

//-----------------------------------------------------------------------------
uBlasILUPreconditioner::uBlasILUPreconditioner() : uBlasPreconditioner()
{
  // Do nothing
}
//-----------------------------------------------------------------------------
uBlasILUPreconditioner::uBlasILUPreconditioner(const uBlasMatrix<ublas_sparse_matrix>& A)
  : uBlasPreconditioner()
{
  // Initialize preconditioner
  init(A);
}
//-----------------------------------------------------------------------------
uBlasILUPreconditioner::~uBlasILUPreconditioner()
{
  // Do nothing
}
//-----------------------------------------------------------------------------
void uBlasILUPreconditioner::solve(uBlasVector& x, const uBlasVector& b) const
{
  //cell_assert( x.size() == M.size1() );
  //cell_assert( x.size() == b.size());
  assert( x.size() == M.size1() );
  assert( x.size() == b.size());

  // Solve in-place
  x.assign(b);

  // Let uBlas solve the systems. This is however very slow as uBlas
  // is not optimised for sparse storage, especially when using using
  // row-major matrices.
  //ublas::lu_substitute(M, x);

  // Perform substutions using uBlas sparse matrix iterators. This is 
  // relatively fast, but not that great.

  /*
  uBlasMatrix<ublas_sparse_matrix>::const_iterator1 row;
  uBlasMatrix<ublas_sparse_matrix>::const_iterator1 row_end = M.end1();
  for (row = M.begin1(); row != row_end; ++ row) 
  {
    size_t n = row.index1();
    uBlasMatrix<ublas_sparse_matrix>::const_iterator2 col = row.begin();
    uBlasMatrix<ublas_sparse_matrix>::const_iterator2 col_end = row.end();
    while ((col != col_end) && (col.index2() < n) ) 
    {
      x (n) -= *col * x (col.index2());
      ++ col;
    }
  }
  uBlasMatrix<ublas_sparse_matrix>::const_reverse_iterator1 row_r;
  uBlasMatrix<ublas_sparse_matrix>::const_reverse_iterator1 row_end_r = M.rend1();
  for (row_r = M.rbegin1(); row_r != row_end_r; ++ row_r) 
  {
    size_t n = row_r.index1();
    uBlasMatrix<ublas_sparse_matrix>::const_reverse_iterator2 col = row_r.rbegin();
    uBlasMatrix<ublas_sparse_matrix>::const_reverse_iterator2 col_end = row_r.rend();
    while ((col != col_end) && (col.index2() > n) ) 
    {
      x (n) -= *col * x (col.index2());
      ++ col;
    }
    x (n) /= (*col);
  }
  */

  // Perform substutions for compressed row storage. This is the fastest.
  const size_t size = M.size1();
  for(size_t i =0; i < size; ++i)
  {
    size_t k;
    for(k = M.index1_data () [i]; k < diagonal[i]; ++k)
      x(i) -= ( M.value_data () [k] )*x( M.index2_data () [k] );
  } 
  for(int i =size-1; i >= 0; --i)
  {
    size_t k;
    for(k = M.index1_data () [i+1]-1; k > diagonal[i]; --k)
      x(i) -= ( M.value_data () [k] )*x( M.index2_data () [k] );
    x(i) /= ( M.value_data () [k] );  
  }
}
//-----------------------------------------------------------------------------
void uBlasILUPreconditioner::init(const uBlasMatrix<ublas_sparse_matrix>& A)
{
  double CELL_EPS=3.0e-16;
  const size_t size = A.size(0); 
  M.resize(size, size, false);
  M.assign(A); 

  // Add term to diagonal to avoid negative pivots
  const double zero_shift = 1;//get("Krylov shift nonzero");
  if(zero_shift > 0.0)
    M.plus_assign( zero_shift*ublas::identity_matrix<double>(size) );  
  
  /*
  // Straightforward and very slow implementation. This is used for verification
  tic();
  M.assign(A);  
  for(size_t i=1; i < size; ++i)
  {
    for(size_t k=0; k < i; ++k)
    { 
     if( fabs( M(i,k) ) > 0.0 )
      {
        M(i,k) = M(i,k)/M(k,k);
        for(size_t j=k+1; j < size; ++j)
        {
          if( fabs( M(i,j) ) > DOLFIN_EPS )
              M(i,j) = M(i,j) - M(i,k)*M(k,j);
        }
      }    
    }  
  }
  */
  
  // This approach using uBlas iterators is simple and quite fast.
  // Is it possible to remove the M(.,.) calls? This would speed it up a lot.

  /*
  // Sparse matrix iterators
  typedef uBlasMatrix<ublas_sparse_matrix>::iterator1 it1;
  typedef uBlasMatrix<ublas_sparse_matrix>::iterator2 it2;
  it2 ij;
  for (it1 i1 = M.begin1(); i1 != M.end1(); ++i1)  // iterate over rows  i=0 -> size
  {
    for (it2 ik = i1.begin(); ik.index2() <  ik.index1(); ++ik) // move along row k=0 -> i
    {
      *ik /= M(ik.index2(),ik.index2());    // M(i,k) = M(i,k)/M(k,k)
      ij=ik;
      ++ij;
      for( ; ij != i1.end(); ++ij)                  // over j=k+1 -> size
        *ij -=  (*ik)*M(ik.index2(), ij.index2());  // M(i,j) = M(i,j) - M(i,k)*M(k, j)
    }
  }
  */

  // The below algorithm is based on that in the book
  // Y. Saad, "Iterative Methods for Sparse Linear Systems", p.276-278.
  // It is specific to compressed row storage

  // Initialise some data
  diagonal.resize(size);
  diagonal[0] = 0;

  std::vector<size_t> iw(size);
  for(size_t i=0; i< size; ++i)
    iw[i] = 0;

  size_t j0=0, j1=0, j=0, jrow=0, jw=0;
  double t1;   

  for (size_t k = 0; k < size ; ++k)        // i (rows)
  {
    j0 = M.index1_data () [k];    // ia 
    j1 = M.index1_data () [k+1]-1;

    // Initialise working array iw
    for (size_t i = j0;  i <= j1; ++i)       
      iw[ M.index2_data () [i] ] = i;  // ja     

    // Move along row looking for diagonal
    j=j0;
    while(j <= j1)
    {
      jrow = M.index2_data () [j];  // ja  

      if( jrow >= k ) // passed or found diagonal, therefore break
        break;

      //      t1 = (M.value_data() [j])*(M.value_data() [ diagonal[jrow] ]);
      t1 = (M.value_data() [j])/(M.value_data() [ diagonal[jrow] ]);  //M(k,j) = M(k,j)/M(j,j) 
      M.value_data() [j] = t1;
      for(size_t jj = diagonal[jrow]+1; jj <= M.index1_data () [jrow+1]-1; ++jj)
      {
        jw = iw[ M.index2_data () [jj] ];
        if(jw != 0)
          M.value_data() [jw] = M.value_data() [jw] -t1*(M.value_data() [jj]);
      } // jj
      ++j;
    }
    diagonal[k] = j;

    if( jrow != k || fabs( M.value_data() [j] ) < CELL_EPS ) {
      std::cerr << "" << std::endl
		<< "Zero pivot detected in uBlas ILU preconditioner in row  " << k << "."
		<< std::endl;
      exit(-1);
      //cell_error1("Zero pivot detected in uBlas ILU preconditioner in row %u.", k);
    }
    //    M.value_data() [j] = 1.0/( M.value_data() [j] );
    for(size_t i=j0; i <= j1; ++i)
      iw[ M.index2_data () [i] ] = 0;        
  } // k

  // Restore diagonal
  //  for (size_t k = 0; k < size ; ++k)
  //    M.value_data() [ uptr[k] ] = 1.0/M.value_data() [ uptr[k] ];
}
//-----------------------------------------------------------------------------
