# Supplementary material for: Plant stem cell maintenance involves direct transcriptional repression of differentiation program
Source: Mol Syst Biol. 2013 Apr 2;9:654. doi: 10.1038/msb.2013.8 (PMC3658276; doi:10.1038/msb.2013.8)
Supplement: Software for Computational Methods — This archive contains the simulation tool and scripts for running perturbations etc. for the computational work. When unzipping the archive a directory MSB_WCK is created. Instructions on how to use the software can be found in the README file in the directory [file msb20138-s2.zip › MSB_WCK/organism/tools/plot/src/src/myTimes.cc]

//
// Filename     : myTimes.cc
// Description  : Defining functions for runtime measurements
// Author(s)    : Henrik Jonsson (henrik@thep.lu.se)
// Created      : 
// Revision     : $Id: myTimes.cc 474 2010-08-30 15:23:20Z henrik $
//

#include"myTimes.h"

long myTimes::clocktick()
{
  static long CLK_TCK = 0;
  if( !CLK_TCK )
    CLK_TCK = sysconf(_SC_CLK_TCK);
  return CLK_TCK;
}

double myTimes::getTime(void)
{
  struct tms My_Time_Buffer;
  double ntime;

  times( &My_Time_Buffer );
  ntime = My_Time_Buffer.tms_utime;
  return ntime / clocktick();
}

double myTimes::getSysTime(void)
{
  struct tms My_Time_Buffer;
  double ntime;

  times( &My_Time_Buffer );
  ntime = My_Time_Buffer.tms_stime;
  return ntime / clocktick();
}

void myTimes::showTime(void)
{
  printf("******************************\n");
  printf("*  User Time: %8.1f sec.  *\n", getTime());
  printf("*  Sys. Time: %8.1f sec.  *\n", getSysTime());
  printf("******************************\n");
}

double myTimes::getDiffTime(void)
{
  static double otime = 0;
  double dtime, ntime;

  ntime = getTime();
  dtime = ntime - otime;
  otime = ntime;
  return dtime;
}
