# Supplementary material for: Plant stem cell maintenance involves direct transcriptional repression of differentiation program
Source: Mol Syst Biol. 2013 Apr 2;9:654. doi: 10.1038/msb.2013.8 (PMC3658276; doi:10.1038/msb.2013.8)
Supplement: Software for Computational Methods — This archive contains the simulation tool and scripts for running perturbations etc. for the computational work. When unzipping the archive a directory MSB_WCK is created. Instructions on how to use the software can be found in the README file in the directory [file msb20138-s2.zip › MSB_WCK/organism/tools/plot/src/src/myFiles.cc]

#include "myFiles.h"

#include <fstream>
#include <sstream>

std::istream *myFiles::openFile(const std::string &file)
{
	std::ifstream IN(file.c_str());
	if (!IN)
		return NULL;
	
	std::ostringstream sout;
	std::string tmp;
	std::string::size_type pos;
	
	while (getline(IN, tmp)) {
		pos = tmp.find("#", 0);
		if (pos == std::string::npos)
			sout << tmp << std::endl;
		else
			sout << tmp.erase(pos) << std::endl;
	}
	IN.close();
	return new std::istringstream(sout.str());
}
