# Supplementary material for: Plant stem cell maintenance involves direct transcriptional repression of differentiation program
Source: Mol Syst Biol. 2013 Apr 2;9:654. doi: 10.1038/msb.2013.8 (PMC3658276; doi:10.1038/msb.2013.8)
Supplement: Software for Computational Methods — This archive contains the simulation tool and scripts for running perturbations etc. for the computational work. When unzipping the archive a directory MSB_WCK is created. Instructions on how to use the software can be found in the README file in the directory [file msb20138-s2.zip › MSB_WCK/organism/tools/plot/src/src/mySignal.h]

#ifndef MYSIGNAL_H
#define MYSIGNAL_H

#include <vector>
#include <signal.h>
#include "../solvers/baseSolver.h"
#include "../optimizers/baseOptimizer.h"

namespace mySignal {
  void myExit();
	void addSolver(BaseSolver *S);
	void addOptimizer(BaseOptimizer *Opt);
  void solverSignalHandler(int signal);
  void optimizerSignalHandler(int signal);
}

#endif /* MYSIGNAL_H */
