# Supplementary material for: Plant stem cell maintenance involves direct transcriptional repression of differentiation program
Source: Mol Syst Biol. 2013 Apr 2;9:654. doi: 10.1038/msb.2013.8 (PMC3658276; doi:10.1038/msb.2013.8)
Supplement: Software for Computational Methods — This archive contains the simulation tool and scripts for running perturbations etc. for the computational work. When unzipping the archive a directory MSB_WCK is created. Instructions on how to use the software can be found in the README file in the directory [file msb20138-s2.zip › MSB_WCK/organism/tools/plot/src/src/typedefs.h]

#ifndef TYPEDEFS_H
#define TYPEDEFS_H
//
// Filename     : typedefs.h
// Description  : Contains all typedefs used within the organism code
// Author(s)    : Henrik Jonsson (henrik@thep.lu.se)
// Created      : February 2010
// Revision     : $Id:$
//
#include "la/SparseMatrix.h"
#include "la/DenseVector.h"

typedef std::vector< std::vector<double> > DataMatrix;
typedef SparseMatrix JacobianMatrix;
typedef DenseVector ConstantVector;

#endif
