# Supplementary material for: Plant stem cell maintenance involves direct transcriptional repression of differentiation program
Source: Mol Syst Biol. 2013 Apr 2;9:654. doi: 10.1038/msb.2013.8 (PMC3658276; doi:10.1038/msb.2013.8)
Supplement: Software for Computational Methods — This archive contains the simulation tool and scripts for running perturbations etc. for the computational work. When unzipping the archive a directory MSB_WCK is created. Instructions on how to use the software can be found in the README file in the directory [file msb20138-s2.zip › MSB_WCK/organism/tools/plot/src/src/myRandom.cc]

//
// Filename     : myRandom.cc
// Description  : Defining the functions for random number generators
// Author(s)    : Henrik Jonsson (henrik@thep.lu.se)
//              : Bo Soderberg (bosse@thep.lu.se)
// Created      : 
// Revision     : $Id: myRandom.cc 474 2010-08-30 15:23:20Z henrik $
//

#include <iostream>

#include "myRandom.h"

namespace myRandom {

	double Rnd( void )
	{
		return ran3();
		//return random() / double(INT_MAX);
	}
	
	double Grand( void )
	{
		return sqrt( -2 * log(Rnd())) * cos( M_PI * Rnd() );
	}
		
	double Rndstep(int step)
	{
		return (double)((int)((step+1)*Rnd()))/step;
	}
	
	long int Randomize( void ) 
	{
		return ran3Randomize();
	}
		
#define MBIG 1000000000
#define MSEED 161803398
#define MZ 0
#define FAC (1.0/MBIG)
//double ran3(long *idum)
	static long idum = 1;
	double ran3( void )
	{
		static int inext,inextp;
		static long ma[56];
		static int iff=0;
		long mj,mk;
		int i,ii,k;
		double ret_val;
		
		//if (*idum < 0 || iff == 0) {
		if (myRandom::idum < 0 || iff == 0) {
			iff=1;
			//mj=MSEED-(*idum < 0 ? -*idum : *idum);
			mj=MSEED-(myRandom::idum < 0 ? -myRandom::idum : myRandom::idum);
			mj %= MBIG;
			ma[55]=mj;
			mk=1;
			for (i=1;i<=54;i++) {
				ii=(21*i) % 55;
				ma[ii]=mk;
				mk=mj-mk;
				if (mk < MZ) mk += MBIG;
				mj=ma[ii];
			}
			for (k=1;k<=4;k++)
				for (i=1;i<=55;i++) {
					ma[i] -= ma[1+(i+30) % 55];
					if (ma[i] < MZ) ma[i] += MBIG;
				}
			inext=0;
			inextp=31;
			//*idum=1;
			myRandom::idum=1;
		}
		if (++inext == 56) inext=1;
		if (++inextp == 56) inextp=1;
		mj=ma[inext]-ma[inextp];
		if (mj < MZ) mj += MBIG;
		ma[inext]=mj;
		ret_val = mj*FAC;
		if (mj == 0) ret_val = FAC;
		return ret_val;
	}
#undef MBIG
#undef MSEED
#undef MZ
#undef FAC
	
	void sran3( long idumVal )
	{
		std::cerr << "sran3()\n";
		// Make sure seed in [1:10000000] 
		// The ran3 function has proven to be instable otherwise
		if( idumVal<1 || idumVal>10000000 ) {
			std::cerr << "myRandom::sran3() Seed (idum) provided in dangerous "
								<< "region. Usevalues in [1:10000000]." << std::endl;
			exit(-1);
		}
		idum=-idumVal;
	}
	
	long int ran3Randomize( void ) 
	{
		std::cerr << "ran3Randomize()\n";
		struct timeval tp; // { long tv_sec; long tv_usec; }
		long int seed;
		
		gettimeofday(&tp, 0);
		//seed = 1024 * tp.tv_sec + (int) (.001024 * tp.tv_usec)
		seed = 1+tp.tv_usec%9999999;//Put seed in [1:10000000]
		idum = -seed;
		return -seed;
	}
} //end namespace myRandom


BoostRandoms::BoostRandoms(){
	generator = new generator_type(static_cast<unsigned int>(std::time(0)));
	uni_smi_created = false;
	uni_i_created = false;
	uni_01_created = false;
	uni_d_created = false;
	bernoulli_created = false;
	binomial_created = false;
	cauchy_created = false;
	gamma_created = false;
	poisson_created = false;
	geometric_created = false;
	exponential_created = false;
	normal_created = false;
	log_normal_created = false;
}
	
void BoostRandoms::CreateUniformui(unsigned int x_start, unsigned int x_end){
	if(uni_smi_created) delete uni_smi;
	uni_smi = new uni_smi_type (*generator, boost::uniform_smallint< > (x_start, x_end));
	uni_smi_created = true;
}

unsigned int BoostRandoms::Uniformui(){
	if(uni_smi_created) 
		return (*uni_smi)();
	else {
		cerr << "UniformSMI Distribution not created !\n";
		CreateUniformui((unsigned int) 0, (unsigned int) 1);
		return (*uni_smi)();
	}
}

void BoostRandoms::DestroyUniformui(){
	delete uni_smi;
	uni_smi_created = false;
}

void BoostRandoms::CreateUniformi(int x_start, int x_end){
	if(uni_i_created) delete uni_i;
	uni_i = new uni_i_type (*generator, boost::uniform_int< > (x_start, x_end));
	uni_i_created = true;
}

int BoostRandoms::Uniformi(){
	if(uni_i_created) 
		return (*uni_i)();
	else {
		cerr << "UniformI Distribution not created !\n";
		CreateUniformi((int) 0, (int) 1);
		return (*uni_i)();
	}
}

void BoostRandoms::DestroyUniformi(){
	delete uni_i;
	uni_i_created = false;
}

double BoostRandoms::Uniform01(){
	if(uni_01_created) 
		return (*uni_01)();
	else {
		uni_01 = new uni_01_type (*generator, boost::uniform_01< > ());
		uni_01_created = true;
		return (*uni_01)();
	}
}

void BoostRandoms::CreateUniformd(int x_start, int x_end){
	if(uni_d_created) delete uni_d;
	uni_d = new uni_d_type (*generator, boost::uniform_real< > (x_start, x_end));
	uni_d_created = true;
}

double BoostRandoms::Uniformd(){
	if(uni_d_created) 
		return (*uni_d)();
	else {
		cerr << "UniformD Distribution not created !\n";
		CreateUniformd((double) 0.0, (double) 1.0);
		return (*uni_d)();
	}
}

void BoostRandoms::DestroyUniformd(){
	delete uni_d;
	uni_d_created = false;
}

void BoostRandoms::CreateBernoulli(double p){
	if(bernoulli_created) delete bernoulli;
	bernoulli = new bernoulli_type (*generator, boost::bernoulli_distribution< > (p));
	bernoulli_created = true;
}

bool BoostRandoms::Bernoulli(){
	if(bernoulli_created) 
		return (*bernoulli)();
	else {
		cerr << "Bernouilli Distribution not created !\n";
		CreateBernoulli((double) 0.5);
		return (*bernoulli)();
	}
}

void BoostRandoms::DestroyBernoulli(){
	delete bernoulli;
	bernoulli_created = false;
}

void BoostRandoms::CreateBinomial(int nb, double p){
	if(binomial_created) delete binomial;
	binomial = new binomial_type (*generator, boost::binomial_distribution< > (nb, p));
	binomial_created = true;
}

int BoostRandoms::Binomial(){
	if(binomial_created) 
		return (*binomial)();
	else {
		cerr << "Binomial Distribution not created !\n";
		CreateBinomial(100, (double) 0.5);
		return (*binomial)();
	}
}

void BoostRandoms::Destroybinomial(){
	delete binomial;
	binomial_created = false;
}

void BoostRandoms::CreateCauchy(double m, double sig){
	if(cauchy_created) delete cauchy;
	cauchy = new cauchy_type (*generator, boost::cauchy_distribution< > (m, sig));
	cauchy_created = true;
}

double BoostRandoms::Cauchy(){
	if(cauchy_created) 
		return (*cauchy)();
	else {
		cerr << "Cauchy Distribution not created !\n";
		CreateCauchy((double)0, (double) 1);
		return (*cauchy)();
	}
}

void BoostRandoms::Destroycauchy(){
	delete cauchy;
	cauchy_created = false;
}

void BoostRandoms::CreateGamma(double k){	
	if(gamma_created) delete gamma;
	gamma = new gamma_type (*generator, boost::gamma_distribution< > (k));
	gamma_created = true;
}

double BoostRandoms::Gamma(){
	if(gamma_created) 
		return (*gamma)();
	else {
		cerr << "Gamma Distribution not created !\n";
		CreateGamma((double) 1);
		return (*gamma)();
	}
}

void BoostRandoms::Destroygamma(){
	delete gamma;
	gamma_created = false;
}	

void BoostRandoms::CreatePoisson(double lambda){
	if(poisson_created) delete poisson;
	poisson = new poisson_type (*generator, boost::poisson_distribution< > (lambda));
	poisson_created = true;
}

int BoostRandoms::Poisson(){
	if(poisson_created) 
		return (*poisson)();
	else {
		cerr << "Poisson Distribution not created !\n";
		CreatePoisson((double) 1);
		return (*poisson)();
	}
}

void BoostRandoms::Destroypoisson(){
	delete poisson;
	poisson_created = false;
}	

void BoostRandoms::CreateGeometric(double lambda){
	if(geometric_created) delete geometric;		
	geometric = new geometric_type (*generator, boost::geometric_distribution< > (lambda));
	geometric_created = true;
}

int BoostRandoms::Geometric(){
	if(geometric_created) 
		return (*geometric)();
	else {
		cerr << "Geometric Distribution not created !\n";
		CreateGeometric((double) 0.5);
		return (*geometric)();
	}
}

void BoostRandoms::Destroygeometric(){
	delete geometric;
	geometric_created = false;
}	

void BoostRandoms::CreateExponential(double lambda){
	if(exponential_created) delete exponential;
	exponential = new exponential_type (*generator, boost::exponential_distribution< > (lambda));
	exponential_created = true;
}

double BoostRandoms::Exponential(){
	if(exponential_created) 
		return (*exponential)();
	else {
		cerr << "Exponential Distribution not created !\n";
		CreateExponential((double) 1);
		return (*exponential)();
	}
}

void BoostRandoms::Destroyexponential(){
	delete exponential;
	exponential_created = false;
}	

void BoostRandoms::CreateNormal(double mn, double sig){
	if(normal_created) delete normal;
	normal = new normal_type (*generator, boost::normal_distribution< > (mn, sig));
	normal_created = true;
}

double BoostRandoms::Normal(){
	if(normal_created) 
		return (*normal)();
	else {
		cerr << "Normal Distribution not created !\n";
		CreateNormal((double) 0.0, (double) 1);
		return (*normal)();
	}
}

void BoostRandoms::Destroynormal(){
	delete normal;
	normal_created = false;
}	

void BoostRandoms::CreateLog_normal(double mn, double sig){
	if(log_normal_created) delete log_normal;
	log_normal = new log_normal_type (*generator, boost::lognormal_distribution< > (mn, sig));
	log_normal_created = true;
}

double BoostRandoms::Log_normal(){
	if(log_normal_created) 
		return (*log_normal)();
	else {
		cerr << "Log_Normal Distribution not created !\n";
		CreateLog_normal((double) 0.0, (double) 1);
		return (*log_normal)();
	}
}

void BoostRandoms::Destroylog_normal(){
	delete log_normal;
	log_normal_created = false;
}	

BoostRandoms::~BoostRandoms(){
	// suppress all existing
	if(uni_01_created) delete uni_01;
	if(cauchy_created) delete cauchy;
	if(uni_smi_created) delete uni_smi;
	if(uni_i_created) delete uni_i;
	if(uni_d_created) delete uni_d;
	if(bernoulli_created) delete bernoulli;
	if(binomial_created) delete binomial;		
	if(gamma_created) delete gamma;
	if(log_normal_created) delete log_normal;
	if(normal_created) delete normal;
	if(exponential_created) delete exponential;
	if(geometric_created) delete geometric;
	if(poisson_created) delete poisson;

}

void BoostRandoms::test()
{
	BoostRandoms a = BoostRandoms();
	a.CreateUniformui(1,5);
	unsigned int z;
	for(int i = 0; i < 10; ++i){
		z = a.Uniformui();
		//cerr << z << "\n";
	}

	int z2;
	a.CreateUniformi(1,5);
	for(int i = 0; i < 10; ++i){
		z2 = a.Uniformi();
		//cerr << z << "\n";
	}

	double z3;
	for(int i = 0; i < 10; ++i){
		z3 = a.Uniform01();
		//cerr << z3 << "\n";
	}

	cerr << "double Uniform 1-10\n";
	double z4;
	a.CreateUniformd(1,10);
	for(int i = 0; i < 10; ++i){
		z4 = a.Uniformd();
		cerr << z4 << "\n";
	}

	cerr << "bool Bernouilli p=0.3\n";
	bool z5;
	a.CreateBernoulli(0.3);
	for(int i = 0; i < 10; ++i){
		z5 = a.Bernoulli();
		cerr << z5 << "\n";
	}

	cerr << "int Binoöial 25 tries p = 0.6 \n";
	int z6;
	a.CreateBinomial(25,0.6);
	for(int i = 0; i < 10; ++i){
		z6 = a.Binomial();
		cerr << z6 << "\n";
	}

	cerr << "double Cauchy mean 0 sig 1\n";
	double z7;
	a.CreateCauchy(0,1);
	for(int i = 0; i < 10; ++i){
		z7 = a.Cauchy();
		cerr << z7 << "\n";
	}

	cerr << "double Gamma k=2\n";
	double z8;
	a.CreateGamma(2.0);
	for(int i = 0; i < 10; ++i){
		z8 = a.Gamma();
		cerr << z8 << "\n";
	}

	cerr << "int Poisson mean 10\n";
	int z9;
	a.CreatePoisson(10.0);
	for(int i = 0; i < 10; ++i){
		z9 = a.Poisson();
		cerr << z9 << "\n";
	}

	cerr << "int Geometric p=0.5\n";
	int z10;
	a.CreateGeometric(0.5);
	for(int i = 0; i < 10; ++i){
		z10 = a.Geometric();
		cerr << z10 << "\n";
	}

	cerr << "double Exponential lambda = 2\n";
	double z11;
	a.CreateExponential(2.0);
	for(int i = 0; i < 10; ++i){
		z11 = a.Exponential();
		cerr << z11 << "\n";
	}

	cerr << "double Normal mean 0  sig 1\n";
	double z12;
	a.CreateNormal(0.0, 1.0);
	for(int i = 0; i < 10; ++i){
		z12 = a.Normal();
		cerr << z12 << "\n";
	}

	cerr << "double lognormal mean 0 sig 1\n";
	double z13;
	a.CreateLog_normal(0.5, 1.0);
	for(int i = 0; i < 10; ++i){
		z13 = a.Log_normal();
		cerr << z13 << "\n";
	}

}  
