# Supplementary material for: Plant stem cell maintenance involves direct transcriptional repression of differentiation program
Source: Mol Syst Biol. 2013 Apr 2;9:654. doi: 10.1038/msb.2013.8 (PMC3658276; doi:10.1038/msb.2013.8)
Supplement: Software for Computational Methods — This archive contains the simulation tool and scripts for running perturbations etc. for the computational work. When unzipping the archive a directory MSB_WCK is created. Instructions on how to use the software can be found in the README file in the directory [file msb20138-s2.zip › MSB_WCK/organism/tools/plot/src/src/myTimes.h]

//
// Filename     : myTimes.h
// Description  : Defining namespace for timing functions
// Author(s)    : Henrik Jonsson (henrik@thep.lu.se)
// Created      : 
// Revision     : $Id: myTimes.h 474 2010-08-30 15:23:20Z henrik $
//
#ifndef MYTIMES_H
#define MYTIMES_H

#include <stdio.h>
#include <sys/times.h>
#include <unistd.h>

///
/// @brief Namespace with functions for measuring time aspects
///
namespace myTimes {
  
  long clocktick();
  
  ///
  /// @brief Returns user time since start.
  ///
  double getTime(void);
  
  ///
  /// @brief Returns system time since start
  ///
  double getSysTime(void);
  
  ///
  /// @brief Prints result from calling getTime() and getSysTime()
  ///
  void showTime(void);
  
  ///
  /// @brief Returns user time since last call to getDiffTime()
  ///
  double getDiffTime(void);
  
}
#endif
