# Supplementary material for: Plant stem cell maintenance involves direct transcriptional repression of differentiation program
Source: Mol Syst Biol. 2013 Apr 2;9:654. doi: 10.1038/msb.2013.8 (PMC3658276; doi:10.1038/msb.2013.8)
Supplement: Software for Computational Methods — This archive contains the simulation tool and scripts for running perturbations etc. for the computational work. When unzipping the archive a directory MSB_WCK is created. Instructions on how to use the software can be found in the README file in the directory [file msb20138-s2.zip › MSB_WCK/organism/tools/plot/src/hexagon.h]

//
// Filename     : sphere.h
// Description  : Class describing sphere-shaped cell colonies
// Author(s)    : Pontus Melke (pontus@thep.lu.se)
// Created      : April 2007
// Revision     : $Id: hexagon.h 390 2008-10-25 16:37:38Z pontus $
//
#ifndef HEXAGON_H
#define HEXAGON_H

#include "baseObject.h"

class Hexagon : public BaseObject {
 public:
	Hexagon(Data *data, size_t dimension,std::string min, std::string max);
	~Hexagon(){}
	
	void plotPS(std::ofstream &OUT, size_t t, size_t cellIndex, 
		    float r, float g, float b, int move, double scaleFact);
 private:
	Hexagon(const Hexagon &);
	
};

#endif // HEXAGON_H
