# Supplementary material for: Plant stem cell maintenance involves direct transcriptional repression of differentiation program
Source: Mol Syst Biol. 2013 Apr 2;9:654. doi: 10.1038/msb.2013.8 (PMC3658276; doi:10.1038/msb.2013.8)
Supplement: Software for Computational Methods — This archive contains the simulation tool and scripts for running perturbations etc. for the computational work. When unzipping the archive a directory MSB_WCK is created. Instructions on how to use the software can be found in the README file in the directory [file msb20138-s2.zip › MSB_WCK/organism/tools/plot/src/SConstruct]

# -*- python -*-
#
# Filename     : SConstruct
# Description  : Compilation script using scons
# Author(s)    : Henrik Jonsson (henrik@thep.lu.se)
# Created      : May 2005
# Revision     : $Id:$
#

#env = Environment()
#imports PATH value from external environment (not default)
import os
env = Environment(ENV = {'PATH' : os.environ['PATH']})

#For the mac...
#env['CXXFLAGS']     = ['-O2', '-Wall', '-ansi', '-pedantic']
#env['LINKFLAGS']    = ['-O2', '-Wall', '-ansi', '-pedantic', '-ltiff', '-lglut', '-lGL', '-lGLU']
#env['CPPPATH']      = ['~/include']
#env['LIBPATH']      = ['/opt/local/lib', '/usr/X11R6/lib']

#For the linux...
env['CXXFLAGS']      = ['-O3', '-Wall', '-ansi', '-pedantic']
env['LINKFLAGS']     = ['-O3', '-Wall', '-ansi', '-pedantic', '-lglut', '-ltiff']
#gdb...
#env['CXXFLAGS']      = ['-O3', '-Wall', '-ansi', '-pedantic', '-g']
#env['LINKFLAGS']     = ['-O3', '-Wall', '-ansi', '-pedantic', '-lglut', '-ltiff', '-g']

env.Program(target="../bin/newman",source=["newman.cc", "baseObject.cc","cappedCylinder.cc","ellipse.cc","sphere.cc", "buddingYeast.cc", "cylinder.cc", "basePlotTool.cc","plotToolGL.cc","myGL.cc","plotToolPS.cc","src/vector3.cc", "../../organismDTK/data.cc","../../organismDTK/inputMethod.cc", "src/myConfig.cc", "src/myFiles.cc", "camera.cc", "hexagon.cc"])
