# Supplementary material for: Plant stem cell maintenance involves direct transcriptional repression of differentiation program
Source: Mol Syst Biol. 2013 Apr 2;9:654. doi: 10.1038/msb.2013.8 (PMC3658276; doi:10.1038/msb.2013.8)
Supplement: Software for Computational Methods — This archive contains the simulation tool and scripts for running perturbations etc. for the computational work. When unzipping the archive a directory MSB_WCK is created. Instructions on how to use the software can be found in the README file in the directory [file msb20138-s2.zip › MSB_WCK/organism/tools/plot/src/Makefile]

# This Makefile should automatically keep track of dependencies in the
# code. It saves dependencies in *.d files and includes them whenever
# necessary. The dependency part is based on Scott McPeak's Makefile at
# http://www.cs.berkeley.edu/~smcpeak/autodepend/autodepend.html. The
# other parts are based on Simon's Makefile and tons of obscure
# webpages I no longer recall.  
#
#'make' build executable files
# 	'bin/newman' 
#
#'make debug'	Compiles with -g and no optimization 
#
#'make gprof'	Compiles with -pg and no optimization 
#
#'make clean' 	removes all .o, executables and .d 

SHELL = /bin/sh
#Compilers and flags
CXX = g++
CXXFLAGS = -g -O3 -DNDEBUG -Wall -pedantic -ansi
LDFLAGS = -g -O3 -DNDEBUG -Wall -pedantic -ansi -ltiff -lglut -lGL -lGLU

#Sourcefiles etc.
NEWMAN_SRC = newman.cc
#NEWMAN_OBJ = $(SIM_SRC:.cc=.o)
SRC_DIR = ./
SRCS := $(wildcard $(SRC_DIR:/=/*.cc)) src/myFiles.cc src/myConfig.cc src/vector3.cc ../../organismDTK/inputMethod.cc ../../organismDTK/data.cc
OBJS = $(SRCS:.cc=.o)
DEP = makedep.rule

#Binaries
NEWMAN = ../bin/newman

all: $(NEWMAN) 

$(NEWMAN): $(OBJS)
	$(CXX) $(OBJS) $(LDFLAGS) -o $(NEWMAN) 

#$(OPTIMIZER): $(OBJS) $(OPT_OBJ)
#	$(CXX) $(OPT_OBJ) $(OBJS) $(LDFLAGS) -o $(OPTIMIZER) 

#$(SIM_OBJ) : $(SIM_SRC)

#$(OPT_OBJ) : $(OPT_SRC)

# pull in dependency info for *existing* .o files
-include $(OBJS:.o=.d)

# Compile and generate dependency info.  The two first lines fixes a
# bug in gcc(?), and prints dir/foo.o: dir/foo.cc... in the dependency
# file instead of foo.o: dir/foo.cc... as is done by gcc. The other
# two lines use a trick to get make to detect name changes etc.
%.o: %.cc
	$(CXX) -o $*.o -c $(CXXFLAGS) $*.cc
	$(CXX) -MM $(CXXFLAGS) $*.cc > $*.d
	@mv -f $*.d $*.d.tmp
	@sed -e 's|.*:|$*.o:|' < $*.d.tmp > $*.d
	@sed -e 's/.*://' -e 's/\\$$//' < $*.d.tmp | fmt -1 | \
	  sed -e 's/^ *//' -e 's/$$/:/' >> $*.d
	@rm -f $*.d.tmp

debug:
	make "CXXFLAGS = -g -pedantic -Wall -ansi" "LDFLAGS = -g -pedantic -Wall -ansi" 		
gprof:
	make "CXXFLAGS = -pg -pedantic -Wall -ansi" "LDFLAGS = -pg -pedantic -Wall -ansi" 		

etags:
	etags --language=c++ *.cc *.h */*.cc */*.h

.PHONY: clean

clean:
	rm -f $(OBJS)
	rm -f $(NEWMAN)
	rm -f *.d
	rm -f */*.d
