# Supplementary material for: Plant stem cell maintenance involves direct transcriptional repression of differentiation program
Source: Mol Syst Biol. 2013 Apr 2;9:654. doi: 10.1038/msb.2013.8 (PMC3658276; doi:10.1038/msb.2013.8)
Supplement: Software for Computational Methods — This archive contains the simulation tool and scripts for running perturbations etc. for the computational work. When unzipping the archive a directory MSB_WCK is created. Instructions on how to use the software can be found in the README file in the directory [file msb20138-s2.zip › MSB_WCK/organism/tools/organismDTK/actions/extractPeaksFromNeighborhood.h]

#ifndef ORGANISMDTK_EXTRACTPEAKSFROMNEIGHBORHOOD_H
#define ORGANISMDTK_EXTRACTPEAKSFROMNEIGHBORHOOD_H

#include "../action.h"

namespace action
{
	class ExtractPeaksFromNeighborhood : public Action
	{
	public:
		Data *process(Data *data, OutputMethod *outputMethod = NULL);
		void printHelp(void);
	     action::Range arguments(void);
	};
}

#endif /* ORGANISMDTK_EXTRACTPEAKSFROMNEIGHBORHOOD_H */
