# Supplementary material for: Plant stem cell maintenance involves direct transcriptional repression of differentiation program
Source: Mol Syst Biol. 2013 Apr 2;9:654. doi: 10.1038/msb.2013.8 (PMC3658276; doi:10.1038/msb.2013.8)
Supplement: Software for Computational Methods — This archive contains the simulation tool and scripts for running perturbations etc. for the computational work. When unzipping the archive a directory MSB_WCK is created. Instructions on how to use the software can be found in the README file in the directory [file msb20138-s2.zip › MSB_WCK/organism/tools/organismDTK/actions/identity.cc]

#include "identity.h"

using namespace action;

Data *Identity::process(Data *data, OutputMethod *outputMethod)
{
	// Do absolutely nothing, but create a copy of the data object.
	Data *copy = new Data(*data);
	return copy;
}
 
void Identity::printHelp(void)
{
	std::cout << "Action: identity" << std::endl
			<< "Arguments: none" << std::endl 
			<< std::endl
			<< "This action does nothing to the data. It can be used to convert data "
			<< "between different input/output methods." << std::endl
			<< std::endl;
}

Range Identity::arguments(void)
{
	Range range(0,0);
	return range;
}
