# Supplementary material for: Plant stem cell maintenance involves direct transcriptional repression of differentiation program
Source: Mol Syst Biol. 2013 Apr 2;9:654. doi: 10.1038/msb.2013.8 (PMC3658276; doi:10.1038/msb.2013.8)
Supplement: Software for Computational Methods — This archive contains the simulation tool and scripts for running perturbations etc. for the computational work. When unzipping the archive a directory MSB_WCK is created. Instructions on how to use the software can be found in the README file in the directory [file msb20138-s2.zip › MSB_WCK/organism/src/reactions/sphericalBacteria/WallMechanics2D.cc]

#include "WallMechanics2D.h"
#include "../../common/vectorTemplate.h"
#include <cmath>

sphericalBacteria::WallMechanics2D::WallMechanics2D(std::vector<double> &paraValue, 
																	std::vector< std::vector<size_t> > 
																	&indValue ) {
  
  //Do some checks on the parameters and variable indeces
  //////////////////////////////////////////////////////////////////////
  if( paraValue.size()<5 || (paraValue.size()-1)%4 ) {
    std::cerr << "Wall2D::Wall2D()"
	      << "Uses at least six parameters K_force and x_1, y_1, x_2, "
	      << "y_2 [x_1 y_1 x_2 y_2,...].\n";
    exit(0);
  }	
	if( indValue.size() != 1 || indValue[0].size() != 2 ) {
		std::cerr << "ElongatedBacteria::ElongatedBacteria() "
							<< "use two index, stores forceand overlap\n" << indValue.size() << "\n";;
		exit(0);
	}
  //Set the variable values
  //////////////////////////////////////////////////////////////////////
  setId("Wall2D");
  setParameter(paraValue);  
  setVariableIndex(indValue);
  
  //Set the parameter identities
  //////////////////////////////////////////////////////////////////////
  std::vector<std::string> tmp( numParameter() );
  tmp[0] = "K_force";
	size_t numWall = (paraValue.size()-2)/4;
  for( size_t i=0 ; i<numWall ; ++i ) {
    size_t add = i*4;
    tmp[1+add] = "x_1";
    tmp[2+add] = "y_1";
    tmp[3+add] = "x_2";
    tmp[4+add] = "y_2";
  }
  setParameterId( tmp );
}

void sphericalBacteria::WallMechanics2D::derivs(Compartment &compartment,size_t varIndex,
																								std::vector< std::vector<double> > &y,
																								std::vector< std::vector<double> > &dydt ) {
	size_t numNeigh = compartment.numNeighborAtLevel(1);
	if( !numNeigh ) return;
	size_t i=compartment.index(); 
	const size_t  dimension=2;

	Vector<2> bactPos, wallPos1, wallPos2, u, v;
	for( size_t dim=0 ; dim<dimension ; ++dim )
    bactPos[dim] = y[i][varIndex+dim];
	double R =y[i][compartment.numTopologyVariable() - 1 + varIndex];
	//Loop over neighbors
	for( size_t k=0 ; k<numNeigh ; ++k ) {
		//Wallproperties
		size_t add = 4*compartment.neighborAtLevel(1,k);
		
    wallPos1[0]=parameter(1+add);
    wallPos1[1]=parameter(2+add); 
    wallPos2[0]=parameter(3+add); 
    wallPos2[1]=parameter(4+add);
		v = wallPos2-wallPos1;
		double wallLength = std::sqrt(dot(v,v));
		v *= 1/wallLength;
		u[0] = -v[1];
		u[1] = v[0];
		
		double s = dot(wallPos1-bactPos, u);
		double dist = std::fabs(s);
		if (dist == 0) {
			std::cerr << "complete overlap with wall\n";
			exit(-1);
		}
		double t = dot(bactPos-wallPos1, v);
		if ( double overlap = R-dist > 0  && t >= 0 && t <= wallLength) {
			
			double fac = parameter(0)*overlap*std::sqrt(overlap)/dist; 
			if (s > 0)
				fac *= -1.0;
			double RInv = 1/R;
			for( size_t dim=0 ; dim<dimension ; ++dim )
				dydt[i][varIndex + dim] += fac*RInv*u[dim]; 
	
			double forceSquare = fac*fac*dot(u,u);
			dydt[i][variableIndex(0,0)] += forceSquare;
			dydt[i][variableIndex(0,1)] += overlap;
		}
	}
}
 
