# Supplementary material for: Plant stem cell maintenance involves direct transcriptional repression of differentiation program
Source: Mol Syst Biol. 2013 Apr 2;9:654. doi: 10.1038/msb.2013.8 (PMC3658276; doi:10.1038/msb.2013.8)
Supplement: Software for Computational Methods — This archive contains the simulation tool and scripts for running perturbations etc. for the computational work. When unzipping the archive a directory MSB_WCK is created. Instructions on how to use the software can be found in the README file in the directory [file msb20138-s2.zip › MSB_WCK/organism/src/reactions/sphericalBacteria/NeighborhoodLatticeWalls2D.cc]

#include "NeighborhoodLatticeWalls2D.h"
#include "../../common/vectorTemplate.h"
#include <cmath>
//#include <set>

const int DIMENSION=2;
sphericalBacteria::NeighborhoodLatticeWalls2D::
NeighborhoodLatticeWalls2D(std::vector<double> &paraValue, 
			   std::vector< std::vector<size_t> > 
			   &indValue ) 
{
	// Do some checks on the parameters and variable indeces
	if( paraValue.size() < 8 ) {
		std::cerr << "NeighborhoodLatticeWalls2D::"
			  << "NeighborhoodLatticeWalls2D() "
			  << "Must use at least one wall!\n"
			  << "five parameters numCell, cellSize, updateFlag and "
			  << "dt_min followed by wall coordinates.\n";
		exit(0);
	}
	if( indValue.size() ) {
		std::cerr << "NeighborhoodLatticeWalls2D::"
			  << "NeighborhoodLatticeWalls2D() "
			  << "No variable index is used.\n";
		exit(0);
	}

	// Check for consistency in parameter values
	if( paraValue[2]!=0.0 && paraValue[2]!=1.0 ) {
		std::cerr << "NeighborhoodLatticeWalls2D::"
			  << "NeighborhoodLatticeWalls2D() "
			  << "parameter(1) (updateFlag) must be 0 or 1.\n";
		exit(0);
	}

	// Set the variable values
	setId("neighborhoodLatticeWalls2D");
	setParameter(paraValue);  
	setVariableIndex(indValue);

	//Set the parameter identities
	std::vector<std::string> tmp( numParameter() );
	tmp.resize( numParameter() );
	tmp[0] = "numCell";
	tmp[1] = "cellSize";
	tmp[2] = "updateFlag";
	tmp[3] = "dt_min";
	setParameterId( tmp );
	//set member variables
	numWall_ = static_cast<unsigned int>( (numParameter() - 5)/4 );
	numBox_ = static_cast<unsigned int>(parameter(0));
	totalNumberOfBoxes_ = static_cast<unsigned int>(pow(numBox_, 2));
	hasBactCell_.resize(totalNumberOfBoxes_);
	wallNeighborLattice_.resize(numWall_);
	for(int d = 0; d<DIMENSION; d++)     
		boxCount_[d] =  int(std::pow(static_cast<double>(numBox_),d));
}

unsigned int sphericalBacteria::NeighborhoodLatticeWalls2D::
create(Organism &O, std::vector< std::vector<double> > &y, double t ) 
{   
	if( O.numTopologyVariable() != 3) {
		std::cerr << "NeighborhoodLatticeWalls2D::create() "
			  << "Wrong number of topology variables.\n"
			  << " (" << O.numTopologyVariable() << ")\n";
		exit(-1);
	}
	size_t N = O.numCompartment();
	std::vector< std::vector<size_t> > neighbor(N), neighborWall(N);
	double distanceThreshold = 0.5*(std::sqrt(2)+1.0)*parameter(1) + parameter(4);
	Vector<DIMENSION> boxCOM;
	//This is done only in create(), not in update() 
  
	for(unsigned int ly = 0; ly < numBox_; ++ly) {
		for(unsigned int lx = 0; lx < numBox_; ++lx) {
			for(size_t w = 0; w < numWall_; ++w) {
				//Wall properties
				Vector<DIMENSION> n, x1, x2;
				x1[0] = parameter(5+w*4);
				x1[1] = parameter(6+w*4);
				x2[0] = parameter(7+w*4);
				x2[1] = parameter(8+w*4);
				n = x2 - x1;
				double length = std::sqrt(dot(n,n));
				n *= 1/length;
				//lattice cell properties
				size_t boxIndex = lx + ly*numBox_;
				
				boxCOM[0] = parameter(1)*( lx % numBox_ + 0.5);
				boxCOM[1] = parameter(1)*( ly % numBox_ + 0.5);
				//compute closest distance between cell and wall if it's close enough add as neighbor
				double dist = (x1[1] - boxCOM[1])*n[0] - 
					(x1[0] - boxCOM[0])*n[1];
				double s = std::fabs(n[0])>std::fabs(n[1]) ? 
					(boxCOM[0]-x1[0]-n[1]*dist)/n[0] : 
					(boxCOM[1]-x1[1]+n[0]*dist)/n[1] ;
				if( s<0.0 || s>length ) {
					double dist1= std::sqrt( dot(x1-boxCOM, x1-boxCOM ));
					double dist2= std::sqrt( dot(x2-boxCOM, x2-boxCOM ));
					dist = dist1<dist2 ? dist1 : dist2;
				}
				if( std::fabs(dist) < distanceThreshold ) {
					wallNeighborLattice_[w].push_back(boxIndex);		
				}
			}
		}
	}
	for (size_t i =0; i<wallNeighborLattice_.size(); ++i) {
 		std::cerr << "Wall " << i  << " is in boxes:\n\t";
 		for (size_t j =0; j<wallNeighborLattice_[i].size(); ++j)
 			std::cerr << wallNeighborLattice_[i][j] << " ";
 		std::cerr << "\n";
 	}
	unsigned numNeigh=setNeighbors(y, neighbor, neighborWall);
  
	//Copy the new neighbours into the cells (Caveat: Not a good solution)
	for(size_t i=0 ; i<N ; i++ ) {
		O.compartment(i).setNeighbor( neighbor[i] );
		O.compartment(i).setNeighborAtLevel( 1, neighborWall[i] );
	}
  
	//Set the previos time variable to current t value
	setPreviousTime(t);
	setNumNeighbor(numNeigh);
  
	return numNeigh;
}

unsigned int sphericalBacteria::NeighborhoodLatticeWalls2D::
update(Organism &O, std::vector< std::vector<double> > &y,
       double t ) 
{
	if( parameter(2) == 1.0 && t-previousTime()>parameter(3) ) {
    
		size_t N = O.numCompartment();
		std::vector< std::vector<size_t> > neighbor(N), neighborWall(N);
		for (size_t i=0; i< totalNumberOfBoxes_; ++i)
			hasBactCell_[i].clear();

		unsigned int numNeigh=setNeighbors(y, neighbor, neighborWall);
		
		//Copy the new neighbours into the cells (Caveat: Not a good solution)
		for(size_t i=0 ; i<N ; i++ ) {
			O.compartment(i).setNeighbor( neighbor[i] );
			O.compartment(i).setNeighborAtLevel( 1, neighborWall[i] );
		}
		
		//Set the previous time variable to current t value
		setPreviousTime(t);
		setNumNeighbor(numNeigh);
		return numNeigh;
	}
	
	
	return numNeighbor();
}

unsigned int sphericalBacteria::
NeighborhoodLatticeWalls2D::setNeighbors(const std::vector< std::vector<double> > &y,
					 std::vector< std::vector<size_t> > &neighbor,
					 std::vector< std::vector<size_t> > &neighborWall)
{
	unsigned int numNeigh=0;
	size_t N = neighbor.size();
	
	std::vector< size_t > isInBox(N);//given a compartment index i, gives lattice cell index
	checkBactPosition(N, y, isInBox);
  
	for(size_t i = 0; i<N; ++i){
		hasBactCell_[ isInBox[i] ].push_back(i);
	}
	//for each cell compartment, add the cells in neighboring lattice cells as neighbors
  
	for (size_t i=0; i < N; ++i ){
		bool flag = true;
		for(int yStep = -1; yStep <= 1; ++yStep) {
			for(int xStep = -1; xStep <= 1; ++xStep){
				int neighborBox = isInBox[i]+ xStep + yStep*numBox_;
				if (neighborBox >= 0 && static_cast<unsigned int>(neighborBox) < totalNumberOfBoxes_) {
					size_t numBactInBox = hasBactCell_[neighborBox].size();
					for(size_t n = 0; n < numBactInBox; ++n){
						
						flag = true;
						size_t potentialNeighbor = hasBactCell_[neighborBox][n];
						for(size_t l = 0; l<neighbor[i].size(); l++) 
							if(potentialNeighbor == neighbor[i][l])//check if neighbor is already added
								flag = false;
						if (potentialNeighbor > i && flag) {
							//std::cerr << i << " and " << potentialNeighbor << "\n"; 
							neighbor[i].push_back(potentialNeighbor);
							neighbor[potentialNeighbor].push_back(i);
							numNeigh++;
						}
					}
				}
			}
		}
	}
	for(unsigned int w = 0; w < numWall_; ++w) {
		for(size_t m = 0; m < wallNeighborLattice_[w].size(); ++m) {
			for(size_t n = 0 ; n < hasBactCell_[ wallNeighborLattice_[w][m] ].size() ; ++n) {
				//std::cerr << "wall: " << w << " box: " << wallNeighborLattice_[w][m]
				//					<< " bact: " << hasBactCell_[ wallNeighborLattice_[w][m] ][n] << "\n";
				neighborWall[hasBactCell_[ wallNeighborLattice_[w][m] ][n] ].push_back(w); 
			}
		}
	}
	return numNeigh;
}

void  sphericalBacteria::
NeighborhoodLatticeWalls2D::checkBactPosition(size_t N, const std::vector< std::vector<double> > &y,
					      std::vector<size_t> &isInBox) 
{
	
//set up lattice, and place each bact-cell point in a lattice box
	double boxSizeInverse = 1/parameter(1);
	for(int d = 0; d<DIMENSION; ++d){     
		for(size_t i = 0; i<N;i++){
			if( (y[i][d] < parameter(1) || y[i][d] > parameter(1)*(numBox_-1)) ){
				std::cerr << "NeighborhoodLatticeWalls2D::setNeighbors(): "
					  << "compartment is outside lattice\n";
				std::cerr << y[i][0] << " " << y[i][1] << "\n";
				std::cerr << parameter(1) << " " <<  parameter(1)*(numBox_-1)<< "\n";
				exit(-1);
			}
			isInBox[i] +=  boxCount_[d]*static_cast<size_t>( y[i][d]*boxSizeInverse );
		}
	}
}
