# Supplementary material for: Plant stem cell maintenance involves direct transcriptional repression of differentiation program
Source: Mol Syst Biol. 2013 Apr 2;9:654. doi: 10.1038/msb.2013.8 (PMC3658276; doi:10.1038/msb.2013.8)
Supplement: Software for Computational Methods — This archive contains the simulation tool and scripts for running perturbations etc. for the computational work. When unzipping the archive a directory MSB_WCK is created. Instructions on how to use the software can be found in the README file in the directory [file msb20138-s2.zip › MSB_WCK/organism/src/reactions/sphericalBacteria/Makefile]

# This Makefile only calls the main Makefile in ../
# Probably there is a better solution to this, but this will do for now
all: 
	make all -C ../
debug:
	make debug -C ../
clean:
	make clean -C ../
gprof:
	make gprof -C ../
depend:
	make depend -C ../
