# Supplementary material for: Plant stem cell maintenance involves direct transcriptional repression of differentiation program
Source: Mol Syst Biol. 2013 Apr 2;9:654. doi: 10.1038/msb.2013.8 (PMC3658276; doi:10.1038/msb.2013.8)
Supplement: Software for Computational Methods — This archive contains the simulation tool and scripts for running perturbations etc. for the computational work. When unzipping the archive a directory MSB_WCK is created. Instructions on how to use the software can be found in the README file in the directory [file msb20138-s2.zip › MSB_WCK/organism/src/reactions/meshedRoot/constantMassProduction.h]

#ifndef MESHEDROOT_CONSTANTMASSPRODUCTION_H
#define MESHEDROOT_CONSTANTMASSPRODUCTION_H

#include<cmath>

#include"../baseReaction.h"

namespace meshedRoot {
    class ConstantMassProduction : public BaseReaction {
  
    public:
		
	///
	/// @brief Main constructor
	///
	/// This is the main constructor which sets the parameters and variable
	/// indices that defines the reaction.
	///
	/// @param paraValue vector with parameters
	///
	/// @param indValue vector of vectors with variable indices
	///
	/// @see BaseReaction::createReaction(std::vector<double> &paraValue,...)
	///
	ConstantMassProduction(std::vector<double> &paraValue, 
		std::vector< std::vector<size_t> > &indValue );
		
	///
	/// @brief Derivative function for this reaction class
	///
	/// @see BaseReaction::derivs(Compartment &compartment,size_t species,...)
	///
	void derivs(Compartment &compartment,size_t species,
		    std::vector< std::vector<double> > &y,
		    std::vector< std::vector<double> > &dydt );
    };
}
#endif
