# Supplementary material for: Plant stem cell maintenance involves direct transcriptional repression of differentiation program
Source: Mol Syst Biol. 2013 Apr 2;9:654. doi: 10.1038/msb.2013.8 (PMC3658276; doi:10.1038/msb.2013.8)
Supplement: Software for Computational Methods — This archive contains the simulation tool and scripts for running perturbations etc. for the computational work. When unzipping the archive a directory MSB_WCK is created. Instructions on how to use the software can be found in the README file in the directory [file msb20138-s2.zip › MSB_WCK/organism/src/reactions/simplifiedAuxinTransportJTB/auxinTransport.h]

#ifndef SIMPLIFIEDAUXINTRANSPORTJTB_AUXINTRANSPORT_H
#define SIMPLIFIEDAUXINTRANSPORTJTB_AUXINTRANSPORT_H

#include "../baseReaction.h"
#include <cmath>

namespace SimplifiedAuxinTransportJTB
{
	class AuxinTransport : public BaseReaction
	{
	public:
		AuxinTransport(std::vector<double> &paraValue, 
			std::vector< std::vector<size_t> > &indValue );
		
		void derivs(Compartment &compartment,size_t species,
			std::vector< std::vector<double> > &y,
			std::vector< std::vector<double> > &dydt );
		
		double PIN1Feedback(double auxin);
		double AuxinActiveTransport(double auxin);
	};
}

#endif /* SIMPLIFIEDAUXINTRANSPORTJTB_AUXINTRANSPORT_H */
