# Supplementary material for: Plant stem cell maintenance involves direct transcriptional repression of differentiation program
Source: Mol Syst Biol. 2013 Apr 2;9:654. doi: 10.1038/msb.2013.8 (PMC3658276; doi:10.1038/msb.2013.8)
Supplement: Software for Computational Methods — This archive contains the simulation tool and scripts for running perturbations etc. for the computational work. When unzipping the archive a directory MSB_WCK is created. Instructions on how to use the software can be found in the README file in the directory [file msb20138-s2.zip › MSB_WCK/organism/src/reactions/elongatedBacteria/NeighborhoodLatticeWalls2D.cc]

#include "NeighborhoodLatticeWalls2D.h"
#include "../../common/vectorTemplate.h"
#include <cmath>
//#include <set>

const int DIMENSION=2;
elongatedBacteria::NeighborhoodLatticeWalls2D::
NeighborhoodLatticeWalls2D(std::vector<double> &paraValue, 
																		 std::vector< std::vector<size_t> > 
																		 &indValue ) 
{
  // Do some checks on the parameters and variable indeces
  if( paraValue.size() < 9 ) {
    std::cerr << "NeighborhoodLatticeWalls2D::"
							<< "NeighborhoodLatticeWalls2D() "
							<< "Must use at least one wall!\n"
							<< "five parameters numCell, boxSize, updateFlag, "
							<< "dt_min and b followed by wall coordinates.\n";
    exit(0);
  }
  if( indValue.size() ) {
    std::cerr << "NeighborhoodLatticeWalls2D::"
							<< "NeighborhoodLatticeWalls2D() "
							<< "No variable index is used.\n";
    exit(0);
  }

  // Check for consistency in parameter values
	if( paraValue[2]!=0.0 && paraValue[2]!=1.0 ) {
    std::cerr << "NeighborhoodLatticeWalls2D::"
							<< "NeighborhoodLatticeWalls2D() "
							<< "parameter(1) (updateFlag) must be 0 or 1.\n";
    exit(0);
  }

	// Set the variable values
  setId("neighborhoodLatticeWalls2D");
  setParameter(paraValue);  
  setVariableIndex(indValue);

	//Set the parameter identities
  std::vector<std::string> tmp( numParameter() );
  tmp.resize( numParameter() );
  tmp[0] = "numCell";
  tmp[1] = "cellSize";
  tmp[2] = "updateFlag";
  tmp[3] = "dt_min";
  tmp[4] = "b";
  setParameterId( tmp );
	//set member variables
	 numWall_ = static_cast<unsigned int>( (numParameter() - 6)/4 );
	 numBox_ = static_cast<unsigned int>(parameter(0));
	 totalNumberOfBoxes_ = static_cast<unsigned int>(pow(numBox_, 2));
	 hasBactCell_.resize(totalNumberOfBoxes_);
	 wallNeighborLattice_.resize(numWall_);
	 for(int d = 0; d<DIMENSION; d++)     
		 boxCount_[d] =  int(std::pow(static_cast<double>(numBox_),d));
}

unsigned int elongatedBacteria::NeighborhoodLatticeWalls2D::
create(Organism &O, std::vector< std::vector<double> > &y, double t ) 
{   
  if( O.numTopologyVariable() != 5 && 
      O.numTopologyVariable() != 9 ) {
    std::cerr << "NeighborhoodLatticeCigar::create() "
							<< "Wrong number of topology variables.\n";
    exit(-1);
  }
  size_t N = O.numCompartment();
	std::vector< std::vector<size_t> > neighbor(N), neighborWall(N);
	double distanceThreshold = 0.5*(std::sqrt(2)+1.0)*parameter(1) + parameter(4);
	Vector<DIMENSION> boxCOM;
  //This is done only in create(), not in update()  
  for(unsigned int ly = 0; ly < numBox_; ++ly) {
    for(unsigned int lx = 0; lx < numBox_; ++lx) {
      for(size_t w = 0; w < numWall_; ++w) {
				//Wall properties
				Vector<DIMENSION> n, x1, x2;
				x1[0] = parameter(6+w*4);
				x1[1] = parameter(7+w*4);
				x2[0] = parameter(8+w*4);
				x2[1] = parameter(9+w*4);
				n = x2 - x1;
				double length = std::sqrt(dot(n,n));
				n *= 1/length;
				//lattice cell properties
				size_t boxIndex = lx + ly*numBox_;
				
				boxCOM[0] = parameter(1)*( lx % numBox_ + 0.5);
				boxCOM[1] = parameter(1)*( ly % numBox_ + 0.5);
				//compute closest distance between cell and wall if it's close enough add as neighbor
				double dist = (x1[1] - boxCOM[1])*n[0] - 
					(x1[0] - boxCOM[0])*n[1];
				double s = std::fabs(n[0])>std::fabs(n[1]) ? 
					(boxCOM[0]-x1[0]-n[1]*dist)/n[0] : 
					(boxCOM[1]-x1[1]+n[0]*dist)/n[1] ;
				if( s<0.0 || s>length ) {
					double dist1= std::sqrt( dot(x1-boxCOM, x1-boxCOM ));
					double dist2= std::sqrt( dot(x2-boxCOM, x2-boxCOM ));
					dist = dist1<dist2 ? dist1 : dist2;
				}
				if( std::fabs(dist) < distanceThreshold )
					wallNeighborLattice_[w].push_back(boxIndex);
      }
    }
  }
	for (size_t i =0; i<wallNeighborLattice_.size(); ++i) {
 		std::cerr << "Wall " << i  << " is in boxes:\n\t";
 		for (size_t j =0; j<wallNeighborLattice_[i].size(); ++j)
 			std::cerr << wallNeighborLattice_[i][j] << " ";
 		std::cerr << "\n";
 	}
	unsigned numNeigh=setNeighbors(y, neighbor, neighborWall);
  
  //Copy the new neighbours into the cells (Caveat: Not a good solution)
  for(size_t i=0 ; i<N ; i++ ) {
    O.compartment(i).setNeighbor( neighbor[i] );
    O.compartment(i).setNeighborAtLevel( 1, neighborWall[i] );
  }
  
  //Set the previos time variable to current t value
  setPreviousTime(t);
  setNumNeighbor(numNeigh);
  
  return numNeigh;
}

unsigned int elongatedBacteria::NeighborhoodLatticeWalls2D::
update(Organism &O, std::vector< std::vector<double> > &y,
       double t ) 
{
  if( parameter(2) == 1.0 && t-previousTime()>parameter(3) ) {
    
    
		size_t N = O.numCompartment();
		std::vector< std::vector<size_t> > neighbor(N), neighborWall(N);
		for (size_t i=0; i< totalNumberOfBoxes_; ++i)
			hasBactCell_[i].clear();

		unsigned int numNeigh=setNeighbors(y, neighbor, neighborWall);
  
		//Copy the new neighbours into the cells (Caveat: Not a good solution)
		for(size_t i=0 ; i<N ; i++ ) {
			O.compartment(i).setNeighbor( neighbor[i] );
	    O.compartment(i).setNeighborAtLevel( 1, neighborWall[i] );
		}
		
		//Set the previos time variable to current t value
		setPreviousTime(t);
		setNumNeighbor(numNeigh);
		return numNeigh;
	}
	return numNeighbor();
}

unsigned int elongatedBacteria::
NeighborhoodLatticeWalls2D::setNeighbors(const std::vector< std::vector<double> > &y,
																				 std::vector< std::vector<size_t> > &neighbor,
																				 std::vector< std::vector<size_t> > &neighborWall)
{
	unsigned int numNeigh=0;
	size_t N = neighbor.size();
	std::vector< size_t > isInBox( N );//given a compartment index i, gives lattice cell index
  checkBactPosition(N, y, isInBox);

	for(size_t i = 0; i<N; ++i) {
    hasBactCell_[ isInBox[i] ].push_back(i);
  }
  //for each cell compartment, add the cells in neighboring lattice cells as neighbors
  for (size_t i=0; i < N; ++i ){
		bool flag = true;
		for(int yStep = -1; yStep <= 1; ++yStep) {
			for(int xStep = -1; xStep <= 1; ++xStep){
				int neighborBox = isInBox[i]+ xStep + yStep*numBox_;
			 
				if (neighborBox >= 0 && static_cast<unsigned int>(neighborBox) < totalNumberOfBoxes_) {
					size_t numBactInBox = hasBactCell_[neighborBox].size();
					
					for(size_t n = 0; n < numBactInBox; ++n){
						flag = true;
						size_t potentialNeighbor = hasBactCell_[neighborBox][n];
						if (!neighbor[i].empty()){
							for(size_t l = 0; l<neighbor[i].size(); ++l) {
								if(potentialNeighbor == neighbor[i][l])//check if neighbor is already added
									flag = false;
							}
						}
						if (potentialNeighbor > i && flag) {
							neighbor[i].push_back(potentialNeighbor);
							neighbor[potentialNeighbor].push_back(i);
							numNeigh++;
						}
					}
				}
			}
		}
  }
  
  //Adds walls into bact-cell neighbors
  for(unsigned int w = 0; w < numWall_; ++w) {
    for(size_t m = 0; m < wallNeighborLattice_[w].size(); ++m) {
      for(size_t n = 0 ; n < hasBactCell_[ wallNeighborLattice_[w][m] ].size() ; ++n) {
				neighborWall[hasBactCell_[ wallNeighborLattice_[w][m] ][n] ].push_back(w); 
      }
    }
  } 
	return numNeigh;
}

void  elongatedBacteria::
NeighborhoodLatticeWalls2D::checkBactPosition(size_t N, const std::vector< std::vector<double> > &y,
																							std::vector<size_t> &isInBox) 
{
Vector<DIMENSION> yCOM;
  //set up lattice, and place each bact-cell point in a lattice boxdouble 
 double boxSizeInverse = 1/parameter(1);
  for(int d = 0; d<DIMENSION; d++){     
		for(size_t i = 0; i<N;i++){
      yCOM[d] = 0.5*(y[i][ d ]+y[i][ d+DIMENSION ]);
      if( (yCOM[d] < parameter(1) || yCOM[d] > parameter(1)*(numBox_-1)) ){
				std::cerr << "NeighborhoodLatticeWalls2D::create(): "
									<< "compartment is outside lattice\n";
				exit(-1);
      }
      isInBox[i] +=  boxCount_[d]*static_cast<size_t>( yCOM[d]*boxSizeInverse );
    }
  }
}
