# Supplementary material for: Plant stem cell maintenance involves direct transcriptional repression of differentiation program
Source: Mol Syst Biol. 2013 Apr 2;9:654. doi: 10.1038/msb.2013.8 (PMC3658276; doi:10.1038/msb.2013.8)
Supplement: Supplementary Table 1 — DEG Analysis of WUS-GR responses mapped to three cell types. In this table columns E and F represent DEX / MOCK set, columns G and H represent DEXCYC / CYC set for 35S::WUS-GR ap1-1;cal1-1 DEG analysis. Columns I-P display 3 SAM cell samples (CLV3p, FILp and WUSp) including the comparison of protoplasted ap1-1;cal1-1 SAMs (IND) with non-protoplasted SAMs (UNIND). All samples shows log2 fold change values and the adjusted p-value (FDR) of the LIMMA package (e.g. DEX Mock 4hrs fold change and Dex Mock 4hrs adj p-value). The GCRMA normalized expression values from Supplementary Table 5 were used for the DEG analysis. The column D provide 2 fold up regulated DEGs relative to 2 other samples for cell types. An overlap of WUS-GR data set with cell type data set is shown in Figure 2A-D. In addition, the table contains in column Q the detected genes for CLV3p, FILp and WUSp cell samples, respectively. For this MAS5 algorithm was used to make PMA calls, a genes scored as P in all the replicate was considered present and counted once (Supplementary Table 6). [file msb20138-s3.xlsx]

## Sheet: limma_complete.xls
Supplement Table 1: DEG Analysis of WUS-GR responses mapped to three cell types
In this table columns E and F represent DEX / MOCK set, columns G and H represent DEXCYC / CYC set for 35S::WUS-GR ap1-1;cal1-1 DEG analysis. Columns I-P display 3 SAM cell samples (CLV3p, FILp and WUSp) including the comparison of protoplasted ap1-1;cal1-1 SAMs (IND) with non-protoplasted SAMs (UNIND). All samples shows log2 fold change values and the adjusted p-value (FDR) of the LIMMA package …
Probe Set ID	Arabidopsis Gene ID	TF	Gene Description	Cell Type Enrcihed Transcript Relative to 2 Comparisons	Dex_Mock_ 4hrs_fold_change	Dex_Mock_4hrs_adj_p-value	Dex/Cyc_Cyc_4hrs_fold_change	Dex/Cyc_Cyc_4hrs_adj_p-value	WUSp_CLV3p_fold_change	WUSp_CLV3p_adj_p-value	FILp_CLV3p_fold_change	FILp_CLV3p_adj_p-value	FILp_WUSp_fold_change	FILp_WUSp_adj_p-value	UIND_IND_fold_change	UIND_IND_adj_p-value	PMA calls for three cell types
244901_at	ATMG00640		encodes a plant b subunit of mitochondrial ATP synthase based on structural similarity and the presence in the F(0) comp		0.341397	0.90599	-0.145468	1	-1.11146	0.200368	-0.507382	0.599487	0.604078	0.684389	-2.88102	0.0160793	CLV3pFILpWUSp
244902_at	ATMG00650		Encodes NADH dehydrogenase subunit 4L., Encodes NADH dehydrogenase subunit 4L.		0.196045	0.978702	0.173153	1	0.0444203	1	-0.549938	0.732212	-0.594359	0.890142	-2.55449	0.0944111	CLV3pFILpWUSp
244903_at	ATMG00660		Identical to Hypothetical mitochondrial protein AtMg00660 (ORF149) [Arabidopsis Thaliana] (GB:P93318); similar to unknow		0.0484361	1	-0.122254	1	-0.915493	0.481478	-1.81569	0.0778085	-0.900195	0.598912	-2.67239	0.0744027	CLV3pFILpWUSp
244904_at	ATMG00670		Identical to Hypothetical mitochondrial protein AtMg00670 (ORF275) [Arabidopsis Thaliana] (GB:P93319); similar to hypoth		0.0330415	0.767244	-0.0487984	0.574303	0.679957	0.690283	-0.655166	0.637623	-1.33512	0.343068	-2.98358	0.0573202	WUSp
244905_at	ATMG00680		Identical to Hypothetical mitochondrial protein AtMg00680 (ORF122c) [Arabidopsis Thaliana] (GB:P92510), Identical to Hyp		0	1	4.44089e-16	1	-0.0378255	0.477244	-0.0378255	0.41114	4.44089e-16	1	0	1
244906_at	ATMG00690		Identical to Hypothetical mitochondrial ribosomal S3-like protein AtMg00690 (ORF240a) [Arabidopsis Thaliana] (GB:P92511)		0.139709	1	-0.492946	0.776162	-0.36019	0.746054	-0.361168	0.671945	-0.000977341	1	-2.39261	0.01351	CLV3pFILpWUSp
244907_at	ATMG00710		Identical to Hypothetical mitochondrial protein AtMg00710 (ORF120) [Arabidopsis Thaliana] (GB:P92512); similar to Os11g0		0.0953214	0.206577	4.44089e-16	1	-4.44089e-16	1	-0.00430726	1	-0.00430726	1	-0.631359	0.30935
244908_at	ATMG00720		Identical to Hypothetical mitochondrial protein AtMg00720 (ORF107d) [Arabidopsis Thaliana] (GB:P92513), Identical to Hyp		0	1	4.44089e-16	1	-4.44089e-16	1	4.44089e-16	1	8.88178e-16	1	0	1
244911_at	ATMG00820		Identical to Hypothetical mitochondrial protein AtMg00820 (ORF170) [Arabidopsis Thaliana] (GB:P92520;GB:Q8S884;GB:Q8S8B8		0	1	4.44089e-16	1	-4.44089e-16	1	4.44089e-16	1	8.88178e-16	1	-0.0540456	0.321104
244918_at	ATMG00890		Identical to Hypothetical mitochondrial protein AtMg00890 (ORF106d) [Arabidopsis Thaliana] (GB:P92526), Identical to Hyp		0	1	4.44089e-16	1	-4.44089e-16	1	4.44089e-16	1	8.88178e-16	1	0	1
244921_s_at	ATMG01000		Identical to Hypothetical mitochondrial protein AtMg01000 (ORF114) [Arabidopsis Thaliana] (GB:P92534), Identical to Hypo		-0.0862939	1	0.131764	1	-0.126529	1	-0.562457	0.348068	-0.435928	0.671953	-2.87141	0.00241064	CLV3pFILpWUSp
244923_s_at	ATMG01020		Identical to Hypothetical mitochondrial protein AtMg01020 (ORF153b) [Arabidopsis Thaliana] (GB:P92536;GB:Q8S878;GB:Q8S8C		0.20515	0.41413	0.00932982	1	-0.296604	1	-0.194017	1	0.102587	1	-3.42921	0.0238472
244924_at	ATMG01040		Identical to Hypothetical mitochondrial protein AtMg01040 (ORF107f) [Arabidopsis Thaliana] (GB:P92538), Identical to Hyp		-0.108794	1	-0.59897	0.396066	-0.498998	0.629644	-0.602976	0.438988	-0.103977	1	-1.82168	0.0793424
244925_at	ATMG00510		NADH dehydrogenase subunit 7, NADH dehydrogenase subunit 7		0.217316	0.222266	0.0108837	1	-0.5552	0.241758	-0.0497049	1	0.505495	0.368133	-0.80371	0.198939
244929_at	ATMG00580		NADH dehydrogenase subunit 4, NADH dehydrogenase subunit 4		0.147474	1	-0.137815	1	-1.242	0.0936864	-1.56967	0.0245105	-0.327676	0.974527	-1.75753	0.0728766	CLV3pFILpWUSp
244930_at	ATMG00600		Identical to Hypothetical mitochondrial protein AtMg00600 (ORF106c) [Arabidopsis Thaliana] (GB:P93315), Identical to Hyp		0	1	4.44089e-16	1	-4.44089e-16	1	4.44089e-16	1	8.88178e-16	1	0	1
244931_at	ATMG00630		Identical to Hypothetical mitochondrial protein AtMg00630 (ORF110b) [Arabidopsis Thaliana] (GB:P93317), Identical to Hyp		-0.300613	0.574057	-0.00768431	1	0.114441	1	-0.293419	0.700426	-0.40786	0.690664	-2.73449	0.00253195	CLV3pWUSp
244932_at	ATCG01060		Encodes the PsaC subunit of photosystem I., Encodes the PsaC subunit of photosystem I.		0.137043	1	0.163964	1	0.149871	0.984848	-0.0361565	1	-0.186027	1	-2.01067	0.004039
244933_at	ATCG01070		NADH dehydrogenase ND4L, NADH dehydrogenase ND4L		-0.151538	1	-0.383752	1	0.213894	1	-0.759884	0.312478	-0.973778	0.275056	-2.25166	0.0329743	WUSp
244934_at	ATCG01080		NADH dehydrogenase ND6, NADH dehydrogenase ND6		-0.335351	1	-0.286378	1	0.00331135	1	4.44089e-16	1	-0.00331135	1	-0.44808	0.384074
244935_at	ATCG01090		Encodes subunit of the chloroplast NAD(P)H dehydrogenase complex, Encodes subunit of the chloroplast NAD(P)H dehydrogena		0.0273529	1	0.205087	1	0.304195	0.669627	-0.303245	0.596697	-0.60744	0.308624	-2.0092	0.00713533	CLV3pFILpWUSp
244936_at	ATCG01100		NADH dehydrogenase ND1, NADH dehydrogenase ND1		0.145676	1	0.349999	1	1.65771	0.0924848	-0.0460993	1	-1.70381	0.11004	-2.22658	0.0863746	CLV3pFILpWUSp
244937_at	ATCG01110		Encodes the 49KDa plastid NAD(P)H dehydrogenase subunit H protein. Its transcription is regulated by an ndhF-specific p		-0.2782	0.99458	0.119996	1	0.025962	0.560181	4.44089e-16	1	-0.025962	0.679685	-0.045154	0.415609
244938_at	ATCG01120		encodes a chloroplast ribosomal protein S15, a constituent of the small subunit of the ribosomal complex, encodes a chlo		-0.0375192	1	-0.268697	1	-0.867468	0.246414	-1.65429	0.0176361	-0.786824	0.376989	-2.41961	0.0169631	CLV3pFILpWUSp
244939_at	ATCG00065		chloroplast gene encoding ribosomal protein s12. The gene is located in three distinct loci on the chloroplast genome an		0.12378	1	0.570854	0.796529	0.27111	0.773244	-0.0429119	1	-0.314022	0.815998	-1.54538	0.0354715	WUSp
244941_at	ATMG00010		Identical to Hypothetical mitochondrial protein AtMg00010 (ORF153a) [Arabidopsis Thaliana] (GB:P93275), Identical to Hyp		-0.0713892	0.348328	8.88178e-16	1	-0.177637	0.423744	0.100136	0.689314	0.277773	0.200365	0	1	CLV3pWUSp
244943_at	ATMG00070		NADH dehydrogenase subunit 9, NADH dehydrogenase subunit 9		0.295637	0.942228	0.00173229	1	0.788418	0.478604	0.344602	0.885456	-0.443816	0.957545	-2.07404	0.105685	CLV3pFILpWUSp
244945_at	ATMG00110		Encodes a mitochondria-encoded cytochrome c biogenesis protein.		0.370409	0.132217	-0.030197	1	-0.623304	0.554969	-0.65867	0.449281	-0.0353663	1	-2.86632	0.017889	WUSp
244947_at	ATMG00130		Identical to Hypothetical mitochondrial protein AtMg00130 (ORF121a) [Arabidopsis Thaliana] (GB:P93282), Identical to Hyp		0	1	4.44089e-16	1	-4.44089e-16	1	4.44089e-16	1	8.88178e-16	1	-0.83374	0.0761782
244948_at	ATMG00140		Identical to Hypothetical mitochondrial protein AtMg00140 (ORF167) [Arabidopsis Thaliana] (GB:P93283); contains InterPro		-0.000947309	1	4.44089e-16	1	-4.44089e-16	1	4.44089e-16	1	8.88178e-16	1	0	1
244949_at	ATMG00150		Identical to Hypothetical mitochondrial protein AtMg00150 (ORF116) [Arabidopsis Thaliana] (GB:P93284), Identical to Hypo		0.0857537	0.301179	4.44089e-16	1	-0.0660109	0.96618	-0.0660109	0.909621	4.44089e-16	1	-2.95902	1.04846e-06
244950_at	ATMG00160		cytochrome c oxidase subunit 2, cytochrome c oxidase subunit 2		0.541156	0.506252	-0.206864	1	-0.634249	0.213523	-0.255566	0.690933	0.378683	0.635555	-2.59953	0.0014074	CLV3pFILpWUSp
244952_at	ATMG00260		Identical to Hypothetical mitochondrial protein AtMg00260 (ORF101a) [Arabidopsis Thaliana] (GB:P93291), Identical to Hyp		-0.0358492	0.348328	4.44089e-16	1	-0.00292699	1	-0.00292699	1	4.44089e-16	1	-0.09992	0.546029	WUSp
244957_at	ATMG00400		Identical to Hypothetical mitochondrial protein AtMg00400 (ORF157) [Arabidopsis Thaliana] (GB:P93297), Identical to Hypo		-0.120632	0.992448	-0.037176	1	-0.82752	0.0509118	-0.349237	0.41114	0.478283	0.33463	-2.15094	0.00145695	WUSp
244958_at	ATMG00450		Identical to Hypothetical mitochondrial protein AtMg00450 (ORF106b) [Arabidopsis Thaliana] (GB:P93301), Identical to Hyp		-0.000924697	1	4.44089e-16	1	-4.44089e-16	1	0.0136902	1	0.0136902	1	-0.795505	0.0201791
244960_at	ATCG01020		encodes a chloroplast ribosomal protein L32, a constituent of the large subunit of the ribosomal complex, encodes a chlo		0.136321	1	0.320689	0.846651	-0.873328	0.0817354	-0.916133	0.0465894	-0.0428051	1	-2.03766	0.0058943	CLV3pFILpWUSp
244961_at	ATCG01040		Identical to Cytochrome c biogenesis protein ccsA (ccsA) [Arabidopsis Thaliana] (GB:P56770); similar to cytochrome c hem	WUSp	0.00222572	1	-0.0254197	1	3.9876	0.00148182	2.29796	0.0154947	-1.68964	0.114202	-1.6442	0.224589	CLV3pFILpWUSp
244962_at	ATCG01050		Represents a plastid-encoded subunit of a NAD(P)H dehydrogenase complex. Its mRNA is edited at four positions. Transla		0.0599225	1	0.130982	1	1.06568	0.223387	-1.07837	0.169916	-2.14405	0.0246115	-1.51854	0.190314	CLV3pFILpWUSp
244963_at	ATCG00570		PSII cytochrome b559, PSII cytochrome b559		0.0261248	1	0.0948301	1	0.786604	0.161827	0.399379	0.482024	-0.387224	0.696682	-1.31883	0.0748647	CLV3pFILpWUSp
244964_at	ATCG00580		PSII cytochrome b559. There have been many speculations about the function of Cyt b559, but the most favored at present		0.046781	1	0.0270624	1	0.659545	0.158717	0.0501148	1	-0.60943	0.246132	-1.42528	0.0253487	CLV3pFILpWUSp
244965_at	ATCG00590		similar to cytochrome b6/f complex subunit VI [Gossypium hirsutum] (GB:YP_538953.1); contains InterPro domain Cytochrome		0.126723	1	0.282157	1	-0.0484195	1	-1.12079	0.380099	-1.07237	0.566162	-4.40506	0.0136335	CLV3pWUSp
244966_at	ATCG00600		Cytochrome b6-f complex, subunit V. Disruption of homologous gene in Chlamydomonas results in disruption of cytochrome b		0.052361	1	0.416225	1	0.0722159	0.821171	-0.0211554	1	-0.0933713	0.802619	-1.3476	5.93333e-05	WUSp
244967_at	ATCG00630		Encodes subunit J of photosystem I., Encodes subunit J of photosystem I.		0.0758192	1	0.0642823	1	0.360912	1	-1.65319	0.232807	-2.0141	0.224935	-1.36695	0.637647	CLV3pFILpWUSp
244968_at	ATCG00640		encodes a chloroplast ribosomal protein L33, a constituent of the large subunit of the ribosomal complex, encodes a chlo		0.105257	1	0.1387	0.93941	-0.0622452	1	-0.998169	0.371888	-0.935924	0.572008	-1.08643	0.594306	CLV3pFILpWUSp
244969_at	ATCG00650		chloroplast-encoded ribosomal protein S18, chloroplast-encoded ribosomal protein S18		-0.00329787	1	0.322637	0.513113	-0.598279	0.77652	-1.31552	0.243964	-0.717241	0.797565	-1.37991	0.470668	CLV3pFILpWUSp
244970_at	ATCG00660		encodes a chloroplast ribosomal protein L20, a constituent of the large subunit of the ribosomal complex, encodes a chlo		0.0174989	1	-0.681898	0.915001	-0.650704	0.543059	-1.60967	0.0501341	-0.958966	0.383018	-2.22019	0.0611452	WUSp
244971_at	ATCG00670		Encodes the only ClpP (caseinolytic protease) encoded within the plastid genome. Contains a highly conserved catalytic		0.0904983	1	0.34318	0.865693	0.0503427	1	-0.739543	0.0809164	-0.789886	0.118955	-1.75872	0.00889341	CLV3pFILpWUSp
244972_at	ATCG00680		encodes for CP47, subunit of the photosystem II reaction center., encodes for CP47, subunit of the photosystem II reacti		0.0411012	1	-0.208886	1	0.85925	0.669811	-1.07353	0.457023	-1.93278	0.232555	-4.014	0.0388869	WUSp
244973_at	ATCG00690		Encodes photosystem II 5 kD protein subunit PSII-T. This is a plastid-encoded gene (PsbTc) which also has a nuclear-enco		-0.201104	1	-1.06814	0.751947	-0.422052	0.817133	-0.751517	0.411172	-0.329465	1	-4.02315	0.00375177	WUSp
244974_at	ATCG00700		PSII low MW protein, PSII low MW protein		-0.209587	1	-0.071117	1	-0.0788762	1	-0.0781273	1	0.000748952	1	-2.33594	0.01062
244975_at	ATCG00710		Encodes a 8 kD phosphoprotein that is a component of the photosystem II oxygen evolving core. Its exact molecular functi		0.0437295	1	0.344338	1	0.436396	0.815728	-1.01202	0.254578	-1.44842	0.162621	-2.23776	0.0738234	CLV3pFILpWUSp
244976_at	ATCG00720		Encodes the cytochrome b(6) subunit of the cytochrome b6f complex., Encodes the cytochrome b(6) subunit of the cytochrom		0.0749626	1	0.077308	1	0.480412	0.0815693	-0.229334	0.41114	-0.709745	0.0210572	-1.26917	0.00276351	CLV3pFILpWUSp
244977_at	ATCG00730		A chloroplast gene encoding subunit IV of the cytochrome b6/f complex, A chloroplast gene encoding subunit IV of the cyt		-0.529593	0.296385	-0.0339134	1	0.0130066	0.612739	4.44089e-16	1	-0.0130066	0.734875	-0.000658286	1	WUSp
244978_at	ATCG00740		RNA polymerase alpha subunit, RNA polymerase alpha subunit		0.0612338	1	0.209794	0.738415	-1.0435	0.0565258	-0.226228	0.805493	0.817277	0.169636	-1.59568	0.030179	CLV3pFILpWUSp
244979_at	ATCG00750		30S chloroplast ribosomal protein S11, 30S chloroplast ribosomal protein S11		0.0145089	1	0.290947	0.425254	0.168577	1	0.0865641	1	-0.0820128	1	-2.02964	0.0415883	CLV3pFILpWUSp
244980_at	ATCG00760		encodes a chloroplast ribosomal protein L36, a constituent of the large subunit of the ribosomal complex, encodes a chlo		-0.272672	0.660092	0.329637	0.593431	0.0339097	1	-0.303086	0.757278	-0.336996	0.897685	-2.18623	0.0176983	CLV3pFILpWUSp
244981_at	ATCG00770		chloroplast 30S ribosomal protein S8, chloroplast 30S ribosomal protein S8		0.036207	1	0.310959	0.960125	0.464905	0.661454	-0.196441	1	-0.661346	0.553622	-2.12697	0.0399973	CLV3pFILpWUSp
244982_at	ATCG00780		encodes a chloroplast ribosomal protein L14, a constituent of the large subunit of the ribosomal complex, encodes a chlo		0.19769	1	0.298035	1	1.46647	0.0857787	1.03423	0.186047	-0.432234	0.897175	-2.46036	0.0329743	CLV3pFILpWUSp
244983_at	ATCG00790		chloroplast gene encoding a ribosomal protein L16, which is a constituent of 50S large ribosomal subunit, chloroplast ge		0.0283057	1	0.406091	1	0.250121	0.999183	-0.563742	0.492495	-0.813863	0.426655	-2.76855	0.0142425	CLV3pFILpWUSp
244984_at	ATCG00800		encodes a chloroplast ribosomal protein S3, a constituent of the small subunit of the ribosomal complex, encodes a chlor		0.0532175	1	0.15772	0.807463	-0.451994	0.320105	-0.368881	0.39575	0.0831136	1	-1.48302	0.0136478	CLV3pFILpWUSp
244985_at	ATCG00810		encodes a chloroplast ribosomal protein L22, a constituent of the large subunit of the ribosomal complex, encodes a chlo		0.217984	0.871347	0.150418	1	0.191669	0.952085	-0.176369	0.931846	-0.368039	0.717262	-1.83992	0.0162057	CLV3pFILpWUSp
244986_at	ATCG00820		Encodes a 6.8-kDa protein of the small ribosomal subunit., Encodes a 6.8-kDa protein of the small ribosomal subunit.		0.0873779	1	0.375869	0.735277	-0.463653	0.327627	-0.59855	0.138148	-0.134897	1	-2.38888	0.00111575	CLV3pFILpWUSp
244994_at	ATCG01010		Chloroplast encoded NADH dehydrogenase unit., Chloroplast encoded NADH dehydrogenase unit.		-0.0135223	1	4.44089e-16	1	-4.44089e-16	1	4.44089e-16	1	8.88178e-16	1	0	1
244995_at	ATCG00150		Encodes a subunit of ATPase complex CF0, which is a proton channel that supplies the proton motive force to drive ATP sy		-0.0255667	1	-0.0699642	1	0.000564647	1	-0.0358073	1	-0.0363719	1	-2.67982	0.00175808	WUSp
244996_at	ATCG00160		Chloroplast ribosomal protein S2, Chloroplast ribosomal protein S2		0.122457	1	0.384956	0.955564	0.500839	0.253415	-0.846703	0.0326482	-1.34754	0.00744259	-2.70321	0.000403739	CLV3pFILpWUSp
244997_at	ATCG00170		RNA polymerase beta' subunit-2, RNA polymerase beta' subunit-2		0.192163	1	0.334288	1	-1.75147	0.00780008	-2.45082	0.000583263	-0.699353	0.308521	-2.98107	0.00158682	CLV3pFILpWUSp
244998_at	ATCG00180		RNA polymerase beta' subunit-1, RNA polymerase beta' subunit-1		-0.0335562	1	0.175663	1	-0.0910839	1	-2.1135	0.0644146	-2.02242	0.13903	-2.45573	0.139745	CLV3pFILpWUSp
244999_at	ATCG00190		Chloroplast DNA-dependent RNA polymerase B subunit. The transcription of this gene is regulated by a nuclear encoded RNA		0.129486	0.936246	0.0798131	1	-0.0203778	1	-0.0203778	1	8.88178e-16	1	-0.183295	0.218451
245000_at	ATCG00210		Identical to Cytochrome b6-f complex subunit 8 (Cytochrome b6-f complex subunit VIII) (Cytochrome b6-f complex subunit p		-0.388774	1	-0.653663	0.910269	0.164888	1	8.88178e-16	1	-0.164888	1	-0.883195	0.324627
245001_at	ATCG00220		PSII low MW protein, PSII low MW protein		0.262183	0.112342	-0.0360334	1	0.630245	0.469361	0.0145463	1	-0.615699	0.579123	-1.34632	0.176725	CLV3pFILpWUSp
245002_at	ATCG00270		PSII D2 protein, PSII D2 protein		-0.152108	1	0.140293	1	0.0577303	0.675574	0	1	-0.0577303	0.803456	-0.487512	0.00173004	CLV3pWUSp
245003_at	ATCG00280		chloroplast gene encoding a CP43 subunit of the photosystem II reaction center. promoter contains a blue-light responsi		0.134331	1	0.329817	1	1.14028	0.257735	-0.98368	0.291242	-2.12396	0.0452899	-2.30995	0.0738234	CLV3pWUSp
245004_at	ATCG00300		encodes PsbZ, which is a subunit of photosystem II. In Chlamydomonas, this protein has been shown to be essential in the		0.316309	0.472843	0.16248	0.941779	-0.812578	0.309388	-1.37051	0.0484205	-0.557929	0.651754	-2.37038	0.0225682	CLV3pFILpWUSp
245005_at	ATCG00330		30S chloroplast ribosomal protein S14, 30S chloroplast ribosomal protein S14		-0.412495	0.572343	-0.0445557	1	-4.44089e-16	1	0.0572939	1	0.0572939	1	0	1
245006_at	ATCG00340		Encodes the D1 subunit of photosystem I and II reaction centers., Encodes the D1 subunit of photosystem I and II react		0.15373	1	0.416585	0.936882	0.705788	0.0767058	-0.0864671	1	-0.792255	0.0648138	-1.65628	0.00515253	CLV3pFILpWUSp
245007_at	ATCG00350		Encodes psaA protein comprising the reaction center for photosystem I along with psaB protein; hydrophobic protein encod		-0.0364305	1	0.111045	1	3.04825	0.102848	0.571011	0.951435	-2.47724	0.237516	-2.6099	0.330288	WUSp
245008_at	ATCG00360		Encodes a protein required for photosystem I assembly and stability. In Chlamydomonas reinhardtii, this protein seems to		-0.199829	1	-0.836479	0.452101	0.528082	0.664765	-0.767709	0.38799	-1.29579	0.182362	-2.70778	0.0246675	CLV3pFILpWUSp
245009_at	ATCG00380		Chloroplast encoded ribosomal protein S4, Chloroplast encoded ribosomal protein S4	CLV3p	-0.00818968	1	0.0492215	0.978373	-1.87997	0.000955346	-3.05145	1.72875e-05	-1.17148	0.0163556	-1.13362	0.0482925	CLV3pFILpWUSp
245010_at	ATCG00420		Encodes NADH dehydrogenase subunit J. Its transcription is increased upon sulfur depletion., Encodes NADH dehydrogenase		-0.278891	1	-1.38594	0.259856	0.613426	0.341199	-0.386842	0.544477	-1.00027	0.125168	-2.46064	0.00564392	WUSp
245011_at	ATCG00430		Encodes a protein which was originally thought to be part of photosystem II but its wheat homolog was later shown to enc		0.196718	0.808385	2.83102e-05	1	0.315584	0.768753	4.44089e-16	1	-0.315584	0.903305	-1.26903	0.126509	WUSp
245012_at	ATCG00440		Encodes NADH dehydrogenase D3 subunit of the chloroplast NAD(P)H dehydrogenase complex, Encodes NADH dehydrogenase D3 su		0.216237	0.700852	0.164926	0.912203	0.0749794	1	-0.170756	0.927632	-0.245736	0.946972	-1.35606	0.0528874	CLV3pFILpWUSp
245013_at	ATCG00470		ATPase epsilon subunit, ATPase epsilon subunit		0.0953845	1	0.227215	0.907002	0.52929	0.0109206	-0.264587	0.123654	-0.793877	0.00156423	-1.32634	0.000207683	CLV3pFILpWUSp
245014_at	ATCG00480		chloroplast-encoded gene for beta subunit of ATP synthase, chloroplast-encoded gene for beta subunit of ATP synthase	WUSp	0.108751	1	0.195057	1	1.6665	0.00510747	0.201052	0.842411	-1.46545	0.0130192	-1.4612	0.0361132	CLV3pFILpWUSp
245015_at	ATCG00490		large subunit of RUBISCO., large subunit of RUBISCO.		0.0988659	1	0.147696	1	0.944507	0.199289	-0.413508	0.62416	-1.35802	0.084757	-1.6356	0.0888117	CLV3pFILpWUSp
245016_at	ATCG00500		Encodes the carboxytransferase beta subunit of the Acetyl-CoA carboxylase (ACCase) complex in plastids. This complex cat		-0.0290791	1	0.126697	1	0.840826	0.049512	-0.735965	0.0560307	-1.57679	0.00298422	-2.25245	0.00116039	CLV3pFILpWUSp
245017_at	ATCG00510		Encodes subunit I of photosystem I., Encodes subunit I of photosystem I.		0.0537035	1	0.252733	1	-0.48155	0.549373	-1.51076	0.0181399	-1.02921	0.160738	-2.66536	0.00664283	CLV3pFILpWUSp
245018_at	ATCG00520		Encodes a protein required for photosystem I assembly and stability. In cyanobacteria, loss of function mutation in this	WUSp	0.166211	1	0.338053	1	0.9518	0.215825	-1.53744	0.029811	-2.48924	0.00603303	-2.55412	0.0156354	CLV3pFILpWUSp
245019_at	ATCG00530		Identical to Chloroplast envelope membrane protein (cemA) [Arabidopsis Thaliana] (GB:P56783); similar to proton extrusio		0.015264	1	0.197353	1	0.527866	0.450536	-1.06999	0.0534565	-1.59786	0.0187344	-2.21364	0.0103688	CLV3pFILpWUSp
245020_at	ATCG00540		Encodes cytochrome f apoprotein; involved in photosynthetic electron transport chain; encoded by the chloroplast genome		0.443018	0.56803	0.395915	0.711768	0.274318	0.682214	-0.194044	0.812149	-0.468362	0.439029	-1.89824	0.00620529	CLV3pFILpWUSp
245021_at	ATCG00550		PSII component, PSII component		0.289663	0.657628	0.243959	0.828033	0.337288	0.431421	0.0766757	1	-0.260612	0.696097	-1.44234	0.00818229	CLV3pFILpWUSp
245022_at	ATCG00560		PSII L protein, PSII L protein		0.198038	0.90062	0.214839	0.91818	-0.139979	0.8705	-0.331813	0.306384	-0.191834	0.826065	-1.73817	0.00145457	CLV3pFILpWUSp
245023_at	ATCG00080		PSII I protein, PSII I protein		0.18742	1	0.329629	0.954336	0.79643	0.449721	-0.200067	1	-0.996497	0.367342	-1.8885	0.117564	CLV3pFILpWUSp
245024_at	ATCG00120		Encodes the ATPase alpha subunit, which is a subunit of ATP synthase and part of the CF1 portion which catalyzes the con		-0.176336	1	0.114163	1	1.86343	0.00367422	-0.0870403	1	-1.95047	0.00364988	-2.14008	0.00701205	CLV3pFILpWUSp
245025_at	ATCG00130		ATPase F subunit., ATPase F subunit.		-0.115919	1	0.102538	1	1.02906	0.0506551	0.0383064	1	-0.990758	0.0771332	-2.15158	0.00529735	CLV3pFILpWUSp
245026_at	ATCG00140		ATPase III subunit, ATPase III subunit		-0.029211	1	-0.281552	1	0.269649	0.895217	-1.18631	0.057016	-1.45596	0.049118	-2.75504	0.00620529	CLV3pFILpWUSp
245027_at	AT2G26550		encodes a heme oxygenase that catalyzes the oxidation of heme to biliverdin IXalpha, CO and Fe(2+), a committed step in		0.164884	0.839934	0.30381	0.508113	0.0706589	1	0.275205	0.198707	0.204546	0.535744	0.115329	1	CLV3pFILpWUSp
245028_at	AT2G26570		similar to unknown protein [Arabidopsis thaliana] (TAIR:AT5G42880.1); similar to unknown protein [Arabidopsis thaliana]	CLV3pFILp	0.031082	1	0.00598553	1	-1.94706	8.66018e-05	0.466075	0.0887943	2.41313	2.94728e-05	0.110169	1
245029_at	AT2G26580	C2C2_YABBY	plant-specific transcription factor YABBY family protein; Identical to Axial regulator YABBY5 (YAB5) [Arabidopsis Thalia	FILp	-0.604086	0.297235	0.0469847	1	-0.423845	0.256202	4.84618	2.83546e-07	5.27002	5.63789e-07	0.748934	0.11819	FILp
245030_at	AT2G26620		glycoside hydrolase family 28 protein / polygalacturonase (pectinase) family protein; similar to glycoside hydrolase fam		0	1	4.44089e-16	1	-4.44089e-16	1	4.44089e-16	1	8.88178e-16	1	0	1
245031_at	AT2G26360		binding; similar to mitochondrial substrate carrier family protein [Arabidopsis thaliana] (TAIR:AT2G35800.1); similar to		0.154742	0.857342	0.319154	0.45729	-0.325374	0.541378	-0.325374	0.469289	1.33227e-15	1	0.350636	0.754657	CLV3pWUSp
245032_at	AT2G26630		transposase IS4 family protein, contains Pfam profile: PF01609 transposase DDE domain		0.210921	0.716187	-0.00127109	1	-4.44089e-16	1	4.44089e-16	1	8.88178e-16	1	0	1
245033_at	AT2G26380		disease resistance protein-related / LRR protein-related; similar to leucine-rich repeat family protein [Arabidopsis tha		-0.00630196	1	-0.41574	0.0294739	0.0891213	1	0.156168	0.777324	0.0670467	1	-0.0211909	1	CLV3pFILpWUSp
245034_at	AT2G26390		serpin, putative / serine protease inhibitor, putative; similar to serpin, putative / serine protease inhibitor, putativ	WUSp	-0.119642	1	-0.396183	0.758994	3.85631	0.00144064	1.57022	0.0693052	-2.28608	0.0289311	-0.291637	1	FILpWUSp
245035_at	AT2G26400		Encodes a protein predicted to belong to the acireductone dioxygenase (ARD/ARDí)family.		-0.817218	0.678208	-0.114607	1	0.500202	0.492859	0.103369	1	-0.396833	0.763623	0.259266	1	CLV3pFILpWUSp
245036_at	AT2G26410		IQD4 (IQ-domain 4); calmodulin binding; similar to IQD3 (IQ-domain 3), calmodulin binding [Arabidopsis thaliana] (TAIR:A		0	1	4.44089e-16	1	-4.44089e-16	1	4.44089e-16	1	8.88178e-16	1	0	1
245037_at	AT2G26420		1-phosphatidylinositol-4-phosphate 5-kinase, putative / PIP kinase, putative / PtdIns(4)P-5-kinase, putative / diphospho		-0.000155379	1	4.44089e-16	1	-4.44089e-16	1	4.44089e-16	1	8.88178e-16	1	0	1
245038_at	AT2G26560		encodes a lipid acyl hydrolase with wide substrate specificity that accumulates upon infection by fungal and bacterial		-0.0165463	1	-2.28821	0.000175561	-4.44089e-16	1	0.00220182	0.756072	0.00220182	0.959619	0	1
245039_at	AT2G26600		glycosyl hydrolase family 17 protein; similar to glycosyl hydrolase family 17 protein [Arabidopsis thaliana] (TAIR:AT3G1		0.199789	0.291415	-0.0103274	1	0.630148	0.0772912	0.293257	0.41114	-0.336892	0.475104	-0.536066	0.286112	CLV3pFILpWUSp
245040_at	AT2G26520		similar to unknown protein [Arabidopsis thaliana] (TAIR:AT3G57500.1)		0.0202273	1	0.201369	0.412273	0.325104	0.349332	4.44089e-16	1	-0.325104	0.427744	0	1	WUSp
245041_at	AT2G26530		unknown function		0.0261778	1	0.074136	0.785066	1.84328	0.0642257	-0.552543	0.632885	-2.39582	0.0282724	-0.553656	0.97296	CLV3pFILpWUSp
245042_at	AT2G26540		HEMD; uroporphyrinogen-III synthase; similar to Os03g0186100 [Oryza sativa (japonica cultivar-group)] (GB:NP_001049201.1		-0.0479117	1	0.060788	1	0.229554	0.281731	-0.544362	0.00782939	-0.773916	0.00278208	-0.173877	0.696879	CLV3pFILpWUSp
245043_at	AT2G26430		Encodes an ania-6a type arginine-rich cyclin which confers tolerance to LiCl and NaCl when expressed in yeast., Encodes		0.270109	0.305777	0.00530041	1	0.305341	0.385416	0.230248	0.474035	-0.075093	1	0.61131	0.149385	CLV3pFILpWUSp
245044_at	AT2G26500		cytochrome b6f complex subunit (petM), putative; similar to unknown [Euphorbia esula] (GB:AAF34768.1); contains InterPro		0.262279	0.280576	0.146125	0.725014	0.105059	1	0.0250724	1	-0.0799866	1	-0.29043	0.886526	CLV3pFILpWUSp
245045_at	AT2G26590		adhesion regulating molecule family; similar to Adhesion regulating molecule [Medicago truncatula] (GB:ABE79214.1); cont		-0.118373	0.54022	-0.158749	0.411038	-0.0506759	1	0.212914	0.167715	0.26359	0.153726	0.262964	0.266073	CLV3pFILpWUSp
245046_at	AT2G26510		permease		-0.153793	0.321807	-0.090312	0.730118	0.0729956	0.837456	-0.264186	0.0777197	-0.337181	0.0585592	0.223223	0.349638	CLV3pFILpWUSp
245047_at	ATCG00020		Encodes chlorophyll binding protein D1, a part of the photosystem II reaction center core, Encodes chlorophyll binding p		0.10067	1	-0.0192257	1	1.45319	0.242457	-0.711351	0.603951	-2.16455	0.0990523	-1.91311	0.259084	CLV3pFILpWUSp
245048_at	ATCG00040		Encodes a maturase located in the trnK intron in the chloroplast genome., Encodes a maturase located in the trnK intron		0.110356	1	0.151254	1	0.571738	0.369699	-0.795258	0.132977	-1.367	0.0325476	-1.61245	0.0398064	CLV3pFILpWUSp
245049_at	ATCG00050		Homologous to the bacterial ribosomal protein S16, Homologous to the bacterial ribosomal protein S16		-0.231357	1	0.563175	0.953859	0.493639	0.116378	-0.206242	0.531941	-0.699881	0.0405138	-2.36543	0.000130745	CLV3pFILpWUSp
245050_at	ATCG00070		PSII K protein, PSII K protein		-0.0740404	1	0.20988	1	1.3017	0.216705	-0.422985	0.818029	-1.72468	0.125934	-2.43657	0.0752611	CLV3pFILpWUSp
245051_at	AT2G23320	WRKY	Encodes WRKY DNA-binding protein 15 (WRKY15)., Encodes WRKY DNA-binding protein 15 (WRKY15).	FILp	-0.467425	0.0752304	-0.56122	0.0455879	0.30594	0.518916	1.34728	0.00226106	1.04134	0.0215658	0.379458	0.625328	CLV3pFILpWUSp
245052_at	AT2G26440		pectinesterase family protein; similar to pectinesterase family protein [Arabidopsis thaliana] (TAIR:AT1G02810.1); simil	FILp	-1.32866	0.000672811	-1.73566	0.000144756	1.41828	0.0130176	7.10177	2.80029e-07	5.6835	4.69552e-06	0.558201	0.526612	FILp
245053_at	AT2G26450		pectinesterase family protein; similar to pectinesterase family protein [Arabidopsis thaliana] (TAIR:AT4G33230.1); simil	FILp	0	1	0.0438096	0.409808	-0.768211	0.110447	0.708472	0.103222	1.47668	0.0086673	0.321706	0.863217
245054_at	AT2G26460		RED family protein; similar to Os11g0146700 [Oryza sativa (japonica cultivar-group)] (GB:NP_001065737.1); similar to exp		0.0259158	1	0.0463249	1	-0.228835	0.651752	-0.319707	0.400561	-0.0908721	1	0.408146	0.502819	CLV3pFILpWUSp
245055_at	AT2G26470		similar to Os06g0470800 [Oryza sativa (japonica cultivar-group)] (GB:NP_001057618.1); similar to hypothetical protein GS		-0.0862748	0.755949	-0.114278	0.637567	-0.0975031	0.477244	-0.0975031	0.41114	8.88178e-16	1	0	1
245056_at	AT2G26480		UDP-glucoronosyl/UDP-glucosyl transferase family protein; similar to UDP-glucoronosyl/UDP-glucosyl transferase family pr		0.152854	1	0.497404	0.419996	-4.44089e-16	1	4.44089e-16	1	8.88178e-16	1	0.626278	0.146235
245057_at	AT2G26490		transducin family protein / WD-40 repeat family protein; similar to transducin family protein / WD-40 repeat family prot		0	1	-0.0325936	0.409808	-4.44089e-16	1	0	1	4.44089e-16	1	0	1
245058_at	AT2G39790		mitochondrial glycoprotein family protein / MAM33 family protein; Identical to Uncharacterized protein At2g39790, mitoch		0	1	4.44089e-16	1	-4.44089e-16	1	4.44089e-16	1	8.88178e-16	1	0	1
245059_at	AT2G39720		Encodes a putative RING-H2 finger protein RHC2a., Encodes a putative RING-H2 finger protein RHC2a.		0.0752637	1	0.17685	0.671754	0.0757246	1	0.539671	0.36843	0.463946	0.618997	0.783557	0.376047	CLV3pFILpWUSp
245060_at	AT2G39770		Encodes a GDP-mannose pyrophosphorylase/ mannose-1-pyrophosphatase. This enzyme provides GDP-mannose, which is used for		-0.0416937	1	-0.0281185	1	1.53419	0.0143759	0.767822	0.146797	-0.766369	0.241717	-0.131555	1	CLV3pFILpWUSp
245061_at	AT2G39730		Rubisco activase, a nuclear-encoded chloroplast protein that consists of two isoforms arising from alternative splicing	FILpWUSp	0.0372989	1	0.164873	0.428037	2.04889	0.000211653	1.13237	0.00356451	-0.91652	0.0254027	0.683609	0.166877	CLV3pFILpWUSp
245062_at	AT2G39760		ATBPM3; protein binding; similar to ATBPM1 (BTB-POZ AND MATH DOMAIN 1), protein binding [Arabidopsis thaliana] (TAIR:AT5		0.0651763	1	0.10955	0.843054	0.219291	0.745209	0.246067	0.60144	0.0267753	1	0.545543	0.374874	CLV3pFILpWUSp
245063_at	AT2G39795		mitochondrial glycoprotein family protein / MAM33 family protein; Identical to Uncharacterized protein At2g39795, mitoch		-0.534924	0.0226211	-0.0937535	0.973658	-0.392581	0.0451201	-0.647147	0.00209774	-0.254566	0.238684	0.0607915	1	CLV3pFILpWUSp
245064_at	AT2G39725		complex 1 family protein / LVR family protein; similar to Os08g0278600 [Oryza sativa (japonica cultivar-group)] (GB:NP_0		0.194735	0.772061	-0.101738	1	-0.124167	1	0.302177	0.479505	0.426344	0.427419	-0.44747	0.525665	CLV3pFILpWUSp
245065_at	AT2G39750		dehydration-responsive family protein; similar to dehydration-responsive protein-related [Arabidopsis thaliana] (TAIR:AT		0.282645	0.203398	0.106972	0.877163	0.15563	0.258913	-0.0870879	0.537532	-0.242718	0.0926711	-0.0207062	1	CLV3pFILpWUSp
245066_at	AT2G39840		Encodes the catalytic subunit of a Type 1 phosphoprotein Ser/Thr phosphatase, expressed in roots, shoots and flowers., E		0.0351487	1	0.140931	0.702961	0.445668	0.0531788	-0.21983	0.318066	-0.665498	0.0111483	0.0976567	1	CLV3pFILpWUSp
245067_at	AT2G39780		S-like ribonuclease		-0.0541353	1	0.0924907	0.869641	-0.0917004	0.731385	0.431301	0.0102165	0.523001	0.00881812	0.0708522	1	CLV3pFILpWUSp
245068_at	AT2G23260		UGT84B1 (UDP-glucosyl transferase 84B1); UDP-glycosyltransferase/ abscisic acid glucosyltransferase/ indole-3-acetate be		0	1	-1.84637	0.00145017	-4.44089e-16	1	4.44089e-16	1	8.88178e-16	1	0	1
245069_at	AT2G23250		UGT84B2 (UDP-glucosyl transferase 84B2); UDP-glycosyltransferase/ abscisic acid glucosyltransferase/ transferase, transf		0	1	4.44089e-16	1	-0.0122431	1	-0.0120736	1	0.000169516	1	0	1
245070_at	AT2G23240		plant EC metallothionein-like family 15 protein; Identical to EC protein homolog 2 [Arabidopsis Thaliana] (GB:Q42377;GB:		0.139964	0.140716	-0.00206224	1	-4.44089e-16	1	0.0367323	0.765308	0.0367323	0.967207	0	1
245071_at	AT2G23230		terpene synthase/cyclase family protein; similar to ATTS1 (Arabidopsis thaliana terpene synthase 1), lyase/ magnesium io		0	1	-0.000378637	1	-0.0800315	0.477244	-0.0800315	0.41114	8.88178e-16	1	0	1
245073_at	AT2G23210		UDP-glucoronosyl/UDP-glucosyl transferase family protein; similar to UGT84B1 (UDP-glucosyl transferase 84B1), UDP-glycos		0	1	0.00478141	0.517239	-4.44089e-16	1	4.44089e-16	1	8.88178e-16	1	0	1
245074_at	AT2G23200		protein kinase family protein; similar to protein kinase family protein [Arabidopsis thaliana] (TAIR:AT5G24010.1); simil		-0.252217	0.667241	-0.356663	0.489557	0.247133	0.844725	0.117532	1	-0.129601	1	-0.222003	1	WUSp
245075_at	AT2G23180		member of CYP96A, member of CYP96A		-0.0360439	1	-0.000243631	1	-4.44089e-16	1	4.44089e-16	1	8.88178e-16	1	-0.0275575	0.591711
245076_at	AT2G23170		encodes an IAA-amido synthase that conjugates Asp and other amino acids to auxin in vitro.	FILpWUSp	-1.31176	0.0126	-0.272886	0.842081	4.94458	7.33081e-06	7.88506	1.07818e-07	2.94048	0.000226465	0.146957	1	FILpWUSp
245077_at	AT2G23160		similar to F-box family protein [Arabidopsis thaliana] (TAIR:AT2G16450.1); similar to Probable disease resistance RPP8-l		-0.0352579	0.348328	-4.18812e-05	1	-0.0122368	1	-0.0122368	1	8.88178e-16	1	0	1
245078_at	AT2G23340	AP2_EREBP	encodes a member of the DREB subfamily A-5 of ERF/AP2 transcription factor family. The protein contains one AP2 domain.		-0.276958	0.507737	0.0693174	1	0.889192	0.0078897	-0.0483998	1	-0.937592	0.0078543	0.17756	0.941141	CLV3pFILpWUSp
245079_at	AT2G23330		copia-like retrotransposon family, has a 3.9e-195 P-value blast match to GB:AAA57005 Hopscotch polyprotein (Ty1_Copia-el		0	1	4.44089e-16	1	-4.44089e-16	1	4.44089e-16	1	8.88178e-16	1	0	1
245080_at	AT2G23300		leucine-rich repeat transmembrane protein kinase, putative; similar to leucine-rich repeat transmembrane protein kinase,	FILp	-0.15911	0.741989	0.27858	0.429917	-0.640323	0.0153325	0.608747	0.0114262	1.24907	0.000481699	0.526476	0.10576	CLV3pFILpWUSp
245082_at	AT2G23270		similar to unknown protein [Arabidopsis thaliana] (TAIR:AT4G37290.1)		0.822254	0.0695621	0.0666725	1	-0.117666	0.860556	-0.106805	0.848189	0.0108606	1	-0.143558	1
245083_at	AT2G23310		Encodes AtRER1C1, a Golgi membrane protein involved in returning the molecules that are exported from the endoplasmic re		0.161368	0.575052	0.142563	0.726681	-0.212159	0.43501	0.124725	0.673532	0.336884	0.20114	0.587978	0.0622815	CLV3pFILpWUSp
245084_at	AT2G23290	MYB	Member of the R2R3 factor gene family.		0.143989	0.935829	0.224966	0.764275	0.123111	0.928779	-0.374342	0.229592	-0.497453	0.177286	-0.421866	0.398654	CLV3pFILpWUSp
245085_at	AT2G23350		polyadenylate-binding protein, putative / PABP, putative.Member of the Class II family of PABP proteins. Highly and ubiq		-0.248395	0.208177	-0.1662	0.514607	0.79179	0.22036	0.74469	0.203116	-0.0470997	1	0.856276	0.352597	CLV3pFILpWUSp
245086_at	AT2G39820		eukaryotic translation initiation factor 6, putative / eIF-6, putative; Identical to Eukaryotic translation initiation f		-0.00869543	0.506667	-0.00638687	0.778915	-0.0513597	0.701456	0.00317989	1	0.0545396	0.792183	0	1
245087_at	AT2G39830		zinc ion binding; similar to ubiquitin interaction motif-containing protein / LIM domain-containing protein [Arabidopsis	FILp	-1.46406	0.0027473	-1.03454	0.0276402	1.12795	0.056575	3.31278	7.88451e-05	2.18483	0.00301321	-0.826431	0.324353	FILpWUSp
245088_at	AT2G39850		subtilase; similar to subtilase family protein [Arabidopsis thaliana] (TAIR:AT5G59190.1); similar to subtilisin-like pro		-0.870915	0.0642333	-0.267531	0.809683	-0.0812003	1	-0.0111614	1	0.0700389	1	-2.25149	0.000122346
245089_at	AT2G45290		transketolase, putative; similar to transketolase, putative [Arabidopsis thaliana] (TAIR:AT3G60750.1); similar to transk	FILp	0.0295494	1	0.314607	0.323807	0.627603	0.00213527	1.68402	1.6652e-06	1.05642	0.000117131	0.116895	0.827017	CLV3pFILpWUSp
245090_at	AT2G40900		nodulin MtN21 family protein; similar to integral membrane family protein / nodulin MtN21-related [Arabidopsis thaliana]		-0.00881389	1	4.44089e-16	1	-4.44089e-16	1	4.44089e-16	1	8.88178e-16	1	0.0076151	0.472233
245091_at	AT2G40910		F-box protein-related; similar to F-box family protein [Arabidopsis thaliana] (TAIR:AT2G40920.1); similar to Cyclin-like		0	1	4.44089e-16	1	-0.0686875	0.477244	-0.0686875	0.41114	8.88178e-16	1	0	1
245092_at	AT2G40950	bZIP	bZIP transcription factor family protein; similar to bZIP transcription factor family protein [Arabidopsis thaliana] (TA		0.00765823	1	0.229232	0.433753	0.560798	0.0923853	0.375511	0.224002	-0.185287	0.840225	0.405315	0.4243	FILpWUSp
245093_at	AT2G40820		proline-rich family protein; similar to myosin heavy chain-related [Arabidopsis thaliana] (TAIR:AT3G56480.1); similar to		-0.16744	0.645606	-0.0403561	1	-0.0994565	1	0.202161	0.63633	0.301617	0.579123	1.81547	0.00171411	FILpWUSp
245094_at	AT2G40840		Encodes a cytosolic protein with transglucosidase and amylomaltase activity. It is an essential component of the pathw		-0.131262	0.553917	-0.0723071	0.961735	0.640975	0.00403643	0.307051	0.0758965	-0.333924	0.104918	-0.236313	0.409089	CLV3pFILpWUSp
245095_at	AT2G40860		protein kinase family protein / protein phosphatase 2C ( PP2C) family protein; similar to protein phosphatase 2C, putati		0.0150494	1	-0.0187907	1	-4.44089e-16	1	0.00145499	1	0.00145499	1	0	1
245096_at	AT2G40880		cysteine proteinase inhibitor homolog	FILp	0.842979	0.0057004	0.169293	0.781502	0.770074	0.043282	1.72679	0.000295336	0.95672	0.021776	-0.314604	0.703692	FILpWUSp
245097_at	AT2G40935		similar to unknown protein [Arabidopsis thaliana] (TAIR:AT3G18470.1); similar to Os01g0267400 [Oryza sativa (japonica cu		0.383667	0.0509482	0.274362	0.21665	-0.512296	0.0577555	0.00179267	1	0.514088	0.0750624	-0.00480844	1	CLV3pFILpWUSp
245098_at	AT2G40940		Ethylene receptor, subfamily 1. Has histidine kinase activity.		0.405382	0.311597	-0.117524	1	0.349956	0.309127	0.518987	0.0791535	0.169031	0.884114	-0.38562	0.444331	CLV3pFILpWUSp
245099_at	AT2G40830		Encodes a putative RING-H2 finger protein RHC1a., Encodes a putative RING-H2 finger protein RHC1a.		0.226886	0.348328	0.21528	0.434078	-0.506947	0.0252492	-0.292685	0.136371	0.214262	0.442616	0.454872	0.112542	CLV3pFILpWUSp
245100_at	AT2G40930		Encodes ubiquitin-specific protease with nuclear localization signals that is likely to be involved in ubiquitin-mediate		0.0226583	1	-0.0108753	1	0.248445	0.415771	-0.213578	0.425521	-0.462024	0.116041	0.187626	0.840018	CLV3pFILpWUSp
245101_at	AT2G40890		encodes coumarate 3-hydroxylase (C3H), a P450-dependent monooxygenase. Involved in lignin biosynthesis and flavonoid bio	FILpWUSp	-0.196543	0.245219	0.0131757	1	2.98705	7.69553e-06	2.96583	2.42846e-06	-0.0212135	1	0.67335	0.103664	CLV3pFILpWUSp
245102_at	AT2G41580		non-LTR retrotransposon family (LINE), has a 4.7e-42 P-value blast match to GB:NP_038602 L1 repeat, Tf subfamily, member		0.00331828	1	-0.00963082	0.462548	-0.153718	0.421294	-0.153718	0.358695	4.44089e-16	1	0	1
245103_at	AT2G41590		similar to unknown protein [Arabidopsis thaliana] (TAIR:AT5G25200.1); similar to 80C09_29 [Brassica rapa subsp. pekinens		0	1	4.44089e-16	1	-4.44089e-16	1	0.0257474	0.411172	0.0257474	0.583002	0	1
245104_at	AT2G41600		similar to Os11g0140100 [Oryza sativa (japonica cultivar-group)] (GB:NP_001065708.1); similar to Mitochondrial glycoprot		0.134791	0.444653	-0.000722359	1	-0.416928	0.154428	-0.37613	0.156399	0.0407977	1	0.00612607	1	CLV3pFILpWUSp
245105_at	AT2G41610		similar to Os10g0200700 [Oryza sativa (japonica cultivar-group)] (GB:NP_001064300.1); similar to Os03g0253600 [Oryza sat		0	1	4.44089e-16	1	-4.44089e-16	1	4.44089e-16	1	8.88178e-16	1	0	1
245106_at	AT2G41650		unknown protein		-0.14732	0.591871	-0.0392977	1	0.0519067	1	0.503212	0.149272	0.451305	0.31502	-0.334478	0.677453	CLV3pFILpWUSp
245107_at	AT2G41690	HSF	member of Heat Stress Transcription Factor (Hsf) family, member of Heat Stress Transcription Factor (Hsf) family		0	1	-0.00481604	0.2785	-4.44089e-16	1	0.0302743	0.41114	0.0302743	0.582123	0	1
245108_at	AT2G41510		It encodes a protein whose sequence is similar to cytokinin oxidase/dehydrogenase, which catalyzes the degradation of cy		0	1	6.45943e-06	1	-4.44089e-16	1	4.44089e-16	1	8.88178e-16	1	0	1
245109_at	AT2G41520		DNAJ heat shock N-terminal domain-containing protein; similar to DNAJ heat shock N-terminal domain-containing protein [A		-0.034262	1	-0.24693	0.19359	1.03947	0.124891	0.546892	0.413368	-0.492582	0.660102	0.182105	1	CLV3pFILpWUSp
245110_at	AT2G41550		similar to streptococcal hemagglutinin protein [Staphylococcus epidermidis ATCC 12228] (GB:NP_765804.1); contains domain		0.383536	0.0483826	0.475999	0.0225591	0.367381	0.0987902	-0.216057	0.313496	-0.583438	0.019195	-0.406714	0.172061	CLV3pFILpWUSp
245111_at	AT2G41570		similar to unknown protein [Arabidopsis thaliana] (TAIR:AT2G16690.1); similar to 80C09_29 [Brassica rapa subsp. pekinens		0	1	4.44089e-16	1	-4.44089e-16	1	4.44089e-16	1	8.88178e-16	1	0	1
245112_at	AT2G41540		Encodes a protein with NAD-dependent glycerol-3-phosphate (G3P) dehydrogenase which was shown to complement an Escherich	CLV3pFILp	0.0579634	1	0.165847	0.558389	-1.60521	0.000231276	0.158079	0.656339	1.76329	0.000173628	0.135975	1	CLV3pFILpWUSp
245113_at	AT2G41660		Essential for hydrotropism in roots. Mutant roots are defective in hydrotropism, and have slightly reduced phototropism		0	1	0.531783	0.0974188	0.00150877	0.934483	4.44089e-16	1	-0.00150877	1	0	1
245114_at	AT2G41630		Encodes the transcription factor TFIIB.		-0.134923	0.420326	-0.0148254	1	0.701354	0.00706933	-0.212732	0.350975	-0.914086	0.00217613	-0.757669	0.0179916	CLV3pFILpWUSp
245115_at	AT2G41530		Encodes a protein with S-formylglutathione hydrolase activity.	FILp	0.272776	0.0758515	-0.0132638	1	0.97667	0.0020499	1.45428	7.65298e-05	0.477606	0.084757	-0.292277	0.472286	CLV3pFILpWUSp
245116_at	AT2G41620		nucleoporin interacting component family protein; Identical to Uncharacterized protein At2g41620 [Arabidopsis Thaliana]		0.186355	0.215127	0.254241	0.0988755	0.129189	1	0.0712697	1	-0.0579195	1	0.375068	0.652787	CLV3pFILpWUSp
245117_at	AT2G41560		encodes a calmodulin-regulated Ca(2+)-ATPase that improves salt tolerance in yeast. localized to the vacuole.		0.586296	0.0141518	-0.126888	0.831253	0.312593	0.433921	0.733565	0.0259932	0.420972	0.301546	0.383729	0.501903	CLV3pFILpWUSp
245118_at	AT2G41680		thioredoxin reductase, putative / NADPH-dependent thioredoxin reductase, putative; similar to NTRA (NADPH-dependent thio		0.03695	0.978513	-0.0116549	1	0.289849	0.202235	0.131739	0.603951	-0.15811	0.683947	0.246659	0.500664	CLV3pFILpWUSp
245119_at	AT2G41640		similar to unknown protein [Arabidopsis thaliana] (TAIR:AT3G57380.1); similar to glycosyltransferase [Medicago truncatul	WUSp	0.189912	0.497403	-0.0881653	0.99764	2.14304	0.00512585	0.0890087	1	-2.05403	0.00845158	-0.888344	0.359254	CLV3pFILpWUSp
245120_at	AT2G39810		A novel protein with a RING finger motif near the amino terminus. Negative regulator of cold responses. Functions as an		-0.109726	0.404236	0.0252714	1	-0.202429	0.706712	-0.320787	0.375876	-0.118358	1	0.0962714	1	CLV3pFILpWUSp
245121_at	AT2G47610		60S ribosomal protein L7A (RPL7aA); Identical to 60S ribosomal protein L7a-1 (RPL7AA) [Arabidopsis Thaliana] (GB:P49692;		-0.114941	0.367761	-0.101562	0.511642	0.0204991	1	0.32081	0.304917	0.300311	0.49624	0.0188818	1	CLV3pFILpWUSp
245122_at	AT2G47420		dimethyladenosine transferase, putative; similar to ribosomal RNA adenine dimethylase family protein [Arabidopsis thalia		0.137987	0.528868	-0.232196	0.251675	-0.205497	0.518543	-0.0756042	0.988294	0.129893	0.933164	0.850276	0.0230197	CLV3pFILpWUSp
245123_at	AT2G47450		A component of the chloroplast signal recognition particle pathway that is involved in LHCP targeting. Downregulated in	FILpWUSp	-0.0542108	1	-0.118128	0.778211	1.11105	0.003155	1.52395	0.000218684	0.412893	0.243514	0.600356	0.151904	FILpWUSp
245124_at	AT2G47580		encodes spliceosomal protein U1A		-0.226036	0.0752766	-0.0986044	0.604631	-0.293532	0.454713	0.265448	0.427561	0.55898	0.129017	0.244225	0.811607	CLV3pFILpWUSp
245125_at	AT2G47430		Encodes a putative plasma membrane-bound hybrid histidine kinase and cytokinin sensor that is expressed within the femal		0	1	4.44089e-16	1	-0.028131	1	0.176383	0.488471	0.204514	0.583695	0	1
245126_at	AT2G47460	MYB	MYB12 belongs to subgroup 7 of the R2R3-MYB family. It strongly activates the promoters of chalcone synthase (CHS), flav		-1.78933	0.00302098	-0.188482	1	0.0802056	1	-1.57751	0.0243571	-1.65772	0.0405259	0.681912	0.638237	CLV3pFILpWUSp
245127_at	AT2G47600		Encodes a magnesium/proton exchanger, member of putative Na+/Ca2+ antiporter gene family		0.258261	0.113081	0.219572	0.235263	0.73239	0.0426079	0.478452	0.136396	-0.253938	0.66992	0.107492	1	CLV3pFILpWUSp
245128_at	AT2G45380		similar to calcium ion binding [Arabidopsis thaliana] (TAIR:AT4G34070.1); similar to Os08g0117900 [Oryza sativa (japonic		-0.0125527	0.535447	4.44089e-16	1	-0.00516046	0.572048	-0.00516046	0.49776	8.88178e-16	1	0	1
245129_at	AT2G45350		Encodes a member of a PCMP (plant combinatorial and modular protein) family (PCMP-E subfamily) with 11 pentatricopeptide		0	1	4.44089e-16	1	-4.44089e-16	1	4.44089e-16	1	8.88178e-16	1	0	1
245130_at	AT2G45340		leucine-rich repeat transmembrane protein kinase, putative; similar to leucine-rich repeat transmembrane protein kinase,	FILpWUSp	-0.476886	0.0848001	-0.391308	0.209174	5.14723	6.39866e-06	3.88803	1.19413e-05	-1.2592	0.028548	0.175818	1	FILpWUSp
245132_at	AT2G45320		similar to conserved hypothetical protein [Medicago truncatula] (GB:ABE93197.1); contains domain Nucleotide-diphospho-su		0.118384	0.575638	0.0552176	1	-0.376221	0.114756	-0.189346	0.420188	0.186876	0.607108	0.0925493	1	CLV3pFILpWUSp
245135_at	AT2G45230		non-LTR retrotransposon family (LINE), has a 3.9e-46 P-value blast match to GB:AAB41224 ORF2 (LINE-element) (Rattus norv		-0.00591194	0.41633	4.44089e-16	1	-4.44089e-16	1	4.44089e-16	1	8.88178e-16	1	0	1
245136_at	AT2G45210		auxin-responsive protein-related; similar to auxin-responsive family protein [Arabidopsis thaliana] (TAIR:AT3G60690.1);		1.06682	0.137167	-0.660316	0.473601	-4.44089e-16	1	4.44089e-16	1	8.88178e-16	1	0	1
245137_at	AT2G45460		forkhead-associated domain-containing protein / FHA domain-containing protein; similar to CIP1 (COP1-INTERACTIVE PROTEIN		0.212917	0.114323	0.0946053	0.669516	-0.234252	0.286477	-0.609022	0.00493362	-0.37477	0.0992955	-0.119118	0.966424	CLV3pFILpWUSp
245138_at	AT2G45190	C2C2_YABBY	Encodes a member of the YABBY family of transcriptional regulators that is involved in abaxial cell type specification i	FILpWUSp	-0.637018	0.00138987	-0.353017	0.0532308	2.2209	9.90654e-05	9.35697	4.14595e-09	7.13607	6.62707e-08	1.20855	0.0146613	FILpWUSp
245139_at	AT2G45430		DNA-binding protein-related; similar to DNA-binding protein-related [Arabidopsis thaliana] (TAIR:AT4G22810.1); similar t		-0.121755	1	-0.218329	0.82706	-0.0440067	1	0.339532	0.0249582	0.383539	0.029946	0	1	FILp
245140_at	AT2G45420		LOB domain protein 18 / lateral organ boundaries domain protein 18 (LBD18); Identical to LOB domain-containing protein 1	FILp	-1.29147	0.0209126	-0.427557	0.601426	1.18049	0.218199	4.22372	0.00036016	3.04323	0.00672397	0.364259	1	FILp
245141_at	AT2G45400		involved in the regulation of brassinosteroid metabolic pathway	CLV3pFILp	0.6608	0.0343748	0.768533	0.0212018	-2.61414	0.000157042	-0.800371	0.050766	1.81377	0.0018474	0.0620725	1	CLV3pFILpWUSp
245142_at	AT2G45270		glycoprotease M22 family protein; similar to glycoprotease M22 family protein [Arabidopsis thaliana] (TAIR:AT4G22720.2);		0.191333	0.545465	0.00325992	1	-0.404193	0.214765	-0.294131	0.352825	0.110062	1	-0.35288	0.498789	CLV3pFILpWUSp
245143_at	AT2G45450		similar to unknown protein [Arabidopsis thaliana] (TAIR:AT3G60890.1)		0.506129	0.36141	-0.0967987	1	0.00530989	1	4.44089e-16	1	-0.00530989	1	-0.541945	0.080073	WUSp
245144_at	AT2G45240		Encodes a cytoplasmic MAP1 like methionine aminopeptidase which is involved in removing the N-terminal methionine from p		-0.0284954	1	-0.0574008	1	-0.290797	0.162407	-0.266204	0.159558	0.0245933	1	-0.526077	0.056219	CLV3pFILpWUSp
245145_at	AT2G45440		mutant has Increased levels of threonine; Dihydrodipicolinate Synthase 2		-0.0671424	0.976958	-0.166694	0.509461	-0.502747	0.317218	-0.0866895	1	0.416057	0.535948	0.636176	0.35549	CLV3pFILpWUSp
245146_at	AT2G45200		Encodes a member of the GOS1 (Golgi SNARE) gene family.		0.115446	0.762986	-0.00483988	1	0.865776	0.0626167	0.602125	0.152168	-0.263652	0.823501	-0.45105	0.590077	CLV3pFILpWUSp
245147_at	AT2G45280		Encodes a protein similar to RAD51C involved in double stranded break repair via homologous recombination. Sensitive to		-0.259624	0.686088	-0.352604	0.536898	0.0507383	1	0.184674	0.832169	0.133935	1	0.0280631	1	CLV3pFILpWUSp
245148_at	AT2G45220		pectinesterase family protein; similar to pectinesterase family protein [Arabidopsis thaliana] (TAIR:AT5G51490.1); simil		0.000870071	1	4.44089e-16	1	-4.44089e-16	1	0.00213376	0.76864	0.00213376	0.970162	0	1
245149_at	AT2G47620		Homologous to yeast SWI3 and a member of the Arabidopsis SWI3 gene family. Protein physically interacts with ATSWI3B and		0.0767111	1	0.183846	0.855705	0.0478517	0.950053	-0.0993943	0.469561	-0.147246	0.377152	0.0682939	1	FILpWUSp
245150_at	AT2G47590		photolyase/blue light photoreceptor PHR2 (PHR2) mRNA,		-0.402778	0.078999	0.261372	0.355975	0.168824	0.916799	0.50065	0.229656	0.331826	0.648955	0.891738	0.132525	CLV3pFILpWUSp
245151_at	AT2G47550		pectinesterase family protein; similar to pectinesterase family protein [Arabidopsis thaliana] (TAIR:AT1G02810.1); simil		0	1	1.0851	0.078352	0.330361	0.153707	4.44089e-16	1	-0.330361	0.195186	0	1	WUSp
245152_at	AT2G47490		mitochondrial substrate carrier family protein; similar to mitochondrial substrate carrier family protein [Arabidopsis t		0.0865137	1	0.353142	0.242726	0.147491	0.834452	0.136869	0.8108	-0.0106221	1	0.294604	0.662649	CLV3pFILpWUSp
245153_at	AT5G12450		similar to syntaxin-related family protein [Arabidopsis thaliana] (TAIR:AT1G48390.1); contains InterPro domain FBD-like;		0	1	4.44089e-16	1	-0.283433	0.477244	-0.283433	0.41114	4.44089e-16	1	0	1
245154_at	AT5G12460		similar to fringe-related protein [Arabidopsis thaliana] (TAIR:AT2G37730.1); similar to Protein of unknown function DUF6		-0.0632841	0.0460106	4.44089e-16	1	-0.0830089	0.425441	-0.075571	0.41114	0.00743792	1	0	1
245155_at	AT5G12470		similar to unknown protein [Arabidopsis thaliana] (TAIR:AT2G40400.2); similar to Trimeric LpxA-like [Medicago truncatula		-0.114633	0.50893	-0.203971	0.199234	-0.0573801	1	0.580998	0.00982266	0.638378	0.0139693	0.791045	0.0136601	CLV3pFILpWUSp
245156_at	AT5G12480		calmodulin-domain protein kinase CDPK isoform 7 (CPK7)		0.00789862	1	-0.0337032	1	0.0887582	0.932273	-0.0524799	1	-0.141238	0.812758	-0.103616	1	CLV3pFILpWUSp
245157_at	AT2G33160		glycoside hydrolase family 28 protein / polygalacturonase (pectinase) family protein; similar to glycoside hydrolase fam		0	1	4.44089e-16	1	-4.44089e-16	1	4.44089e-16	1	8.88178e-16	1	0	1
245158_at	AT2G33130		Member of a diversely expressed predicted peptide family showing sequence similarity to tobacco Rapid Alkalinization Fac		0.00734748	1	-0.581304	0.080304	-4.44089e-16	1	4.44089e-16	1	8.88178e-16	1	0	1
245159_at	AT2G33100		encodes a gene similar to cellulose synthase, encodes a gene similar to cellulose synthase		0	1	4.44089e-16	1	0.534298	0.586152	-0.690439	0.383551	-1.22474	0.154454	-0.976506	0.40911	CLV3pFILpWUSp
245160_at	AT2G33080		leucine-rich repeat family protein; similar to leucine-rich repeat family protein [Arabidopsis thaliana] (TAIR:AT2G33020		-0.0243143	0.348814	3.52852e-05	1	-0.101975	0.731064	-0.101975	0.657584	8.88178e-16	1	0	1
245161_at	AT2G33070		jacalin lectin family protein; similar to ATMLP-470 (MYROSINASE-BINDING PROTEIN-LIKE PROTEIN-470) [Arabidopsis thaliana]		0.266603	0.348328	0.00565787	1	-4.44089e-16	1	4.44089e-16	1	8.88178e-16	1	0	1	FILp
245162_at	AT2G33240		member of Myosin-like proteins, member of Myosin-like proteins	CLV3p	0.104766	1	0.545431	0.109747	-1.08484	0.0171011	-1.61432	0.00103146	-0.52948	0.277682	0.331437	0.76194	CLV3pFILpWUSp
245163_at	AT2G33230		flavin-containing monooxygenase, putative / FMO, putative; similar to flavin-containing monooxygenase / FMO (YUCCA3) [Ar		0	1	4.44089e-16	1	-0.00597346	1	-0.00597346	1	4.44089e-16	1	0.161959	0.479945
245164_at	AT2G33210		chaperonin, putative; Identical to Chaperonin CPN60-like 1, mitochondrial precursor (HSP60-like 1) [Arabidopsis Thaliana		-0.555996	0.0212482	-0.126387	0.845418	0.305746	0.793429	0.483204	0.44519	0.177458	1	0.39801	0.906824	CLV3pFILpWUSp
245165_at	AT2G33180		similar to hypothetical protein [Triticum aestivum] (GB:CAJ19336.1); similar to Os09g0481800 [Oryza sativa (japonica cul		0.0287128	1	0.0172416	1	0.132634	0.680268	-0.186297	0.41114	-0.318931	0.204283	-0.48253	0.10829	CLV3pFILpWUSp
245166_at	AT2G33170		leucine-rich repeat transmembrane protein kinase, putative; similar to leucine-rich repeat transmembrane protein kinase,		-0.935204	0.00580785	-0.976264	0.00643277	0.315335	0.0235995	0.271293	0.0289334	-0.0440419	1	0.137607	0.542006	FILpWUSp
245168_at	AT2G33150		Encodes an organellar (peroxisome, glyoxysome) 3-ketoacyl-CoA thiolase, involved in fatty acid b-oxidation during germin	WUSp	-0.169999	0.400909	-0.0228176	1	1.1048	0.00638033	0.612464	0.0600726	-0.492331	0.214635	0.249545	0.833825	CLV3pFILpWUSp
245169_at	AT2G33220		similar to MEE4 (maternal effect embryo arrest 4) [Arabidopsis thaliana] (TAIR:AT1G04630.1); similar to F6 [Gossypium hi		0.0627757	0.983902	0.305209	0.114359	-0.00132859	1	0.00265717	1	0.00398576	1	0.0250162	0.773696
245170_at	AT2G47570		60S ribosomal protein L18 (RPL18A); Identical to Putative 60S ribosomal protein L18-1 (RPL18A) [Arabidopsis Thaliana] (G		0	1	4.44089e-16	1	-4.44089e-16	1	4.44089e-16	1	8.88178e-16	1	0	1
245171_at	AT2G47560		zinc finger (C3HC4-type RING finger) family protein; Identical to RING-H2 finger protein ATL2N (ATL2N) [Arabidopsis Thal		0	1	4.44089e-16	1	-4.44089e-16	1	4.44089e-16	1	8.88178e-16	1	0	1
245172_at	AT2G47540		pollen Ole e 1 allergen and extensin family protein; similar to pollen Ole e 1 allergen and extensin family protein [Ara		0	1	4.44089e-16	1	-4.44089e-16	1	4.44089e-16	1	8.88178e-16	1	0	1
245173_at	AT2G47520	AP2_EREBP	encodes a member of the ERF (ethylene response factor) subfamily B-2 of ERF/AP2 transcription factor family. The protein		-0.302655	1	0.373679	1	-0.191811	1	-1.1531	0.416141	-0.961294	0.717262	0.160037	1	CLV3pWUSp
245174_at	AT2G47500		microtubule motor; similar to ATK4 (ARABIDOPSIS THALIANA KINESIN 4), microtubule motor [Arabidopsis thaliana] (TAIR:AT5G		0.315328	0.639494	0.659812	0.212612	0.388438	0.240697	0.649634	0.0311956	0.261197	0.589141	-0.255245	0.750793	CLV3pFILpWUSp
245175_at	AT2G47470		Encodes a protein disulfide isomerase-like (PDIL) protein, a member of a multigene family within the thioredoxin (TRX) s		-0.0206582	1	0.094255	0.734027	0.373522	0.289468	0.25777	0.440453	-0.115752	1	0.465613	0.336817	CLV3pFILpWUSp
245176_at	AT2G47440		DNAJ heat shock N-terminal domain-containing protein; similar to DNAJ heat shock N-terminal domain-containing protein [A		-0.958837	0.00484299	-0.712145	0.0343799	0.24447	0.58232	0.964482	0.0072723	0.720013	0.0622689	0.213206	0.93661	CLV3pFILpWUSp
245177_at	AT5G12380		annexin, putative; similar to ANN7 (ANN7, ANNEXIN ARABIDOPSIS 7), calcium ion binding / calcium-dependent phospholipid b		-0.00333596	1	-0.0742529	0.411038	-4.44089e-16	1	4.44089e-16	1	8.88178e-16	1	0	1
245178_at	AT5G12390		binding; similar to binding [Arabidopsis thaliana] (TAIR:AT3G57090.1); similar to Os01g0951800 [Oryza sativa (japonica c		0.441876	0.0945642	0.00908112	1	-0.609095	0.0157034	-0.198392	0.410452	0.410703	0.106481	0.135391	0.958627	CLV3pFILpWUSp
245179_at	AT5G12400	PHD	PHD finger transcription factor, putative; similar to PHD finger family protein [Arabidopsis thaliana] (TAIR:AT5G22760.1		0.0396913	0.983504	0.073795	0.725062	0.580045	0.0433334	-0.2545	0.362726	-0.834544	0.0103428	0.338021	0.435123
245180_at	AT5G12410		THUMP domain-containing protein; similar to unknown protein [Arabidopsis thaliana] (TAIR:AT1G47970.1); similar to Os11g0		0.137823	0.352473	-0.00636188	1	-0.410593	0.149062	-0.201213	0.483169	0.20938	0.649705	-0.00673799	1	CLV3pFILpWUSp
245181_at	AT5G12420		similar to unknown protein [Arabidopsis thaliana] (TAIR:AT5G16350.1); similar to Protein of unknown function DUF1298 [Me		0.00432924	1	8.32427e-05	1	-4.44089e-16	1	4.44089e-16	1	8.88178e-16	1	0	1
245182_at	AT5G12430		DNAJ heat shock N-terminal domain-containing protein; similar to DNAJ heat shock N-terminal domain-containing protein [A		-0.231073	0.798548	0.180585	0.973873	-0.201081	0.781904	-0.107041	1	0.0940401	1	0.814796	0.133182	WUSp
245183_at	AT5G12440		zinc finger (CCCH-type) family protein; similar to RNA binding [Arabidopsis thaliana] (TAIR:AT3G21100.2); similar to pre		0.267481	0.356216	0.391629	0.179311	0.0859352	1	-0.763021	0.0729418	-0.848957	0.0931641	0.263384	0.96928	CLV3pFILpWUSp
245184_at	AT1G67790		similar to unknown protein [Arabidopsis thaliana] (TAIR:AT3G01670.1); similar to conserved hypothetical protein [Medicag		0	1	4.44089e-16	1	-4.44089e-16	1	4.44089e-16	1	8.88178e-16	1	0	1
245185_at	AT1G67760		ATP binding / protein binding / unfolded protein binding; similar to T-complex protein 1 epsilon subunit, putative / TCP		-0.231769	0.409671	-0.0120865	1	-0.0247314	0.566939	-0.0147583	0.804653	0.00997311	1	0	1
245186_at	AT1G67710		Encodes an Arabidopsis response regulator (ARR) protein that acts in concert with other type-B ARRs in the cytokinin sig		-0.132254	0.365549	0.00312723	1	-4.44089e-16	1	0.134733	0.340038	0.134733	0.486634	0	1
245188_at	AT1G67660		similar to unknown protein [Arabidopsis thaliana] (TAIR:AT1G13810.1); similar to unknown protein [Oryza sativa (japonica		0.0862025	0.995701	0.00574957	1	0.493645	0.561526	-0.101328	1	-0.594972	0.560502	0.697583	0.573005	CLV3pFILpWUSp
245189_at	AT1G67670		unknown protein		0	1	0.352	0.410246	0.0694035	0.821803	-0.0970775	0.551069	-0.166481	0.367271	0	1
245190_at	AT1G67690		peptidase M3 family protein / thimet oligopeptidase family protein; similar to metalloendopeptidase [Arabidopsis thalian		-0.127495	0.532688	-0.154164	0.464702	0.0320856	1	-0.0484289	1	-0.0805144	1	-0.211509	0.807619	CLV3pFILpWUSp
245191_at	AT1G67770		Similar to terminal ear1 in Zea mays. A member of mei2-like gene family; phylogenetic analysis revealed that TEL2 belong		0.0665148	1	0.132062	0.828033	-2.21877	0.0113877	-1.42773	0.051995	0.791033	0.445313	1.50763	0.158415	CLV3pFILpWUSp
245192_at	AT1G67780		similar to unknown protein [Arabidopsis thaliana] (TAIR:AT1G67270.1); similar to PREDICTED: hypothetical protein [Strong		-0.271948	0.943877	0.453448	0.734509	-0.200951	1	-1.74078	0.0544945	-1.53983	0.154988	-0.755505	0.773696	CLV3pFILpWUSp
245193_at	AT1G67810		Fe-S metabolism associated domain-containing protein; similar to QS (QUINOLINATE SYNTHASE), quinolinate synthetase A [Ar		0	1	-1.4146	0.00237856	-0.0501136	0.526164	-0.0501136	0.455178	4.44089e-16	1	0	1
245194_at	AT1G67820		protein phosphatase 2C, putative / PP2C, putative; similar to protein phosphatase 2C, putative / PP2C, putative [Arabido	CLV3pWUSp	-0.665082	0.126824	-0.65222	0.171882	-0.787917	0.0992498	-2.4188	0.000165214	-1.63088	0.00482468	-0.964606	0.126509	CLV3pFILpWUSp
245195_at	AT1G67740		PsbY precursor (psbY) mRNA. This single nuclear gene is imported into the chloroplasts where it is processed into two in		0.303132	0.0798223	0.254808	0.187726	1.26875	0.000737937	1.43156	0.000154566	0.162801	0.811577	1.49866	0.00114034	CLV3pFILpWUSp
245196_at	AT1G67750		pectate lyase family protein; Identical to Probable pectate lyase 5 precursor (EC 4.2.2.2) [Arabidopsis Thaliana] (GB:Q9	FILpWUSp	-0.147539	1	3.1501	2.28906e-05	3.8131	4.77608e-07	3.47145	3.20957e-07	-0.341659	0.256523	0.749181	0.0366859
245197_at	AT1G67800		copine-related; similar to copine-related [Arabidopsis thaliana] (TAIR:AT5G14420.2); similar to RING-finger protein [Cap		0.45357	0.00562631	0.154326	0.424174	-0.246432	0.669811	-0.386424	0.340975	-0.139993	1	0.200698	1	CLV3pFILpWUSp
245198_at	AT1G67700		similar to At1g67700/F12A21_30 [Medicago truncatula] (GB:ABE84614.1); contains domain OLIGOPEPTIDASE (PTHR11804:SF2); co		0.391407	0.0931557	0.604873	0.0164618	0.751399	0.00554207	0.567417	0.0133767	-0.183983	0.614074	0.431633	0.17407	CLV3pFILpWUSp
245199_at	AT1G67730		b-keto acyl reductase, putative (GLOSSY8); similar to short-chain dehydrogenase/reductase (SDR) family protein [Arabidop	CLV3pFILp	-0.165501	0.271963	0.0405062	1	-1.38046	2.37022e-05	0.216402	0.171692	1.59686	1.17786e-05	0.348343	0.128375	CLV3pFILpWUSp
245200_at	AT1G67850		similar to unknown protein [Arabidopsis thaliana] (TAIR:AT1G13000.2); similar to Protein of unknown function DUF707 [Med		0.898625	0.00385111	0.34807	0.305978	1.32703	0.0636559	0.825775	0.208194	-0.501255	0.682241	0.0954766	1	CLV3pFILpWUSp
245201_at	AT1G67840		ATP-binding region, ATPase-like domain-containing protein; similar to ATP-binding protein [Populus trichocarpa] (GB:ABG3		0.062621	1	0.40365	0.0826538	-0.0660857	1	0.215614	0.630154	0.2817	0.655199	0.00908949	1	CLV3pFILpWUSp
245202_at	AT1G67720		leucine-rich repeat family protein / protein kinase family protein; similar to unknown protein [Arabidopsis thaliana] (T		-0.631878	0.0403107	-0.654526	0.0455452	0.724498	0.0199202	0.336239	0.216526	-0.38826	0.239292	-0.300796	0.552176	CLV3pFILpWUSp
245203_at	AT3G33080		similar to unknown protein [Arabidopsis thaliana] (TAIR:AT3G30650.1)		0	1	4.44089e-16	1	-4.44089e-16	1	4.44089e-16	1	8.88178e-16	1	0	1
245204_at	AT5G12270		oxidoreductase, 2OG-Fe(II) oxygenase family protein; similar to oxidoreductase, 2OG-Fe(II) oxygenase family protein [Ara		-0.0994008	1	-0.0671961	1	-4.44089e-16	1	0.00356454	1	0.00356454	1	0.00665908	1
245205_at	AT5G12280		RNA binding; similar to SWAP (Suppressor-of-White-APricot)/surp domain-containing protein / ubiquitin family protein [Ar		0.00542956	1	0.0420425	1	0.031873	1	4.44089e-16	1	-0.031873	1	0	1
245206_at	AT5G12290		similar to expressed protein [Oryza sativa (japonica cultivar-group)] (GB:ABF96236.1)		-0.0252279	1	-0.0512483	1	0.0312846	1	-0.350418	0.41114	-0.381702	0.50496	0.148065	1	CLV3pFILpWUSp
245207_at	AT5G12310		zinc finger (C3HC4-type RING finger) family protein; similar to zinc finger (C3HC4-type RING finger) family protein [Ara		0.32274	0.0129576	0.0439659	1	-0.0191283	1	-0.119962	0.669576	-0.100833	0.974496	-0.0939966	1	CLV3pFILpWUSp
245208_at	AT5G12330		A member of SHI gene family. Arabidopsis thaliana has ten members that encode proteins with a RING finger-like zinc fing		0.403437	0.0716521	0.155716	0.680792	0.328812	0.504623	0.752332	0.0538188	0.42352	0.439913	0.587981	0.337776	CLV3pFILpWUSp
245209_at	AT5G12340		similar to unknown protein [Arabidopsis thaliana] (TAIR:AT1G28190.1); similar to putative protein [Medicago truncatula]		-0.0271223	1	-1.09576	0.0345816	0.928318	0.00171545	0.0720265	0.951811	-0.856292	0.00343598	0	1
245210_at	AT5G12350		Ran GTPase binding / chromatin binding / zinc ion binding; similar to zinc finger protein, putative / regulator of chrom		0.232121	0.53182	0.0548508	1	-0.764954	0.20309	-0.781135	0.14882	-0.0161807	1	0.365089	0.919008	CLV3pFILpWUSp
245211_at	AT5G12370		SEC10 (EXOCYST COMPLEX COMPONENT SEC10); Identical to Exocyst complex component 5 (Exocyst complex component Sec10) (SEC		0.115603	0.442852	-0.021988	1	0.470259	0.045297	-0.10185	0.774952	-0.572109	0.0251996	0.228426	0.578455	CLV3pFILpWUSp
245212_at	AT1G44224		Encodes a ECA1 gametogenesis related family protein		-0.00547227	0.960552	0.000473867	1	-0.0641217	0.48042	-0.0464175	0.603379	0.0177041	1	0	1
245213_at	AT1G44575		Encoding PSII-S (CP22), a ubiquitous pigment-binding protein associated with photosystem II (PSII) of higher plants. Inv	WUSp	-0.100172	0.889088	0.125236	0.834693	1.45777	0.000656783	0.969824	0.00348888	-0.487949	0.157506	0.502355	0.252284	CLV3pFILpWUSp
245214_at	AT1G67855		unknown protein		-0.0249695	0.348414	4.44089e-16	1	-4.44089e-16	1	4.44089e-16	1	8.88178e-16	1	0	1
245215_at	AT1G67830		Encodes a protein with &#945;-fucosidase activity. The activity was assessed on 2'-fucosyl-lactitol. AtFXG1 was able to	FILpWUSp	-0.955359	0.00554982	-0.932389	0.00897575	3.481	3.28933e-05	4.96259	1.08677e-06	1.4816	0.00673439	0.227613	1	FILpWUSp
245216_at	AT4G16143		importin alpha-2, putative (IMPA-2); similar to AT-IMP (Arabidopsis thaliana importin alpha), protein transporter [Arabi		-0.0420512	1	-0.0440733	1	1.26123	0.329291	0.794107	0.534484	-0.467125	1	0.729148	0.932503	CLV3pFILpWUSp
245217_at	AT1G38340		gypsy-like retrotransposon family (Athila), has a 3.7e-36 P-value blast match to GB:CAA57397 Athila ORF 1 (Arabidopsis t		0	1	0.0397963	0.434411	-0.0117005	1	0.0259683	0.668899	0.0376688	0.624445	0	1
245220_at	AT1G59171		similar to unknown protein [Arabidopsis thaliana] (TAIR:AT1G58936.1); similar to unknown protein [Arabidopsis thaliana]		0.0275853	0.348328	4.44089e-16	1	-0.949733	0.266882	-0.950597	0.213781	-0.00086357	1	-1.16068	0.326684
245222_at	AT3G29787		CACTA-like transposase family (Ptta/En/Spm), has a 4.8e-35 P-value blast match to At5g29026.1/8-244 CACTA-like transposa		0	1	4.44089e-16	1	-4.44089e-16	1	4.44089e-16	1	8.88178e-16	1	0	1
245223_at	AT3G29791		contains InterPro domain Polynucleotidyl transferase, Ribonuclease H fold; (InterPro:IPR012337)		0	1	4.44089e-16	1	-4.44089e-16	1	4.44089e-16	1	8.88178e-16	1	0	1
245224_at	AT3G29796		unknown protein		-0.585501	0.090363	-0.00763623	1	-4.44089e-16	1	4.44089e-16	1	8.88178e-16	1	0	1
245225_at	AT3G29800		AAA-type ATPase family; similar to AAA-type ATPase family protein [Arabidopsis thaliana] (TAIR:AT5G17740.1); similar to		0	1	4.44089e-16	1	-4.44089e-16	1	4.44089e-16	1	8.88178e-16	1	0	1
245226_at	AT3G29970		germination protein-related; similar to senescence-associated protein, putative [Arabidopsis thaliana] (TAIR:AT3G48140.1		-0.333361	1	-0.306053	1	0.254066	0.77007	-0.255236	0.697425	-0.509301	0.430563	-0.0953474	1	WUSp
245227_s_at	AT1G08410		GTP-binding family protein; similar to GTP-binding family protein [Arabidopsis thaliana] (TAIR:AT2G27200.1); similar to		-0.152663	1	-0.270066	0.856769	0.0160397	1	0.0923281	0.41114	0.0762884	0.709381	0	1
245228_at	AT3G29810		phytochelatin synthetase family protein / COBRA cell expansion protein COBL2; Identical to COBRA-like protein 2 precurso	WUSp	-0.0286686	1	-0.0375059	1	0.770481	0.267838	-1.51395	0.0181399	-2.28443	0.00495412	0.0542105	1	CLV3pFILpWUSp
245229_at	AT4G25620		hydroxyproline-rich glycoprotein family protein; similar to hydroxyproline-rich glycoprotein family protein [Arabidopsis	WUSp	-0.797536	0.170146	-0.540018	0.459211	1.4456	0.0235995	-0.933819	0.0900361	-2.37942	0.00229687	-0.832192	0.342653	CLV3pFILpWUSp
245230_at	AT4G25610	C2H2	zinc finger (C2H2 type) family protein; similar to unknown protein [Arabidopsis thaliana] (TAIR:AT2G22795.1); similar to		-0.0491369	1	0.0918159	0.976254	0.155942	0.776007	-0.18879	0.587536	-0.344732	0.364745	0.0832409	1	WUSp
245232_at	AT4G25590		actin binding; similar to actin-depolymerizing factor, putative [Arabidopsis thaliana] (TAIR:AT5G52360.1); similar to po		0	1	4.44089e-16	1	-4.44089e-16	1	4.44089e-16	1	8.88178e-16	1	0	1
245233_at	AT4G25580		stress-responsive protein-related; similar to RD29B (RESPONSIVE TO DESSICATION 29B) [Arabidopsis thaliana] (TAIR:AT5G523		0	1	4.44089e-16	1	-4.44089e-16	1	4.44089e-16	1	8.88178e-16	1	0	1
245234_at	AT4G25560	MYB	Member of the R2R3 factor gene family.		0	1	4.44089e-16	1	-4.44089e-16	1	4.44089e-16	1	8.88178e-16	1	0	1
245235_at	AT4G25550		similar to ATCFIM-25/CFIM-25 (ARABIDOPSIS HOMOLOG OF CFIM-25) [Arabidopsis thaliana] (TAIR:AT4G29820.1); similar to OSJN		-0.22409	0.357512	-0.0402255	1	-0.0415919	1	0.418278	0.117556	0.45987	0.15407	0.973213	0.0173867	CLV3pFILpWUSp
245236_at	AT4G25540		encodes a DNA mismatch repair homolog of human MutS gene, MSH6. There are four MutS genes in Arabidopsis, MSH2, MSH3, MS		0.313546	0.580602	0.289367	0.700908	-0.891879	0.0414913	-0.7497	0.0550799	0.142179	1	0.101687	1	CLV3pFILpWUSp
245237_at	AT4G25520		transcriptional co-regulator family protein; similar to transcriptional co-regulator family protein [Arabidopsis thalian		0.0628027	1	0.00530496	1	0.162091	0.735702	0.113304	0.862615	-0.0487865	1	0.250736	0.719798	CLV3pFILpWUSp
245238_at	AT4G25570		Encodes cytochrome b561., Encodes cytochrome b561.		0.479477	0.0425675	0.464068	0.0646532	-0.215484	0.747589	0.0728879	1	0.288372	0.688735	0.785579	0.152928	CLV3pFILpWUSp
245239_at	AT4G25530	HB	Encodes a homeodomain-containing transcription factor that controls flowering. FWA is silenced in wild type plants and		-0.00190219	0.775625	4.44089e-16	1	-4.44089e-16	1	4.44089e-16	1	8.88178e-16	1	0	1
245240_at	AT1G44510		copia-like retrotransposon family, has a 0. P-value blast match to dbj|BAA78426.1| polyprotein (AtRE2-1) (Arabidopsis th		0	1	4.44089e-16	1	-4.44089e-16	1	4.44089e-16	1	8.88178e-16	1	0	1
245241_at	AT1G44478		similar to ATCYP59/CYP59 (CYCLOPHILIN 59), RNA binding / nucleic acid binding / peptidyl-prolyl cis-trans isomerase [Ara		0	1	4.44089e-16	1	-4.44089e-16	1	4.44089e-16	1	8.88178e-16	1	0	1
245242_at	AT1G44446		Encodes chlorophyllide <i>a</i> oxygenase which converts chlorophyllide <i>a</i> to chlorophyllide <i>b</i> by catalyzin		0.595351	0.0394369	0.535445	0.0824885	1.32023	0.0155071	0.89927	0.0533497	-0.420964	0.579362	0.0397108	1	CLV3pFILpWUSp
245243_at	AT1G44414		similar to Os05g0435400 [Oryza sativa (japonica cultivar-group)] (GB:NP_001055643.1)		-0.0110504	1	0.0349744	0.572441	-4.44089e-16	1	0.0178743	0.414452	0.0178743	0.589352	0	1
245244_at	AT1G44350		encodes a protein similar to IAA amino acid conjugate hydrolase., encodes a protein similar to IAA amino acid conjugate	WUSp	0.46443	0.362446	-0.0368261	1	2.72806	0.0200998	-0.68631	0.567706	-3.41437	0.00856318	-1.31003	0.445793	WUSp
245245_at	AT1G44318		HEMB2; porphobilinogen synthase; similar to HEMB1 [Arabidopsis thaliana] (TAIR:AT1G69740.2); similar to aminolevulinate		-0.141439	0.515777	-0.226347	0.273039	-0.0135101	1	0.0221733	0.736919	0.0356834	0.630585	0	1
245247_at	AT4G17230	GRAS	Encodes a scarecrow-like protein (SCL13). Member of GRAS gene family.		0.821059	0.00342756	0.365659	0.20187	1.74328	0.0188247	0.0200896	1	-1.72319	0.0259091	-0.832844	0.438927	CLV3pFILpWUSp
245248_at	AT4G15415		B' regulatory subunit of PP2A (AtB'gamma), B' regulatory subunit of PP2A		0.0308812	1	0.145306	0.788499	-0.151676	0.770189	-0.34372	0.220323	-0.192044	0.753982	-0.127137	1	CLV3pFILpWUSp
245249_at	AT4G16760		Encodes a medium to long-chain acyl-CoA oxidase. Catalyzing the first step of fatty acid beta-oxidation. Gene expression		-0.174716	0.21909	-0.0456022	1	-0.122615	0.817877	0.109468	0.815254	0.232083	0.544613	0.31672	0.443698	CLV3pFILpWUSp
245250_at	AT4G17490	AP2_EREBP	Encodes a member of the ERF (ethylene response factor) subfamily B-3 of ERF/AP2 transcription factor family (ATERF-6). T		-0.778821	0.3011	-0.179045	1	0.224763	0.899302	1.00353	0.0556924	0.778766	0.223848	-3.4236	0.000583176	CLV3pFILpWUSp
245251_at	AT4G17615		member of AtCBLs (Calcineurin B-like Calcium Sensor Proteins). Protein level is increased upon high salt, mannitol, and		-0.318351	0.508921	-0.799403	0.056308	0.988938	0.0112746	0.0851619	1	-0.903776	0.0228855	-1.75583	0.0018251	CLV3pFILpWUSp
245252_at	AT4G17500	AP2_EREBP	Encodes a member of the ERF (ethylene response factor) subfamily B-3 of ERF/AP2 transcription factor family (ATERF-1). T		-0.714267	0.252031	-0.404068	0.683396	0.301281	0.733306	-0.772969	0.129726	-1.07425	0.0771332	-2.43166	0.00407935	CLV3pFILpWUSp
245253_at	AT4G15440		Encodes a hydroperoxide lyase. Also a member of the CYP74B cytochrome p450 family. In the ecotype Columbia (Col) the ge		-0.123846	1	0.692448	0.140858	2.01445	0.151235	2.78632	0.0319327	0.771869	0.844725	0.0472542	1	FILpWUSp
245254_at	AT4G14680		ATP sulfurylase, ATP sulfurylase		-0.253663	0.662736	-0.22715	0.795365	0.214541	0.725305	-0.619928	0.0835862	-0.834469	0.0511151	-0.047757	1	CLV3pFILpWUSp
245255_at	AT4G14110		Represses photomorphogenesis and induces skotomorphogenesis in the dark. A component of the COP9 signalosome complex.		0.184353	0.157208	-0.0844227	0.716049	-0.290878	0.131522	-0.321656	0.0664123	-0.0307779	1	-0.31434	0.236572	CLV3pFILpWUSp
245256_at	AT4G15090		Encodes a nuclear localized protein involved in far red light response signaling. Loss of function mutants are defective	CLV3p	0.0471109	1	0.27599	0.307592	-1.27597	0.0023986	-0.601413	0.0557435	0.674556	0.0697231	-0.1138	1	CLV3pFILpWUSp
245257_at	AT4G14640		encodes a divergent member of calmodulin, which is an EF-hand family of Ca2+-binding proteins. This gene is expressed in		0	1	4.44089e-16	1	-4.44089e-16	1	4.44089e-16	1	8.88178e-16	1	0	1
245258_at	AT4G15340		pentacyclic triterpene synthase, pentacyclic triterpene synthase		0	1	4.44089e-16	1	-4.44089e-16	1	4.44089e-16	1	8.88178e-16	1	0	1
245259_at	AT4G14150		phragmoplast-associated kinesin-related protein 1 (PAKRP1)		0.203129	0.469352	0.117186	0.885505	-0.534247	0.0346203	-0.819648	0.00217971	-0.285401	0.323241	-0.109602	1	CLV3pFILpWUSp
245260_at	AT4G16360		5'-AMP-activated protein kinase beta-2 subunit, putative; Identical to SNF1-related protein kinase regulatory subunit be		0.114577	0.492335	-0.00740396	1	0.00811816	1	0.0066349	1	-0.00148326	1	0.363265	0.30707	CLV3pFILpWUSp
245261_at	AT4G14385		similar to Os01g0233400 [Oryza sativa (japonica cultivar-group)] (GB:NP_001042511.1); similar to conserved hypothetical		0.661098	0.204861	0.0206961	1	-0.146958	0.826197	-0.052637	1	0.094321	1	-0.437355	0.354629	CLV3pFILpWUSp
245262_at	AT4G16563		aspartyl protease family protein; similar to aspartyl protease family protein [Arabidopsis thaliana] (TAIR:AT5G45120.1);		2.23578	0.00903163	0.918134	0.364267	-0.394086	0.688006	-0.520551	0.442508	-0.126465	1	0.0872391	1	WUSp
245263_at	AT4G17740		C-terminal processing protease, putative; similar to peptidase S41 family protein [Arabidopsis thaliana] (TAIR:AT3G57680		0.399522	0.311597	0.330861	0.47823	0.526483	0.131048	-0.286873	0.41114	-0.813357	0.0327396	0.0137614	1	CLV3pFILpWUSp
245264_at	AT4G17245		zinc finger (C3HC4-type RING finger) family protein; similar to zinc finger (C3HC4-type RING finger) family protein [Ara		-0.0441575	1	-0.163077	0.422358	-4.44089e-16	1	4.44089e-16	1	8.88178e-16	1	0	1
245265_at	AT4G14400		encodes a novel protein with putative ankyrin and transmembrane regions. It is a member of one of the largest uncharacte		0	1	4.44089e-16	1	-4.44089e-16	1	4.44089e-16	1	8.88178e-16	1	0	1
245266_at	AT4G17070		similar to Os03g0100300 [Oryza sativa (japonica cultivar-group)] (GB:NP_001048644.1); contains InterPro domain Peptidyl-		-0.552244	0.63502	-0.500528	0.7635	0.238691	0.427579	-0.643642	0.0125924	-0.882333	0.00558934	0.635873	0.0701864	CLV3pFILpWUSp
245267_at	AT4G14060		major latex protein-related / MLP-related; similar to major latex protein-related / MLP-related [Arabidopsis thaliana] (		-0.00205067	0.753548	2.21294e-05	1	-4.44089e-16	1	0.0110005	1	0.0110005	1	0	1
245268_at	AT4G16570		protein arginine N-methyltransferase-related; similar to protein arginine N-methyltransferase, putative [Arabidopsis tha	CLV3p	0.484895	0.0915557	-0.0481557	1	0.0261501	1	-1.06001	0.00771153	-1.08616	0.01565	-0.446478	0.483378	CLV3pFILpWUSp
245269_at	AT4G14500		similar to unknown protein [Arabidopsis thaliana] (TAIR:AT3G23080.1); similar to putative membrane related protein CP5 [		0.929062	0.00127238	0.54804	0.0368991	0.444589	0.017898	0.0239968	1	-0.420592	0.0298445	0.0263587	1	CLV3pFILpWUSp
245270_at	AT4G14960		Encodes an alpha-tubulin isoform required for right handed helical growth., Encodes an alpha-tubulin isoform required fo		-0.487508	0.0563961	0.0435008	1	0.904253	0.17139	0.462301	0.489964	-0.441952	0.71555	0.327548	1	CLV3pFILpWUSp
245271_at	AT4G16430	bHLH	basic helix-loop-helix (bHLH) family protein; similar to basic helix-loop-helix (bHLH) family protein [Arabidopsis thali		-0.264881	0.0513589	-0.0369711	1	-0.0887667	0.95539	-0.0337625	1	0.0550042	1	-0.17201	0.862196	CLV3pFILpWUSp
245272_at	AT4G17250		similar to unknown protein [Arabidopsis thaliana] (TAIR:AT5G47580.1); similar to hypothetical protein 40.t00008 [Brassic		0.00730628	1	0.334097	0.332211	0.501239	0.162407	-0.0154286	1	-0.516668	0.191571	0	1
245273_at	AT4G14950		similar to unknown protein [Arabidopsis thaliana] (TAIR:AT1G05360.1); similar to conserved hypothetical protein [Medicag		-0.151249	0.766708	-0.109772	0.981158	0.576666	0.52023	-0.233119	0.953693	-0.809786	0.392178	0.409129	0.999337	CLV3pFILpWUSp
245274_at	AT4G14360		dehydration-responsive protein-related; similar to dehydration-responsive protein-related [Arabidopsis thaliana] (TAIR:A	WUSp	-0.685724	0.00526	-0.250814	0.383937	1.31407	0.000192603	0.972869	0.00057291	-0.341206	0.184473	0.244028	0.535143	CLV3pFILpWUSp
245275_at	AT4G15210		cytosolic beta-amylase expressed in rosette leaves and inducible by sugar. RAM1 mutants have reduced beta amylase in lea	WUSp	-1.27653	0.454371	0.146858	1	5.01754	0.00117219	2.24196	0.0412585	-2.77558	0.0334031	0.244814	1	WUSp
245276_at	AT4G16780	HB	ATHB-2 (Homeobox-leucine zipper protein HAT4); DNA binding / transcription factor; Identical to Homeobox-leucine zipper		-0.537926	0.470664	0.0601023	1	-0.806294	0.52965	0.759835	0.493744	1.56613	0.193481	-0.244844	1
245277_at	AT4G15550		UDP-glucose:indole-3-acetate beta-D-glucosyltransferase	CLV3p	-1.48719	0.0307799	-3.31199	0.000329036	-1.26762	0.0100092	-1.50594	0.00208687	-0.238315	0.867539	0.0422722	1	CLV3p
245278_at	AT4G17730		member of SYP2 Gene Family, member of SYP2 Gene Family		0.387439	0.0314379	0.155055	0.52253	0.452538	0.425879	-0.0271796	1	-0.479717	0.467276	-0.0746468	1	CLV3pFILpWUSp
245279_at	AT4G17270		Mo25 family protein; Identical to Putative MO25-like protein At4g17270 [Arabidopsis Thaliana] (GB:Q9M0M4;GB:O23570); sim		-0.0371714	1	-0.123934	0.576526	0.346136	0.124891	0.374121	0.0678339	0.0279853	1	0.285743	0.393589	CLV3pFILpWUSp
245280_at	AT4G16845	C2H2	The VERNALIZATION2 (VRN2) gene mediates vernalization and encodes a nuclear-localized zinc finger protein with similarit		-0.20863	0.254412	0.0739407	0.947096	-0.0279412	1	-0.413875	0.294449	-0.385934	0.486444	-0.366106	0.665037	CLV3pFILpWUSp
245281_at	AT4G15560		Encodes a protein with 1-deoxyxylulose 5-phosphate synthase activity involved in the MEP pathway. It is essential for ch		0.12243	0.722733	0.0347761	1	0.63994	0.146756	0.804959	0.0459974	0.165019	1	0.276298	0.903138	CLV3pFILpWUSp
245282_at	AT4G14990		similar to unknown protein [Arabidopsis thaliana] (TAIR:AT3G22270.1); similar to unknown protein [Oryza sativa (japonica		0.302882	0.549803	0.312195	0.59389	0.444416	0.389008	0.118195	1	-0.32622	0.68783	0.199429	1	CLV3pFILpWUSp
245283_at	AT4G13980	HSF	member of Heat Stress Transcription Factor (Hsf) family, member of Heat Stress Transcription Factor (Hsf) family		0.041972	1	-0.140406	0.439882	0.046803	0.993817	0.0177155	1	-0.0290875	1	-0.0504452	1
245284_at	AT4G14210		Encodes phytoene desaturase (phytoene dehydrogenase), an enzyme that catalyzes the desaturation of phytoene to zeta-caro		0.0271082	1	0.00477851	1	-0.123839	0.890199	0.0318604	1	0.1557	0.904683	0.6691	0.103494	CLV3pFILpWUSp
245286_at	AT4G14880		Encodes a cytosolic isoform of cytosolic O-acetylserine(thiol)lyase, a key enzyme in cysteine biosynthesis and for the f	WUSp	0.143107	0.461902	0.466093	0.0105369	1.16331	0.00389919	0.549489	0.077715	-0.613819	0.0976051	-0.0427041	1	CLV3pFILpWUSp
245287_at	AT4G14910		imidazoleglycerol-phosphate dehydratase; similar to imidazoleglycerol-phosphate dehydratase 1 (IGPD1) [Arabidopsis thali		-0.0476435	1	0.0284871	1	-0.495474	0.366149	-0.21696	0.78738	0.278514	0.843957	0.176699	1	CLV3pFILpWUSp
245288_at	AT4G16420		Transcriptional co-activator. Essential for the developmental switch from cell proliferation to cell differentiation in		-0.0996923	0.835591	-0.148811	0.650246	0.0726239	1	-0.0191625	1	-0.0917863	1	-0.123281	1	CLV3pFILpWUSp
245289_at	AT4G15470		similar to glutamate binding [Arabidopsis thaliana] (TAIR:AT1G03070.1); similar to Os05g0402300 [Oryza sativa (japonica		-0.0444548	1	0.151421	0.567582	0.257285	0.423272	-0.130173	0.753013	-0.387459	0.219827	0.088305	1	CLV3pFILpWUSp
245290_at	AT4G16490		armadillo/beta-catenin repeat family protein; similar to armadillo/beta-catenin repeat family protein / U-box domain-con		0.459485	0.436057	1.32535	0.0164618	0.596005	0.114011	0.113134	0.957757	-0.482871	0.25746	1.86799	0.00174144	FILpWUSp
245291_at	AT4G16155		dihydrolipoamide dehydrogenase 2, plastidic / lipoamide dehydrogenase 2 (PTLPD2); similar to LPD1 (LIPOAMIDE DEHYDROGENA		0.0692222	1	0.0488226	1	-0.20582	0.568019	-0.370593	0.168146	-0.164773	0.836443	0.0622219	1	CLV3pFILpWUSp
245292_at	AT4G15093		catalytic LigB subunit of aromatic ring-opening dioxygenase family; Identical to 4,5-DOPA dioxygenase extradiol-like pro		-0.36875	1	-0.106921	1	-1.22794	0.2513	-1.87553	0.0494777	-0.647594	0.76761	-0.105714	1	CLV3pWUSp
245293_at	AT4G16660		heat shock protein 70, putative / HSP70, putative; similar to heat shock protein, putative [Arabidopsis thaliana] (TAIR:		-0.285206	0.611001	0.0566917	1	0.157196	0.685279	0.0964989	0.884996	-0.0606969	1	0.17202	0.8983	CLV3pFILpWUSp
245294_at	AT4G14340		Phosphorylates serine or threonine residues that are near and C-terminal to acidic side chains on a variety of target pr		-0.0258109	1	-0.0675273	1	0.541856	0.0351646	-0.0975788	0.840117	-0.639435	0.0217938	-0.0816003	1	CLV3pFILpWUSp
245295_at	AT4G16100		similar to unknown protein [Arabidopsis thaliana] (TAIR:AT5G49220.1); similar to hypothetical protein [Oryza sativa (jap		-0.0922537	0.66005	0.059995	0.955641	-0.444678	0.0941574	-0.618656	0.0153752	-0.173978	0.731819	0.0314587	1	CLV3pFILpWUSp
245296_at	AT4G16370		oligopeptide transporter		0.2263	0.613106	0.312477	0.452101	-0.0031598	1	-0.787186	0.00572693	-0.784027	0.013775	0.513151	0.170229	CLV3pFILpWUSp
245297_at	AT4G16510		YbaK/prolyl-tRNA synthetase-related; similar to YbaK/prolyl-tRNA synthetase associated re (GB:ABE80904.1); contains Inte		0.126359	0.877717	0.0736901	1	-0.659441	0.293115	-0.280971	0.738924	0.37847	0.755901	-0.92996	0.266576	CLV3pFILpWUSp
245298_at	AT4G15010		mitochondrial substrate carrier family protein; similar to SAMC2 (S-adenosylmethionine carrier 2), binding [Arabidopsis		0.0246417	1	-0.206781	0.644914	-0.347167	0.32051	0.0139455	1	0.361113	0.364337	-0.366838	0.488774	CLV3pFILpWUSp
245299_at	AT4G17530		RAB1C; GTP binding; similar to AtRABD2b/AtRab1A (Arabidopsis Rab GTPase homolog D2b), GTP binding [Arabidopsis thaliana]		-0.0383194	1	-0.0875463	0.768166	0.23453	0.219653	-0.10643	0.625008	-0.34096	0.0928644	-0.211866	0.480228	CLV3pFILpWUSp
245300_at	AT4G16350		Calcium sensor protein. Binds CIPK14.		0	1	4.44089e-16	1	-4.44089e-16	1	4.44089e-16	1	8.88178e-16	1	0	1
245301_at	AT4G17190		Encodes a protein with farnesyl diphosphate synthase activity, which catalyzes the rate limiting step in isoprenoid bios		-0.112109	0.75545	0.130824	0.725062	0.767659	0.000198457	0.5793	0.000523667	-0.188359	0.21534	-0.0284274	1	CLV3pFILpWUSp
245302_at	AT4G17695		KAN3 (KANADI 3); DNA binding / transcription factor; similar to KAN2 (KANADI 2), DNA binding / transcription factor [Ara		-1.15938	0.0278665	-0.88483	0.116041	-4.44089e-16	1	4.44089e-16	1	8.88178e-16	1	-0.719104	0.241354
245303_at	AT4G17010		similar to hypothetical protein [Oryza sativa (japonica cultivar-group)] (GB:BAD23134.1); similar to Os04g0431800 [Oryza		0.197349	0.513558	0.0857197	1	-0.264545	0.400243	0.0217209	1	0.286266	0.423955	0.563037	0.131754	CLV3pFILpWUSp
245304_at	AT4G15630		integral membrane family protein; similar to integral membrane family protein [Arabidopsis thaliana] (TAIR:AT4G15620.1);	CLV3pFILp	-0.386551	0.548173	-0.436638	0.526434	-4.23515	0.0005954	1.24997	0.126678	5.48512	0.000160902	0.320417	1	CLV3pFILp
245305_at	AT4G17215		similar to unknown protein [Arabidopsis thaliana] (TAIR:AT5G47635.1); similar to hypothetical protein 40.t00006 [Brassic		-0.127206	0.611635	-0.0764656	0.959028	-0.0458982	0.641926	-0.0422182	0.619031	0.00367993	1	0.00207308	1
245306_at	AT4G14690		Encodes an early light-induced protein.	CLV3pWUSp	-1.05833	0.0545498	-0.492291	0.502355	0.884198	0.0393497	-1.50429	0.00141457	-2.38848	0.000236102	0.160689	1	CLV3pFILpWUSp
245307_at	AT4G16770		oxidoreductase, 2OG-Fe(II) oxygenase family protein; similar to oxidoreductase, 2OG-Fe(II) oxygenase family protein [Ara		0.35488	0.348328	0.354734	0.409808	0.0349991	1	-0.0470988	1	-0.0820979	1	-0.130568	1	CLV3pFILpWUSp
245308_at	AT4G17486		Identical to UPF0326 protein At4g17486 [Arabidopsis Thaliana] (GB:Q93VG8;GB:O23591;GB:Q9FPJ0); similar to unknown protei		0.102703	1	-0.105063	1	0.657856	0.0056307	0.470834	0.0176903	-0.187021	0.516421	0.242588	0.455562	CLV3pFILpWUSp
245309_at	AT4G15140		similar to OSJNBa0014K14.13 [Oryza sativa (japonica cultivar-group)] (GB:CAE02941.3); similar to Os04g0504200 [Oryza sat		0.185139	0.599856	0.326959	0.286174	-0.288536	0.525968	0.144072	0.863121	0.432607	0.351617	-0.53878	0.33316	CLV3pFILpWUSp
245310_at	AT4G13950		Member of a diversely expressed predicted peptide family showing sequence similarity to tobacco Rapid Alkalinization Fac	CLV3p	-0.258766	0.417567	0.070799	1	-1.51264	0.00372224	-0.86284	0.035138	0.649802	0.182454	-0.314597	0.820051	CLV3p
245311_at	AT4G14320		60S ribosomal protein L36a/L44 (RPL36aB); Identical to 60S ribosomal protein L36a (RPL36AB) [Arabidopsis Thaliana] (GB:O		0.0258536	1	0.00204146	1	-0.11911	1	0.0539659	1	0.173076	1	0.0141362	1	CLV3pFILpWUSp
245312_at	AT4G14600		Identical to Bet1-like protein At4g14600 [Arabidopsis Thaliana] (GB:Q8VXX9;GB:O23316); similar to unknown protein [Arabi		0.172625	1	-0.374434	0.928196	-0.0652126	1	0.803375	0.0434126	0.868588	0.0627057	0.285246	0.872794	CLV3pFILpWUSp
245313_at	AT4G15420		PRLI-interacting factor K; similar to ubiquitin fusion degradation UFD1 family protein [Arabidopsis thaliana] (TAIR:AT2G		0.182636	1	-0.624237	0.906155	0.208376	1	0.242657	0.95565	0.0342809	1	-0.933894	0.457446	CLV3pFILpWUSp
245314_at	AT4G16745		exostosin family protein; similar to exostosin family protein [Arabidopsis thaliana] (TAIR:AT5G19670.1); similar to exos		-0.00271922	1	4.44089e-16	1	-0.6355	0.477244	-0.6355	0.41114	8.88178e-16	1	0	1
245315_at	AT4G14800		Encodes 20S proteasome beta subunit PBD2 (PBD2).		-0.244243	0.045262	-0.121025	0.433753	0.0427687	1	0.338117	0.0942872	0.295348	0.23926	0.573096	0.053398	CLV3pFILpWUSp
245316_at	AT4G14000		similar to unknown protein [Arabidopsis thaliana] (TAIR:AT2G43320.2); similar to Os09g0359900 [Oryza sativa (japonica cu		-0.0704497	1	-0.185958	0.557124	-0.0192664	1	-0.133561	0.544629	-0.114294	0.846716	0.1688	0.730931	CLV3pFILpWUSp
245317_at	AT4G15610		integral membrane family protein; similar to integral membrane family protein [Arabidopsis thaliana] (TAIR:AT3G06390.1);		0	1	4.44089e-16	1	-4.44089e-16	1	4.44089e-16	1	8.88178e-16	1	0	1
245318_at	AT4G16980		arabinogalactan-protein family; similar to AGP19/ATAGP19 (ARABINOGALACTAN-PROTEIN 19) [Arabidopsis thaliana] (TAIR:AT1G6	FILp	-0.552087	1	-0.289997	1	1.94604	0.0613787	2.62207	0.00995038	0.676026	0.732855	0.0510393	1	FILpWUSp
245319_at	AT4G16146		similar to unknown protein [Arabidopsis thaliana] (TAIR:AT1G69510.2); similar to negatively light-regulated protein, put		1.064	0.000356454	0.792594	0.00320081	-1.43082	0.0336714	-0.812341	0.173142	0.61848	0.473936	-0.699889	0.514718	CLV3pFILpWUSp
245320_at	AT4G16444		similar to Os06g0198700 [Oryza sativa (japonica cultivar-group)] (GB:NP_001057061.1); contains domain NITRATE, FROMATE,		0.250681	0.479468	-0.0286447	1	-0.479269	0.0635461	-0.587257	0.0168213	-0.107988	1	-0.0307417	1	CLV3pFILpWUSp
245321_at	AT4G15545		similar to unknown protein [Arabidopsis thaliana] (TAIR:AT1G16520.1); similar to unknown protein [Oryza sativa (japonica		-0.170735	0.603642	-0.385532	0.143244	0.764887	0.103705	0.569885	0.186047	-0.195001	1	0.0364728	1	CLV3pFILpWUSp
245322_at	AT4G14815		protease inhibitor/seed storage/lipid transfer protein (LTP) family protein; similar to protease inhibitor/seed storage/		-0.00501439	0.444653	4.44089e-16	1	-4.44089e-16	1	4.44089e-16	1	8.88178e-16	1	0	1
245323_at	AT4G16500		cysteine protease inhibitor family protein / cystatin family protein; similar to cysteine protease inhibitor, putative /	FILpWUSp	0.698238	0.00377497	0.380703	0.109196	1.65786	0.003155	2.19185	0.000277133	0.533996	0.338892	-0.137994	1	CLV3pFILpWUSp
245324_at	AT4G17260		L-lactate dehydrogenase, putative; similar to PMDH1 (PEROXISOMAL NAD-MALATE DEHYDROGENASE 1), malate dehydrogenase [Arab	CLV3pWUSp	-0.480611	0.0332351	-0.449752	0.0593868	1.16694	0.00780363	-1.83332	0.000275361	-3.00026	3.9795e-05	-0.0802894	1	CLV3pFILpWUSp
245325_at	AT4G14130		xyloglucan endotransglycosylase-related protein (XTR7)	FILpWUSp	0.198089	1	0.551698	0.628528	6.17828	0.000171587	5.07616	0.000256284	-1.10212	0.414309	-0.122118	1	CLV3pFILpWUSp
245326_at	AT4G14100		transferase, transferring glycosyl groups; similar to unknown protein [Arabidopsis thaliana] (TAIR:AT3G23760.1); similar		0.503883	0.251926	0.208647	0.871895	-0.962554	0.0224979	-0.35202	0.382779	0.610534	0.164407	1.32499	0.0171748
245327_at	AT4G16850		similar to unknown protein [Arabidopsis thaliana] (TAIR:AT1G31130.1); similar to IMP dehydrogenase/GMP reductase [Medica		0.0965537	0.485761	-0.0269561	1	-0.339801	0.341199	0.132489	0.830255	0.47229	0.199206	0.079322	1
245328_at	AT4G14465		DNA-binding protein-related; similar to DNA-binding protein-related [Arabidopsis thaliana] (TAIR:AT3G04570.1); similar t		-0.0812355	0.529839	0	1	-8.88178e-16	1	0	1	8.88178e-16	1	0	1
245329_at	AT4G14365		zinc finger (C3HC4-type RING finger) family protein / ankyrin repeat family protein; similar to zinc finger (C3HC4-type	WUSp	0.222763	1	0.0304312	1	3.22406	0.00406434	1.77429	0.044283	-1.44977	0.168185	-3.21847	0.0160215	CLV3pFILpWUSp
245330_at	AT4G14930		acid phosphatase survival protein SurE, putative; similar to acid phosphatase survival protein SurE, putative [Arabidops		-0.103838	1	-0.304755	0.632361	0.236113	0.597578	0.820405	0.0157981	0.584292	0.128975	0.80638	0.0838312	CLV3pFILpWUSp
245331_at	AT4G14410	bHLH	basic helix-loop-helix (bHLH) family protein; similar to basic helix-loop-helix (bHLH) family protein [Arabidopsis thali		0.240518	0.274031	-0.146936	0.653197	-0.157696	0.883558	-0.0143684	1	0.143328	1	-0.345092	0.665526	CLV3pFILpWUSp
245332_at	AT4G15940		fumarylacetoacetate hydrolase family protein; similar to fumarylacetoacetate hydrolase family protein [Arabidopsis thali		0.128566	0.552178	-0.249134	0.186793	-0.221826	0.166081	0.0112171	1	0.233043	0.185918	-0.254707	0.250691	CLV3pFILpWUSp
245333_at	AT4G14615		similar to unknown protein [Arabidopsis thaliana] (TAIR:AT1G52825.1); similar to Os07g0181800 [Oryza sativa (japonica cu		0.047957	1	0.0958249	1	0.114376	0.896744	0.925322	0.00286745	0.810945	0.0141083	0.0263185	1	CLV3pFILpWUSp
245334_at	AT4G15800		Member of a diversely expressed predicted peptide family showing sequence similarity to tobacco Rapid Alkalinization Fac		0.380416	0.676306	0.397096	0.712771	1.20343	0.104081	0.183376	1	-1.02005	0.214381	-1.17426	0.254334	CLV3pFILpWUSp
245335_at	AT4G16160		Homologous to pea OEP16 and barley pPORA (OEP16), a member of Arabidopsis OEP16 family. Two OEP16 genes are closely rela		2.73061	5.25638e-05	0.175608	0.973873	-0.00985438	1	-0.00985438	1	8.88178e-16	1	0	1
245336_at	AT4G16515		unknown protein		0.0653053	1	0.234701	0.642985	-0.121278	0.698107	0.278778	0.151735	0.400056	0.0832188	-0.0578421	1
245337_at	AT4G16566		histidine triad family protein / HIT family protein; similar to Os04g0535400 [Oryza sativa (japonica cultivar-group)] (G		-0.0261529	1	-0.115267	0.912203	-0.777243	0.0484788	-0.82063	0.0247897	-0.0433865	1	-0.337744	0.679618	CLV3pFILpWUSp
245338_at	AT4G16442		integral membrane family protein; similar to integral membrane family protein [Arabidopsis thaliana] (TAIR:AT2G35760.1);	CLV3p	0.407734	0.0902469	0.472988	0.0652433	-1.81081	0.000981555	-0.82731	0.0332733	0.983503	0.0318902	0.30643	0.801355	CLV3pFILpWUSp
245339_at	AT4G16120		putative membrane-anchored cell wall protein, putative membrane-anchored cell wall protein		-0.365997	0.0995526	-0.456844	0.0537227	0.0524581	1	-0.480917	0.0966773	-0.533375	0.125168	0.996029	0.0233913	CLV3pFILpWUSp
245340_at	AT4G14420		lesion inducing protein-related; similar to lesion inducing protein-related [Arabidopsis thaliana] (TAIR:AT1G04340.1); s		-0.221838	0.0470146	0.161941	0.194834	-0.494475	0.0256754	-0.342278	0.0755109	0.152197	0.669387	0.244179	0.46533	CLV3pFILpWUSp
245341_at	AT4G16447		unknown protein		-1.04339	0.1024	-1.48994	0.0289774	0.00089746	1	0.259033	0.777028	0.258136	0.979888	-0.752491	0.389719
245342_at	AT4G16720		60S ribosomal protein L15 (RPL15A); Identical to 60S ribosomal protein L15-2 (RPL15B) [Arabidopsis Thaliana] (GB:Q8VYF1;		-0.0752077	0.606751	-0.0859584	0.577799	0.23584	0.63319	0.458451	0.180859	0.222612	0.796487	0.18165	1	CLV3pFILpWUSp
245343_at	AT4G15830		binding; similar to binding [Arabidopsis thaliana] (TAIR:AT3G01450.1); similar to Os02g0305700 [Oryza sativa (japonica c		0.0653373	1	0.25198	0.563626	0.590724	0.0472029	0.264107	0.364147	-0.326617	0.352516	0.483272	0.230279	CLV3pFILpWUSp
245344_at	AT4G15475		F-box family protein (FBL4); similar to EBF2 (EIN3-BINDING F BOX PROTEIN 2) [Arabidopsis thaliana] (TAIR:AT5G25350.1); s		0.495057	0.0598445	-0.103159	0.986993	-0.168822	0.824692	-0.724787	0.0358156	-0.555964	0.175222	0.372445	0.571939	CLV3pFILpWUSp
245345_at	AT4G16640		matrix metalloproteinase, putative; similar to matrix metalloproteinase [Arabidopsis thaliana] (TAIR:AT2G45040.1); simil		-0.00301765	1	4.44089e-16	1	-4.44089e-16	1	4.44089e-16	1	8.88178e-16	1	0	1
245346_at	AT4G17090		Encodes a beta-amylase targeted to the chloroplast. Transgenic BMY8 RNAi lines fail to accumulate maltose during cold sh	FILpWUSp	-0.862025	0.344916	-0.0254197	1	3.16859	0.000984913	2.1185	0.00494491	-1.05009	0.195384	-0.487097	0.866984	CLV3pFILpWUSp
245347_at	AT4G14890		ferredoxin family protein; similar to ATFD3 (FERREDOXIN 3), electron carrier [Arabidopsis thaliana] (TAIR:AT2G27510.1);		0.600669	0.214729	0.155324	1	0.539435	0.130261	0.370863	0.269627	-0.168572	0.936583	-0.200516	0.968428	CLV3pFILpWUSp
245348_at	AT4G17770		Encodes an enzyme putatively involved in trehalose biosynthesis. The protein has a trehalose synthase (TPS)-like domain		-0.280043	0.397173	0.00396044	1	0.483467	0.0957591	-0.42676	0.103823	-0.910227	0.00774586	0.276758	0.608992	CLV3pFILpWUSp
245349_at	AT4G16690		esterase/lipase/thioesterase family protein; similar to hydrolase, alpha/beta fold family protein [Arabidopsis thaliana]		0.631906	0.473543	0.368151	0.883712	0.953093	0.09705	0.48504	0.40897	-0.468053	0.584166	0.643534	0.483985	CLV3pFILpWUSp
245350_at	AT4G16830		nuclear RNA-binding protein (RGGA); similar to nuclear RNA-binding protein, putative [Arabidopsis thaliana] (TAIR:AT5G47		0.0640574	1	0.220939	0.565855	-0.114233	0.771258	0.172682	0.447124	0.286915	0.270801	0.616222	0.043328	CLV3pFILpWUSp
245351_at	AT4G17640		Encodes casein kinase II beta (regulatory) subunit., Encodes casein kinase II beta (regulatory) subunit.		0.35856	0.00443357	0.0786654	0.697607	0.37635	0.334436	0.463953	0.163084	0.087603	1	-0.225055	0.916192	CLV3pFILpWUSp
245352_at	AT4G15490		Encodes a protein that might have sinapic acid:UDP-glucose glucosyltransferase activity.	WUSp	0.586288	0.250681	0.071388	1	3.30957	4.23317e-05	0.986789	0.0226017	-2.32278	0.000481699	1.0102	0.0944111	FILpWUSp
245353_at	AT4G16000		similar to unknown protein [Arabidopsis thaliana] (TAIR:AT4G15990.1)		0.00037931	1	0.0189972	0.557352	-4.44089e-16	1	4.44089e-16	1	8.88178e-16	1	0	1
245354_at	AT4G17600		Encodes Lil3:1 (light-harvesting-like) protein. Belongs to the Lhc super-gene family encodes the light-harvesting chlor		0.0184783	1	0.109226	1	-0.0602635	0.98605	-0.31686	0.0635779	-0.256597	0.218467	0.336435	0.181906	CLV3pFILpWUSp
245355_at	AT4G17390		60S ribosomal protein L15 (RPL15B); Identical to 60S ribosomal protein L15-2 (RPL15B) [Arabidopsis Thaliana] (GB:Q8VYF1;		-0.222895	0.0163774	-0.113023	0.291288	0.107807	1	0.589837	0.124949	0.482031	0.339843	0.653756	0.272929	CLV3pFILpWUSp
245356_at	AT4G13940		Encodes a S-adenosyl-L-homocysteine hydrolase required for DNA methylation-dependent gene silencing., Encodes a S-adenos		-0.0700347	0.669503	-0.117432	0.399408	0.578366	0.267656	0.561785	0.231122	-0.0165815	1	0.359904	0.818344	CLV3pFILpWUSp
245357_at	AT4G17560		ribosomal protein L19 family protein; Identical to 50S ribosomal protein L19-1, chloroplast precursor [Arabidopsis Thali		0.470841	0.194325	0.440939	0.284746	0.0367534	1	-0.472703	0.193682	-0.509456	0.25546	-0.454004	0.468633	CLV3pFILpWUSp
245358_at	AT4G15900		Mutations confer hypersensitivity to glucose and sucrose and augments sensitivity to cytokinin, ethylene, ABA and auxin.		-0.0303621	1	-0.19793	0.602234	-0.230702	0.642094	-0.279364	0.4496	-0.0486621	1	0.810553	0.0982072	CLV3pFILpWUSp
245359_at	AT4G14430		enoyl-CoA hydratase/isomerase family protein; similar to enoyl-CoA hydratase/isomerase family protein [Arabidopsis thali		0.116791	1	-0.0649774	1	0.173382	0.949931	0.273044	0.640006	0.0996621	1	0.399833	0.735092	CLV3pFILpWUSp
245360_at	AT4G16330		oxidoreductase, 2OG-Fe(II) oxygenase family protein; similar to oxidoreductase, 2OG-Fe(II) oxygenase family protein [Ara		0.565494	0.0414438	0.0590695	1	-0.1291	0.925112	-0.275382	0.423681	-0.146283	1	0.236985	0.852186	CLV3pFILpWUSp
245361_at	AT4G17790		similar to unknown protein [Arabidopsis thaliana] (TAIR:AT1G71940.1); similar to hypothetical protein 23.t00026 [Brassic		0.168346	0.819989	0.0860302	1	0.295508	0.919431	0.240992	0.951641	-0.0545168	1	0.00770701	1	CLV3pFILpWUSp
245362_at	AT4G17460	HB	Encodes homeobox protein HAT1., Encodes homeobox protein HAT1.	FILpWUSp	-1.83501	0.000331118	-1.17253	0.0076321	5.20425	0.000131078	3.4366	0.00077125	-1.76765	0.0585592	-0.863816	0.571866	WUSp
245363_at	AT4G15120		VQ motif-containing protein; similar to VQ motif-containing protein [Arabidopsis thaliana] (TAIR:AT3G22160.1); similar t		4.44089e-16	1	-1.90594	0.0307061	0.000145545	1	4.44089e-16	1	-0.000145545	1	0	1
245364_at	AT4G15790		similar to expressed protein [Oryza sativa (japonica cultivar-group)] (GB:ABA99455.1); similar to Os12g0541400 [Oryza sa		-0.419093	0.27626	-0.221857	0.75192	-0.504044	0.183298	-0.101631	0.998586	0.402413	0.383423	0.054197	1	CLV3pFILpWUSp
245365_at	AT4G17720		RNA recognition motif (RRM)-containing protein; similar to RNA recognition motif (RRM)-containing protein [Arabidopsis t		-0.179971	1	-0.174992	1	0.337459	0.448392	-0.215693	0.632071	-0.553152	0.195579	-0.216877	0.969533	CLV3pFILpWUSp
245366_at	AT4G14965		ATMAPR4 (ARABIDOPSIS THALIANA MEMBRANE-ASSOCIATED PROGESTERONE BINDING PROTEIN 4); heme binding / transition metal ion b		0.0580536	1	0.157838	0.795827	-0.227821	0.626054	-0.307439	0.396149	-0.0796179	1	-0.55836	0.263096	CLV3pFILpWUSp
245367_at	AT4G16265		DNA-directed RNA polymerase II, putative; similar to DNA-directed RNA polymerase II, putative [Arabidopsis thaliana] (TA		-0.224278	0.515777	-0.126577	0.9268	-0.709666	0.00485499	-0.286689	0.148574	0.422977	0.0722234	0.280302	0.385161	CLV3pFILpWUSp
245368_at	AT4G15510		photosystem II reaction center PsbP family protein; Identical to Thylakoid lumenal 21.5 kDa protein, chloroplast precurs		0.702859	0.0054313	0.499421	0.0469542	0.0860418	0.753928	0.167394	0.293342	0.0813527	0.919986	0.00305922	1	CLV3pFILpWUSp
245369_at	AT4G15975		zinc finger (C3HC4-type RING finger) family protein; Identical to RING-H2 finger protein ATL4G (RING-H2 finger protein A		-0.0061175	1	-0.723065	1	-1.62606	0.0513112	-1.62606	0.033436	8.88178e-16	1	0	1
245370_at	AT4G16840		similar to unknown protein [Arabidopsis thaliana] (TAIR:AT5G61630.1)		0.36491	0.843787	-0.746845	0.443899	-0.015476	1	-0.366665	0.175672	-0.351189	0.308791	0.253918	0.688666	CLV3pFILpWUSp
245371_at	AT4G15750		invertase/pectin methylesterase inhibitor family protein; similar to invertase/pectin methylesterase inhibitor family pr		0.00370566	0.996691	0.00114292	1	-4.44089e-16	1	4.44089e-16	1	8.88178e-16	1	0	1
245372_at	AT4G15000		60S ribosomal protein L27 (RPL27C); Identical to 60S ribosomal protein L27-3 (RPL27C) [Arabidopsis Thaliana] (GB:P51419;		-0.0581179	1	-0.056729	1	-0.940961	0.00492289	0.0217458	1	0.962707	0.00565913	-0.127857	1	CLV3pFILpWUSp
245374_at	AT4G17620		glycine-rich protein; Identical to Protein Dom3z homolog, chloroplast precursor [Arabidopsis Thaliana] (GB:Q8RY73;GB:O23		0.105332	0.410786	-0.0785082	0.6793	-0.268456	0.426879	-0.145881	0.71504	0.122575	1	0.37548	0.398448	CLV3pFILpWUSp
245375_at	AT4G17660		protein kinase, putative; similar to protein kinase, putative [Arabidopsis thaliana] (TAIR:AT5G47070.1); similar to kina		1.29913e-05	1	-0.11974	1	-4.44089e-16	1	4.44089e-16	1	8.88178e-16	1	0	1
245376_at	AT4G17690		peroxidase, putative; Identical to Peroxidase 41 precursor (EC 1.11.1.7) (Atperox P41) (PER41) [Arabidopsis Thaliana] (G		0	1	4.44089e-16	1	-4.44089e-16	1	4.44089e-16	1	8.88178e-16	1	0	1	WUSp
245377_at	AT4G17710	HB	homeobox-leucine zipper family protein / lipid-binding START domain-containing protein; similar to HB-7 (homeobox-7), DN		0	1	-0.000322062	1	-0.0529806	0.973833	-0.0529806	0.918034	4.44089e-16	1	0	1
245379_at	AT4G17750	HSF	native protein is a trimer, interacts with HSP70, also with TBP, DNA interaction is modulated by phosphorylation and is		0.0351285	1	0.15314	0.675493	-0.0339246	1	-0.606906	0.0927676	-0.572982	0.194918	0.235704	0.943161	CLV3pWUSp
245380_at	AT4G17760		damaged DNA binding / exonuclease; similar to hypothetical protein 40.t00049 [Brassica oleracea] (GB:ABD65164.1); contai	CLV3p	0.0185483	1	0.782811	0.0654969	-1.0178	0.00417981	-0.949446	0.00318865	0.0683501	1	0.288447	0.615117	CLV3pFILpWUSp
245381_at	AT4G17785		Encodes a putative transcription factor (MYB39).		0.00435	1	-0.0336179	0.407833	-0.324611	0.526805	-0.281033	0.544443	0.0435782	1	0	1
245382_at	AT4G17800		DNA-binding protein-related; similar to DNA-binding protein-related [Arabidopsis thaliana] (TAIR:AT2G35270.1); similar t		-0.272309	0.208748	-0.409898	0.0639675	0.934002	0.150199	-0.183454	0.979759	-1.11746	0.109996	2.39711	0.00960958	WUSp
245383_at	AT4G17810	C2H2	nucleic acid binding / transcription factor/ zinc ion binding; similar to zinc finger (C2H2 type) family protein [Arabid		-0.129749	0.174604	0.00102556	1	-0.211118	0.547181	-0.0248014	1	0.186317	0.751656	0	1
245384_at	AT4G16790		hydroxyproline-rich glycoprotein family protein; similar to unknown protein [Arabidopsis thaliana] (TAIR:AT3G60380.1); s		0.0232814	1	-0.152869	0.445452	-4.44089e-16	1	4.44089e-16	1	8.88178e-16	1	0	1
245385_at	AT4G14020		rapid alkalinization factor (RALF) family protein; contains InterPro domain Rapid ALkalinization Factor; (InterPro:IPR00		-0.00452568	1	0.0500244	0.543362	-0.00559485	1	-0.00559485	1	4.44089e-16	1	-0.177756	0.31389
245386_at	AT4G14010		Member of a diversely expressed predicted peptide family showing sequence similarity to tobacco Rapid Alkalinization Fac		0.447475	0.710152	1.39262	0.080322	-8.88178e-16	1	-0.00135272	1	-0.00135272	1	-1.78703	0.0255031
245387_at	AT4G17520		nuclear RNA-binding protein, putative; similar to nuclear RNA-binding protein, putative [Arabidopsis thaliana] (TAIR:AT5		-0.195032	0.335252	0.0584895	1	-0.169956	1	0.318385	0.706296	0.488341	0.62798	1.03575	0.243355	CLV3pFILpWUSp
245389_at	AT4G17480		palmitoyl protein thioesterase family protein; similar to palmitoyl protein thioesterase family protein [Arabidopsis tha	CLV3p	1.68885	0.055245	0.0180623	1	-1.38037	0.00357734	-0.472417	0.199334	0.907954	0.0374907	0	1
245390_at	AT4G17650		aromatic-rich family protein; similar to aromatic-rich family protein [Glycine max] (GB:ABC47856.1); contains InterPro d	WUSp	0.174461	0.608688	0.0831744	1	1.01799	0.0105793	-0.506622	0.122942	-1.52461	0.00152029	-0.395124	0.505332	CLV3pFILpWUSp
245391_at	AT4G16520		ATG8F (AUTOPHAGY 8F); microtubule binding; similar to AtATG8e (AUTOPHAGY 8E), microtubule binding [Arabidopsis thaliana]		0.813174	0.00218427	0.578252	0.0222432	0.165225	0.808387	0.205015	0.610214	0.0397901	1	-0.258561	0.802311	CLV3pFILpWUSp
245392_at	AT4G15680		glutaredoxin family protein; Identical to Monothiol glutaredoxin-S4 (AtGrxS4) (GRXS4) [Arabidopsis Thaliana] (GB:O23419)		0	1	-1.68107	0.133277	-4.44089e-16	1	4.44089e-16	1	8.88178e-16	1	0	1
245393_at	AT4G16260		glycosyl hydrolase family 17 protein; similar to BG1 (BETA-1,3-GLUCANASE 1), hydrolase, hydrolyzing O-glycosyl compounds		0	1	4.44089e-16	1	-4.44089e-16	1	4.44089e-16	1	8.88178e-16	1	0	1
245394_at	AT4G16450		similar to Os08g0431500 [Oryza sativa (japonica cultivar-group)] (GB:NP_001061863.1); similar to unknown protein [Oryza		5.10614e-05	1	-0.051749	1	-0.431052	0.0608965	0.247744	0.246272	0.678797	0.0102121	0.160309	0.829739	CLV3pFILpWUSp
245395_at	AT4G17420		similar to unknown protein [Arabidopsis thaliana] (TAIR:AT5G47420.1); similar to hypothetical protein 31.t00054 [Brassic		0.271723	0.326482	0.100429	0.975552	-0.455419	0.043207	-0.41373	0.041986	0.0416888	1	-0.166294	0.783332	CLV3pFILpWUSp
245396_at	AT4G14870		protein translocase; similar to conserved hypothetical protein [Medicago truncatula] (GB:ABE77495.1); contains InterPro		0.626491	0.300458	0.42356	0.609998	-0.460221	0.318629	-0.493748	0.219929	-0.0335267	1	-0.3306	0.774349	WUSp
245397_at	AT4G14560	AUX_IAA	auxin (indole-3-acetic acid) induced gene (IAA1) encoding a short-lived nuclear-localized transcriptional regulator prot		-0.0553223	1	0.788134	0.0646532	-0.798436	0.189718	-0.449716	0.456005	0.34872	0.816624	-0.191388	1
245398_at	AT4G14900		hydroxyproline-rich glycoprotein family protein; similar to hydroxyproline-rich glycoprotein family protein [Arabidopsis		0.339158	0.0528108	0.226928	0.266127	-1.19893	0.0555564	-0.735405	0.19721	0.463523	0.641894	1.42796	0.0811686	CLV3pFILpWUSp
245399_at	AT4G17340		DELTA-TIP2/TIP2;2 (tonoplast intrinsic protein 2;2); water channel; Identical to Probable aquaporin TIP2.2 (Tonoplast in		0.275277	0.431686	-0.000383637	1	0.632569	0.00957067	4.44089e-16	1	-0.632569	0.0124222	0.438869	0.133584
245400_at	AT4G17040		ATP-dependent Clp protease proteolytic subunit, putative; similar to endopeptidase Clp [Arabidopsis thaliana] (TAIR:AT1G		0.162806	0.175215	0.0624811	0.843477	0.436131	0.00317243	0.346932	0.00584069	-0.0891985	0.665721	0.118667	0.604519	CLV3pFILpWUSp
245401_at	AT4G17670		senescence-associated protein-related; similar to senescence-associated protein-related [Arabidopsis thaliana] (TAIR:AT5		-0.900365	0.171658	-0.0183776	1	-0.785141	0.0864921	-0.28069	0.574123	0.504452	0.361774	-0.366452	0.740583	CLV3pFILpWUSp
245402_at	AT4G17585		similar to unknown protein [Arabidopsis thaliana] (TAIR:AT4G17970.1); similar to Protein of unknown function UPF0005; Rh		0	1	4.44089e-16	1	-4.44089e-16	1	4.44089e-16	1	8.88178e-16	1	0	1
245403_at	AT4G17590		nucleolar protein-related; contains domain NOP2(YEAST)-RELATED NOL1/NOP2/FMU(SUN) DOMAIN-CONTAINING (PTHR22807); contain		0.00225205	0.849094	4.44089e-16	1	-4.44089e-16	1	4.44089e-16	1	8.88178e-16	1	0	1
245404_at	AT4G17610		tRNA/rRNA methyltransferase (SpoU) family protein; similar to RNA methyltransferase, TrmH family protein, expressed [Ory		-0.556987	0.00623077	0.00615425	1	-0.75231	0.0441037	-0.711145	0.0361112	0.0411648	1	-0.394912	0.51305	CLV3pFILpWUSp
245405_at	AT4G17150		similar to unknown protein [Arabidopsis thaliana] (TAIR:AT4G14290.1); similar to unknown protein [Arabidopsis thaliana]	CLV3p	0.170706	0.644475	0.258868	0.423159	-0.710483	0.0973728	-1.24412	0.00482535	-0.533637	0.275489	-0.027002	1	CLV3pWUSp
245406_at	AT4G17160		AtRABB1a/AtRab2B (Arabidopsis Rab GTPase homolog B1a); GTP binding; similar to AT-RAB2 (Arabidopsis Rab GTPase homolog B		0.322913	0.348328	0.154755	0.877163	-0.308396	0.689787	-0.0587036	1	0.249692	0.946934	0.132775	1
245407_at	AT4G17170		member of RAB gene family, member of RAB gene family		0.321633	0.08736	0.251625	0.243474	0.112995	0.909836	-0.532492	0.0493015	-0.645487	0.0442071	-0.136326	1	CLV3pFILpWUSp
245408_at	AT4G17180		glycosyl hydrolase family 17 protein; similar to glycosyl hydrolase family 17 protein [Arabidopsis thaliana] (TAIR:AT4G3		0.0490676	1	0.104775	0.683949	0.214541	0.484519	-0.0890748	0.915804	-0.303616	0.340501	0.0861821	1	CLV3pFILpWUSp
245409_at	AT4G17200		F-box family protein; similar to F-box family protein [Arabidopsis thaliana] (TAIR:AT3G13680.1); similar to Cyclin-like		0	1	4.44089e-16	1	-4.44089e-16	1	4.44089e-16	1	8.88178e-16	1	0	1
245410_at	AT4G17220		Encodes a microtubule associated protein (MAP70-5). Expressed in all tissues.		0	1	4.44089e-16	1	-0.0120162	1	0.0112204	0.982777	0.0232366	0.809257	0	1
245411_at	AT4G17240		similar to hypothetical protein 31.t00013 [Brassica oleracea] (GB:ABD65111.1)		-0.12778	0.900752	1.05974	0.00279309	0.143591	1	-0.545135	0.245723	-0.688727	0.216715	0.0523854	1
245412_at	AT4G17280		auxin-responsive family protein; similar to auxin-responsive protein, putative [Arabidopsis thaliana] (TAIR:AT5G47530.1)		0.797611	0.142588	0.391451	0.645254	-4.44089e-16	1	4.44089e-16	1	8.88178e-16	1	1.00905	0.0880124
245413_at	AT4G17300		Asparaginyl-tRNA synthetase protein involved in amino acid activation/protein synthesis., Asparaginyl-tRNA synthetase pr		0.0574849	1	-0.0770449	1	-0.315467	0.316585	0.206315	0.496944	0.521782	0.104254	0.298061	0.568463	CLV3pFILpWUSp
245414_at	AT4G17310		similar to unknown protein [Arabidopsis thaliana] (TAIR:AT5G47455.6); similar to hypothetical protein 26.t00030 [Brassic		-0.241677	0.23919	-0.203345	0.409808	-0.17208	0.842218	0.276196	0.488697	0.448277	0.33548	0.079498	1
245415_at	AT4G17330		gene of unknown function expressed in seedlings, flower buds and stems, gene of unknown function expressed in seedlings,		0.0080386	1	-0.120531	0.713823	-0.0295003	1	-0.466328	0.151735	-0.436827	0.288679	0.0586076	1	CLV3pFILpWUSp
245416_at	AT4G17350		similar to unknown protein [Arabidopsis thaliana] (TAIR:AT5G47440.1); similar to hypothetical protein 40.t00010 [Brassic	WUSp	-0.0600253	1	0.165809	0.565855	2.15868	0.00175018	-0.778001	0.118513	-2.93668	0.000353165	-1.22101	0.0926495	CLV3pWUSp
245417_at	AT4G17360		formyltetrahydrofolate deformylase, putative; similar to formyltetrahydrofolate deformylase, putative [Arabidopsis thali		0.109587	0.999244	-0.206164	0.741876	-0.483967	0.104972	-0.483967	0.0740519	8.88178e-16	1	-0.0371442	1
245418_at	AT4G17370		oxidoreductase family protein; similar to oxidoreductase family protein [Brassica oleracea] (GB:ABD65136.1); contains In		0.937758	0.00951843	0.31404	0.490824	-0.486323	0.0339802	-0.737914	0.00226057	-0.25159	0.341469	-0.115475	1	CLV3pFILpWUSp
245419_at	AT4G17380		Encodes the Arabidopsis homolog of MSH4, a meiosis-specific member of the MutS-homolog family of genes. It is expressed	CLV3p	-0.0716586	1	-0.0339779	1	-2.11593	0.000222784	-2.0025	0.000138799	0.113423	1	0.013454	1	CLV3p
245420_at	AT4G17410		similar to unknown protein [Arabidopsis thaliana] (TAIR:AT5G47430.1); similar to hypothetical protein 31.t00039 [Brassic		-0.492091	0.385496	-0.581487	0.35093	0.4265	0.234056	-0.262638	0.45312	-0.689139	0.0692734	0.199587	0.965267	WUSp
245421_at	AT4G17430		similar to hypothetical protein 31.t00055 [Brassica oleracea] (GB:ABD65093.1)		0.0157529	1	0.137959	0.78933	-0.201227	0.635213	-0.322644	0.290023	-0.121417	1	-0.076757	1	CLV3pFILpWUSp
245422_at	AT4G17470		palmitoyl protein thioesterase family protein; similar to palmitoyl protein thioesterase family protein [Arabidopsis tha		0.503592	0.412194	-3.1688e-05	1	-4.44089e-16	1	4.44089e-16	1	8.88178e-16	1	-0.000830494	1
245423_at	AT4G17483		palmitoyl protein thioesterase family protein; similar to palmitoyl protein thioesterase family protein [Arabidopsis tha	CLV3p	0.247323	0.494628	0.14943	0.880271	-1.46168	0.00604532	-1.592	0.00196537	-0.130323	1	-0.747644	0.250335	CLV3pFILpWUSp
245424_at	AT4G17505		similar to unknown protein [Arabidopsis thaliana] (TAIR:AT2G27320.1); similar to hypothetical protein 25.t00048 [Brassic		0	1	4.44089e-16	1	-0.139958	0.48444	-0.139958	0.416916	4.44089e-16	1	0	1
245425_at	AT4G17510		ubiquitin carboxyl-terminal hydrolase, putative / ubiquitin thiolesterase, putative; similar to ubiquitin carboxyl-termi		0.144809	0.518912	-0.106099	0.793093	-0.0506654	1	0.054304	1	0.104969	1	-0.0549137	1	CLV3pFILpWUSp
245426_at	AT4G17540		similar to Os10g0563400 [Oryza sativa (japonica cultivar-group)] (GB:NP_001065401.1)		-0.147452	0.913719	0.0976227	1	-0.509322	0.071339	-0.461683	0.0710388	0.0476384	1	-0.594327	0.11103	CLV3pFILpWUSp
245427_at	AT4G17550		transporter-related; similar to glycerol-3-phosphate transporter, putative / glycerol 3-phosphate permease, putative [Ar		1.15491	0.006194	1.05933	0.0140085	-1.03096	0.0250848	-0.259101	0.600294	0.771864	0.104517	0.0561987	1	CLV3pFILpWUSp
245428_at	AT4G17570	C2C2_GATA	zinc finger (GATA type) family protein; Identical to GATA transcription factor 28 [Arabidopsis Thaliana] (GB:Q8W4H1;GB:O		0.527677	0.0592328	0.327582	0.33641	0.364877	0.491143	-0.397153	0.396553	-0.762029	0.128676	-0.738515	0.248726	CLV3pFILpWUSp
245429_at	AT4G17580		Bax inhibitor-1 family protein / BI-1 family protein; similar to ATBI-1 (ARABIDOPSIS BAX INHIBITOR 1) [Arabidopsis thali		0.0454669	0.348328	4.44089e-16	1	-0.136373	0.777427	-0.136373	0.708694	4.44089e-16	1	0	1
245430_at	AT4G17060		similar to transcription factor [Arabidopsis thaliana] (TAIR:AT2G44730.1); contains domain Origin of replication-binding		-0.0303971	1	0.0674359	1	0.568726	0.0135021	-0.16385	0.437411	-0.732576	0.00465448	0.353852	0.226185	CLV3pFILpWUSp
245431_at	AT4G17080		MORN (Membrane Occupation and Recognition Nexus) repeat-containing protein /phosphatidylinositol-4-phosphate 5-kinase-re		0.568396	0.283159	0.0214113	1	0.591669	0.109318	-0.113232	0.949824	-0.7049	0.0767124	-0.17057	1	CLV3pFILpWUSp
245433_at	AT4G17110		similar to unknown protein [Arabidopsis thaliana] (TAIR:AT4G17120.1); similar to unknown protein [Oryza sativa] (GB:AAG6		0.0701773	0.955422	0.0141254	1	-0.240136	0.391809	-0.750603	0.00428742	-0.510467	0.0619803	-0.200027	0.749064	CLV3pFILpWUSp
245434_at	AT4G17120		similar to C2 domain-containing protein [Arabidopsis thaliana] (TAIR:AT1G48090.2); similar to unknown protein [Oryza sat		0.0533205	1	0.0551893	1	0.0616238	0.458381	-0.0280217	0.838149	-0.0896455	0.271893	0	1	WUSp
245435_at	AT4G17130		similar to C2 domain-containing protein [Arabidopsis thaliana] (TAIR:AT1G48090.2); similar to vacuolar protein sorting 1		0.651741	0.0895835	-0.0345985	1	-1.62139	0.0134988	-0.788247	0.153942	0.833139	0.2167	-0.368651	0.925843	CLV3pFILpWUSp
245436_at	AT4G16620		integral membrane family protein / nodulin MtN21-related; similar to nodulin MtN21 family protein [Arabidopsis thaliana]		0	1	-0.00136238	0.964491	-0.0174341	0.48042	-0.0174341	0.412968	8.88178e-16	1	0	1
245438_at	AT4G16650		similar to unknown protein [Arabidopsis thaliana] (TAIR:AT1G76270.1); similar to OSIGBa0122F23.8 [Oryza sativa (indica c		0.123488	0.633199	-0.197686	0.393022	0.183742	0.597056	0.356687	0.154584	0.172945	0.760297	0.378008	0.340391	CLV3pFILpWUSp
245439_at	AT4G16670		similar to unknown protein [Arabidopsis thaliana] (TAIR:AT4G17350.1); similar to hypothetical protein 31.t00035 [Brassic		0.0699356	1	-0.331261	0.409808	-0.207911	0.216338	-0.0598964	0.876743	0.148014	0.521153	0	1	WUSp
245440_at	AT4G16680		RNA helicase, putative; similar to MEE29 (maternal effect embryo arrest 29), ATP-dependent RNA helicase [Arabidopsis tha		1.34843	0.0121026	-0.467249	0.498357	3.16295e-06	1	4.44089e-16	1	-3.16295e-06	1	0	1
245441_at	AT4G16700		phosphatidylserine decarboxylase; similar to PSD2 (Phosphatidylserine decarboxylase 2) [Arabidopsis thaliana] (TAIR:AT4G		-0.700829	0.0453447	-0.0393414	1	-0.764228	0.19211	-0.243834	0.803449	0.520394	0.520528	1.10498	0.153343	CLV3pFILpWUSp
245442_at	AT4G16710		glycosyltransferase family protein 28; similar to Os02g0467700 [Oryza sativa (japonica cultivar-group)] (GB:NP_001046820		0.150343	0.494164	0.0218761	1	-0.241031	0.00913977	-0.00240094	1	0.23863	0.0124834	-0.761238	3.86386e-05
245443_at	AT4G16730		lyase/ magnesium ion binding; similar to ATTPS03 (Arabidopsis thaliana terpene synthase 03) [Arabidopsis thaliana] (TAIR		0	1	0.00117343	1	-4.44089e-16	1	4.44089e-16	1	8.88178e-16	1	0	1
245444_at	AT4G16740		Monoterpene synthase, catalyzes the formation of the acyclic monoterpene (E)-beta-ocimene in response to wounding or tre		0	1	4.44089e-16	1	-4.44089e-16	1	4.44089e-16	1	8.88178e-16	1	0	1
245445_at	AT4G16750	AP2_EREBP	encodes a member of the DREB subfamily A-4 of ERF/AP2 transcription factor family. The protein contains one AP2 domain.		0	1	0.00057513	1	3.34145e-05	1	4.44089e-16	1	-3.34145e-05	1	0	1
245446_at	AT4G16800		enoyl-CoA hydratase, putative; similar to ATDCI1 (DELTA(3,5),DELTA(2,4)-DIENOYL-COA ISOMERASE 1), delta3,5-delta2,4-dien		-0.0517939	1	0.176988	0.829582	0.19209	0.905754	0.115766	1	-0.0763243	1	0.743159	0.290562	CLV3pFILpWUSp
245447_at	AT4G16820		lipase class 3 family protein; similar to DAD1 (DEFECTIVE ANTHER DEHISCENCE 1), triacylglycerol lipase [Arabidopsis thal		-4.44089e-16	1	0.276541	1	0.182866	0.745209	-0.260498	0.453725	-0.443364	0.263116	0.0128049	1
245448_at	AT4G16860		Confers resistance to Peronospora parasitica.		-4.44089e-16	1	-0.523141	0.135212	-4.44089e-16	1	4.44089e-16	1	8.88178e-16	1	0	1
245449_at	AT4G16870		copia-like retrotransposon family, has a 0. P-value blast match to dbj|BAA78426.1| polyprotein (AtRE2-1) (Arabidopsis th		0	1	4.44089e-16	1	-4.44089e-16	1	4.44089e-16	1	8.88178e-16	1	0	1
245450_at	AT4G16880		disease resistance protein-related; similar to disease resistance protein (TIR-NBS-LRR class), putative [Arabidopsis tha		0	1	-0.102852	0.413653	-4.44089e-16	1	0.0314964	0.41114	0.0314964	0.58191	0	1
245451_at	AT4G16890		Encodes a Toll Interleukin1 receptor-nucleotide binding-Leu- rich repeat-type resistance gene (TIR-NB-LRR-type) involve		0	1	0.0899856	0.300315	-4.44089e-16	1	4.44089e-16	1	8.88178e-16	1	0	1
245452_at	AT4G16910		gypsy-like retrotransposon family, has a 6.1e-185 P-value blast match to GB:AAD27547 polyprotein (Gypsy_Ty3-element) (Or		0	1	4.44089e-16	1	-0.0257871	0.660644	-0.0257871	0.583993	8.88178e-16	1	0	1
245453_at	AT4G16900		disease resistance protein (TIR-NBS-LRR class), putative; similar to SNC1 (SUPPRESSOR OF NPR1-1, CONSTITUTIVE 1) [Arabid		-0.0932622	1	-0.35798	1	0.937198	0.131436	0.981469	0.0809372	0.0442711	1	-0.0582944	1
245454_at	AT4G16920		disease resistance protein (TIR-NBS-LRR class), putative; similar to SNC1 (SUPPRESSOR OF NPR1-1, CONSTITUTIVE 1) [Arabid		0.0521772	1	0.462951	0.83761	-0.0262859	1	-0.0262859	1	8.88178e-16	1	-1.19763	0.0847053
245455_at	AT4G16930		disease resistance protein (TIR-NBS-LRR class), putative; similar to RPP5 (RECOGNITION OF PERONOSPORA PARASITICA 5) [Ara		0	1	4.44089e-16	1	0.000199666	1	4.44089e-16	1	-0.000199666	1	0	1
245456_at	AT4G16950		Contains a putative nucleotide binding site and leucine-rich repeats. Similar to the plant resistance genes N and L6, an		0.335468	0.914135	0.0237214	1	1.56373	0.0197872	1.25101	0.0334068	-0.312711	0.913455	0.0235682	1	CLV3pFILpWUSp
245458_at	AT4G16970		kinase; similar to casein kinase II alpha chain, putative [Arabidopsis thaliana] (TAIR:AT2G23070.1); similar to Protein		0.0826828	1	0.621695	0.511159	-0.242709	0.477244	-0.300632	0.275034	-0.0579229	1	-0.0725469	1	CLV3pFILpWUSp
245460_at	AT4G16990		disease resistance protein (TIR-NBS class), putative; similar to disease resistance protein (TIR-NBS-LRR class), putativ		-0.269321	1	-0.92976	0.767462	-4.44089e-16	1	4.44089e-16	1	8.88178e-16	1	0	1
245461_at	AT4G17000		similar to unknown protein [Arabidopsis thaliana] (TAIR:AT3G28770.1); similar to hypothetical protein [Capsella rubella]		0.151453	0.793545	0.538066	0.0821957	-0.139551	0.785136	-0.291814	0.283246	-0.152263	0.868695	-0.154078	0.994862	CLV3pFILpWUSp
245462_at	AT4G17020		transcription factor-related; similar to B0213E10.4 [Oryza sativa (indica cultivar-group)] (GB:CAJ86205.1); similar to O		0.0872489	1	-0.00569153	1	-0.0402292	1	0.0807428	0.659389	0.120972	0.592104	0	1	WUSp
245463_at	AT4G17030		EXPANSIN-RELATED. Naming convention from the Expansin Working Group (Kende et al, 2004. Plant Mol Bio)		-0.0444637	0.348328	4.44089e-16	1	-4.44089e-16	1	4.44089e-16	1	8.88178e-16	1	0	1
245465_at	AT4G16590		encodes a gene similar to cellulose synthase, encodes a gene similar to cellulose synthase		-0.00339982	0.543992	4.44089e-16	1	-4.44089e-16	1	4.44089e-16	1	8.88178e-16	1	0	1
245466_at	AT4G16600		glycogenin glucosyltransferase (glycogenin)-related; similar to glycogenin glucosyltransferase (glycogenin)-related [Ara		-0.884921	0.641778	0.136787	1	0.874752	0.149211	0.596841	0.302285	-0.277911	0.954157	0.0122422	1	CLV3pFILpWUSp
245467_at	AT4G16610	C2H2	zinc finger (C2H2 type) family protein; similar to zinc finger (C2H2 type) family protein [Arabidopsis thaliana] (TAIR:A	CLV3p	-0.99523	0.0702656	-0.587365	0.405565	-1.22993	0.00406974	-0.307397	0.41114	0.922535	0.0233287	-0.0168725	1	CLV3p
245468_at	AT4G15980		pectinesterase family protein; similar to pectinesterase family protein [Arabidopsis thaliana] (TAIR:AT5G49180.1); simil		-4.44089e-16	1	0.73139	1	-4.44089e-16	1	4.44089e-16	1	8.88178e-16	1	0	1
245470_at	AT4G16020		copia-like retrotransposon family, has a 1.3e-221 P-value blast match to GB:BAA78423 polyprotein (Ty1_Copia-element) (Ar		0	1	4.44089e-16	1	-4.44089e-16	1	4.44089e-16	1	8.88178e-16	1	0	1
245471_at	AT4G16030		60S ribosomal protein L19, putative; similar to 60S ribosomal protein L19 (RPL19C) [Arabidopsis thaliana] (TAIR:AT4G0223		0	1	4.44089e-16	1	-4.44089e-16	1	4.44089e-16	1	8.88178e-16	1	0	1
245472_at	AT4G16040		unknown protein		-0.00128148	0.932976	4.44089e-16	1	-4.44089e-16	1	4.44089e-16	1	8.88178e-16	1	0	1
245473_at	AT4G16050		similar to unknown protein [Arabidopsis thaliana] (TAIR:AT1G51538.1); similar to hypothetical protein [Oryza sativa (jap		0.0137465	0.35519	4.44089e-16	1	-4.44089e-16	1	4.44089e-16	1	8.88178e-16	1	0	1
245474_at	AT4G16060		similar to Os05g0358400 [Oryza sativa (japonica cultivar-group)] (GB:NP_001055302.1); similar to hypothetical protein ME	WUSp	-0.00397515	1	-0.131512	1	0.753395	0.0137218	-0.331642	0.203353	-1.08504	0.00256681	-0.25963	0.638408	CLV3pFILpWUSp
245476_at	AT4G16090		similar to unknown protein [Arabidopsis thaliana] (TAIR:AT2G45930.1)		0	1	4.44089e-16	1	-0.00704794	0.525014	-0.00704794	0.454013	4.44089e-16	1	0	1
245477_at	AT4G16110		Encodes a pollen-specific transcription factor involved in the expression of nuclear genes for components of mitochondri		0.282969	0.331627	0.292757	0.364881	1.74303	0.0427129	1.09363	0.154309	-0.649402	0.619433	0.517588	0.91898	CLV3pFILpWUSp
245478_at	AT4G16130		Similar to galactokinase.		0.933271	0.004636	0.386788	0.280107	0.147988	0.890201	0.350104	0.33313	0.202115	0.854328	0.497822	0.356737	CLV3pFILpWUSp
245479_at	AT4G16140		proline-rich family protein; similar to hydroxyproline-rich glycoprotein family protein [Arabidopsis thaliana] (TAIR:AT5		-1.17542	0.0325056	0.235552	0.947243	-0.609196	0.326167	0.951033	0.0726087	1.56023	0.0174752	0.678445	0.457446	CLV3pFILpWUSp
245481_at	AT4G16170		similar to unknown protein [Arabidopsis thaliana] (TAIR:AT3G28720.1); similar to expressed protein [Oryza sativa (japoni		0.0559746	1	0.0930724	1	-0.159336	0.477244	0.00873406	1	0.16807	0.53007	-0.146685	0.767026	CLV3pFILpWUSp
245483_at	AT4G16190		cysteine proteinase, putative; similar to RD19 (RESPONSIVE TO DEHYDRATION 19), cysteine-type peptidase [Arabidopsis thal	FILpWUSp	0.559086	0.0405002	0.578829	0.0458614	5.34075	0.00023917	4.57651	0.000280028	-0.764239	0.613533	0.578662	0.943759	FILpWUSp
245484_at	AT4G16210		enoyl-CoA hydratase/isomerase family protein; similar to naphthoate synthase, putative / dihydroxynaphthoic acid synthet		-0.11429	0.844386	-0.14683	0.763672	0.286648	0.469162	0.56924	0.0642033	0.282591	0.572441	0.362939	0.51444	CLV3pFILpWUSp
245485_at	AT4G16230		GDSL-motif lipase/hydrolase family protein; similar to GDSL-motif lipase/hydrolase family protein [Arabidopsis thaliana]		0	1	4.44089e-16	1	-4.44089e-16	1	0.000178038	1	0.000178038	1	0	1
245486_x_at	AT4G16240		similar to glycine-rich protein [Arabidopsis thaliana] (TAIR:AT5G46730.1); similar to glycine-rich protein [Arabidopsis		-0.108587	1	0.30066	0.882895	-0.881726	0.158728	-0.451317	0.472267	0.430409	0.697082	0.174057	1
245487_at	AT4G16250		Encodes a phytochrome photoreceptor with a function similar to that of phyB that absorbs the red/far-red part of the lig		0.0531073	1	-0.192687	1	-1.6146	0.0357187	-1.88021	0.01038	-0.265608	1	0.165173	1	CLV3pFILpWUSp
245488_at	AT4G16270		peroxidase 40 (PER40) (P40); Identical to Peroxidase 40 precursor (EC 1.11.1.7) (Atperox P40) (PER40) [Arabidopsis Thali		0	1	4.44089e-16	1	-8.88178e-16	1	0	1	8.88178e-16	1	-4.44089e-16	1
245489_at	AT4G16280		Involved in the promotion of the transition of the vegetative meristem to reproductive development. Four forms of the pr		0.167159	0.742511	-0.430926	0.187404	0.39881	0.00366509	0.0287262	1	-0.370084	0.00715412	0.708112	0.000498089	WUSp
245490_at	AT4G16310		amine oxidase family protein / SWIRM domain-containing protein; similar to amine oxidase family protein / SWIRM domain-c		-0.314879	0.368559	-0.0386853	1	0.0144346	0.828697	-0.0160154	0.703777	-0.03045	0.473936	0	1
245492_at	AT4G16340		mutant has Seedling lethal; Cotyledon, leaf-shape, trichome defects; Putative Cytoskeletal Protein		-0.351059	0.0795103	-0.0567198	1	0.238703	0.233961	0.109462	0.63455	-0.129242	0.729429	0.0271404	1	CLV3pFILpWUSp
245493_at	AT4G16380		metal ion binding; similar to heavy-metal-associated domain-containing protein [Arabidopsis thaliana] (TAIR:AT1G51090.1)		0.0353862	0.948857	4.44089e-16	1	-4.44089e-16	1	4.44089e-16	1	8.88178e-16	1	-0.00286489	1
245494_at	AT4G16390		chloroplastic RNA-binding protein P67, putative; similar to pentatricopeptide (PPR) repeat-containing protein [Arabidops		0.104882	0.703358	0.114231	0.712629	-0.37646	0.360763	-0.492589	0.153931	-0.116129	1	-0.350071	0.634607	CLV3pFILpWUSp
245495_at	AT4G16400		similar to unknown protein [Arabidopsis thaliana] (TAIR:AT3G13175.1); similar to hypothetical protein MA4_112I10.14 [Mus		0.0137741	0.624243	-0.00285809	1	-0.25693	0.547163	-0.25693	0.474643	8.88178e-16	1	-0.203502	0.961849
245496_at	AT4G16440		iron hydrogenase family protein; similar to Narf-like protein [Medicago truncatula] (GB:CAD10687.1); contains InterPro d		0.141341	0.426035	-0.17021	0.382227	-0.713027	0.0319199	-0.648053	0.0304865	0.0649742	1	0.108362	1	CLV3pFILpWUSp
245497_at	AT4G16460		similar to hypothetical protein MtrDRAFT_AC148526g7v1 [Medicago truncatula] (GB:ABE88232.1)		-0.0794217	0.710149	-0.112914	0.532103	-0.216061	0.477244	-0.215627	0.41114	0.000433428	1	0	1
245498_at	AT4G16470		binding; similar to pentatricopeptide (PPR) repeat-containing protein [Arabidopsis thaliana] (TAIR:AT1G11290.1); similar		0.139877	0.832083	0.331949	0.342589	-0.371462	0.358178	-0.451552	0.187011	-0.0800895	1	-0.327746	0.671305	CLV3pFILpWUSp
245499_at	AT4G16480		Encodes a high affinity H+:<i>myo</i>-inositol symporter. The only other compound shown to be transported was pinitol, a	CLV3p	0.811398	0.00245205	0.470642	0.065087	-1.5023	0.000575172	-0.536537	0.0641332	0.965764	0.00923423	0.608492	0.150794	CLV3pFILpWUSp
245500_at	AT4G15590		non-LTR retrotransposon family (LINE), has a 1.5e-50 P-value blast match to GB:AAA67727 reverse transcriptase (LINE-elem		0	1	4.44089e-16	1	-0.168409	0.692185	-0.168409	0.617934	8.88178e-16	1	0	1
245501_at	AT4G15620		integral membrane family protein; similar to integral membrane family protein [Arabidopsis thaliana] (TAIR:AT4G15630.1);	FILp	-0.420043	0.165864	-0.326557	0.37994	-1.08679	0.400818	3.78338	0.00250905	4.87016	0.0015366	1.50079	0.380893	FILp
245502_at	AT4G15640		similar to unknown protein [Arabidopsis thaliana] (TAIR:AT3G21465.1); similar to adenyl cyclase [Nicotiana tabacum] (GB:		-0.576941	0.00149704	-0.0693632	0.937774	0.0397997	1	-0.0296778	1	-0.0694774	1	-0.381126	0.251087	CLV3pFILpWUSp
245503_at	AT4G15650		protein kinase-related; similar to unknown protein [Arabidopsis thaliana] (TAIR:AT1G79280.1); similar to conserved hypot		-0.0247723	0.348436	4.44089e-16	1	-4.44089e-16	1	4.44089e-16	1	8.88178e-16	1	0	1
245504_at	AT4G15660		glutaredoxin family protein; Identical to Monothiol glutaredoxin-S8 (AtGrxS8) (GRXS8) [Arabidopsis Thaliana] (GB:O23417)		0.00761897	1	0.139088	1	-4.44089e-16	1	4.44089e-16	1	8.88178e-16	1	0	1
245505_at	AT4G15690		glutaredoxin family protein; Identical to Monothiol glutaredoxin-S5 (AtGrxS5) (GRXS5) [Arabidopsis Thaliana] (GB:O23420)		0	1	0.0893903	0.916735	-4.44089e-16	1	4.44089e-16	1	8.88178e-16	1	0	1
245506_at	AT4G15700		glutaredoxin family protein; Identical to Monothiol glutaredoxin-S3 (AtGrxS3) (GRXS3) [Arabidopsis Thaliana] (GB:O23421)		0	1	0.256087	0.569048	-4.44089e-16	1	4.44089e-16	1	8.88178e-16	1	0	1
245507_at	AT4G15710		unknown protein		0	1	4.44089e-16	1	-4.44089e-16	1	4.44089e-16	1	8.88178e-16	1	0	1
245508_at	AT4G15720		pentatricopeptide (PPR) repeat-containing protein; similar to pentatricopeptide (PPR) repeat-containing protein [Arabido		-0.0679853	1	4.44089e-16	1	-0.267785	0.657951	-0.724743	0.0709174	-0.456958	0.407597	-0.368704	0.71023	CLV3pFILpWUSp
245509_at	AT4G15730		zinc ion binding; similar to zinc ion binding [Arabidopsis thaliana] (TAIR:AT3G62900.1); similar to Os05g0371100 [Oryza		0.0193434	1	-0.0303944	1	-0.633453	0.156673	-0.888456	0.0320423	-0.255002	0.821452	0.00330328	1	WUSp
245510_at	AT4G15740		C2 domain-containing protein; similar to C2 domain-containing protein [Arabidopsis thaliana] (TAIR:AT3G16510.1); similar		-0.080703	0.399037	-0.0445934	0.852554	-0.0674653	0.364208	-0.0674653	0.303393	4.44089e-16	1	0	1
245511_at	AT4G15755		C2 domain-containing protein; similar to C2 domain-containing protein [Arabidopsis thaliana] (TAIR:AT3G16510.1); similar		0	1	4.44089e-16	1	-4.44089e-16	1	4.44089e-16	1	8.88178e-16	1	0	1
245512_at	AT4G15770		60S ribosome subunit biogenesis protein, putative; similar to PREDICTED: similar to MGC83122 protein [Gallus gallus] (GB	CLV3p	-0.347718	0.112725	-0.0366594	1	-1.09179	0.00356456	-0.240344	0.444562	0.85145	0.0169686	0.342059	0.510596	CLV3pFILpWUSp
245513_at	AT4G15780		member of VAMP72 Gene Family, member of VAMP72 Gene Family		0.278989	0.122482	0.216913	0.311055	0.480757	0.498208	1.11467	0.0487905	0.633917	0.412109	0.0374603	1	CLV3pFILpWUSp
245515_at	AT4G15810		chloroplast outer membrane protein, putative; similar to TOC159 (translocon outer membrane complex 159) [Arabidopsis tha		0.347734	0.63502	-0.0573146	1	-0.211308	0.477244	-0.199175	0.432377	0.0121332	1	0	1
245516_at	AT4G15820		wound-responsive protein-related; similar to EMB1703 (EMBRYO DEFECTIVE 1703) [Arabidopsis thaliana] (TAIR:AT3G61780.1)		-0.129987	0.851276	0.136073	0.888443	-0.533525	0.393456	-0.994083	0.0539992	-0.460558	0.583722	-0.14042	1	CLV3pFILpWUSp
245517_at	AT4G15840		similar to Os01g0932600 [Oryza sativa (japonica cultivar-group)] (GB:NP_001045299.1); contains InterPro domain TRAF-like		0.178687	0.614467	0.109863	0.950789	-0.411827	0.176955	-0.410008	0.136592	0.00181924	1	-0.398666	0.369487	CLV3pFILpWUSp
245518_at	AT4G15850		plant DEAD box-like RNA helicase., plant DEAD box-like RNA helicase.		-0.289734	0.468776	-0.339826	0.426959	-0.149136	0.807664	-0.342296	0.252273	-0.19316	0.784439	0.155636	1	CLV3pFILpWUSp
245519_at	AT4G15860		copia-like retrotransposon family, has a 2.3e-43 P-value blast match to dbj|BAA78425.1| polyprotein (Arabidopsis thalian		0	1	4.44089e-16	1	-4.44089e-16	1	4.44089e-16	1	8.88178e-16	1	0	1
245520_at	AT4G15870		encodes a putative terpene synthase, encodes a putative terpene synthase		0	1	4.44089e-16	1	-4.44089e-16	1	4.44089e-16	1	8.88178e-16	1	0	1
245521_at	AT4G15880		EARLY IN SHORT DAYS 4 Arabidopsis mutant shows extreme early flowering and alterations in shoot development. It encodes		-0.111631	0.746695	-0.120766	0.762614	-0.363932	0.48444	-0.325921	0.477934	0.038011	1	-0.0843378	1	CLV3pFILpWUSp
245522_at	AT4G15890		binding; similar to binding [Arabidopsis thaliana] (TAIR:AT3G57060.1); similar to PREDICTED: similar to LOC398742 protei		0.033703	1	-0.040523	1	-0.550987	0.0370226	-0.637744	0.0112384	-0.0867567	1	0.466835	0.175687	CLV3pFILpWUSp
245523_at	AT4G15910		encodes a gene whose transcript level in root and leaves increases to progressive drought stress. The transcript level i	CLV3p	-0.411351	1	-0.152849	1	-1.2597	0.00145822	-0.936579	0.00393069	0.323124	0.405286	0.0393203	1	CLV3pFILpWUSp
245524_at	AT4G15920		nodulin MtN3 family protein; similar to nodulin MtN3 family protein [Arabidopsis thaliana] (TAIR:AT3G16690.1); similar t		-1.36576	0.0013152	-1.56916	0.000735244	2.4947	0.0264929	1.88167	0.0557292	-0.613027	0.825178	-0.0613921	1	CLV3pFILpWUSp
245525_at	AT4G15930		dynein light chain, putative; similar to dynein light chain, putative [Arabidopsis thaliana] (TAIR:AT5G20110.1); similar		-0.0306588	1	-0.0306341	1	0.166153	0.643579	0.097856	0.871958	-0.0682966	1	-0.213725	0.742634	CLV3pFILpWUSp
245526_at	AT4G15950		contains domain DNA-DIRECTED RNA POLYMERASE II (PTHR21297)		0.0671695	1	-0.165091	1	-0.321698	0.0843881	-0.298744	0.077141	0.0229539	1	-0.058961	1	CLV3pFILpWUSp
245527_at	AT4G15955		epoxide hydrolase-related; similar to epoxide hydrolase, putative [Arabidopsis thaliana] (TAIR:AT3G05600.1); similar to		-0.189276	0.40511	0.00307485	1	-4.44089e-16	1	4.44089e-16	1	8.88178e-16	1	0	1
245528_at	AT4G15530		The product of this long transcript was shown to be targeted to the chloroplast, whereas the shorter transcript (no targ		-1.1442	0.140723	-1.71573	0.0360149	0.671532	0.191887	4.44089e-16	1	-0.671532	0.242386	0.782253	0.276159
245529_at	AT4G15570		tRNA-splicing endonuclease positive effector-related; similar to tRNA-splicing endonuclease positive effector-related [A		-0.326468	0.462616	-0.00169666	1	0.116045	1	0.147302	0.894021	0.0312571	1	0.00367427	1	CLV3pFILpWUSp
245531_at	AT4G15100		SCPL30 (serine carboxypeptidase-like 30); serine carboxypeptidase; similar to SCPL31 (serine carboxypeptidase-like 31),		0	1	4.44089e-16	1	-4.44089e-16	1	4.44089e-16	1	8.88178e-16	1	0	1
245532_at	AT4G15110		member of CYP97B, member of CYP97B		0.205747	0.38846	0.187801	0.512046	0.980761	0.000270213	0.623028	0.00204769	-0.357733	0.072022	-0.319102	0.200074	CLV3pFILpWUSp
245533_at	AT4G15130		cholinephosphate cytidylyltransferase, putative / phosphorylcholine transferase, putative / CTP:phosphocholine cytidylyl		0.0477489	1	-0.18167	0.409808	-0.518177	0.00639166	-0.706063	0.000542489	-0.187886	0.349115	-0.265832	0.25488	CLV3pFILpWUSp
245534_at	AT4G15150		glycine-rich protein; similar to unknown protein [Arabidopsis thaliana] (TAIR:AT5G49350.1); similar to Os04g0615700 [Ory		0.0435292	0.348328	-0.00133298	1	-4.44089e-16	1	4.44089e-16	1	8.88178e-16	1	0	1
245535_at	AT4G15160		protease inhibitor/seed storage/lipid transfer protein (LTP) family protein; similar to CWLP (CELL WALL-PLASMA MEMBRANE		0.0583158	1	0.0960169	1	-0.0311895	1	-0.0293856	1	0.00180387	1	0	1
245538_at	AT4G15200		formin homology 2 domain-containing protein / FH2 domain-containing protein; similar to Fh5 (FORMIN HOMOLOGY5), actin bi		-1.62616	0.14351	4.44089e-16	1	-4.44089e-16	1	4.44089e-16	1	8.88178e-16	1	0.4508	1
245539_at	AT4G15230		ATPDR2/PDR2 (PLEIOTROPIC DRUG RESISTANCE 2); ATPase, coupled to transmembrane movement of substances; Identical to Pleio		0	1	-0.117115	0.409808	-0.0225189	1	-0.0225189	1	4.44089e-16	1	0	1
245542_at	AT4G15250	C2C2_CO	zinc finger (B-box type) family protein; Identical to Putative zinc finger protein CONSTANS-LIKE 11 (COL11) [Arabidopsis		0	1	4.44089e-16	1	-4.44089e-16	1	4.44089e-16	1	8.88178e-16	1	0	1
245543_at	AT4G15260		UDP-glucoronosyl/UDP-glucosyl transferase family protein; similar to UDP-glucoronosyl/UDP-glucosyl transferase family pr	WUSp	0.821685	0.909186	0.0329227	1	1.11903	0.000126839	0.642285	0.00171423	-0.476748	0.0209807	0	1	FILpWUSp
245544_at	AT4G15270		glucosyltransferase-related; similar to UDP-glucoronosyl/UDP-glucosyl transferase family protein [Arabidopsis thaliana]		0	1	4.44089e-16	1	0.0266182	1	4.44089e-16	1	-0.0266182	1	0	1
245545_at	AT4G15280		UDP-glucoronosyl/UDP-glucosyl transferase family protein; similar to UDP-glucoronosyl/UDP-glucosyl transferase family pr		-0.0398947	0.348328	4.44089e-16	1	-8.88178e-16	1	0.00119475	1	0.00119475	1	0	1
245546_at	AT4G15290		encodes a gene similar to cellulose synthase, encodes a gene similar to cellulose synthase		-0.139313	0.348436	4.44089e-16	1	-1.33227e-15	1	0	1	1.33227e-15	1	0.144704	0.39476
245547_at	AT4G15300		a member of the cytochrome P450 gene family. molecular function unknown., a member of the cytochrome P450 gene family. m		0	1	0.00126214	0.989891	-0.114899	0.477244	-0.114899	0.41114	4.44089e-16	1	0	1
245548_at	AT4G15310		a member of the cytochrome P450 gene family. molecular function unknown., a member of the cytochrome P450 gene family. m		0	1	4.44089e-16	1	-4.44089e-16	1	0.0468648	0.47938	0.0468648	0.671675	0	1
245549_at	AT4G15320		encodes a gene similar to cellulose synthase, encodes a gene similar to cellulose synthase		0	1	4.44089e-16	1	-4.44089e-16	1	4.44089e-16	1	8.88178e-16	1	0	1
245550_at	AT4G15330		a member of the cytochrome P450 family, a member of the cytochrome P450 family		-0.110404	0.341056	4.44089e-16	1	-4.44089e-16	1	4.44089e-16	1	8.88178e-16	1	0	1
245551_at	AT4G15350		member of CYP705A, member of CYP705A		-0.0519888	0.348328	4.44089e-16	1	-0.00444644	0.933468	-0.00444644	0.873748	8.88178e-16	1	0.00399244	1
245552_at	AT4G15360		member of CYP705A, member of CYP705A		0	1	4.44089e-16	1	-4.44089e-16	1	4.44089e-16	1	8.88178e-16	1	0	1
245553_at	AT4G15370		pentacyclic triterpene synthase, putative; similar to pentacyclic triterpene synthase, putative [Arabidopsis thaliana] (		-0.00350175	0.53434	4.44089e-16	1	-4.44089e-16	1	4.44089e-16	1	8.88178e-16	1	0	1
245554_at	AT4G15380		member of CYP705A, member of CYP705A		0.0015129	0.868361	4.44089e-16	1	-4.44089e-16	1	4.44089e-16	1	8.88178e-16	1	0	1
245555_at	AT4G15390		transferase family protein; similar to transferase family protein [Arabidopsis thaliana] (TAIR:AT3G30280.1); similar to		0	1	4.44089e-16	1	-4.44089e-16	1	4.44089e-16	1	8.88178e-16	1	0	1
245556_at	AT4G15400		transferase family protein; similar to transferase family protein [Arabidopsis thaliana] (TAIR:AT5G47980.1); similar to		0	1	4.44089e-16	1	-4.44089e-16	1	4.44089e-16	1	8.88178e-16	1	0	1
245557_at	AT4G15410		Identical to UBA and UBX domain-containing protein At4g15410 [Arabidopsis Thaliana] (GB:Q7Y175;GB:O23394;GB:Q94A11); sim		-0.481077	0.0842424	-0.2444	0.516254	0.238576	0.75708	-0.1141	1	-0.352677	0.630856	0.753962	0.241645	CLV3pFILpWUSp
245558_at	AT4G15430		similar to early-responsive to dehydration protein-related / ERD protein-related [Arabidopsis thaliana] (TAIR:AT4G04340.	WUSp	-0.186538	0.848881	-0.836001	0.0473966	1.37809	0.00753724	1.14776	0.0109129	-0.230333	0.905762	0.111181	1	CLV3pFILpWUSp
245559_at	AT4G15460		glycine-rich protein; similar to glycine-rich protein [Arabidopsis thaliana] (TAIR:AT2G05440.2); similar to hypothetical		0	1	0.000498947	1	-4.44089e-16	1	4.44089e-16	1	8.88178e-16	1	0	1
245560_at	AT4G15480		Encodes a protein that might have sinapic acid:UDP-glucose glucosyltransferase activity.	CLV3pWUSp	-0.537265	1	1.31824	0.663014	0.74625	0.16365	-1.63899	0.00350566	-2.38524	0.00103384	1.0014	0.159286	CLV3pWUSp
245561_at	AT4G15500		Encodes a protein that might have sinapic acid:UDP-glucose glucosyltransferase activity.		0.0627046	0.99458	-0.00109019	1	-4.44089e-16	1	0.0107158	1	0.0107158	1	0	1
245562_at	AT4G15520		tRNA/rRNA methyltransferase (SpoU) family protein; similar to OBP33pep (GB:AAA79704.1); contains InterPro domain tRNA/rR		0.0925363	0.864474	0.0845606	0.962367	-0.501761	0.0777347	-0.322256	0.220451	0.179505	0.756044	0.475143	0.220692	CLV3pFILpWUSp
245563_at	AT4G14580		CBL-interacting protein kinase, CBL-interacting protein kinase		4.44089e-16	1	-0.18859	0.688848	0.00100796	1	0.110031	0.160708	0.109023	0.264966	0	1
245564_at	AT4G14590		EMB2739 (EMBRYO DEFECTIVE 2739); similar to PREDICTED: similar to CG17665-PA.3 [Tribolium castaneum] (GB:XP_967034.1)		-0.0796099	1	-0.0828169	1	1.03543	0.0356347	0.376539	0.425963	-0.658889	0.215322	-0.00466681	1	CLV3pFILpWUSp
245565_at	AT4G14605		mitochondrial transcription termination factor-related / mTERF-related; similar to PDE191 (PIGMENT DEFECTIVE 191) [Arabi		0.0122621	1	0.303899	0.401616	-0.500599	0.537623	-0.741194	0.246437	-0.240594	1	0.802855	0.450822	WUSp
245566_at	AT4G14610		pseudogene, disease resistance protein (CC-NBS-LRR class), putative, domain signature CC-NBS-LRR exists, suggestive of a		0	1	-0.13356	0.695183	-4.44089e-16	1	4.44089e-16	1	8.88178e-16	1	0	1
245567_at	AT4G14630		germin-like protein with N-terminal signal sequence that may target it to the vacuole, plasma membrane and/or outside th		0	1	1.24748	0.187313	-4.44089e-16	1	4.44089e-16	1	8.88178e-16	1	0	1
245568_at	AT4G14650		similar to unknown protein [Arabidopsis thaliana] (TAIR:AT2G22795.1); similar to CG6004-PB [Drosophila melanogaster] (GB		0	1	4.44089e-16	1	-4.44089e-16	1	0.000726762	1	0.000726762	1	0	1
245569_at	AT4G14660		RNA polymerase Rpb7 N-terminal domain-containing protein; similar to RNA polymerase Rpb7 N-terminal domain-containing pr		0.319398	0.33594	-0.0357653	1	-0.723295	0.0281067	-0.995397	0.00307239	-0.272102	0.551963	-0.399038	0.398352	CLV3pFILpWUSp
245570_at	AT4G14670		This locus was originally annotated as encoding ClpB2 (also referred to as Hsp92.7), which belongs to the Casein lytic p		0	1	4.44089e-16	1	-4.44089e-16	1	4.44089e-16	1	8.88178e-16	1	0	1
245571_at	AT4G14695		similar to unknown protein [Arabidopsis thaliana] (TAIR:AT4G22310.1); similar to Protein of unknown function UPF0041 [Me		0.965152	0.0141024	1.28216	0.00369081	0.196516	0.779425	-0.815118	0.0289638	-1.01163	0.0227821	-0.111991	1	FILpWUSp
245572_at	AT4G14720		PPD2 (and its paralog, PPD1) encode plant-specific putative DNA-binding proteins. Deletion of the PPD locus increases l		0.291424	0.511667	0.00762853	1	-0.139645	1	0.126864	1	0.26651	0.909881	0.164696	1	CLV3pFILpWUSp
245574_at	AT4G14750		IQD19 (IQ-DOMAIN 19); calmodulin binding; similar to IQD26 (IQ-domain 26), calmodulin binding [Arabidopsis thaliana] (TA	CLV3pFILp	0.553119	0.535024	0.421465	0.782203	-2.85792	0.00231207	0.0945612	1	2.95248	0.00250504	1.42094	0.164969
245575_at	AT4G14760		M protein repeat-containing protein; similar to kinase interacting family protein [Arabidopsis thaliana] (TAIR:AT3G22790		-0.515679	0.0679141	-0.182317	0.731647	-0.273186	0.355241	-0.0916999	0.911154	0.181486	0.721266	-0.31689	0.459443	FILp
245576_at	AT4G14770	CCP	tesmin/TSO1-like CXC domain-containing protein; similar to TSO1 (CHINESE FOR 'UGLY'), transcription factor [Arabidopsis		0.245218	0.33422	0.332179	0.189367	-0.451076	0.0222151	0.196091	0.267612	0.647167	0.00456391	0.363642	0.143632	CLV3pFILpWUSp
245577_at	AT4G14780		protein kinase, putative; similar to protein kinase, putative [Arabidopsis thaliana] (TAIR:AT3G22750.1); similar to flag		0	1	-0.00223203	0.770389	-4.44089e-16	1	4.44089e-16	1	8.88178e-16	1	0	1
245578_at	AT4G14790		encodes a nuclear-encoded DExH box RNA helicase, which is localized to mitochondria and whose in vitro ATPase activity i		-0.023206	1	-0.150839	0.978373	-0.130521	1	-0.48656	0.229877	-0.356039	0.583534	-0.108552	1	CLV3pFILpWUSp
245579_at	AT4G14810		unknown protein		0.000286439	1	0.0339525	0.595403	-4.44089e-16	1	0.106772	0.109714	0.106772	0.190574	0	1
245580_at	AT4G14820		pentatricopeptide (PPR) repeat-containing protein; similar to pentatricopeptide (PPR) repeat-containing protein [Arabido	CLV3p	-0.111321	0.746845	0.0231215	1	-1.32508	0.009732	-1.00963	0.0218235	0.315444	0.708383	0.0350162	1	CLV3pFILpWUSp
245581_at	AT4G14840		similar to unknown protein [Arabidopsis thaliana] (TAIR:AT3G22520.1); similar to CDPK adapter protein 1 [Mesembryanthemu		0.222879	0.987698	-0.06129	1	0.468495	0.0591202	-0.0374328	1	-0.505928	0.0575733	-0.207549	0.702947	CLV3pFILpWUSp
245582_at	AT4G14850		LOI1 (LOVASTATIN INSENSITIVE 1); binding; similar to pentatricopeptide (PPR) repeat-containing protein [Arabidopsis thal		0.0896254	1	0.070787	1	-0.167523	1	0.238332	0.800493	0.405855	0.669243	-0.158265	1	CLV3pFILpWUSp
245583_at	AT4G14920	PHD	PHD finger transcription factor, putative; similar to DNA binding [Arabidopsis thaliana] (TAIR:AT1G05380.1); similar to		0.0143405	1	-0.182857	0.453781	-0.518868	0.0383366	-0.274288	0.226554	0.244581	0.433069	-0.047872	1	CLV3pFILpWUSp
245584_at	AT4G14940		atao1 gene of Arabidopsis thaliana encodes an extracellular copper amine oxidase expressed during early stages of vascul		0.120478	0.578869	0	1	-0.00640912	1	-0.00640912	1	4.44089e-16	1	0	1	FILp
245585_at	AT4G14970		similar to putative fanconi anemia, complementation group D2 [Oryza sativa (japonica cultivar-group)] (GB:BAD31595.1)		-1.00288	0.219814	-0.0789218	1	-1.4384	0.0535163	-1.70851	0.0157256	-0.270116	1	0.195955	1	CLV3pFILpWUSp
245586_at	AT4G14980		DC1 domain-containing protein; similar to DC1 domain-containing protein [Arabidopsis thaliana] (TAIR:AT5G54040.1); simil		0	1	0.00432606	0.540017	-4.44089e-16	1	4.44089e-16	1	8.88178e-16	1	0	1
245587_at	AT4G15020		similar to DNA binding / protein dimerization [Arabidopsis thaliana] (TAIR:AT3G22220.2); similar to Os03g0822900 [Oryza		-0.126176	0.750138	-0.0807311	1	0.585659	0.425879	0.210786	0.926251	-0.374873	0.815733	0.567359	0.6755	CLV3pFILpWUSp
245588_at	AT4G15030		similar to unknown protein [Arabidopsis thaliana] (TAIR:AT1G56660.1); similar to Phyb1 [Pimpinella brachycarpa] (GB:AAC3		0.507025	0.226288	0.452538	0.357612	-0.463599	0.320454	0.126823	0.973451	0.590421	0.229243	-1.1361	0.0514866	CLV3pFILpWUSp
245589_at	AT4G15040		subtilase family protein; similar to subtilase family protein [Arabidopsis thaliana] (TAIR:AT5G59120.1); similar to subt		0	1	4.44089e-16	1	0.000170404	1	4.44089e-16	1	-0.000170404	1	0	1
245590_at	AT4G15060		F-box protein-related; similar to F-box family protein [Arabidopsis thaliana] (TAIR:AT1G55660.1); similar to Cyclin-like		0	1	4.44089e-16	1	-4.44089e-16	1	4.44089e-16	1	8.88178e-16	1	0	1
245591_at	AT4G14530		similar to MADS-box family protein [Arabidopsis thaliana] (TAIR:AT1G46408.1)		0	1	4.44089e-16	1	-4.44089e-16	1	4.44089e-16	1	8.88178e-16	1	0	1
245592_at	AT4G14540	CCAAT_HAP3	CCAAT-box binding transcription factor subunit B (NF-YB) (HAP3 ) (AHAP3) family; Identical to Nuclear transcription fact	FILp	0.932168	0.0414993	0.325608	0.659284	0.91899	0.0129242	1.45616	0.000494315	0.537171	0.149382	0.0707794	1
245593_at	AT4G14550	AUX_IAA	IAA14 is a member of the Aux/IAA protein family. Involved in lateral root development. Gain of function mutation decre		-1.29166	0.0615893	0.078343	1	-4.44089e-16	1	0.00340005	1	0.00340005	1	0.103235	0.99948
245594_at	AT4G14570		acylaminoacyl-peptidase-related; similar to serine-type peptidase [Arabidopsis thaliana] (TAIR:AT5G36210.1); similar to	WUSp	-0.133736	0.92027	-0.0155017	1	1.3406	0.00579293	-0.144837	0.905892	-1.48543	0.00434407	0.979638	0.0815942	WUSp
245595_at	AT4G14170		pentatricopeptide (PPR) repeat-containing protein; similar to pentatricopeptide (PPR) repeat-containing protein [Arabido		0.0128329	1	0.0138594	1	0.245347	0.0424132	0.0974915	0.41114	-0.147856	0.274465	0	1	WUSp
245596_at	AT4G14180		similar to Os04g0347800 [Oryza sativa (japonica cultivar-group)] (GB:NP_001052517.1); similar to OSIGBa0130K07.4 [Oryza		-0.00166351	1	4.44089e-16	1	0.0972307	0.181164	-0.00574622	1	-0.102977	0.198056	0	1
245597_at	AT4G14190		binding; similar to pentatricopeptide (PPR) repeat-containing protein [Arabidopsis thaliana] (TAIR:AT3G42630.1); similar		0.327875	0.245086	-0.0503362	1	-0.086719	1	-0.207994	0.812512	-0.121275	1	0.38685	0.771235	CLV3pFILpWUSp
245598_at	AT4G14200		similar to unknown protein [Arabidopsis thaliana] (TAIR:AT5G40450.1); similar to hypothetical salt-inducible protein [Pr		-0.0373646	1	0.249759	0.190973	0.538589	0.146392	0.385269	0.268911	-0.15332	1	0.0909461	1	CLV3pFILpWUSp
245599_at	AT4G14220		zinc finger (C3HC4-type RING finger) family protein; similar to CIC7E11, protein binding / zinc ion binding [Arabidopsis	WUSp	0.540245	0.203398	-0.102727	1	1.97745	0.00308322	-0.463672	0.41114	-2.44112	0.00119026	0.121874	1	WUSp
245600_at	AT4G14230		CBS domain-containing protein-related; similar to unknown protein [Arabidopsis thaliana] (TAIR:AT4G14240.1); similar to		-0.0506586	1	-0.196305	0.464616	0.307254	0.477244	-0.190117	0.68647	-0.49737	0.230164	0.312551	0.702699	CLV3pFILpWUSp
245601_at	AT4G14240		similar to CBS domain-containing protein-related [Arabidopsis thaliana] (TAIR:AT4G14230.1); similar to Os05g0395300 [Ory		0.190452	0.444653	0.184261	0.529878	-0.0636762	1	-0.0596374	1	0.00403882	1	0.185358	0.935771	WUSp
245602_at	AT4G14270		Protein containing PAM2 motif which mediates interaction with the PABC domain of polyadenyl binding proteins.		0.553128	0.0480682	0.552627	0.0639445	0.45365	0.60178	0.529146	0.435276	0.0754958	1	-0.474142	0.839725	CLV3pFILpWUSp
245604_at	AT4G14290		similar to unknown protein [Arabidopsis thaliana] (TAIR:AT3G23540.1); similar to expressed protein [Oryza sativa (japoni		0.0590551	1	0.288953	0.309437	-0.318164	0.314081	-0.786199	0.00818675	-0.468035	0.150641	0.144741	1	CLV3pFILpWUSp
245605_at	AT4G14300		heterogeneous nuclear ribonucleoprotein, putative / hnRNP, putative; similar to heterogeneous nuclear ribonucleoprotein,		0.274847	0.341487	0.329163	0.272441	0.300623	0.581633	0.124959	0.979243	-0.175664	1	0.235204	0.997239	CLV3pFILpWUSp
245607_at	AT4G14330		phragmoplast-associated kinesin-related protein 2 (PAKRP2); similar to kinesin motor protein-related [Arabidopsis thalia		-0.00742289	1	0.42743	0.127795	-0.677219	0.00183316	-0.460718	0.00811896	0.216501	0.278083	0.34136	0.139723	CLV3pFILpWUSp
245608_at	AT4G14350		protein kinase family protein; similar to kinase [Arabidopsis thaliana] (TAIR:AT2G20470.1); similar to protein kinase, p		0.0975243	0.862167	0.321696	0.171603	-0.428717	0.320473	-0.771195	0.0397352	-0.342478	0.567158	-0.376118	0.632104	CLV3pFILpWUSp
245609_at	AT4G14370		disease resistance protein (TIR-NBS-LRR class), putative; similar to disease resistance protein (TIR-NBS-LRR class), put		0	1	8.13738e-05	1	-4.44089e-16	1	4.44089e-16	1	8.88178e-16	1	0	1
245610_at	AT4G14380		unknown protein		0	1	-0.000378637	1	-4.44089e-16	1	0.0607088	0.41114	0.0607088	0.581342	0	1
245611_at	AT4G14390		ankyrin repeat family protein; similar to ACD6 (ACCELERATED CELL DEATH 6), protein binding [Arabidopsis thaliana] (TAIR:		0	1	-0.00789682	0.445184	-0.00219028	1	-0.00219028	1	4.44089e-16	1	0	1
245612_at	AT4G14440		enoyl-CoA hydratase/isomerase family protein; similar to enoyl-CoA hydratase/isomerase family protein [Arabidopsis thali	CLV3pFILp	-2.14444	0.000519995	-2.3105	0.00041883	-2.81287	0.00733509	1.72355	0.0449163	4.53642	0.00062921	1.73014	0.165646	CLV3pFILp
245614_at	AT4G14460		copia-like retrotransposon family, has a 4.2e-253 P-value blast match to GB:CAA72989 open reading frame 1 (Ty1_Copia-ele		0	1	4.44089e-16	1	-4.44089e-16	1	4.44089e-16	1	8.88178e-16	1	0	1
245615_at	AT4G14470		non-LTR retrotransposon family (LINE), has a 2.1e-25 P-value blast match to GB:AAB41224 ORF2 (LINE-element) (Rattus norv		0	1	0.000449245	1	-4.44089e-16	1	4.44089e-16	1	8.88178e-16	1	0	1
245616_at	AT4G14480		protein kinase family protein; similar to protein kinase family protein [Arabidopsis thaliana] (TAIR:AT5G14720.1); simil	FILpWUSp	0	1	4.44089e-16	1	2.98783	3.59983e-05	1.25832	0.0030915	-1.7295	0.0012895	-0.0197336	1	WUSp
245617_at	AT4G14490		forkhead-associated domain-containing protein / FHA domain-containing protein; Identical to FHA domain-containing protei	CLV3p	0.344837	1	0.895119	0.901605	-2.02244	0.0125914	-2.75919	0.00119236	-0.736755	0.444682	-0.13435	1	CLV3p
245618_at	AT4G14510		similar to unknown protein [Arabidopsis thaliana] (TAIR:AT3G23070.1); similar to Protein of unknown function UPF0044 [Me		0.102659	0.872679	0.404762	0.0997683	-0.574822	0.0993667	-0.663831	0.0392945	-0.0890098	1	-0.340024	0.59081	CLV3pFILpWUSp
245619_at	AT4G13990		exostosin family protein; similar to MUR3 (MURUS 3), catalytic [Arabidopsis thaliana] (TAIR:AT2G20370.1); similar to Exo		0	1	8.88178e-16	1	-0.263473	0.482006	-0.263473	0.414452	8.88178e-16	1	0.095053	1
245620_at	AT4G14050		pentatricopeptide (PPR) repeat-containing protein; similar to pentatricopeptide (PPR) repeat-containing protein [Arabido		-0.0457546	0.956078	0.0718869	0.788605	-0.17893	0.940067	-0.178195	0.883641	0.000734969	1	-0.0115404	1	CLV3pFILpWUSp
245621_at	AT4G14070		Plastidic acyl activating enzyme involved in the elongation of exogenous medium-chain fatty acids to 16- and 18-carbon f		-0.161948	0.722165	0.15869	0.798278	0.147465	0.729192	-0.18757	0.50495	-0.335035	0.287044	-0.245185	0.65533	CLV3pFILpWUSp
245622_at	AT4G14080		MEE48 (maternal effect embryo arrest 48); hydrolase, hydrolyzing O-glycosyl compounds; Identical to Probable glucan endo		0	1	4.44089e-16	1	-4.44089e-16	1	4.44089e-16	1	8.88178e-16	1	0	1
245624_at	AT4G14090		The At4g14090 encodes a anthocyanidin 5-O-glucosyltransferase specifically glucosylating the 5-position of the flavonoid		-1.55093	0.0866252	-0.328717	1	-0.0697968	0.956784	0.0333954	1	0.103192	0.893953	0.187564	0.631735
245625_at	AT4G14160		transport protein, putative; similar to transport protein, putative [Arabidopsis thaliana] (TAIR:AT2G21630.1); similar t	WUSp	-0.0157829	1	-0.0207633	1	1.06863	0.00723362	0.516423	0.106856	-0.552209	0.153764	0.264795	0.788279	CLV3pFILpWUSp
245626_at	AT1G56700		pyrrolidone-carboxylate peptidase family protein; similar to pyrrolidone-carboxylate peptidase family protein [Arabidops		-0.0210787	1	-0.196275	0.488876	-0.0959434	0.947392	-0.226376	0.41114	-0.130432	0.930804	-0.183171	0.860085	CLV3pFILpWUSp
245627_at	AT1G56600		ATGOLS2 (ARABIDOPSIS THALIANA GALACTINOL SYNTHASE 2); transferase, transferring glycosyl groups / transferase, transferr		0	1	-0.845384	0.00875065	-4.44089e-16	1	4.44089e-16	1	8.88178e-16	1	0	1
245628_at	AT1G56650	MYB	Encodes a putative MYB domain containing transcription factor involved in anthocyanin metabolism and radical scavenging.		1.2179	0.00188045	-0.00558776	1	-4.44089e-16	1	0.000260258	1	0.000260258	1	0	1
245629_at	AT1G56580		similar to unknown protein [Arabidopsis thaliana] (TAIR:AT1G09310.1); similar to Os12g0563600 [Oryza sativa (japonica cu	CLV3pFILp	-0.348051	0.266333	0.13929	0.900876	-1.91166	0.00170258	1.11445	0.016455	3.02611	0.000133689	-0.134545	1	CLV3pFILpWUSp
245630_at	AT1G25360		pentatricopeptide (PPR) repeat-containing protein; similar to pentatricopeptide (PPR) repeat-containing protein [Arabido		-0.384593	0.416918	0.0832257	1	-0.000524335	1	-0.164353	0.611031	-0.163829	0.816067	-0.00116371	1	CLV3pFILpWUSp
245631_at	AT1G25350		OVA9 (OVULE ABORTION 9); glutamine-tRNA ligase; similar to tRNA synthetase class I (E and Q) family protein [Arabidopsis		-0.102424	0.56036	-0.0473055	1	0.11082	0.904256	-0.139042	0.71908	-0.249862	0.539916	0.162077	0.966226	CLV3pFILpWUSp
245632_at	AT1G25290		rhomboid family protein; similar to rhomboid family protein [Arabidopsis thaliana] (TAIR:AT1G52580.1); similar to Rhombo		0.124684	0.907342	0.0877137	1	-0.378414	0.196754	-0.148679	0.68797	0.229735	0.601292	0.162071	0.973883	CLV3pFILpWUSp
245633_at	AT1G25280	TUB	Member of TLP family		-0.280172	0.00964723	-0.13206	0.276168	0.567393	0.0480416	0.369181	0.151375	-0.198212	0.685427	0.0902715	1	CLV3pFILpWUSp
245634_at	AT1G25270		similar to nodulin MtN21 family protein [Arabidopsis thaliana] (TAIR:AT1G68170.1); similar to Protein of unknown functio		0	1	4.44089e-16	1	-4.44089e-16	1	4.44089e-16	1	8.88178e-16	1	0	1
245635_at	AT1G25250	C2H2	ATIDD16 (ARABIDOPSIS THALIANA INDETERMINATE(ID)-DOMAIN 16); nucleic acid binding / transcription factor/ zinc ion bindin		0	1	4.44089e-16	1	-4.44089e-16	1	4.44089e-16	1	8.88178e-16	1	0	1
245636_at	AT1G25240		epsin N-terminal homology (ENTH) domain-containing protein / clathrin assembly protein-related; Identical to Putative cl		0.211085	0.348328	4.44089e-16	1	-4.44089e-16	1	4.44089e-16	1	8.88178e-16	1	0	1
245637_at	AT1G25230		purple acid phosphatase family protein; similar to ATPAP3/PAP3 (purple acid phosphatase 3), acid phosphatase/ protein se		0.688866	0.545649	0.0116671	1	1.28998	0.155213	4.44089e-16	1	-1.28998	0.197309	0	1	WUSp
245639_at	AT1G25260		acidic ribosomal protein P0-related; similar to 60S acidic ribosomal protein P0 (RPP0C) [Arabidopsis thaliana] (TAIR:AT3		0.0177987	1	-0.149722	0.195954	-0.0170241	1	0.16394	0.500046	0.180964	0.626794	-0.240507	0.560691	CLV3pFILpWUSp
245640_at	AT1G25330	bHLH	basic helix-loop-helix (bHLH) family protein; similar to BEE1 (BR ENHANCED EXPRESSION 1), transcription factor [Arabidop		0	1	4.44089e-16	1	-4.44089e-16	1	4.44089e-16	1	8.88178e-16	1	0	1
245641_at	AT1G25370		similar to unknown protein [Arabidopsis thaliana] (TAIR:AT1G68340.1); similar to conserved hypothetical protein [Medicag	WUSp	-0.215719	0.49986	-0.403347	0.164361	1.63536	0.00203537	-0.220438	0.68429	-1.85579	0.00126355	-0.426607	0.57419	CLV3pFILpWUSp
245642_at	AT1G25275		unknown protein		-0.686455	0.000154255	-0.191103	0.183786	0.480672	0.0226789	0.520484	0.00884667	0.0398116	1	0.899555	0.0032659	CLV3pFILpWUSp
245643_at	AT1G25340	MYB	putative transcription factor (MYB116), putative transcription factor (MYB116)		0	1	4.44089e-16	1	-4.44089e-16	1	4.44089e-16	1	8.88178e-16	1	0	1
245644_at	AT1G25320		leucine-rich repeat transmembrane protein kinase, putative; similar to leucine-rich repeat transmembrane protein kinase,		0.00501036	1	0.0501565	1	-0.0113962	1	-0.476228	0.142324	-0.464832	0.248382	0.246778	0.840656	CLV3pFILpWUSp
245645_at	AT1G24764		Member of the MAP70 protein family.		-0.0511325	1	0.173864	0.446464	0.254525	0.864846	0.172176	0.980697	-0.0823492	1	-0.164064	1	CLV3pFILpWUSp
245648_at	AT1G24938		similar to unknown protein [Arabidopsis thaliana] (TAIR:AT1G35100.1)		0	1	4.44089e-16	1	-4.44089e-16	1	4.44089e-16	1	8.88178e-16	1	0	1
245649_at	AT1G24706		similar to DEAD box RNA helicase, putative [Arabidopsis thaliana] (TAIR:AT1G20920.1); similar to F5A9.21, related [Medic		-0.0334935	1	-0.116096	0.592659	0.408102	0.100406	0.195448	0.425772	-0.212655	0.555211	-0.0211967	1	CLV3pFILpWUSp
245650_at	AT1G24735		caffeoyl-CoA 3-O-methyltransferase, putative; similar to CCoAMT (caffeoyl-CoA 3-O-methyltransferase), caffeoyl-CoA O-met		0.65976	0.0468773	-0.129412	0.988775	0.205442	0.754434	-0.460806	0.210796	-0.666248	0.123922	-0.093927	1	WUSp
245652_at	AT4G13960		F-box family protein; similar to unknown protein [Arabidopsis thaliana] (TAIR:AT1G52650.1); similar to Os10g0128600 [Ory		0	1	4.44089e-16	1	-4.44089e-16	1	4.44089e-16	1	8.88178e-16	1	0	1
245653_at	AT4G13985		F-box family protein; Identical to FBD-associated F-box protein At4g13985 [Arabidopsis Thaliana] (GB:Q4PSI6;GB:O23259);		0	1	-0.000469292	1	-4.44089e-16	1	4.44089e-16	1	8.88178e-16	1	0	1
245654_at	AT1G56540		disease resistance protein (TIR-NBS-LRR class), putative; similar to disease resistance protein (TIR-NBS-LRR class), put		-0.0413879	1	0.183955	0.728936	0.0116941	1	0.925143	0.280269	0.913449	0.425505	-0.00172411	1	FILpWUSp
245656_at	AT1G56620		pectinesterase inhibitor domain-containing protein; similar to invertase/pectin methylesterase inhibitor family protein		0	1	4.44089e-16	1	-4.44089e-16	1	4.44089e-16	1	8.88178e-16	1	0	1
245657_at	AT1G56720		protein kinase family protein; similar to protein kinase family protein [Arabidopsis thaliana] (TAIR:AT1G09440.1); simil		0.0621111	1	0.115929	1	0.0821134	1	-0.433946	0.157879	-0.516059	0.162404	-0.277273	0.721217	WUSp
245658_at	AT1G28270		Member of a diversely expressed predicted peptide family showing sequence similarity to tobacco Rapid Alkalinization Fac		0	1	4.44089e-16	1	-4.44089e-16	1	4.44089e-16	1	8.88178e-16	1	0	1
245659_at	AT1G28260		binding; similar to unknown protein [Arabidopsis thaliana] (TAIR:AT5G19400.1); similar to conserved hypothetical protein		-0.0419579	1	0.107829	1	-0.249781	0.755752	0.0802061	1	0.329987	0.707962	0.358029	0.797274
245660_at	AT1G28240		similar to hydrolase, acting on carbon-nitrogen (but not peptide) bonds, in linear amides [Arabidopsis thaliana] (TAIR:A		-0.401156	0.375293	-0.0975772	1	0.23027	0.391872	-0.650919	0.00749556	-0.881189	0.00343598	0.0108547	1	CLV3pFILpWUSp
245661_at	AT1G28220		Member of a family of proteins related to PUP1, a purine transporter. May be involved in the transport of purine and pur		0	1	4.44089e-16	1	-0.00522811	0.72388	-0.00219152	1	0.00303659	1	0.00674557	0.829509	FILpWUSp
245662_at	AT1G28190		similar to unknown protein [Arabidopsis thaliana] (TAIR:AT5G12340.1); similar to expressed protein [Oryza sativa (japoni	FILp	-1.38763	0.013363	-0.768778	0.209784	1.6965	0.0115629	3.4521	8.26229e-05	1.7556	0.0125451	-0.345128	0.970848	WUSp
245663_at	AT1G28170		sulfotransferase family protein; similar to sulfotransferase family protein [Arabidopsis thaliana] (TAIR:AT1G13420.1); s		0	1	4.44089e-16	1	-4.44089e-16	1	4.44089e-16	1	8.88178e-16	1	0	1
245664_at	AT1G28327		similar to protein binding / zinc ion binding [Arabidopsis thaliana] (TAIR:AT1G03770.1); similar to putative zinc finger		0	1	4.44089e-16	1	-4.44089e-16	1	0.000370451	1	0.000370451	1	0	1
245665_at	AT1G28250		similar to hypothetical protein [Oryza sativa (japonica cultivar-group)] (GB:BAC84779.1)		0.0587302	1	-0.191784	0.409808	-0.919605	0.200705	-0.548809	0.436022	0.370796	0.881772	-0.0361752	1	CLV3pFILpWUSp
245666_at	AT1G28280		VQ motif-containing protein; similar to VQ motif-containing protein [Arabidopsis thaliana] (TAIR:AT2G33780.1); similar t		-0.78328	0.00535202	-0.811503	0.00617679	-0.0396843	1	0.318214	0.446698	0.357898	0.560103	0.433821	0.546029	CLV3pFILpWUSp
245667_at	AT1G28200		VirF-interacting protein FIP1		0.144977	0.137386	-0.0607899	0.74466	0.16452	0.480494	0.0397703	1	-0.124749	0.776212	0.64896	0.0205298	CLV3pFILpWUSp
245668_at	AT1G28330		dormancy-associated protein (DRM1)		1.58401	0.073624	0.548222	0.757176	-0.823912	0.777427	0.292133	1	1.11604	0.71657	0.550688	1
245669_at	AT1G28300		Transcription factor that contains a B3 domain, a DNA-binding motif unique to plants and characteristic of several trans		0	1	-4.24248e-05	1	-4.44089e-16	1	4.44089e-16	1	8.88178e-16	1	0	1
245670_at	AT1G28210		DnaJ homolog AtJ1 (atj), DnaJ homolog AtJ1 (atj)		-0.106338	0.83346	-0.299223	0.225805	-0.0539075	1	-0.426739	0.0729418	-0.372832	0.198209	-0.625429	0.0712217	CLV3pFILpWUSp
245671_at	AT1G28230		Encodes a transporter that transports purines,cytokinins and other adenine derivatives. Expressed in the leaf hydathodes		-0.0708568	1	-0.198853	1	-0.00678864	1	-0.00335606	1	0.00343258	1	0	1
245672_at	AT1G56710		glycoside hydrolase family 28 protein / polygalacturonase (pectinase) family protein; similar to glycoside hydrolase fam		0	1	4.44089e-16	1	-4.44089e-16	1	4.44089e-16	1	8.88178e-16	1	0	1
245673_at	AT1G56690		pentatricopeptide (PPR) repeat-containing protein; similar to pentatricopeptide (PPR) repeat-containing protein [Arabido	CLV3p	-0.309137	0.526982	0.116306	1	-1.79959	0.00743897	-1.84382	0.00345358	-0.0442382	1	-0.426838	0.820021	CLV3pFILpWUSp
245674_at	AT1G56680		glycoside hydrolase family 19 protein; similar to glycoside hydrolase family 19 protein [Arabidopsis thaliana] (TAIR:AT2		0.206702	0.671586	-0.0872175	1	-4.44089e-16	1	4.44089e-16	1	8.88178e-16	1	0	1
245676_at	AT1G56670		GDSL-motif lipase/hydrolase family protein; similar to GDSL-motif lipase/hydrolase family protein [Arabidopsis thaliana]		0.12412	0.894785	0.0109358	1	-0.122149	1	-0.459166	0.41114	-0.337017	0.773739	-0.783578	0.318221
245677_at	AT1G56660		similar to unknown protein [Arabidopsis thaliana] (TAIR:AT3G28770.1); similar to KED [Nicotiana tabacum] (GB:BAA95789.1)		-0.0755068	1	-0.312131	0.422132	-0.329688	0.34465	-0.314379	0.315112	0.0153088	1	-3.20345	2.22762e-05	CLV3pFILpWUSp
245678_at	AT1G56610		syntaxin-related family protein; similar to F-box family protein [Arabidopsis thaliana] (TAIR:AT4G14096.1); similar to C		0.0449409	1	-0.280142	0.140982	-0.300788	0.387393	-0.952217	0.00381445	-0.651429	0.0558114	-0.642577	0.122338	CLV3pFILpWUSp
245679_at	AT1G56590		clathrin adaptor complexes medium subunit family protein; similar to clathrin adaptor complexes medium subunit family pr		-0.0703374	0.852426	-0.0655928	0.942855	0.0319842	1	-0.366736	0.231175	-0.39872	0.294605	-0.148223	1	CLV3pFILpWUSp
245680_at	AT1G56570		pentatricopeptide (PPR) repeat-containing protein; similar to pentatricopeptide (PPR) repeat-containing protein [Arabido		0.116639	0.819566	0.135801	0.792871	0.346579	0.476145	-0.295072	0.479505	-0.641651	0.154454	-0.154349	1	WUSp
245681_at	AT1G56560		beta-fructofuranosidase, putative / invertase, putative / saccharase, putative / beta-fructosidase, putative; similar to		-0.477632	0.0179245	-0.34627	0.10243	0.681624	0.109892	0.482481	0.221245	-0.199143	0.944389	-0.401255	0.61926	CLV3pFILpWUSp
245682_at	AT5G08750		zinc finger (C3HC4-type RING finger) family protein; similar to zinc finger (C3HC4-type RING finger) family protein [Ara		-0.658775	0.00476329	0.00200316	1	-0.103297	1	0.186357	0.81061	0.289653	0.745113	0.225408	1	CLV3pFILpWUSp
245683_at	AT5G22030		ubiquitin-specific protease 8, putative (UBP8); similar to ubiquitin carboxyl-terminal hydrolase family protein [Arabido		-0.20887	0.166678	-0.128061	0.523258	0.351486	0.108935	0.18806	0.397329	-0.163426	0.642564	-0.0421891	1	CLV3pFILpWUSp
245684_at	AT5G22000		CIC7E11; protein binding / zinc ion binding; similar to zinc finger (C3HC4-type RING finger) family protein [Arabidopsis		0.193863	0.458069	-0.100723	0.9268	0.505202	0.0490347	0.105807	0.804448	-0.399395	0.148096	0.0227748	1	CLV3pFILpWUSp
245685_at	AT5G22220	E2F_DP	Member of the E2F transcription factors, (cell cycle genes), key components of the cyclin D/retinoblastoma/E2F pathway.		0.103595	1	-0.457233	0.226535	-0.748844	0.0414848	-0.520267	0.109304	0.228577	0.751656	0.239068	0.866532	CLV3pFILpWUSp
245686_at	AT5G22060		Co-chaperonin similar to E. coli DnaJ, Co-chaperonin similar to E. coli DnaJ		-0.565322	0.00175711	-0.383418	0.0236609	0.542803	0.102079	0.58244	0.0547544	0.0396368	1	0.422525	0.39183	CLV3pFILpWUSp
245687_at	AT1G28320		protease-related; similar to DEGP1 (DEGP PROTEASE 1), serine-type peptidase [Arabidopsis thaliana] (TAIR:AT3G27925.1); s		0.0535246	0.855124	-0.222475	0.070303	-0.194428	0.452524	0.356661	0.0790707	0.551089	0.0260594	-0.246973	0.496226	CLV3pFILpWUSp
245688_at	AT1G28290		pollen Ole e 1 allergen and extensin family protein; similar to pollen Ole e 1 allergen and extensin family protein [Ara		-0.542064	0.00871862	-0.410402	0.0501597	0.632178	0.235301	0.622941	0.193727	-0.0092373	1	0.641798	0.416033	CLV3pFILpWUSp
245689_at	AT5G04120		phosphoglycerate/bisphosphoglycerate mutase family protein; similar to phosphoglycerate/bisphosphoglycerate mutase famil		0	1	0.00146258	0.938507	-0.00928223	1	-0.00928223	1	4.44089e-16	1	0	1
245690_at	AT5G04230		Member of Phenylalanine ammonialyase (PAL) gene family.Differs significantly from PAL1 and PAL2 and other sequenced plan		-1.63683	0.000911931	-1.88934	0.000467037	-0.546612	0.454713	0.000533087	1	0.547145	0.545593	0.331053	1
245691_at	AT5G04240	C2H2	Encodes a jumonji-class transcription factor that acts as a repressor in the photoperiod pathway.		0.0526655	1	-0.0768209	1	-0.214111	0.354008	-0.132487	0.566674	0.0816248	1	-0.364287	0.209308	CLV3pFILpWUSp
245692_at	AT5G04150	bHLH	basic helix-loop-helix (bHLH) family protein; similar to ORG2 (OBP3-responsive gene 2), DNA binding / transcription fact		0	1	4.44089e-16	1	-4.44089e-16	1	4.44089e-16	1	8.88178e-16	1	0	1
245693_at	AT5G04260		thioredoxin family protein; Identical to Thioredoxin-like 8, chloroplast precursor [Arabidopsis Thaliana] (GB:Q8VZT6;GB:		-0.0177901	1	0.0375227	1	-0.307043	0.122169	-0.113349	0.619191	0.193694	0.451553	-0.392743	0.134183	CLV3pFILpWUSp
245694_at	AT5G04170		calcium-binding EF hand family protein; similar to calcium-binding EF hand family protein [Arabidopsis thaliana] (TAIR:A		-0.0762742	0.995886	0.117587	0.853402	0.538683	0.267838	0.708357	0.095376	0.169674	1	0.368661	0.754502	CLV3pFILpWUSp
245695_at	AT5G04270		zinc ion binding; similar to zinc finger (DHHC type) family protein [Arabidopsis thaliana] (TAIR:AT3G09320.1); similar t		-0.257129	0.69908	-0.0406278	1	0.220549	0.66041	0.137259	0.857403	-0.0832908	1	0.515293	0.323709	CLV3pFILpWUSp
245696_at	AT5G04190		Encodes phytochrome kinase substrate 4, a phytochrome signaling component involved in phototropism.		0	1	4.44089e-16	1	-0.0102023	0.495464	-0.0102023	0.427181	4.44089e-16	1	0	1
245697_at	AT5G04200		latex-abundant protein, putative (AMC9) / caspase family protein; similar to latex abundant protein, putative (AMC5) / c		0	1	4.44089e-16	1	-4.44089e-16	1	4.44089e-16	1	8.88178e-16	1	0	1
245698_at	AT5G04160		phosphate translocator-related; similar to phosphate translocator-related [Arabidopsis thaliana] (TAIR:AT3G10290.1); sim		-0.4436	0.198117	0.337912	0.418204	0.409197	0.140874	0.34921	0.166768	-0.0599863	1	0.00487713	1	CLV3pFILpWUSp
245699_at	AT5G04250		OTU-like cysteine protease family protein; similar to OTU-like cysteine protease family protein [Arabidopsis thaliana] (	WUSp	0.293229	0.431069	0.16595	0.865586	0.8752	0.00652053	-0.63993	0.0182439	-1.51513	0.000353176	-0.438799	0.271232	CLV3pFILpWUSp
245700_at	AT5G04180		carbonic anhydrase family protein; similar to carbonic anhydrase family protein [Arabidopsis thaliana] (TAIR:AT4G20990.1		0	1	-0.116344	0.761416	-4.44089e-16	1	4.44089e-16	1	8.88178e-16	1	0	1
245701_at	AT5G04140		Encodes a gene whose sequence is similar to ferredoxin dependent glutamate synthase (Fd-GOGAT). Expression in leaves is	WUSp	-0.101212	1	0.139667	0.916054	2.7385	0.00138428	1.02752	0.0903466	-1.71097	0.0220266	-0.512557	0.771649	FILpWUSp
245702_at	AT5G04220		C2 domain-containing protein (sytC); similar to C2 domain-containing protein (sytA) [Arabidopsis thaliana] (TAIR:AT2G209		-0.164081	0.348328	4.44089e-16	1	-4.44089e-16	1	4.44089e-16	1	8.88178e-16	1	-0.00527188	0.393589
245703_at	AT5G04380		S-adenosyl-L-methionine:carboxyl methyltransferase family protein; similar to S-adenosyl-L-methionine:carboxyl methyltra		0	1	4.44089e-16	1	-4.44089e-16	1	4.44089e-16	1	8.88178e-16	1	0	1
245704_at	AT5G04290		KOW domain-containing transcription factor family protein; similar to KOW domain-containing transcription factor family		0.276681	0.467774	0.369842	0.350433	-1.1419	0.014284	-1.04636	0.0128062	0.095533	1	0.365531	0.701484	CLV3pFILpWUSp
245705_at	AT5G04390	C2H2	zinc finger (C2H2 type) family protein; similar to zinc finger (C2H2 type) family protein [Arabidopsis thaliana] (TAIR:A		0	1	-0.960423	0.0461633	-4.44089e-16	1	4.44089e-16	1	8.88178e-16	1	0	1
245706_at	AT5G04310		pectate lyase family protein; similar to PMR6 (POWDERY MILDEW RESISTANT 6), lyase/ pectate lyase [Arabidopsis thaliana]		-4.44089e-16	1	-0.805243	2.7044e-08	-8.88178e-16	1	0	1	8.88178e-16	1	-0.601204	0.00276351
245707_at	AT5G04400	NAC	ANAC077 (Arabidopsis NAC domain containing protein 77); DNA binding; similar to ANAC051/ANAC052 (Arabidopsis NAC domain		0	1	4.44089e-16	1	-0.00515197	0.572228	-0.00515197	0.498056	8.88178e-16	1	0	1
245709_at	AT5G04320		similar to unknown protein [Arabidopsis thaliana] (TAIR:AT3G10440.1); similar to hypothetical protein [Oryza sativa (jap		-0.0655225	1	-0.0527585	1	-0.536445	0.15536	-0.803082	0.0234871	-0.266637	0.677113	-0.764023	0.123367	CLV3pFILpWUSp
245710_at	AT5G04330		cytochrome P450, putative / ferulate-5-hydroxylase, putative; similar to FAH1 (FERULATE-5-HYDROXYLASE 1), ferulate 5-hyd		0	1	0.0905379	1	-0.0185692	0.484519	-0.0188183	0.411953	-0.000249104	1	0	1
245711_at	AT5G04340	C2H2	putative c2h2 zinc finger transcription factor mRNA,		0.0899329	1	-0.42543	0.404215	1.20587	0.322785	0.435351	0.852979	-0.770519	0.71555	-4.62274	0.00622204	CLV3pFILpWUSp
245712_at	AT5G04360		Encodes an enzyme thought to be involved in the hydrolysis of the &#945;-1,6 linkages during starch degradation in seed		0.424569	0.026847	0.127517	0.703344	-0.125287	0.979689	-0.612426	0.0790707	-0.487139	0.264529	-0.417618	0.506231	CLV3pFILpWUSp
245713_at	AT5G04370		A member of the Arabidopsis SABATH methyltransferase gene family. Encodes NAMT1, a methyltransferase that methylates ni		0	1	-0.0233991	0.409875	-4.44089e-16	1	4.44089e-16	1	8.88178e-16	1	0	1
245714_at	AT5G04280		glycine-rich RNA-binding protein; similar to glycine-rich RNA-binding protein, putative [Arabidopsis thaliana] (TAIR:AT1		0.143337	0.486692	0.104596	0.766066	0.239605	0.46069	0.249748	0.370218	0.0101427	1	0.720954	0.0517235	CLV3pFILpWUSp
245716_at	AT5G08740		NDC1 (NAD(P)H DEHYDROGENASE C1); NADH dehydrogenase; similar to NDA1 (ALTERNATIVE NAD(P)H DEHYDROGENASE 1), NADH dehydro		-0.168716	0.56739	-0.0736149	1	0.689695	0.0119513	0.0264188	1	-0.663276	0.0189305	0.00339829	1	CLV3pFILpWUSp
245717_at	AT5G33390		glycine-rich protein; similar to glycine-rich protein [Arabidopsis thaliana] (TAIR:AT1G36675.1); similar to EBNA-1 [Cerc		0.00400853	1	0.0159001	0.430714	-0.000530588	1	0.0975613	0.354881	0.0980918	0.499531	0	1
245718_at	AT5G04110		DNA topoisomerase II family protein; similar to DNA topoisomerase, ATP-hydrolyzing, putative / DNA topoisomerase II, put		0.0912014	0.899753	-0.0163665	1	0.306707	0.463039	-0.391977	0.241896	-0.698684	0.0709503	0.0224909	1	CLV3pFILpWUSp
245720_at	AT5G04210		RNA recognition motif (RRM)-containing protein; similar to zinc finger (CCCH-type) family protein / RNA recognition moti		0	1	4.44089e-16	1	-4.44089e-16	1	4.44089e-16	1	8.88178e-16	1	0	1
245722_at	AT1G73430		sec34-like family protein; similar to Subunit of cis-Gol (GB:CAL52453.1); similar to Os08g0451000 [Oryza sativa (japonic		-0.248048	0.0801706	0.164846	0.342143	-0.621677	0.0203342	-0.407937	0.0761315	0.21374	0.566162	0.0216878	1	CLV3pFILpWUSp
245723_at	AT1G73400		pentatricopeptide (PPR) repeat-containing protein; similar to pentatricopeptide (PPR) repeat-containing protein [Arabido		-0.0741959	0.983504	0.0261688	1	0.028126	1	-0.05296	1	-0.081086	1	0.196053	1	FILpWUSp
245724_at	AT1G73390		similar to unknown protein [Arabidopsis thaliana] (TAIR:AT1G17940.1); similar to unknown protein [Oryza sativa (japonica		-0.208116	0.544	-0.275587	0.418286	0.0367188	1	0.113606	0.730973	0.0768872	1	-0.159285	0.865102	CLV3pFILpWUSp
245725_at	AT1G73370		Encodes a protein with sucrose synthase activity (SUS6).		-0.102408	1	-0.331046	0.490838	-0.459924	0.541322	-0.465085	0.462091	-0.00516137	1	-1.1611	0.169481	CLV3pWUSp
245726_at	AT1G73360	HB	homeobox-leucine zipper family protein / lipid-binding START domain-containing protein; similar to HDG12 (HOMEODOMAIN GL	CLV3p	0.0967348	1	0.171453	0.829869	-2.65725	0.00146966	-2.20086	0.0021514	0.456392	0.693183	-0.273847	1	CLV3pFILpWUSp
245727_at	AT1G73350		similar to Os02g0637900 [Oryza sativa (japonica cultivar-group)] (GB:NP_001047530.1); similar to conserved hypothetical		0.116229	0.438642	0.120257	0.475885	-0.454216	0.113675	-0.0285704	1	0.425645	0.177286	-0.138243	1	CLV3pFILpWUSp
245728_at	AT1G73340		cytochrome P450 family protein; similar to DWF4 (DWARF 4) [Arabidopsis thaliana] (TAIR:AT3G50660.1); similar to E-class		0	1	4.44089e-16	1	-4.44089e-16	1	4.44089e-16	1	8.88178e-16	1	0	1
245729_at	AT1G73490		RNA recognition motif (RRM)-containing protein; similar to nucleotide binding [Arabidopsis thaliana] (TAIR:AT5G51730.1);		-0.135441	0.446376	-0.125401	0.565106	-0.206726	0.0768181	0.353073	0.00376338	0.559799	0.000668441	0.0314701	1	CLV3pFILpWUSp
245730_at	AT1G73470		similar to hypothetical protein slr0975 [Synechocystis sp. PCC 6803] (GB:NP_440211.1); similar to Os09g0448900 [Oryza sa	CLV3p	0.680879	0.00920762	0.50486	0.0573114	-1.16942	0.00358773	-1.07173	0.00299965	0.0976869	1	0.573493	0.214731	CLV3pFILpWUSp
245731_at	AT1G73500		member of MAP Kinase Kinase, member of MAP Kinase Kinase		-0.552349	0.189987	-0.0744378	1	-0.146723	1	-0.727392	0.126632	-0.580668	0.359551	-1.6046	0.0253831	CLV3pFILpWUSp
245732_at	AT1G73440		calmodulin-related; similar to EDA34 (embryo sac development arrest 34), calcium ion binding [Arabidopsis thaliana] (TAI		-0.00126588	1	0.177506	0.631982	-1.19706	0.0528436	-1.47464	0.0129044	-0.277574	0.961841	-0.0354116	1	CLV3pFILpWUSp
245733_at	AT1G73380		similar to conserved hypothetical protein [Medicago truncatula] (GB:ABE81139.1); contains InterPro domain Protein of unk		0.794167	0.0033377	0.357505	0.193088	0.0743969	1	-0.372264	0.486176	-0.44666	0.562063	0.39359	0.788029	CLV3pFILpWUSp
245734_at	AT1G73480		hydrolase, alpha/beta fold family protein; similar to hydrolase, alpha/beta fold family protein [Arabidopsis thaliana] (		1.16516	0.00361026	0.573316	0.151886	1.11991	0.0388636	0.8428	0.0791334	-0.277113	0.877866	-0.897477	0.212231	CLV3pFILpWUSp
245735_at	AT1G73410	MYB	Encodes a putative transcription factor that is a member of the R2R3-MYB family., Encodes a putative transcription fac		0	1	4.44089e-16	1	-4.44089e-16	1	4.44089e-16	1	8.88178e-16	1	0	1
245736_at	AT1G73330		encodes a plant-specific protease inhibitor-like protein whose transcript level in root disappears in response to progre		0	1	4.44089e-16	1	-4.44089e-16	1	4.44089e-16	1	8.88178e-16	1	0	1
245737_at	AT1G44160		DNAJ chaperone C-terminal domain-containing protein; similar to DNAJ chaperone C-terminal domain-containing protein [Ara		0	1	-0.0149226	0.413899	-4.44089e-16	1	4.44089e-16	1	8.88178e-16	1	0	1
245738_at	AT1G44130		nucellin protein, putative; similar to nucellin protein, putative [Arabidopsis thaliana] (TAIR:AT1G77480.2); similar to		0	1	0.730005	0.00075784	-4.44089e-16	1	4.44089e-16	1	8.88178e-16	1	0	1
245739_at	AT1G44110		CYCA1;1 (CYCLIN A1;1); cyclin-dependent protein kinase regulator; similar to CYCA1,2 (CYCLIN A1,2), cyclin-dependent pro		-0.148615	0.697265	-0.00195947	1	0.248765	0.598003	0.341607	0.353862	0.0928414	1	-0.29595	0.746789	CLV3pFILpWUSp
245740_at	AT1G44100		amino acid permease 5, amino acid permease 5	FILp	-1.48701	0.00260988	-1.04885	0.0268896	-0.515481	0.249545	0.8614	0.0334187	1.37688	0.00748041	-1.54875	0.0120317	FILp
245741_at	AT1G44120		C2 domain-containing protein / armadillo/beta-catenin repeat family protein; similar to C2 domain-containing protein / a		0	1	-0.00496713	0.508905	-4.44089e-16	1	4.44089e-16	1	8.88178e-16	1	0	1
245742_at	AT1G44170		Encodes a protein similar to the aldehyde dehydrogenase cp-ADH from C.plantagineum. Constitutively expressed at low leve	FILpWUSp	-0.0438953	1	0.382318	0.0390928	5.58273	3.98389e-06	6.30349	5.56543e-07	0.720757	0.220556	-0.0785212	1	FILpWUSp
245743_at	AT1G51080		similar to conserved hypothetical protein [Medicago truncatula] (GB:ABE80919.1)		0.348487	0.402023	0.415538	0.362026	-0.960238	0.00223407	-0.643949	0.0103806	0.316289	0.28071	0	1
245744_at	AT1G51110		plastid-lipid associated protein PAP / fibrillin family protein; similar to plastid-lipid associated protein PAP / fibri		0.152066	0.746796	0.333782	0.292333	0.42664	0.383794	0.172919	0.842411	-0.253721	0.823501	-0.0870151	1	FILpWUSp
245746_at	AT1G51070	bHLH	basic helix-loop-helix (bHLH) family protein; similar to ILR3 (IAA-LEUCINE RESISTANT3), DNA binding / transcription fact		-1.18208	5.19911e-05	-1.23211	3.1253e-05	0.348058	0.429698	0.126943	0.92309	-0.221116	0.824239	0.152913	1	FILpWUSp
245747_at	AT1G51100		similar to Os01g0676200 [Oryza sativa (japonica cultivar-group)] (GB:NP_001043849.1)		-0.0396458	1	0.347196	0.586515	-4.44089e-16	1	4.44089e-16	1	8.88178e-16	1	-0.00118751	1
245748_at	AT1G51140	bHLH	basic helix-loop-helix (bHLH) family protein; similar to basic helix-loop-helix (bHLH) family protein [Arabidopsis thali	CLV3pFILp	1.70508	0.000119612	1.75463	0.000107802	-4.32762	1.37796e-05	-2.17244	0.000422	2.15519	0.00125872	-0.27348	0.982806	CLV3pWUSp
245749_at	AT1G51090		heavy-metal-associated domain-containing protein; similar to metal ion binding [Arabidopsis thaliana] (TAIR:AT4G16380.1)		0.0406101	1	5.68125e-05	1	1.53204	0.0580685	-0.140846	1	-1.67288	0.0535355	-0.00948003	1	WUSp
245750_at	AT1G51060		histone H2A, putative; Identical to Probable histone H2A.1 (HTA10) [Arabidopsis Thaliana] (GB:Q9C681); similar to histon		-0.248178	0.0839099	0.245309	0.113119	0.157008	1	0.0296993	1	-0.127309	1	0.80086	0.469305	CLV3pFILpWUSp
245752_at	AT1G35150		similar to hAT dimerisation domain-containing protein / transposase-related [Arabidopsis thaliana] (TAIR:AT2G06500.1); s		0	1	4.44089e-16	1	-0.00802533	0.535769	-0.00802533	0.4635	4.44089e-16	1	0	1
245753_at	AT1G35143		similar to replication protein-related [Arabidopsis thaliana] (TAIR:AT1G52950.1); similar to unknown protein [Arabidopsi		0	1	4.44089e-16	1	-4.44089e-16	1	4.44089e-16	1	8.88178e-16	1	0	1
245754_at	AT1G35183		unknown protein		-0.112011	0.348328	-0.000160146	1	0.000197771	1	4.44089e-16	1	-0.000197771	1	0	1
245755_at	AT1G35210		similar to unknown protein [Arabidopsis thaliana] (TAIR:AT1G72240.1); similar to Avr9/Cf-9 rapidly elicited protein 75 [		0	1	0.114203	0.782148	0.00464478	1	4.44089e-16	1	-0.00464478	1	0	1
245756_at	AT1G35190		oxidoreductase, 2OG-Fe(II) oxygenase family protein; similar to oxidoreductase, 2OG-Fe(II) oxygenase family protein [Ara		1.3839	0.00481344	0.456472	0.427261	0.0228868	0.167584	4.44089e-16	1	-0.0228868	0.212029	0	1
245757_at	AT1G35140		At1g35140 (At1g35140/T32G9_32) mRNA, complete cds	CLV3p	-0.00304003	1	0.020379	0.427684	-1.1699	0.0056857	-1.33863	0.00135485	-0.168735	0.960776	-1.1553	0.0231017	CLV3pFILpWUSp
245758_at	AT1G32240		Encodes a member of the KANADI family of putative transcription factors. Together with KAN1, this gene appears to be inv	FILp	-1.66987	5.15797e-05	-1.03635	0.0013331	-0.171798	0.863941	3.91774	2.31276e-06	4.08953	7.14528e-06	0.703269	0.204471	FILp
245759_at	AT1G66900		similar to unknown protein [Arabidopsis thaliana] (TAIR:AT5G38220.3); similar to Os01g0689800 [Oryza sativa (japonica cu		0.780838	0.00437954	0.115083	0.923763	1.54879	0.0129191	1.3146	0.0168579	-0.234195	1	0.415251	0.810695	FILpWUSp
245761_at	AT1G66890		similar to 50S ribosomal protein-related [Arabidopsis thaliana] (TAIR:AT5G16200.1)		0.202827	0.759331	-0.295174	0.576181	0.523503	0.21539	0.687487	0.0694416	0.163984	1	-1.11027	0.045378	FILpWUSp
245762_at	AT1G27880		ATP-dependent DNA helicase, putative; similar to RecQl3 (Recq-like 3), ATP binding / ATP-dependent helicase [Arabidopsis		-0.440969	0.196663	0.238565	0.650246	-0.535125	0.417833	-0.404968	0.5	0.130158	1	0.372264	0.897184	CLV3pFILpWUSp
245763_at	AT1G27850		similar to proline-rich family protein [Arabidopsis thaliana] (TAIR:AT3G09000.1); similar to expressed protein [Oryza sa		0.0740033	0.913932	0.03182	1	0.215006	0.578534	0.0626936	1	-0.152312	0.920672	0.0210526	1	CLV3pFILpWUSp
245765_at	AT1G33600		leucine-rich repeat family protein; similar to disease resistance protein-related / LRR protein-related [Arabidopsis tha		-2.25905	0.000176934	-0.792387	0.0877286	-0.604659	0.331636	0.176222	0.955949	0.780882	0.23198	0.038556	1	CLV3pFILpWUSp
245766_at	AT1G33580		CACTA-like transposase family (Tnp2/En/Spm), has a 5.5e-96 P-value blast match to gb|AAG52024.1|AC022456_5 Tam1-homologo		0	1	4.44089e-16	1	-4.44089e-16	1	4.44089e-16	1	8.88178e-16	1	0.00472835	0.645983
245767_at	AT1G33610		leucine-rich repeat family protein; similar to disease resistance protein-related / LRR protein-related [Arabidopsis tha		0	1	-0.197763	0.399408	-4.44089e-16	1	0.00101442	1	0.00101442	1	0	1
245768_at	AT1G33590		disease resistance protein-related / LRR protein-related; similar to leucine-rich repeat family protein [Arabidopsis tha		-0.737582	0.000900405	-0.470363	0.018497	1.34422	0.0424041	0.907122	0.122326	-0.437099	0.71276	0.920446	0.321247	CLV3pFILpWUSp
245769_at	AT1G30220		ATINT2 (INOSITOL TRANSPORTER 2); carbohydrate transporter/ sugar porter; Identical to Probable inositol transporter 2 (I		1.41986	0.00692657	0.641791	0.266391	-4.44089e-16	1	4.44089e-16	1	8.88178e-16	1	0	1	WUSp
245770_at	AT1G30240		binding; similar to Proline-, glutamic acid- and leucine-rich protein 1 (Modulator of nongenomic activity of estrogen re		-0.53506	0.0245718	-0.195126	0.555537	-0.771146	0.0532754	-0.666316	0.0635779	0.10483	1	0.0388727	1	CLV3pFILpWUSp
245772_at	AT1G30300		similar to phosphonate metabolism protein-related [Arabidopsis thaliana] (TAIR:AT4G03610.1); similar to Os03g0643200 [Or		0.123189	0.635494	0.0843337	0.916456	0.241412	0.541029	-0.1085	0.922754	-0.349913	0.392207	-0.680091	0.120026	CLV3pFILpWUSp
245773_at	AT1G30290		pseudogene of unknown protein		0.211897	0.221601	0.303091	0.0862738	0.0301204	1	-0.072728	1	-0.102848	1	0.248915	0.636024	CLV3pFILpWUSp
245774_at	AT1G30210	TCP	TCP24; transcription factor; similar to TCP family transcription factor, putative [Arabidopsis thaliana] (TAIR:AT4G18390		-0.111593	0.855264	-0.132982	0.824117	-4.44089e-16	1	4.44089e-16	1	8.88178e-16	1	0.629985	0.0199026
245775_at	AT1G30270		Arabidopsis thaliana CBL-interacting protein kinase 23. CIPK23 serves as a positive regulator of the potassium transpor		0.177535	0.28734	-0.0235538	1	-0.579913	0.119477	0.0197186	1	0.599632	0.138232	0.098022	1	CLV3pFILpWUSp
245776_at	AT1G30260		AGL79 (AGAMOUS-LIKE 79); similar to galactosyltransferase family protein [Arabidopsis thaliana] (TAIR:AT4G21060.1); simi		0.887349	0.0485802	0.568306	0.282823	-4.44089e-16	1	4.44089e-16	1	8.88178e-16	1	0	1
245777_at	AT1G73540		ATNUDT21 (Arabidopsis thaliana Nudix hydrolase homolog 21); hydrolase; Identical to Nudix hydrolase 21, chloroplast prec		-0.127199	0.388233	0.205604	0.154285	0.191242	0.768136	0.0860762	1	-0.105166	1	-4.9413	3.24541e-06	CLV3pFILpWUSp
245778_at	AT1G73530		RNA recognition motif (RRM)-containing protein; similar to RNA recognition motif (RRM)-containing protein [Arabidopsis t		0	1	-0.053381	0.670958	-4.44089e-16	1	0.115407	0.41114	0.115407	0.581342	0	1
245779_at	AT1G73510		unknown protein		0	1	4.44089e-16	1	-4.44089e-16	1	4.44089e-16	1	8.88178e-16	1	0	1
245780_at	AT1G45688		similar to unknown protein [Arabidopsis thaliana] (TAIR:AT5G42860.1); similar to H0814G11.12 [Oryza sativa (indica culti		-0.256125	0.107397	0.233871	0.186215	0.980009	0.004449	0.549157	0.0439156	-0.430853	0.187747	0.58	0.139597	CLV3pFILpWUSp
245781_at	AT1G45976		SBP1 (S-RIBONUCLEASE BINDING PROTEIN 1); protein binding / zinc ion binding; similar to protein binding / zinc ion bindi		0.479815	0.0347903	0.192068	0.536787	0.382433	0.192722	0.0279587	1	-0.354474	0.29187	-0.559591	0.148685	CLV3pFILpWUSp
245782_at	AT1G35200		60S ribosomal protein L4/L1 (RPL4B), pseudogene, similar to 60S ribosomal protein L4 (fragment) GB:P49691 from (Arabidop		0	1	4.44089e-16	1	-0.0461703	0.477244	-0.0461703	0.41114	8.88178e-16	1	0	1
245784_at	AT1G32190		similar to unknown protein [Arabidopsis thaliana] (TAIR:AT3G30380.1); similar to Os01g0689800 [Oryza sativa (japonica cu		-0.0953343	0.781507	0.308155	0.107858	0.200075	0.484567	0.662992	0.00789037	0.462917	0.0861035	0.322294	0.382166	CLV3pFILpWUSp
245785_at	AT1G32180		encodes a gene similar to cellulose synthase, encodes a gene similar to cellulose synthase		0	1	4.44089e-16	1	-4.44089e-16	1	4.44089e-16	1	8.88178e-16	1	0	1
245786_at	AT1G32150	bZIP	bZIP transcription factor family protein; similar to bZIP transcription factor family protein [Arabidopsis thaliana] (TA		0.111213	0.969708	0.125831	0.969071	0.27851	0.191913	-0.349578	0.0696794	-0.628088	0.0103428	-0.0183316	1	CLV3pFILpWUSp
245787_at	AT1G32130		similar to IWS1 C-terminus family protein [Arabidopsis thaliana] (TAIR:AT4G19000.1); similar to Os01g0147200 [Oryza sati		0.0666811	0.73341	0.0951104	0.559779	0.319405	0.199865	0.294314	0.194221	-0.0250903	1	-0.208081	0.702893	CLV3pFILpWUSp
245788_at	AT1G32120		similar to unknown protein [Arabidopsis thaliana] (TAIR:AT1G51538.1); similar to Plant viral-response family protein [So		0.628764	0.134167	0.44011	0.409808	0.151187	0.898086	0.0674825	1	-0.0837043	1	-0.106015	1	CLV3pFILpWUSp
245789_at	AT1G32090		early-responsive to dehydration protein-related / ERD protein-related; similar to early-responsive to dehydration protei		-0.320565	0.0919875	-0.230625	0.310321	0.135658	0.956784	-0.603305	0.0903689	-0.738962	0.0821112	0.0883322	1	CLV3pFILpWUSp
245790_at	AT1G32200		Encodes a chloroplast glycerol-3-phosphate acyltransferase.Involved in the biosynthesis of chloroplast phosphatidylglyce		-0.0702566	1	0.2444	0.489131	0.638853	0.00669499	-0.198946	0.3256	-0.8378	0.00197248	-0.0626359	1	CLV3pFILpWUSp
245791_at	AT1G32210		Encodes protein involved in suppression of apoptosis. Complements a mammalian apoptosis suppressor mutation.		-0.181056	0.357512	-0.0825423	0.915136	-0.483997	0.129131	0.0632765	1	0.547274	0.112085	-0.145738	1	CLV3pFILpWUSp
245792_at	AT1G32100		encodes a protein whose sequence is similar to pinoresinol-lariciresinol reductase from pine.		0.112081	1	0.362455	1	-4.44089e-16	1	4.44089e-16	1	8.88178e-16	1	0.828332	0.115002
245793_at	AT1G32220		catalytic/ coenzyme binding; similar to catalytic/ coenzyme binding [Arabidopsis thaliana] (TAIR:AT5G10730.1); similar t		-0.0742821	1	-0.0540792	1	0.257615	0.551185	-0.0176198	1	-0.275235	0.623777	0.0830282	1	CLV3pFILpWUSp
245794_at	AT1G32170		xyloglucan endotransglycosylase-related protein (XTR4)		0.00424126	1	-0.685223	0.0546473	-4.44089e-16	1	4.44089e-16	1	8.88178e-16	1	0	1
245795_at	AT1G32160		similar to unknown protein [Arabidopsis thaliana] (TAIR:AT3G17800.2); similar to unknown protein [Oryza sativa (japonica		0.255953	0.197875	0.000750715	1	-0.186416	0.81046	-0.429569	0.252853	-0.243153	0.78281	-0.423364	0.527756	CLV3pFILpWUSp
245796_at	AT1G32230		Encodes a protein belonging to the (ADP-ribosyl)transferase domain-containing subfamily of WWE protein-protein interacti		-0.0208647	1	-0.322778	0.0500828	0.300411	0.411723	0.125253	0.847981	-0.175158	0.862819	-0.0939013	1	CLV3pFILpWUSp
245797_at	AT1G45230		defective chloroplasts and leaves protein-related / DCL protein-related; similar to unknown protein [Arabidopsis thalian		0.299739	0.202598	0.00276158	1	0.527844	0.129541	0.461442	0.143987	-0.0664022	1	0.280436	0.736186	CLV3pFILpWUSp
245798_at	AT1G45545		similar to unknown protein [Arabidopsis thaliana] (TAIR:AT5G42880.1); similar to IMP dehydrogenase/GMP reductase [Medica		0	1	0.000479708	1	-4.44089e-16	1	4.44089e-16	1	8.88178e-16	1	0	1
245799_at	AT1G45616		leucine-rich repeat family protein; similar to disease resistance family protein [Arabidopsis thaliana] (TAIR:AT5G27060.		0	1	4.44089e-16	1	-4.44089e-16	1	4.44089e-16	1	8.88178e-16	1	0	1
245800_at	AT1G46264	HSF	member of Heat Stress Transcription Factor (Hsf) family, member of Heat Stress Transcription Factor (Hsf) family	FILpWUSp	-1.88441	0.000783469	-1.91769	0.000977924	5.15095	4.08212e-05	5.92581	5.34915e-06	0.774857	0.36691	0.0936291	1	FILpWUSp
245801_at	AT1G46912		F-box family protein-related; similar to F-box family protein [Arabidopsis thaliana] (TAIR:AT1G46840.1); similar to Prob		0	1	4.44089e-16	1	-4.44089e-16	1	4.44089e-16	1	8.88178e-16	1	0	1
245802_at	AT1G46840		F-box family protein; similar to F-box protein-related [Arabidopsis thaliana] (TAIR:AT1G46984.1); similar to Probable di		0	1	4.44089e-16	1	-4.44089e-16	1	4.44089e-16	1	8.88178e-16	1	0	1
245803_at	AT1G47128		cysteine proteinase (RD21A) / thiol protease; Identical to Cysteine proteinase RD21a precursor (EC 3.4.22.-) (RD21) (RD2	WUSp	0.213348	0.438642	0.162898	0.690984	1.76222	0.00307913	0.948952	0.0388066	-0.813269	0.132396	0.505088	0.558005	CLV3pFILpWUSp
245804_at	AT1G46696		similar to myosin heavy chain-related [Arabidopsis thaliana] (TAIR:AT4G03830.1); similar to hypothetical protein 26.t000		0	1	4.44089e-16	1	-4.44089e-16	1	4.44089e-16	1	8.88178e-16	1	0	1
245805_at	AT1G46336		unknown protein		0	1	-6.17568e-05	1	0.00478594	0.416946	4.44089e-16	1	-0.00478594	0.503342	0	1
245806_at	AT1G45474		Encodes a component of the light harvesting complex of photosystem I., Encodes a component of the light harvesting compl		-0.0523018	1	-0.172862	0.575444	0.534408	0.0790656	-0.0304739	1	-0.564881	0.0851291	-0.0699647	1	CLV3pFILpWUSp
245807_at	AT1G46768	AP2_EREBP	encodes a member of the DREB subfamily A-5 of ERF/AP2 transcription factor family (RAP2.1). The protein contains one AP2		0	1	4.44089e-16	1	-4.44089e-16	1	4.44089e-16	1	8.88178e-16	1	0	1
245808_at	AT1G58470		encodes an RNA-binding protein		0.332823	0.0126	0.111368	0.527249	-0.426444	0.095925	-0.112062	0.779336	0.314383	0.285176	-0.00126041	1	CLV3pFILpWUSp
245809_at	AT1G58440		Encodes a putative protein that has been speculated, based on sequence similarities, to have squalene monooxygenase acti		-0.177368	0.526827	-0.229411	0.4179	0.312327	0.25537	-0.496094	0.043379	-0.808421	0.00928397	0.204531	0.770604	CLV3pFILpWUSp
245811_at	AT1G37537		gypsy-like retrotransposon family, has a 1.5e-34 P-value blast match to GB:AAD19359 polyprotein (gypsy_Ty3-element) (Sor		0	1	4.44089e-16	1	-4.44089e-16	1	0.00740578	1	0.00740578	1	0	1
245813_at	AT1G49920		zinc finger protein-related; similar to zinc finger protein-related [Arabidopsis thaliana] (TAIR:AT1G64260.1); similar t	CLV3pWUSp	-0.00647533	1	-0.261004	0.817829	-1.16176	0.0586287	-3.24748	0.000116163	-2.08571	0.00476843	-0.835141	0.341269	CLV3pWUSp
245814_at	AT1G49910		WD-40 repeat family protein / mitotic checkpoint protein, putative; similar to WD-40 repeat family protein / mitotic che		0.126625	0.833629	0.195652	0.624006	-0.189331	0.361385	-0.347566	0.0475169	-0.158236	0.579123	0.933208	0.00189556	CLV3pFILpWUSp
245815_at	AT1G26090		ATP binding; similar to COG0003: Oxyanion-translocating ATPase [Nostoc punctiforme PCC 73102] (GB:ZP_00107658.1); simila		0.200631	0.361281	0.154624	0.602232	-0.221751	0.79422	-0.37455	0.412968	-0.152799	1	-0.634662	0.34065	WUSp
245816_at	AT1G26210		similar to unknown protein [Arabidopsis thaliana] (TAIR:AT1G68870.1); similar to PREDICTED: similar to Mystery 45A CG807		-1.3183	0.0719099	-1.33691	0.0889344	-1.39647	0.223275	1.598	0.117145	2.99447	0.0181094	-0.198534	1	FILp
245817_at	AT1G26160		metal-dependent phosphohydrolase HD domain-containing protein; similar to metal-dependent phosphohydrolase HD domain-con		-0.057126	0.978333	0.235915	0.189541	-0.00235066	1	-0.4212	0.0509239	-0.418849	0.0997628	-0.139773	0.939643	CLV3pFILpWUSp
245818_at	AT1G26100		cytochrome B561 family protein; similar to ACYB-1 (Arabidopsis cytochrome b561 -1), carbon-monoxide oxygenase [Arabidops		-0.640569	0.0117427	-0.296392	0.311845	0.174535	0.645215	0.337566	0.192958	0.163031	0.815733	-0.0315927	1	CLV3pFILpWUSp
245819_at	AT1G26310	MADS	Floral homeotic gene encoding a MADS domain protein homologous to AP1. Enhances the flower to shoot transformation in ap	FILp	-0.525531	0.156305	-0.270208	0.634227	-0.711965	0.432317	2.62472	0.00235842	3.33669	0.00155142	-0.137386	1	CLV3pFILp
245820_at	AT1G26320		NADP-dependent oxidoreductase, putative; similar to NADP-dependent oxidoreductase, putative [Arabidopsis thaliana] (TAIR		-0.323973	0.348328	0.00246873	1	-1.77636e-15	1	0.0588051	0.41114	0.0588051	0.581342	0	1
245821_at	AT1G26270		phosphatidylinositol 3- and 4-kinase family protein; similar to phosphatidylinositol 3- and 4-kinase family protein [Ara		0.365042	0.445935	0.0457182	1	0.437589	0.0224542	0.0581865	0.933229	-0.379403	0.053994	-0.35993	0.135264	CLV3pFILpWUSp
245822_at	AT1G26110		similar to unknown protein [Arabidopsis thaliana] (TAIR:AT5G45330.1); similar to hypothetical protein [Glycine max] (GB:		-0.0153943	1	0.0647466	0.85159	0.243952	0.88593	0.481286	0.421222	0.237334	1	0.451643	0.790863	CLV3pFILpWUSp
245823_at	AT1G57906		ATP-dependent helicase; similar to F-box family protein [Arabidopsis thaliana] (TAIR:AT2G17690.1); similar to Cyclin-lik		0	1	-0.0183825	0.411317	-0.0154349	0.482391	-0.0154349	0.414624	4.44089e-16	1	0	1
245824_at	AT1G57943		Member of a family of proteins related to PUP1, a purine transporter. May be involved in the transport of purine and pur		4.44089e-16	1	-0.271002	0.153997	0.000401405	1	4.44089e-16	1	-0.000401405	1	0	1
245825_at	AT1G57870		shaggy-related protein kinase kappa, putative / ASK-kappa, putative; Identical to Shaggy-related protein kinase delta (E		0.000293784	1	0.0781418	0.901156	-0.352842	0.178168	-0.551611	0.0247303	-0.198769	0.627027	0.166206	0.894993	CLV3pFILpWUSp
245826_at	AT1G57850		Toll-Interleukin-Resistance (TIR) domain-containing protein; similar to Toll-Interleukin-Resistance (TIR) domain-contain		0	1	4.44089e-16	1	-0.00638506	0.538168	-0.00638506	0.465903	8.88178e-16	1	0	1
245827_at	AT1G57830		Toll-Interleukin-Resistance (TIR) domain-containing protein; similar to Toll-Interleukin-Resistance (TIR) domain-contain		0	1	4.44089e-16	1	-4.44089e-16	1	4.44089e-16	1	8.88178e-16	1	0	1
245828_at	AT1G57820		Encodes a 645-amino acid methylcytosine-binding protein with a PHD domain, two RING finger domains, and an SRA domain th		-0.205793	0.452287	0.118306	0.873613	0.862379	0.0100925	-0.0420161	1	-0.904395	0.0102807	0.646112	0.109348	CLV3pFILpWUSp
245829_at	AT1G57780		heavy-metal-associated domain-containing protein; similar to MEE56 (maternal effect embryo arrest 56), metal ion binding		0	1	4.44089e-16	1	-4.44089e-16	1	4.44089e-16	1	8.88178e-16	1	0	1
245830_at	AT1G57790		F-box family protein; similar to F-box family protein [Arabidopsis thaliana] (TAIR:AT3G56470.1); similar to F-box protei		0.0294253	1	0.111475	0.898753	0.265757	0.731476	0.0202541	1	-0.245503	0.911291	-0.119568	1	FILpWUSp
245831_at	AT1G48840		similar to unknown protein [Arabidopsis thaliana] (TAIR:AT3G18350.1); similar to unknown protein [Oryza sativa (japonica		0.756168	0.00416231	0.253054	0.409808	0.362187	0.339981	-0.00196166	1	-0.364149	0.411569	-0.381994	0.511872	CLV3pFILpWUSp
245832_at	AT1G48850		EMB1144 (EMBRYO DEFECTIVE 1144); chorismate synthase; Identical to Chorismate synthase, chloroplast precursor (EC 4.2.3.		-0.18486	0.22812	-0.00392386	1	-0.00569517	1	0.00211584	1	0.007811	1	0.111022	0.300398	CLV3pFILpWUSp
245833_at	AT1G42220		CACTA-like transposase family (Ptta/En/Spm), has a 3.7e-14 P-value blast match to At5g36655.1/81-333 CACTA-like transpos		0	1	-4.44089e-16	1	-4.44089e-16	1	4.44089e-16	1	8.88178e-16	1	0	1
245834_at	AT1G42200		CACTA-like transposase family (Ptta/En/Spm), has a 2.3e-27 P-value blast match to At5g36655.1/81-333 CACTA-like transpos		0	1	2.23583e-05	1	-4.44089e-16	1	4.44089e-16	1	8.88178e-16	1	0	1
245835_at	AT1G42190		contains domain GAG/POL/ENV POLYPROTEIN (PTHR10178); contains domain POLYPROTEIN-RELATED (PTHR10178:SF12)		0.0710608	0.348328	4.44089e-16	1	-0.0155113	0.48458	-0.015002	0.433598	0.00050932	1	0	1
245836_at	AT1G42250		replication protein-related; similar to unknown protein [Arabidopsis thaliana] (TAIR:AT2G05087.1); contains InterPro dom		-0.00203396	0.746096	4.44089e-16	1	-0.00586246	0.550062	-0.00586246	0.477934	8.88178e-16	1	0	1
245837_at	AT1G58450		peptidyl-prolyl cis-trans isomerase FKBP-type family protein; similar to ROF1 (ROTAMASE FKBP 1), FK506 binding / calmodu		0	1	4.44089e-16	1	-4.44089e-16	1	4.44089e-16	1	8.88178e-16	1	0	1
245838_at	AT1G58410		disease resistance protein (CC-NBS-LRR class), putative; Identical to Probable disease resistance protein RXW24L (RXW24L		0	1	-0.089425	0.409808	1.27185	0.15382	4.44089e-16	1	-1.27185	0.195384	0	1
245839_at	AT1G58390		disease resistance protein (CC-NBS-LRR class), putative; similar to disease resistance protein (CC-NBS-LRR class), putat		0	1	4.44089e-16	1	-4.44089e-16	1	4.44089e-16	1	8.88178e-16	1	0	1
245840_at	AT1G58420		similar to unknown protein [Arabidopsis thaliana] (TAIR:AT1G10140.1); similar to Os07g0123800 [Oryza sativa (japonica cu		-0.319868	0.353106	0.13718	0.938159	1.23192	0.0940955	0.451172	0.573979	-0.780749	0.388262	-0.266785	1	CLV3pFILpWUSp
245842_at	AT1G58430		Encodes an anther-specific proline-rich protein.		0	1	4.44089e-16	1	7.12947e-06	1	4.44089e-16	1	-7.12947e-06	1	0.000451723	1
245844_at	AT1G26170		importin beta-2 subunit family protein; similar to protein transporter [Arabidopsis thaliana] (TAIR:AT3G59020.2); simila		-0.0771628	1	-0.281705	0.307592	-0.0667473	1	-0.319611	0.47885	-0.252864	0.828049	-0.182291	1	CLV3pFILpWUSp
245845_at	AT1G26150		protein kinase; similar to protein kinase family protein [Arabidopsis thaliana] (TAIR:AT5G38560.1); similar to protein k		-0.396989	0.144236	-0.0742116	1	0.772963	0.00780281	0.664853	0.00952317	-0.10811	1	0.0548009	1	CLV3pFILpWUSp
245846_at	AT1G26130		haloacid dehalogenase-like hydrolase family protein; Identical to Putative phospholipid-transporting ATPase 12 (EC 3.6.3		-0.0826456	1	0.0296814	1	-0.122706	0.670879	-0.138521	0.519686	-0.0158151	1	0.176064	0.694886	CLV3pFILpWUSp
245847_at	AT5G11050	MYB	Member of R2R3-MYB transcription factor gene family., Member of R2R3-MYB transcription factor gene family.		0.0568827	1	0.25737	0.414392	-0.129796	0.693266	-0.147675	0.537981	-0.0178789	1	0	1
245848_at	AT5G13480		Encodes a protein with similarity to yeast Pfs2p, an mRNA processing factor. Involved in regulation of flowering time; a		-0.276073	0.166013	-0.0923298	0.905278	-0.468355	0.124401	-0.358079	0.200824	0.110276	1	0.585653	0.147449	CLV3pFILpWUSp
245849_at	AT5G13520		peptidase M1 family protein; similar to APM1 (Aminopeptidase M1) [Arabidopsis thaliana] (TAIR:AT4G33090.1); similar to l		-0.181245	0.283418	-0.0247455	1	0.157143	0.72732	-0.0207469	1	-0.17789	0.777663	0.228371	0.753069	CLV3pFILpWUSp
245850_at	AT5G13530		Stone et al. (Plant Cell, 2007, PubMed ID 17194765) suggested that this locus is misannotated, with a full open reading		-0.00641379	1	0.37566	0.275847	-4.44089e-16	1	4.44089e-16	1	8.88178e-16	1	0	1
245851_at	AT5G13540		Stone et al. (Plant Cell, 2007, PubMed ID 17194765) suggested that this locus is misannotated, with a full open reading		0.0260015	1	0.118887	0.524716	0.361334	0.428221	-0.160009	0.83028	-0.521343	0.250042	0.240502	0.934321	CLV3pFILpWUSp
245852_at	AT5G13510		ribosomal protein L10 family protein; Identical to 50S ribosomal protein L10, chloroplast precursor (CL10) (RPL10) [Arab		-0.0671198	1	0.0533046	1	-0.505754	0.260703	-0.509372	0.204923	-0.00361861	1	0.785866	0.179307	CLV3pFILpWUSp
245853_at	AT5G13500		similar to unknown protein [Arabidopsis thaliana] (TAIR:AT5G25265.1); similar to Os01g0272600 [Oryza sativa (japonica cu		0.0442038	1	0.234082	0.416086	0.444056	0.337112	0.789892	0.0466196	0.345836	0.593655	0.36913	0.692332	CLV3pFILpWUSp
245854_at	AT5G13490		Encodes mitochondrial ADP/ATP carrier		-0.0989508	0.749214	-0.0966557	0.826535	0.243601	0.8239	-0.188721	0.890686	-0.432322	0.590522	-0.0384673	1	CLV3pFILpWUSp
245855_at	AT5G13550		Encodes a sulfate transporter., Encodes a sulfate transporter.		-0.0893897	0.914135	-0.0286287	1	0.699346	0.0408563	0.25486	0.442201	-0.444486	0.235736	0.328013	0.585683	CLV3pFILpWUSp
245856_at	AT5G28240		similar to Ulp1 protease family protein [Arabidopsis thaliana] (TAIR:AT1G35770.1)		0	1	4.44089e-16	1	-4.44089e-16	1	4.44089e-16	1	8.88178e-16	1	0	1
245857_at	AT5G28270		similar to unknown protein [Arabidopsis thaliana] (TAIR:AT5G28480.1); similar to Ulp1 protease family protein [Arabidops		0	1	4.44089e-16	1	-4.44089e-16	1	4.44089e-16	1	8.88178e-16	1	0	1
245858_at	AT5G28280		pseudogene, sterol desaturase domain-containing protein, CER1-like, A.thaliana, ATCER1L19; blastp match of 55% identity		-0.0159759	0.352473	4.44089e-16	1	-4.44089e-16	1	4.44089e-16	1	8.88178e-16	1	0	1
245859_at	AT5G28290		protein kinase, putative; similar to protein kinase family protein [Arabidopsis thaliana] (TAIR:AT1G54510.1); similar to		-0.430728	0.154777	-0.024118	1	0.226801	0.903261	0.64082	0.24006	0.414019	0.678305	0.338433	0.954457	CLV3pFILpWUSp
245860_at	AT5G28310		oxidoreductase-related; similar to oxidoreductase family protein [Arabidopsis thaliana] (TAIR:AT2G45630.2); similar to O		0	1	4.44089e-16	1	-4.44089e-16	1	4.44089e-16	1	8.88178e-16	1	0	1
245861_at	AT5G28300	TRIHELIX	trihelix DNA-binding protein, putative; similar to trihelix DNA-binding protein, putative [Arabidopsis thaliana] (TAIR:A		-0.598896	0.304566	0.370575	0.676271	0.719759	0.321193	4.44089e-16	1	-0.719759	0.393348	0.506015	0.79405	WUSp
245862_at	AT5G01010		similar to emp24/gp25L/p24 [Medicago truncatula] (GB:ABE93045.1); contains InterPro domain emp24/gp25L/p24; (InterPro:IP		-0.202022	0.419701	-0.209173	0.457407	0.832644	0.0517442	0.671737	0.0798645	-0.160907	1	0.764783	0.177228	CLV3pFILpWUSp
245864_at	AT1G58070		similar to Os11g0195800 [Oryza sativa (japonica cultivar-group)] (GB:NP_001067427.1); similar to hypothetical protein LO		0.0637164	1	0.00116108	1	-4.44089e-16	1	4.44089e-16	1	8.88178e-16	1	0	1
245867_at	AT1G58080		ATP phosphoribosyl transferase, catalyses first step of histidine biosynthesis		-0.313437	0.0941073	-0.186563	0.432948	-0.0750474	1	0.0757326	1	0.15078	1	0.318947	1	CLV3pFILpWUSp
245868_at	AT1G58030		Arabidopsis thaliana amino acid permease family protein (At1g58030)		0.244971	0.196957	0.282654	0.159742	0.748849	0.0318474	0.386529	0.215035	-0.36232	0.378321	0.450366	0.35835	CLV3pFILpWUSp
245869_at	AT1G26330		similar to Quinoprotein amine dehydrogenase, beta chain-like [Medicago truncatula] (GB:ABE89249.1); contains InterPro do		0.0291546	1	0.373761	0.556606	-0.119757	1	-0.188232	0.899253	-0.0684755	1	0.335728	0.917881	CLV3pFILpWUSp
245870_at	AT1G26300		BSD domain-containing protein; similar to unknown protein [Arabidopsis thaliana] (TAIR:AT1G69030.1); similar to Os04g066		-0.0250428	1	-0.0513992	1	-0.0648585	0.887194	-0.0523261	0.927632	0.0125324	1	-0.200429	0.409506
245871_at	AT1G26290		similar to hypothetical protein LOC_Os10g23004 [Oryza sativa (japonica cultivar-group)] (GB:ABG66051.1)		-0.0721584	0.420846	0	1	-4.44089e-16	1	4.44089e-16	1	8.88178e-16	1	0.00118233	1
245873_at	AT1G26260	bHLH	basic helix-loop-helix (bHLH) family protein; similar to basic helix-loop-helix (bHLH) family protein [Arabidopsis thali		-0.944493	0.000478363	-0.691997	0.00481398	1.2166	0.0103191	0.217098	0.698077	-0.999507	0.0341692	-0.553597	0.38631	CLV3pFILpWUSp
245875_at	AT1G26240		proline-rich extensin-like family protein; similar to proline-rich extensin, putative [Arabidopsis thaliana] (TAIR:AT1G2		0	1	4.44089e-16	1	-4.44089e-16	1	4.44089e-16	1	8.88178e-16	1	0	1
245876_at	AT1G26230		chaperonin, putative; similar to chaperonin, putative [Arabidopsis thaliana] (TAIR:AT3G13470.1); similar to CPN60B (CHAP		-0.207674	0.90062	0.00827727	1	0.155694	0.907896	-0.0113111	1	-0.167005	1	-0.699631	0.201138	CLV3pFILpWUSp
245878_at	AT1G26190		phosphoribulokinase/uridine kinase family protein; similar to phosphoribulokinase/uridine kinase family protein [Arabido	FILpWUSp	-1.69377	0.000246719	-1.38684	0.00111768	2.67452	4.79771e-05	1.72998	0.00031168	-0.944537	0.0243705	-0.0573346	1	CLV3pFILpWUSp
245879_at	AT5G09420		chloroplast outer membrane translocon subunit, putative; similar to chloroplast outer membrane translocon subunit, putat	CLV3p	-0.730627	0.0055148	-0.00640835	1	-0.467724	0.192247	-1.12974	0.00292367	-0.662019	0.0852236	0.177806	1	CLV3pFILpWUSp
245880_at	AT5G09430		hydrolase; similar to hydrolase, alpha/beta fold family protein [Arabidopsis thaliana] (TAIR:AT4G39955.1); similar to hy		0	1	0.050029	0.409808	0.0375814	0.921024	0.0681175	0.512795	0.0305361	1	-0.0144079	1	WUSp
245881_at	AT5G09460	bHLH	transcription factor/ transcription regulator; similar to SAC51 (SUPPRESSOR OF ACAULIS 51), transcription factor/ transc		-0.10807	0.913428	-0.00561344	1	0.415258	0.373975	0.163377	0.849329	-0.251881	0.802459	-0.0290753	1	CLV3pFILpWUSp
245882_at	AT5G09470		mitochondrial substrate carrier family protein; similar to mitochondrial substrate carrier family protein [Arabidopsis t		0.0514445	1	0.111276	1	-0.0284966	1	0.618924	0.0881108	0.647421	0.137703	0.172795	1
245883_at	AT5G09500		40S ribosomal protein S15 (RPS15C); Identical to 40S ribosomal protein S15-3 (RPS15C) [Arabidopsis Thaliana] (GB:Q9FY65)		0	1	4.44089e-16	1	-0.34801	0.15548	-0.326584	0.140209	0.0214266	1	0	1
245884_at	AT5G09300		2-oxoisovalerate dehydrogenase, putative / 3-methyl-2-oxobutanoate dehydrogenase, putative / branched-chain alpha-keto a		-0.198558	0.700811	0.032766	1	0.0509893	1	-0.466995	0.0078533	-0.517985	0.0106306	-0.460924	0.0483069	CLV3pFILpWUSp
245885_at	AT5G09440		phosphate-responsive protein, putative; similar to phosphate-responsive protein, putative [Arabidopsis thaliana] (TAIR:A		0.130041	0.494037	0.0359768	1	-0.290392	0.433473	1.92601	5.75582e-05	2.21641	8.18469e-05	1.23357	0.00856172	CLV3pFILpWUSp
245886_at	AT5G09510		40S ribosomal protein S15 (RPS15D); Identical to 40S ribosomal protein S15-4 (RPS15D) [Arabidopsis Thaliana] (GB:Q9FY64)		-0.186096	0.381159	-0.149575	0.594984	-0.906313	0.0135975	-0.0932259	0.992379	0.813087	0.0295101	0.0363665	1	CLV3pFILpWUSp
245887_at	AT5G09390		CD2-binding protein-related; similar to nucleic acid binding [Arabidopsis thaliana] (TAIR:AT3G54230.1); similar to AT5g0		0.312907	0.0206532	0.043315	1	-0.0193449	1	-0.0751579	1	-0.055813	1	-0.0248002	1	CLV3pFILpWUSp
245888_at	AT5G09450		pentatricopeptide (PPR) repeat-containing protein; similar to pentatricopeptide (PPR) repeat-containing protein [Arabido		0.0424645	1	0.00681385	1	0.303789	0.545535	-0.233803	0.634765	-0.537592	0.25881	-0.0581439	1	CLV3pFILpWUSp
245889_at	AT5G09480		hydroxyproline-rich glycoprotein family protein; similar to hydroxyproline-rich glycoprotein family protein [Arabidopsis		0	1	4.44089e-16	1	-4.44089e-16	1	4.44089e-16	1	8.88178e-16	1	0	1
245890_at	AT5G09490		40S ribosomal protein S15 (RPS15B); Identical to 40S ribosomal protein S15-2 (RPS15B) [Arabidopsis Thaliana] (GB:Q9FY66)		0	1	4.44089e-16	1	-0.00210238	1	-0.00210238	0.960402	4.44089e-16	1	0	1
245891_at	AT5G09220		member of AAAP family		-0.428678	0.207371	-0.280932	0.52727	0.00829721	1	-0.278082	0.770378	-0.28638	0.957454	-2.04614	0.0179916	WUSp
245892_at	AT5G09370		protease inhibitor/seed storage/lipid transfer protein (LTP) family protein; similar to protease inhibitor/seed storage/		0	1	0.0440126	0.409808	-0.755033	0.486944	-0.561334	0.596912	0.193699	1	0.0554659	1
245893_at	AT5G09270		similar to conserved hypothetical protein [Medicago truncatula] (GB:ABE83174.1)		-0.0700203	1	0.0364107	1	-0.452231	0.344132	-0.0748045	1	0.377427	0.561701	-0.108048	1	CLV3pFILpWUSp
245894_at	AT5G09310		Identical to Gamma-secretase subunit PEN2-like protein [Arabidopsis Thaliana] (GB:Q9FY84); similar to presenilin enhance		0.0318734	1	0.0173251	1	-0.351999	0.272182	-0.0402499	1	0.311749	0.427973	0.744319	0.0687731	CLV3pFILpWUSp
245895_at	AT5G09230		SRT2; DNA binding; similar to SRT1 (SIRTUIN 1), DNA binding [Arabidopsis thaliana] (TAIR:AT5G55760.1); similar to Silent		0.0122787	1	-0.11111	0.883276	-0.381729	0.0415488	-0.493169	0.00734772	-0.11144	0.781768	-0.0317407	1	CLV3pFILpWUSp
245896_at	AT5G09250		putative transcriptional co-activator (KIWI) mRNA, complete	CLV3p	-0.08222	0.940622	0.0382938	1	-1.1232	0.00115661	-0.879033	0.00233424	0.24417	0.50113	-0.485273	0.174103	CLV3pFILpWUSp
245897_at	AT5G09400		potassium transporter, potassium transporter		-0.0324046	1	-0.249072	1	-4.44089e-16	1	4.44089e-16	1	8.88178e-16	1	0	1
245898_at	AT5G11020		kinase; similar to protein kinase family protein [Arabidopsis thaliana] (TAIR:AT4G32000.1); similar to putative protein		0.637131	0.0363968	0.735499	0.0234649	-0.293634	0.519422	-0.0525629	1	0.241071	0.771748	-0.373406	0.606479	CLV3pFILpWUSp
245899_at	AT5G11030		alf4-1 prevents initiation of lateral roots. Cannot be rescued by IAA. Protein belongs to a plant-specific gene family a		-0.228442	0.157641	0.116188	0.642743	-0.518003	0.160131	-0.201112	0.645999	0.31689	0.549609	0.134338	1	CLV3pFILpWUSp
245900_at	AT5G11040		similar to Os04g0502200 [Oryza sativa (japonica cultivar-group)] (GB:NP_001053234.1); similar to H0311C03.11 [Oryza sati		0.0638492	0.880866	0.133044	0.483309	-0.0768257	0.746054	-0.105162	0.478854	-0.0283362	1	0.239631	0.236902	CLV3pFILpWUSp
245901_at	AT5G11060	HB	A member of Class II KN1-like homeodomain transcription factors (together with KNAT3 and KNAT5), with greatest homology		-0.503356	0.166913	-0.670643	0.0784647	-0.672109	0.186445	0.286208	0.625055	0.958317	0.0790266	0.147321	1	CLV3pFILp
245902_at	AT5G11080		ubiquitin family protein; similar to unknown protein [Arabidopsis thaliana] (TAIR:AT5G25270.1); similar to Ubiquitin [Me		0	1	-0.0665777	0.409808	-4.44089e-16	1	4.44089e-16	1	8.88178e-16	1	0	1
245903_at	AT5G11100		C2 domain-containing protein; similar to C2 domain-containing protein [Arabidopsis thaliana] (TAIR:AT1G05500.1); similar		-0.181691	0.103572	4.44089e-16	1	-0.108409	1	-0.108409	1	4.44089e-16	1	-0.463719	0.555483
245904_at	AT5G11110		Encodes a protein with putative sucrose-phosphate synthase activity.	CLV3p	-0.0805952	1	0.12167	0.935192	-1.2098	0.000318856	-1.64391	1.75719e-05	-0.43411	0.0854042	-0.182787	0.756592	CLV3pFILpWUSp
245905_at	AT5G11090		serine-rich protein-related; similar to serine-rich protein-related [Arabidopsis thaliana] (TAIR:AT5G25280.2); similar t		-0.200952	0.940432	-0.338452	0.723781	-0.509644	0.0864921	-0.529814	0.051509	-0.0201696	1	-0.174294	0.946082	CLV3pFILpWUSp
245906_at	AT5G11070		similar to unknown protein [Arabidopsis thaliana] (TAIR:AT5G35090.1)		-0.35871	0.427566	-0.268645	0.692872	0.465559	0.287138	-0.707366	0.0635257	-1.17292	0.013837	-2.81404	0.000266791	CLV3pFILpWUSp
245907_at	AT5G09340		ubiquitin, putative; similar to UBQ12 (UBIQUITIN 12) [Arabidopsis thaliana] (TAIR:AT1G55060.1); contains InterPro domain		0	1	4.44089e-16	1	-4.44089e-16	1	4.44089e-16	1	8.88178e-16	1	0	1
245908_at	AT5G09360		putative laccase, a member of laccase family of genes (17 members in Arabidopsis).		0	1	0.00568939	0.484566	-0.276767	0.222781	-0.237359	0.257058	0.0394079	1	0	1
245909_at	AT5G09380		DNA-directed RNA polymerase III RPC4 family protein; similar to DNA-directed RNA polymerase [Arabidopsis thaliana] (TAIR		0.0340377	1	-0.240827	0.421749	0.183518	1	-1.31132	0.111688	-1.49484	0.131419	-0.985332	0.510491	CLV3pFILpWUSp
245910_at	AT5G09410	CAMTA	calmodulin-binding protein, similar to another ethylene-upregulated calmodulin-binding protein ER1 GI:11612392 from (Nic		0.113385	0.431773	0.0136827	1	-0.621688	0.0352526	-0.273323	0.326263	0.348365	0.292802	-0.151817	1	CLV3pFILpWUSp
245911_at	AT5G19690		encodes an oligosaccharyl transferase involved response to high salt. Mutants are hypersensitive to high salt conditions		-0.0877382	0.59756	0.128906	0.409808	0.590245	0.0427129	0.941719	0.00234275	0.351475	0.283369	0.370223	0.378685	CLV3pFILpWUSp
245912_at	AT5G19600		Encodes sulfate transporter Sultr3;5.		0	1	0.0079643	0.444431	-4.44089e-16	1	4.44089e-16	1	8.88178e-16	1	0	1
245913_at	AT5G19860		similar to unknown protein [Arabidopsis thaliana] (TAIR:AT1G55265.1); similar to Protein of unknown function DUF538 [Med		0.163742	0.518505	-0.0160369	1	0.404852	0.824588	0.866377	0.315117	0.461525	0.886487	0.721433	0.736439	CLV3pFILpWUSp
245914_at	AT5G19620		AtOEP80 is paralog to the chloroplastic protein translocation channel Toc75		-0.0541519	0.966498	0.209899	0.208274	-0.212013	0.582074	-0.124955	0.8242	0.0870583	1	-0.242193	0.757224	CLV3pFILpWUSp
245917_at	AT5G28740		transcription-coupled DNA repair protein-related; similar to crooked neck protein, putative / cell cycle protein, putati		-0.15728	0.454025	-0.0155075	1	0.396274	0.499535	0.402874	0.42315	0.00660011	1	-0.352546	0.839738	CLV3pFILpWUSp
245918_at	AT5G28760		similar to unknown protein [Arabidopsis thaliana] (TAIR:AT5G27160.1); similar to ring-infested erythrocyte surface antig		0	1	4.44089e-16	1	-4.44089e-16	1	4.44089e-16	1	8.88178e-16	1	0	1
245919_at	AT5G28780		similar to unknown protein [Arabidopsis thaliana] (TAIR:AT1G54430.1); similar to expressed protein [Oryza sativa (japoni		0	1	4.44089e-16	1	-4.44089e-16	1	4.44089e-16	1	8.88178e-16	1	0	1
245920_at	AT5G28790		unknown protein		0	1	4.44089e-16	1	-4.44089e-16	1	4.44089e-16	1	8.88178e-16	1	0	1
245921_at	AT5G28800		unknown protein		0	1	4.44089e-16	1	-4.44089e-16	1	4.44089e-16	1	8.88178e-16	1	0	1
245922_at	AT5G28810		similar to Ulp1 protease family protein [Arabidopsis thaliana] (TAIR:AT4G08430.1); similar to Ulp1 protease family prote		0	1	-8.14118e-05	1	-4.44089e-16	1	4.44089e-16	1	8.88178e-16	1	0	1
245923_at	AT5G28820		similar to unknown protein [Arabidopsis thaliana] (TAIR:AT5G27260.1)		-0.0812881	0.415031	4.44089e-16	1	-4.44089e-16	1	4.44089e-16	1	8.88178e-16	1	0	1
245924_at	AT5G28750		thylakoid assembly protein, putative; similar to HCF106 (High chlorophyll fluorescence 106) [Arabidopsis thaliana] (TAIR		0.0414556	1	-0.0161718	1	-0.169157	0.751697	-0.0773865	1	0.0917708	1	-0.413516	0.394616	CLV3pFILpWUSp
245925_at	AT5G28770	bZIP	bZIP protein BZO2H3 mRNA, partial cds, bZIP protein BZO2H3 mRNA, partial cds		0.93464	0.0845303	0.037662	1	1.10163	0.118215	-0.491047	0.494116	-1.59267	0.0378259	-0.469778	0.8649	CLV3pFILpWUSp
245926_at	AT5G24740		similar to C2 domain-containing protein [Arabidopsis thaliana] (TAIR:AT1G48090.2); similar to hypothetical protein MtrDR		-0.157321	0.42559	-0.195004	0.360078	-0.257396	0.317035	-0.365294	0.0957394	-0.107898	0.972044	-0.0835057	1	CLV3pFILpWUSp
245927_at	AT5G24750		similar to UDP-glucose:sterol glucosyltransferase, putative [Arabidopsis thaliana] (TAIR:AT1G43620.3); similar to Os02g0		0	1	-0.00436217	1	0.332867	0.049602	0.0438466	1	-0.28902	0.11034	-0.0909078	0.989175	FILpWUSp
245929_at	AT5G24760		alcohol dehydrogenase, putative; similar to ADH1 (ALCOHOL DEHYDROGENASE 1), alcohol dehydrogenase [Arabidopsis thaliana]		0.24255	0.691005	1.00156	0.0176064	0.54998	0.0604658	0.885629	0.00365923	0.335649	0.329035	-0.532943	0.171347	CLV3pFILpWUSp
245930_at	AT5G09240		transcriptional coactivator p15 (PC4) family protein; similar to KIWI, DNA binding / transcription coactivator [Arabidop	CLV3p	-0.280081	0.251986	0.143274	0.748985	-1.33095	0.000386805	-1.4746	8.52103e-05	-0.143648	0.855845	-0.119293	1	CLV3pFILpWUSp
245931_at	AT5G09280		pectate lyase family protein; similar to pectate lyase family protein [Arabidopsis thaliana] (TAIR:AT1G30350.1); similar		0	1	4.44089e-16	1	-4.44089e-16	1	4.44089e-16	1	8.88178e-16	1	0	1
245932_at	AT5G09290		3'(2'),5'-bisphosphate nucleotidase, putative / inositol polyphosphate 1-phosphatase, putative; Identical to Probable SA		0	1	0.0475649	0.901563	-0.00793314	0.513234	-0.00793314	0.443835	4.44089e-16	1	0	1
245933_at	AT5G09320		vacuolar sorting protein 9 domain-containing protein / VPS9 domain-containing protein; similar to vacuolar sorting prote		0.555987	0.0070158	0.0692954	1	-0.430361	0.260314	0.177804	0.726622	0.608165	0.131419	0.000633012	1
245934_at	AT5G09330	NAC	ANAC082 (Arabidopsis NAC domain containing protein 82); transcription factor; similar to ANAC103 (Arabidopsis NAC domain		0.0962525	0.90062	-0.233418	0.41319	-0.0516696	1	0.170346	0.501178	0.222016	0.516907	-0.122872	1	CLV3pFILpWUSp
245935_at	AT5G19840		transcription factor jumonji (jmjC) domain-containing protein; similar to transcription factor jumonji (jmjC) domain-con		-0.0198688	1	0.490476	0.201619	-0.164238	0.339981	-0.160078	0.296729	0.00416064	1	0.00909691	1	CLV3pFILpWUSp
245936_at	AT5G19850		hydrolase, alpha/beta fold family protein; similar to hydrolase, alpha/beta fold family protein [Arabidopsis thaliana] (		0.0972522	0.884909	0.0931877	0.960125	-0.0856055	1	-0.521467	0.338758	-0.435862	0.610301	-0.256617	1	CLV3pFILpWUSp
245937_at	AT5G19750		peroxisomal membrane 22 kDa family protein; similar to peroxisomal membrane protein 22 kDa, putative [Arabidopsis thalia		-0.0245779	1	0.101294	0.658334	0.377935	0.567845	0.368572	0.508568	-0.0093629	1	0.445561	0.719659	CLV3pFILpWUSp
245938_at	AT5G19680		leucine-rich repeat family protein; similar to leucine-rich repeat family protein [Arabidopsis thaliana] (TAIR:AT3G15410		-0.0222569	1	0.0621643	0.96819	0.308706	0.492859	-0.0545755	1	-0.363282	0.49161	0.0447963	1	CLV3pFILpWUSp
245939_at	AT5G19760		dicarboxylate/tricarboxylate carrier (DTC); similar to mitochondrial substrate carrier family protein [Arabidopsis thali		-0.299683	0.178813	-0.057845	1	0.720757	0.0222721	0.616533	0.028044	-0.104224	1	0.00361775	1	CLV3pFILpWUSp
245940_at	AT5G19630		similar to Esterase/lipase/thioesterase [Medicago truncatula] (GB:ABE92731.1); contains InterPro domain Esterase/lipase/		0.117954	0.692978	0.241949	0.279843	-0.00941867	1	0.381655	0.664655	0.391074	0.854556	0.103718	1	CLV3pFILpWUSp
245941_at	AT5G19820		EMB2734 (EMBRYO DEFECTIVE 2734); lyase; similar to importin beta-2 subunit family protein [Arabidopsis thaliana] (TAIR:A		-0.179136	0.780843	-0.332	0.434078	0.59796	0.345351	0.547982	0.342218	-0.0499781	1	0.0959008	1	CLV3pFILpWUSp
245942_at	AT5G19490		repressor protein-related; similar to transcription factor, putative [Arabidopsis thaliana] (TAIR:AT3G12480.1); similar		0.207566	0.563641	0.228832	0.560696	-0.00720272	1	-0.114659	0.424788	-0.107457	0.65012	-0.117069	0.736755
245943_at	AT5G19500		tryptophan/tyrosine permease family protein; similar to tryptophan/tyrosine permease family protein [Arabidopsis thalian		0.107209	0.953766	0.416101	0.191607	-0.250106	0.562956	-0.303941	0.400443	-0.0538353	1	0.0651736	1	CLV3pWUSp
245944_at	AT5G19520		mechanosensitive ion channel domain-containing protein / MS ion channel domain-containing protein; similar to mechanosen		0	1	-0.0179757	0.41149	-4.44089e-16	1	4.44089e-16	1	8.88178e-16	1	0	1
245945_at	AT5G19560		Encodes a member of KPP-like gene family, homolog of KPP (kinase partner protein) gene in tomato. Also a member of the		0	1	-0.0325951	0.409808	-4.44089e-16	1	4.44089e-16	1	8.88178e-16	1	0	1
245946_at	AT5G19580		glyoxal oxidase-related; similar to glyoxal oxidase-related [Arabidopsis thaliana] (TAIR:AT1G67290.1); similar to Os01g0		0	1	-0.0150999	0.412004	-0.109964	0.477244	-0.109964	0.41114	4.44089e-16	1	0	1
245947_at	AT5G19530		Encodes a spermine synthase. Required for internode elongation and vascular development, specifically in the mechanism	FILpWUSp	-0.037257	1	0.185185	0.464462	2.8798	0.000121546	5.42529	7.14346e-07	2.54549	0.000333171	-0.29832	0.901492	FILp
245948_at	AT5G19540		similar to Os08g0387500 [Oryza sativa (japonica cultivar-group)] (GB:NP_001061714.1); similar to unknown [Striga asiatic	WUSp	0.0104918	1	0.321842	0.127793	1.02994	0.00372929	0.22748	0.447364	-0.802456	0.0177987	0.264893	0.670132	CLV3pFILpWUSp
245949_at	AT5G19510		elongation factor 1B alpha-subunit 2 (eEF1Balpha2); Identical to Elongation factor 1-beta 2 (EF-1-beta 2) (Elongation fa		0.0311761	1	-0.210155	0.0662592	0.483827	0.330001	0.740467	0.0800033	0.25664	0.846716	0.328177	0.827017	CLV3pFILpWUSp
245950_at	AT5G19570		similar to Os05g0188300 [Oryza sativa (japonica cultivar-group)] (GB:NP_001054840.1); similar to hypothetical protein DD		0.14802	0.688605	0.143299	0.772006	-0.143904	1	0.305927	0.745086	0.449831	0.704022	0.691085	0.532878	CLV3pFILpWUSp
245951_at	AT5G19550		Nitrogen metabolism. Major cytosolic isoenzyme controlling aspartate biosynthesis in the light.		-0.36385	0.853444	-0.524413	0.701632	0.0907192	1	0.131184	1	0.0404652	1	0.671563	0.409089	CLV3pFILpWUSp
245952_at	AT5G28500		similar to unknown protein [Arabidopsis thaliana] (TAIR:AT3G04550.1); similar to Os10g0445600 [Oryza sativa (japonica cu		-0.158314	0.874382	0.0993351	1	0.985179	0.00186723	0.871465	0.00187704	-0.113714	0.969557	0.445248	0.194894	CLV3pFILpWUSp
245953_at	AT5G28520		similar to jacalin lectin family protein [Arabidopsis thaliana] (TAIR:AT1G33790.1); similar to jasmonate inducible prote		0	1	4.44089e-16	1	-4.44089e-16	1	4.44089e-16	1	8.88178e-16	1	0	1
245954_at	AT5G28530		FRS10 (FAR1-RELATED SEQUENCE 10); zinc ion binding; similar to FRS11 (FAR1-RELATED SEQUENCE 11), zinc ion binding [Arabi		-0.185176	0.623489	-0.0324518	1	-0.356023	0.297025	-0.402928	0.175672	-0.0469047	1	-0.21451	0.872917	CLV3pFILpWUSp
245955_at	AT5G28510		glycosyl hydrolase family 1 protein; similar to beta-glucosidase (PSR3.2) [Arabidopsis thaliana] (TAIR:AT1G66270.1); sim		-0.0208363	0.480227	0.00338147	1	0.024908	0.866423	0.0299979	0.697496	0.00508994	1	0	1
245957_at	AT5G19590		similar to unknown protein [Arabidopsis thaliana] (TAIR:AT4G02360.1); similar to protein of unknown function [Oryza sati		0.134624	0.668709	-0.0251097	1	0.31131	1	1.06063	0.305088	0.749325	0.69146	0.777217	0.811227	CLV3pFILpWUSp
245958_at	AT5G19610		sec7 domain-containing protein; similar to GN (GNOM) [Arabidopsis thaliana] (TAIR:AT1G13980.1); similar to pattern forma		0	1	4.44089e-16	1	-4.44089e-16	1	4.44089e-16	1	8.88178e-16	1	0	1
245959_at	AT5G19640		proton-dependent oligopeptide transport (POT) family protein; similar to proton-dependent oligopeptide transport (POT) f		0	1	4.44089e-16	1	-4.44089e-16	1	4.44089e-16	1	8.88178e-16	1	0	1
245960_at	AT5G19660		subtilase family protein; similar to subtilase [Arabidopsis thaliana] (TAIR:AT1G20160.2); similar to LOC511682 protein [		0.0449806	1	-0.00164374	1	-0.00936092	1	0.0298363	1	0.0391972	1	-0.167443	0.46533	CLV3pFILpWUSp
245961_at	AT5G19670		exostosin family protein; similar to exostosin family protein [Arabidopsis thaliana] (TAIR:AT5G25820.1); similar to exos		0.296274	0.0109065	0.315171	0.0105849	-1.14493	0.0263662	-0.999141	0.0302457	0.14579	1	0.786831	0.251489	CLV3pFILpWUSp
245962_at	AT5G19700		MATE efflux protein-related; similar to MATE efflux protein-related [Arabidopsis thaliana] (TAIR:AT4G29140.1); similar t		0	1	4.44089e-16	1	-4.44089e-16	1	0.203732	0.41114	0.203732	0.581342	0	1
245963_at	AT5G19710		similar to AHP4 (HPT PHOSPHOTRANSMITTER 4), histidine phosphotransfer kinase/ transferase, transferring phosphorus-conta		0	1	-0.000499862	1	-4.44089e-16	1	4.44089e-16	1	8.88178e-16	1	0	1
245964_at	AT5G19720		tRNA synthetase class I (E and Q) family protein; similar to OVA9 (OVULE ABORTION 9), glutamine-tRNA ligase [Arabidopsis		0.101675	0.577795	0.00264357	1	-0.281132	0.321923	-0.293272	0.239684	-0.0121393	1	0.134194	1
245965_at	AT5G19730		pectinesterase family protein; similar to pectinesterase family protein [Arabidopsis thaliana] (TAIR:AT5G47500.1); simil	FILpWUSp	-0.481186	0.147966	-0.188964	0.79865	4.29197	0.00272082	5.7927	0.000203499	1.50073	0.264665	0.261577	1	FILpWUSp
245966_at	AT5G19790	AP2_EREBP	encodes a member of the ERF (ethylene response factor) subfamily B-6 of ERF/AP2 transcription factor family (RAP2.11). T		0	1	4.44089e-16	1	-0.00650407	0.729192	-0.00650407	0.655206	8.88178e-16	1	0	1
245967_at	AT5G19800		hydroxyproline-rich glycoprotein family protein; similar to proline-rich family protein [Arabidopsis thaliana] (TAIR:AT3		0	1	4.44089e-16	1	-0.131104	0.584375	-0.0417928	1	0.089311	0.949635	0	1
245968_at	AT5G19810		proline-rich extensin-like family protein; similar to proline-rich extensin, putative [Arabidopsis thaliana] (TAIR:AT1G2		-0.141165	0.522587	0.00118315	1	-1.30536	0.0682626	-0.147475	1	1.15788	0.135433	0.964894	0.349582
245969_at	AT5G19830		aminoacyl-tRNA hydrolase; similar to peptidyl-tRNA hydrolase family protein [Arabidopsis thaliana] (TAIR:AT5G16140.2); s		-0.134654	0.590361	-0.0325692	1	-0.131535	0.793429	-0.1419	0.680181	-0.0103651	1	-0.227652	0.713317	CLV3pFILpWUSp
245970_at	AT5G20710		BGAL7 (beta-galactosidase 7); beta-galactosidase; similar to BGAL1 (BETA GALACTOSIDASE 1), beta-galactosidase [Arabidops		0.0126325	0.537419	4.44089e-16	1	0.000442416	1	0.000442416	1	8.88178e-16	1	0	1
245971_at	AT5G20730	ARF	Encodes an auxin-regulated transcriptional activator. Activates expression of IAA1 and IAA9 in the presence of auxin. Mu		-0.19615	0.294699	-0.189672	0.374819	-0.503305	0.0887706	-0.584413	0.0333289	-0.0811083	1	0.291668	0.580931	CLV3pFILpWUSp
245972_at	AT5G20680		similar to unknown protein [Arabidopsis thaliana] (TAIR:AT5G64020.1); similar to Os11g0241900 [Oryza sativa (japonica cu		-0.137619	0.625163	-0.341979	0.113721	-0.00257251	1	0.153658	0.691018	0.156231	0.885436	0.830741	0.040384	CLV3pFILpWUSp
245973_at	AT5G32490		pseudogene, hypothetical protein		0	1	4.44089e-16	1	-4.44089e-16	1	4.44089e-16	1	8.88178e-16	1	0	1
245975_at	AT5G13070		MSF1-like family protein; similar to hypothetical protein DDBDRAFT_0188914 [Dictyostelium discoideum AX4] (GB:XP_635610.		0.0840485	0.911553	-0.160356	0.59155	-0.458697	0.0345686	-0.43109	0.0287405	0.0276066	1	0.226095	0.514693	CLV3pFILpWUSp
245976_at	AT5G13080	WRKY	member of WRKY Transcription Factor; Group II-c, member of WRKY Transcription Factor; Group II-c		0	1	-2.02671	0.000115233	-4.44089e-16	1	4.44089e-16	1	8.88178e-16	1	0	1
245977_at	AT5G13110		Encodes a plastidic glucose-6-phosphate dehydrogenase that is sensitive to reduction by DTT and whose mRNA is most highl		0.389881	0.0437493	-0.313818	0.134499	-0.192685	0.651379	-0.470071	0.098297	-0.277386	0.532134	-0.361087	0.467435	CLV3pFILpWUSp
245978_at	AT5G13130		ATP binding; similar to ATP-binding region, ATPase-like domain-containing protein [Arabidopsis thaliana] (TAIR:AT4G24970		0	1	4.44089e-16	1	-0.00173851	0.909623	-0.00173851	0.849169	8.88178e-16	1	0	1
245979_at	AT5G13150		A member of EXO70 gene family, putative exocyst subunits, conserved in land plants. Arabidopsis thaliana contains 23 put		0	1	4.44089e-16	1	-4.44089e-16	1	4.44089e-16	1	8.88178e-16	1	0	1
245980_at	AT5G13140		similar to unknown protein [Arabidopsis thaliana] (TAIR:AT3G26960.1); similar to Os09g0508200 [Oryza sativa (japonica cu	FILpWUSp	-0.563721	0.0258368	-0.374057	0.177725	6.07991	9.31032e-08	7.6484	7.29796e-09	1.56848	0.00074141	0.346544	0.536749	FILpWUSp
245981_at	AT5G13100		similar to Os01g0102500 [Oryza sativa (japonica cultivar-group)] (GB:NP_001041749.1); contains domain no description (G3		0.34462	0.0858773	0.318408	0.147082	1.03471	0.052839	-0.187702	0.885456	-1.22241	0.0341692	-0.449032	0.695377	CLV3pFILpWUSp
245982_at	AT5G13170		nodulin MtN3 family protein; similar to MTN3 (ARABIDOPSIS HOMOLOG OF MEDICAGO TRUNCATULA MTN3) [Arabidopsis thaliana] (T		0	1	4.44089e-16	1	-0.170384	0.458492	-0.170384	0.396013	4.44089e-16	1	0	1
245983_at	AT5G13050		5-Formyltetrahydrofolate cycloligase (5-CHO-THF cycloligase - AT5G13050.1) regulates/influences under photorespiratory c		0.280226	0.422784	-0.0240811	1	-0.420821	0.154661	-0.224117	0.442782	0.196704	0.717262	0.259855	0.666996	CLV3pFILpWUSp
245984_at	AT5G13090		similar to unknown protein [Arabidopsis thaliana] (TAIR:AT1G24270.1); similar to hypothetical protein [Oryza sativa (jap		0.227919	0.318382	0.0986311	0.901187	0.75111	0.149096	0.216849	0.803953	-0.534261	0.409644	0.211284	1	CLV3pFILpWUSp
245985_at	AT5G13120		peptidyl-prolyl cis-trans isomerase cyclophilin-type family protein; Identical to Peptidyl-prolyl cis-trans isomerase CY		-0.0822428	0.663823	0.193211	0.167687	0.0997256	1	0.195992	0.766383	0.0962665	1	0.323247	0.795296	CLV3pFILpWUSp
245986_at	AT5G13160		Mutant is defective in perception of Pseudomonas syringae avirulence gene avrPphB. Encodes a putative serine-threonine k		0.257403	0.349835	0.142919	0.800915	0.601321	0.0206541	-0.118048	0.725875	-0.719369	0.0110148	-0.433362	0.191041	CLV3pFILpWUSp
245987_at	AT5G13180	NAC	ANAC083 (Arabidopsis NAC domain containing protein 83); transcription factor; similar to ANAC041 (Arabidopsis NAC domain		-1.2643	0.000363008	-1.04869	0.00164262	0.461817	0.402198	-0.695674	0.119955	-1.15749	0.0325476	-0.840999	0.21115
245988_at	AT5G20610		similar to unknown protein [Arabidopsis thaliana] (TAIR:AT5G26160.1); similar to unknown protein [Oryza sativa (japonica	CLV3p	0.422532	0.0468008	0.198444	0.471252	-0.332706	0.202041	-1.02117	0.000791139	-0.688463	0.0177359	-0.24912	0.599925	CLV3pFILpWUSp
245989_s_at	AT5G20620		encodes a ubiquitin polyprotein., encodes a ubiquitin polyprotein.		-0.350626	0.459492	-0.129613	1	-0.150476	0.978684	-0.501555	0.243402	-0.351079	0.626125	0.194243	1	CLV3pFILpWUSp
245990_at	AT5G20640		similar to unknown protein [Arabidopsis thaliana] (TAIR:AT2G05910.1); similar to Os03g0179700 [Oryza sativa (japonica cu	CLV3pFILp	-0.483103	0.242211	0.192279	0.884754	-1.24714	0.00140692	0.121285	0.832339	1.36842	0.00102502	0.029664	1
245991_at	AT5G20660		24 kDa vacuolar protein, putative; similar to peptidase [Arabidopsis thaliana] (TAIR:AT1G67420.1); similar to OSJNBb0061		0.0333489	1	-0.125164	0.855506	0.532602	0.0994347	0.0686764	1	-0.463925	0.194618	-0.235607	0.803868	CLV3pFILpWUSp
245992_at	AT5G20690		leucine-rich repeat transmembrane protein kinase, putative; similar to leucine-rich repeat transmembrane protein kinase,		0	1	4.44089e-16	1	0.000977694	1	4.44089e-16	1	-0.000977694	1	0	1
245993_at	AT5G20700		senescence-associated protein-related; similar to senescence-associated protein-related [Arabidopsis thaliana] (TAIR:AT1	FILpWUSp	1.02769	0.0317577	1.00055	0.04803	4.24125	0.000472404	4.71753	0.000104888	0.47628	0.852364	-0.43264	1	FILpWUSp
245994_at	AT5G20760		similar to unknown protein [Arabidopsis thaliana] (TAIR:AT3G42700.1); similar to hypothetical protein 40.t00047 [Brassic		0.226509	0.267316	0.0826993	0.943305	-0.16084	0.373651	-0.086272	0.674984	0.0745678	0.965451	0.207195	0.400815
245995_at	AT5G20770		similar to unknown protein [Arabidopsis thaliana] (TAIR:AT5G34820.1); similar to hypothetical protein 40.t00047 [Brassic		0	1	4.44089e-16	1	-4.44089e-16	1	4.44089e-16	1	8.88178e-16	1	0	1
245996_at	AT5G20800		pseudogene, similar to putative reverse transcriptase, predicted non-LTR reverse ranscriptase sequence fragments; blastp		0	1	4.44089e-16	1	-4.44089e-16	1	4.44089e-16	1	8.88178e-16	1	0	1
245997_at	AT5G20810		auxin-responsive protein, putative / small auxin up RNA (SAUR_B); similar to auxin-responsive protein-related [Arabidops		-0.000315436	1	0.0971384	0.947992	-0.431451	0.377406	-0.936527	0.0254626	-0.505076	0.340603	-0.0256693	1	CLV3pWUSp
245998_at	AT5G20830		Encodes a protein with sucrose synthase activity (SUS1)., Encodes a protein with sucrose synthase activity (SUS1).		0.971434	0.00586823	0.292477	0.508905	1.98066	0.0113196	0.663436	0.344642	-1.31723	0.0881499	0.266114	1	CLV3pFILpWUSp
245999_at	AT5G20650		encodes a member of copper transporter family and functionally complements a high affinity copper transporter mutant in		-0.350877	0.00435144	-0.320365	0.0103546	0.203644	0.812049	0.887244	0.0303387	0.683599	0.154025	0.919788	0.113408	CLV3pFILpWUSp
246000_at	AT5G20820		auxin-responsive protein-related; similar to auxin-responsive protein-related [Arabidopsis thaliana] (TAIR:AT1G72430.1);		0	1	4.44089e-16	1	-0.100501	0.484039	-0.100501	0.416479	8.88178e-16	1	0	1
246001_at	AT5G20790		similar to unknown protein [Arabidopsis thaliana] (TAIR:AT3G43110.1); similar to conserved hypothetical protein [Medicag		-0.023958	1	0.652382	0.597425	-4.44089e-16	1	4.44089e-16	1	8.88178e-16	1	0.646026	0.513956
246002_at	AT5G20740		invertase/pectin methylesterase inhibitor family protein; similar to invertase/pectin methylesterase inhibitor family pr	FILpWUSp	-0.613548	0.221993	-0.000838878	1	1.57223	0.00409412	1.6336	0.00168269	0.0613737	1	0.420425	0.654775
246003_at	AT5G20720		Encodes a chloroplast co-chaperonin with similarity to CPN21 from spinach, E.coli GroES.		-0.280758	0.0278094	-0.377332	0.00754696	0.419874	0.0485169	0.490557	0.015095	0.0706837	1	0.307875	0.302485	CLV3pFILpWUSp
246004_at	AT5G20630		Encodes a germin-like protein.	WUSp	-0.251752	1	-0.475598	0.842861	3.51223	0.00151916	0.00155814	1	-3.51068	0.00196247	0.173283	1	WUSp
246005_at	AT5G08415		lipoic acid synthase family protein; similar to LIP1 (Lipoic acid synthase 1), lipoic acid synthase [Arabidopsis thalian		0.0726842	0.777593	0.213687	0.14754	-0.0607621	1	-0.324641	0.27445	-0.263879	0.568924	-0.381502	0.42483	CLV3pFILpWUSp
246006_at	AT5G08290		Encodes Dim1 homolog., Encodes Dim1 homolog.		-0.0300609	1	0.0830419	0.569333	-0.255445	0.599939	-0.23536	0.575715	0.0200851	1	0.269636	0.830636	CLV3pFILpWUSp
246007_at	AT5G08410		FTRA2 (ferredoxin/thioredoxin reductase subunit A (variable subunit) 2); ferredoxin:thioredoxin reductase; similar to FT		0.356292	0.157187	0.047399	1	-0.661225	0.00782186	-0.68123	0.0035472	-0.0200054	1	-0.0520708	1	CLV3pFILpWUSp
246008_at	AT5G08320		similar to unknown protein [Oryza sativa (japonica cultivar-group)] (GB:BAD25105.1); contains domain gb def: Hypothetica		0.329064	0.466326	-0.129079	1	-0.39958	0.331222	-0.168862	0.779113	0.230718	0.793042	-0.309298	0.740082	CLV3pFILpWUSp
246009_at	AT5G08335		ATSTE14B (PRENYLCYSTEINE ALPHA-CARBOXYL METHYLTRANSFERASE); protein-S-isoprenylcysteine O-methyltransferase; similar to		-0.0395426	1	-0.189912	0.427261	0.301239	0.482586	0.264092	0.487111	-0.0371469	1	-0.288875	0.766621	CLV3pFILpWUSp
246010_at	AT5G08440		similar to unknown protein [Arabidopsis thaliana] (TAIR:AT5G23490.1); similar to Os05g0100900 [Oryza sativa (japonica cu		-0.145644	0.780843	0.0110342	1	0.132726	1	-0.31066	0.712588	-0.443386	0.684995	0.00581483	1	WUSp
246011_at	AT5G08330	TCP	TCP family transcription factor, putative; similar to TCP family transcription factor, putative [Arabidopsis thaliana] (	FILpWUSp	-0.0821952	0.966642	0.647543	0.00941407	2.09985	0.00519182	1.98973	0.00368099	-0.110124	1	0.422657	0.886861	FILpWUSp
246012_at	AT5G10650		zinc finger (C3HC4-type RING finger) family protein; similar to zinc finger (C3HC4-type RING finger) family protein [Ara		0.600002	0.107437	-0.0675963	1	0.675324	0.264853	0.22189	0.853745	-0.453434	0.616634	-0.829092	0.322686	FILpWUSp
246013_at	AT5G10660		calmodulin-binding protein-related; similar to unknown protein [Arabidopsis thaliana] (TAIR:AT5G24880.1); similar to ret		0	1	4.44089e-16	1	-4.44089e-16	1	0.000728344	1	0.000728344	1	0	1
246014_at	AT5G10680		calmodulin-binding protein-related; similar to AHK5 (CYTOKININ INDEPENDENT 2) [Arabidopsis thaliana] (TAIR:AT5G10720.1);		0.00385236	0.50697	4.44089e-16	1	-4.44089e-16	1	0.0215407	0.411587	0.0215407	0.584922	0	1
246015_at	AT5G10700		protein tyrosine phosphatase; similar to hypothetical protein LOC563207 [Danio rerio] (GB:NP_001025446.1); similar to Os		-0.092906	0.953866	0.0363719	1	-0.0260094	0.28946	4.44089e-16	1	0.0260094	0.357385	0.357148	1.01073e-06	FILpWUSp
246016_at	AT5G10720		member of Histidine Kinase		0	1	-0.0396628	1	-0.362938	0.483509	-0.204946	0.759191	0.157992	1	-0.197734	1
246017_at	AT5G10730		catalytic/ coenzyme binding; similar to dehydrogenase-related [Arabidopsis thaliana] (TAIR:AT5G15910.1); similar to hypo		0.365363	0.0390004	0.277737	0.149338	0.117741	0.81113	-0.243743	0.319786	-0.361483	0.197603	0.160151	0.900561	CLV3pFILpWUSp
246018_at	AT5G10695		similar to unknown protein [Arabidopsis thaliana] (TAIR:AT5G57123.1); similar to conserved hypothetical protein [Medicag		0.650315	0.0574198	0.609969	0.097199	1.06514	0.0231358	-0.797344	0.0511363	-1.86248	0.00156891	-4.6286	1.53924e-05	CLV3pFILpWUSp
246019_at	AT5G10690		pentatricopeptide (PPR) repeat-containing protein / CBS domain-containing protein; similar to binding [Arabidopsis thali		0.0206591	1	0.0805953	1	0.00842325	1	-0.506248	0.0966435	-0.514671	0.16346	0.11824	1	CLV3pFILpWUSp
246020_at	AT5G10710		similar to conserved hypothetical protein [Medicago truncatula] (GB:ABE80411.1)		0.0844102	0.547351	0.0974576	0.510317	-0.613441	0.0592136	-0.580669	0.0496174	0.0327722	1	-0.472824	0.303745	CLV3pFILpWUSp
246021_at	AT5G21100		L-ascorbate oxidase, putative; similar to L-ascorbate oxidase/ copper ion binding [Arabidopsis thaliana] (TAIR:AT5G21105		-1.43419	0.000911931	-0.949637	0.0151928	0.343545	0.550772	0.372749	0.431483	0.0292046	1	0.283466	0.941863
246022_at	AT5G21110		contains domain ENGULFMENT AND CELL MOTILITY (PTHR12771); contains domain CELL MOTILITY PROTEIN RELATED (PTHR12771:SF3)		0	1	4.44089e-16	1	-0.756875	0.251838	-0.971658	0.0943575	-0.214783	1	0	1	CLV3pFILpWUSp
246023_at	AT5G21120	EIL	ethylene-insensitive3-like2 (EIL2)		0	1	4.44089e-16	1	-4.44089e-16	1	4.44089e-16	1	8.88178e-16	1	0	1
246024_at	AT5G21130		similar to harpin-induced protein-related / HIN1-related / harpin-responsive protein-related [Arabidopsis thaliana] (TAI		0	1	4.44089e-16	1	-4.44089e-16	1	4.44089e-16	1	8.88178e-16	1	0	1
246025_at	AT5G21150		PAZ domain-containing protein / piwi domain-containing protein; similar to PAZ domain-containing protein / piwi domain-c	FILp	0.117814	0.5486	4.44089e-16	1	-0.197223	0.823292	2.19172	0.000168612	2.38894	0.000287302	0.578536	0.360702	FILp
246026_at	AT5G21070		similar to Os01g0277700 [Oryza sativa (japonica cultivar-group)] (GB:NP_001042737.1); similar to unknown protein [Oryza		-0.09164	0.978333	0.772144	0.00750618	-0.175881	0.721057	-0.515115	0.0776618	-0.339234	0.392654	0.16311	1	CLV3pFILpWUSp
246027_at	AT5G21060		homoserine dehydrogenase family protein; similar to AK-HSDH/AK-HSDH II [Arabidopsis thaliana] (TAIR:AT4G19710.2); simila		0.00043443	1	0.0701122	1	0.593547	0.00487133	0.150266	0.41114	-0.443282	0.0278789	0.0226015	1	CLV3pFILpWUSp
246028_at	AT5G21170		5'-AMP-activated protein kinase beta-2 subunit, putative; Identical to SNF1-related protein kinase regulatory subunit be		0.981858	0.151443	0.0803057	1	0.113716	1	-0.15791	0.960146	-0.271626	0.889977	0.684985	0.379383	CLV3pFILpWUSp
246029_at	AT5G21090		leucine-rich repeat protein, putative; similar to leucine-rich repeat family protein [Arabidopsis thaliana] (TAIR:AT3G43		-0.00816165	1	0.188668	0.411038	-0.0294536	1	0.0359718	1	0.0654255	1	0.283792	0.767324	CLV3pFILpWUSp
246030_at	AT5G21105		L-ascorbate oxidase/ copper ion binding; similar to L-ascorbate oxidase, putative [Arabidopsis thaliana] (TAIR:AT5G21100		-1.34957	0.000267677	-0.875126	0.00571171	0.0106243	1	0.262802	0.432504	0.252178	0.644118	0.653789	0.1459	CLV3pFILpWUSp
246031_at	AT5G21160		La domain-containing protein / proline-rich family protein; similar to La domain-containing protein [Arabidopsis thalian		-0.226582	0.316055	-0.163206	0.583666	0.572781	0.407152	0.638645	0.274479	0.0658634	1	0.755529	0.419617	CLV3pFILpWUSp
246033_at	AT5G08280		Encodes a protein with porphobilinogen deaminase activity. This protein is targeted to the chloroplast.	WUSp	0.165807	0.348926	0.0748521	0.909717	1.18936	0.00103959	0.519034	0.0420389	-0.67033	0.028359	0.130176	1	CLV3pFILpWUSp
246034_at	AT5G08350		GRAM domain-containing protein / ABA-responsive protein-related; similar to GRAM domain-containing protein / ABA-respons		-1.47239	0.0115187	-1.10036	0.0662802	0.518674	0.339981	4.44089e-16	1	-0.518674	0.415281	-0.507221	0.570562
246035_at	AT5G08300		succinyl-CoA ligase (GDP-forming) alpha-chain, mitochondrial, putative / succinyl-CoA synthetase, alpha chain, putative		-0.477813	0.00443992	-0.207735	0.241646	0.24237	0.247984	0.130671	0.548634	-0.111699	0.852222	-0.111639	0.986709	CLV3pFILpWUSp
246036_at	AT5G08370		ATAGAL2 (ARABIDOPSIS THALIANA ALPHA-GALACTOSIDASE 2); alpha-galactosidase; similar to ATAGAL1 (ARABIDOPSIS THALIANA ALPH	WUSp	-0.10473	1	-0.179257	1	2.67386	0.00211193	0.487981	0.499851	-2.18588	0.00829494	-1.25326	0.186722	WUSp
246037_at	AT5G19420		zinc finger protein, putative / regulator of chromosome condensation (RCC1) family protein; similar to zinc finger prote		-0.218796	0.363585	-0.0655102	1	0.291618	0.64831	-0.168012	0.886608	-0.45963	0.456395	0.634222	0.357555	CLV3pWUSp
246039_at	AT5G19480		similar to unknown protein [Arabidopsis thaliana] (TAIR:AT5G12230.1); similar to expressed protein [Oryza sativa (japoni		0.44663	0.113884	-0.027026	1	0.0400225	1	-0.134166	0.874163	-0.174188	0.938736	-0.863669	0.0761782	CLV3pFILpWUSp
246040_at	AT5G19370		rhodanese-like domain-containing protein / PPIC-type PPIASE domain-containing protein; similar to CNX5 (SIRTINOL RESISTA		0.0109538	1	-0.253675	0.0767931	-0.0241374	1	0.101976	0.960979	0.126114	1	0.163528	1	CLV3pFILpWUSp
246041_at	AT5G19290		esterase/lipase/thioesterase family protein; similar to esterase/lipase/thioesterase family protein [Arabidopsis thalian		0.0317388	1	0.261545	0.0921155	-0.725394	0.185813	0.237564	0.781038	0.962958	0.102008	0.970043	0.185544	CLV3pFILpWUSp
246042_at	AT5G19440		similar to Eucalyptus gunnii alcohol dehydrogenase of unknown physiological function (GI:1143445), apple tree, PIR:T1699		-0.308448	0.0872369	-0.254022	0.21172	0.910355	1.96276e-05	0.526838	0.00023794	-0.383518	0.00441095	0.198671	0.180054	CLV3pFILpWUSp
246043_at	AT5G19380		similar to unknown protein [Arabidopsis thaliana] (TAIR:AT5G12170.2); similar to conserved hypothetical protein [Medicag		-0.159113	0.391732	-0.148661	0.499633	0.326739	0.341199	-0.0511097	1	-0.377849	0.312656	0.151349	1	CLV3pFILpWUSp
246044_at	AT5G19450		calcium-dependent protein kinase (CDPK19) mRNA, complete		-0.0263575	1	-0.0319552	1	0.94005	0.0395957	0.149902	0.910919	-0.790149	0.101196	-0.153375	1	CLV3pFILpWUSp
246045_at	AT5G19430		zinc finger (C3HC4-type RING finger) family protein; similar to zinc finger (C3HC4-type RING finger) family protein [Ara		0.524393	0.00583264	0.294553	0.127418	0.238296	0.477244	-0.103984	0.879819	-0.342281	0.31073	-0.114722	1	CLV3pFILpWUSp
246046_at	AT5G28860		similar to unknown protein [Arabidopsis thaliana] (TAIR:AT2G01031.1)		0	1	4.44089e-16	1	-4.44089e-16	1	4.44089e-16	1	8.88178e-16	1	0	1
246047_at	AT5G28870		pseudogene, hypothetical protein		0	1	-0.0102651	0.235263	-4.44089e-16	1	0.00184391	0.874045	0.00184391	1	0	1
246048_at	AT5G28880		pseudogene, hypothetical protein		0	1	-0.00249596	0.726381	-4.44089e-16	1	0.00379644	0.416221	0.00379644	0.592104	0	1
246049_at	AT5G28890		DNA binding; similar to DNA binding [Arabidopsis thaliana] (TAIR:AT4G01980.1); similar to hypothetical protein 24.t00018		-0.176487	0.287266	4.44089e-16	1	-0.14365	0.477244	-0.14365	0.41114	8.88178e-16	1	0	1
246051_at	AT5G28840		Encodes a protein with GDP-D-mannose 3',5'-epimerase activity. The enzyme is involved in ascorbate biosynthesis. It cat		-0.0603847	0.853444	-0.0617121	0.902072	0.355336	0.409466	-0.0514249	1	-0.406761	0.390308	-0.00744213	1	CLV3pFILpWUSp
246052_at	AT5G08310		pentatricopeptide (PPR) repeat-containing protein; similar to pentatricopeptide (PPR) repeat-containing protein [Arabido		-0.201226	0.749214	0.0913016	1	0.650577	0.178147	-0.228905	0.730708	-0.879482	0.0901984	-0.304965	0.897932	CLV3pFILpWUSp
246053_at	AT5G08340		riboflavin biosynthesis protein-related; similar to riboflavin biosynthesis protein-related [Arabidopsis thaliana] (TAIR		0.299292	0.0922642	0.171337	0.452101	-0.0748717	1	-0.0428303	1	0.0320414	1	0.0493558	1	CLV3pFILpWUSp
246054_at	AT5G08360		similar to unknown protein [Arabidopsis thaliana] (TAIR:AT5G23380.1); similar to Protein of unknown function DUF789 [Med		0	1	4.44089e-16	1	-4.44089e-16	1	4.44089e-16	1	8.88178e-16	1	0	1
246055_at	AT5G08380		ATAGAL1 (ARABIDOPSIS THALIANA ALPHA-GALACTOSIDASE 1); alpha-galactosidase; similar to ATAGAL2 (ARABIDOPSIS THALIANA ALPH	WUSp	0.768881	0.00161051	0.432705	0.0552671	1.75983	7.95699e-06	0.959699	0.000145729	-0.800134	0.00131468	0.39831	0.105543	CLV3pFILpWUSp
246056_at	AT5G08390		similar to transducin family protein / WD-40 repeat family protein [Arabidopsis thaliana] (TAIR:AT5G23430.1); similar to		-0.107711	0.804257	-0.100158	0.901133	-0.0961165	1	-0.0345063	1	0.0616102	1	0.342774	0.596627	CLV3pFILpWUSp
246057_at	AT5G08400		similar to oxidoreductase/ transition metal ion binding [Arabidopsis thaliana] (TAIR:AT4G29400.1); similar to unknown pr		0.429242	0.105319	0.114935	0.945102	-0.240232	0.30177	-0.405662	0.0457905	-0.16543	0.641178	0.484364	0.0965749	CLV3pFILpWUSp
246058_at	AT5G08430		SWIB complex BAF60b domain-containing protein / plus-3 domain-containing protein / GYF domain-containing protein; Identi		0.407047	0.0865807	0.380999	0.141927	-0.786809	0.0697932	0.0807895	1	0.867599	0.0629508	-0.634027	0.302867	CLV3pFILpWUSp
246059_at	AT5G08450		similar to unknown protein [Arabidopsis thaliana] (TAIR:AT3G28770.1); similar to Os07g0477500 [Oryza sativa (japonica cu		0.0542397	0.957133	-0.076126	0.853801	-0.025979	1	0.000179044	1	0.0261581	1	0.643584	0.027212	CLV3pFILpWUSp
246060_at	AT5G08420		similar to NAP57 (ARABIDOPSIS THALIANA HOMOLOGUE OF NAP57) [Arabidopsis thaliana] (TAIR:AT3G57150.1); similar to rev pro		-0.0535628	0.83576	-0.159467	0.196876	0.415448	0.288955	0.479248	0.16041	0.0638005	1	-0.183996	1	CLV3pFILpWUSp
246061_at	AT5G19320		Encodes RAN GTPase activating protein 2. The protein is localized to the nuclear envelope during interphase.		-0.175069	0.752564	0.135209	0.945879	-0.166123	0.681762	-0.583996	0.0285851	-0.417873	0.183803	0.448989	0.258859	CLV3pFILpWUSp
246062_at	AT5G19330		armadillo/beta-catenin repeat family protein / BTB/POZ domain-containing protein; similar to armadillo/beta-catenin repe		0.4123	0.00024815	0.14477	0.107644	0.351281	0.483509	0.0915833	1	-0.259697	0.797771	0.394095	0.651302	CLV3pFILpWUSp
246063_at	AT5G19340		similar to unknown protein [Arabidopsis thaliana] (TAIR:AT3G05980.1); similar to hypothetical protein DDBDRAFT_0217565 [		-0.969151	0.00295665	-0.0245078	1	0.0315671	0.161316	4.44089e-16	1	-0.0315671	0.204437	0	1	WUSp
246064_at	AT5G19350		RNA-binding protein 45 (RBP45), putative; similar to ATRBP45B, RNA binding [Arabidopsis thaliana] (TAIR:AT1G11650.2); si		-0.0619972	0.974757	-0.200181	0.344842	-0.0797303	0.950016	-0.076135	0.912989	0.00359529	1	-0.0271922	1	CLV3pFILpWUSp
246065_at	AT5G19360		member of Calcium Dependent Protein Kinase, member of Calcium Dependent Protein Kinase		0	1	-0.00841885	0.440636	-4.44089e-16	1	0.0820848	0.41114	0.0820848	0.579152	0	1
246066_at	AT5G19400		similar to binding [Arabidopsis thaliana] (TAIR:AT1G28260.2); similar to putative cytokinin inducibl protein [Oryza sati		-0.163584	0.443965	-0.119161	0.729162	0.849139	0.0620174	0.29581	0.534685	-0.553328	0.287555	0.37562	0.713683	CLV3pFILpWUSp
246067_at	AT5G19410		ABC transporter family protein; Identical to Probable white-brown complex homolog protein 24 (WBC24) [Arabidopsis Thalia		0	1	4.44089e-16	1	-4.44089e-16	1	4.44089e-16	1	8.88178e-16	1	0	1
246068_at	AT5G20290		40S ribosomal protein S8 (RPS8A); Identical to 40S ribosomal protein S8-1 (RPS8A) [Arabidopsis Thaliana] (GB:Q93VG5); si		-0.133682	0.341554	-0.0506188	0.974388	0.0264326	1	0.149417	0.640756	0.122984	0.962256	-0.0156908	1	CLV3pFILpWUSp
246069_at	AT5G20220		zinc knuckle (CCHC-type) family protein; similar to zinc knuckle (CCHC-type) family protein [Arabidopsis thaliana] (TAIR		0.421224	0.0563988	0.162539	0.640773	-0.29917	0.582279	-0.545847	0.172377	-0.246677	0.831306	-0.789247	0.179192	CLV3pFILpWUSp
246070_at	AT5G20160		ribosomal protein L7Ae/L30e/S12e/Gadd45 family protein; similar to ribosomal protein L7Ae/L30e/S12e/Gadd45 family protei		-0.374784	0.0203413	-0.436297	0.0120476	0.0326037	1	-0.317325	0.396553	-0.349929	0.473156	-0.352625	0.607402	CLV3pFILpWUSp
246071_at	AT5G20150		SPX (SYG1/Pho81/XPR1) domain-containing protein; similar to SPX (SYG1/Pho81/XPR1) domain-containing protein [Arabidopsis		0.313999	0.551473	0.326164	0.591441	-0.796779	0.326178	-1.22867	0.0761512	-0.431886	0.828459	-0.663001	0.68036	CLV3pFILpWUSp
246072_at	AT5G20240	MADS	Floral homeotic gene encoding a MADS domain transcription factor. Required for the specification of petal and stamen ide	CLV3p	-0.543374	0.198982	-0.649706	0.144024	-1.99958	0.00564633	-2.43925	0.000924204	-0.439674	0.692126	-0.266457	1	CLV3pFILpWUSp
246073_at	AT5G20180		ribosomal protein L36 family protein; similar to Os03g0811800 [Oryza sativa (japonica cultivar-group)] (GB:NP_001051675.		-0.137239	0.523257	-0.140919	0.571678	-0.518262	0.0426079	0.118221	0.736282	0.636483	0.0225356	0.0142362	1	CLV3pFILpWUSp
246074_at	AT5G20130		similar to unknown protein [Oryza sativa (japonica cultivar-group)] (GB:BAD46213.1); similar to Os09g0568100 [Oryza sati		0.302953	0.375632	-0.00148317	1	-0.305408	0.140009	-0.107015	0.678813	0.198394	0.462549	-0.339131	0.232305	CLV3pFILpWUSp
246075_at	AT5G20410		Encodes a type B monogalactosyldiacylglycerol (MGDG) synthase. Strongly induced by phosphate deprivation, and in non-pho	CLV3p	-0.947224	0.064244	-0.00380902	1	-1.28938	0.00203884	-1.1605	0.00183929	0.128883	1	-0.181974	0.994746	CLV3pFILpWUSp
246076_at	AT5G20280		Encodes a protein with putative sucrose-phosphate synthase activity.		-0.131468	0.740395	-0.0118047	1	1.19038	0.0379472	1.08186	0.0364621	-0.108518	1	0.308021	0.981699	CLV3pFILpWUSp
246077_at	AT5G20420		CHR42 (chromatin remodeling 42); ATP binding / DNA binding / helicase; similar to CHR38 (chromatin remodeling 38), ATP b		0.532929	0.0669558	0.741206	0.0184706	1.22634	0.215845	-0.457736	0.739673	-1.68408	0.110985	-0.431308	1	WUSp
246079_at	AT5G20450		motor; similar to XIK (Myosin-like protein XIK), motor/ protein binding [Arabidopsis thaliana] (TAIR:AT5G20490.1); simil		0	1	4.44089e-16	1	-2.22045e-15	1	-0.00858133	1	-0.00858133	1	-0.123553	0.219318
246080_at	AT5G20460		unknown protein		0.695716	0.245949	0.369932	0.720147	-1.29637	0.112251	-1.29637	0.0797205	8.88178e-16	1	0.0172596	1	CLV3p
246082_at	AT5G20480		Encodes a predicted leucine-rich repeat receptor kinase (LRR-RLK). Functions as the receptor for bacterial PAMP (pathog		-0.0930581	1	-0.82082	0.0492228	0.000373437	1	4.44089e-16	1	-0.000373437	1	0	1
246085_at	AT5G20540		Belongs to five-member BRX gene family. Arabidopsis BRX genes share high levels of similarity among each others, with se		-0.558032	0.0376072	0.0208119	1	1.06496	0.0102115	0.851211	0.0179978	-0.213746	0.828049	-0.406998	0.511992	CLV3pFILpWUSp
246086_at	AT5G20560		beta-1,3-glucanase, putative; similar to BETAG4 (beta-1,3-glucanase 4), hydrolase, hydrolyzing O-glycosyl compounds [Ara		0	1	4.44089e-16	1	-4.44089e-16	1	0.0219598	0.411583	0.0219598	0.584821	0	1
246087_at	AT5G20580		similar to unknown protein [Arabidopsis thaliana] (TAIR:AT2G06005.1); similar to Os02g0778300 [Oryza sativa (japonica cu		0.026004	1	-0.217107	0.322077	0.133947	1	0.503106	0.29844	0.369159	0.658418	-0.122149	1	CLV3pFILpWUSp
246088_at	AT5G20600		similar to unknown [Oryza sativa (japonica cultivar-group)] (GB:AAL87179.1); contains InterPro domain Nucleolar, Nop52;		-0.150901	0.26538	-0.217714	0.108071	0.31283	0.540347	0.434422	0.287206	0.121592	1	0.826819	0.146748	CLV3pFILpWUSp
246089_at	AT5G20570		Encodes a ring-box 1 like protein and component of the SCF ubiquitinization complex mediating auxin responses. Forms a E		-0.149005	0.486767	-0.124916	0.674662	-0.490786	0.0589828	-0.303484	0.200824	0.187302	0.662132	-0.0592411	1	CLV3pFILpWUSp
246090_at	AT5G20520		Encodes a Bem46-like protein. WAV2 negatively regulates root bending when roots alter their growth direction. It's not		0.252408	0.0475523	0.131322	0.412167	0.530725	0.380779	0.170285	0.946656	-0.360439	0.732855	0.389939	0.823349	CLV3pFILpWUSp
246091_at	AT5G20590		similar to unknown protein [Arabidopsis thaliana] (TAIR:AT1G60790.1); similar to lustrin A-like [Oryza sativa (japonica		-0.171063	0.637872	-0.0497767	1	-0.00167952	1	0.263045	0.267445	0.264725	0.393543	-0.0201683	1	CLV3pFILpWUSp
246092_at	AT5G20500		glutaredoxin, putative; Identical to Glutaredoxin-C4 precursor (AtGrxC4) (GRXC4) [Arabidopsis Thaliana] (GB:Q8LFQ6;GB:Q9		-0.194568	0.259594	-0.128202	0.586062	0.0638058	1	0.556086	0.123221	0.49228	0.281278	-0.0203602	1	CLV3pFILpWUSp
246093_at	AT5G20550		oxidoreductase, 2OG-Fe(II) oxygenase family protein; similar to oxidoreductase, 2OG-Fe(II) oxygenase family protein [Ara		0	1	4.44089e-16	1	-4.44089e-16	1	4.44089e-16	1	8.88178e-16	1	0	1
246094_at	AT5G19300		similar to Os04g0244500 [Oryza sativa (japonica cultivar-group)] (GB:NP_001052303.1); similar to OSJNBa0091C12.1 [Oryza		-0.546564	0.000238944	-0.252732	0.0312044	-0.361167	0.131112	-0.0670088	0.983995	0.294158	0.282782	0.118825	1	CLV3pFILpWUSp
246095_at	AT5G19310		homeotic gene regulator, putative; similar to homeotic gene regulator, putative [Arabidopsis thaliana] (TAIR:AT3G06010.1		-0.0982282	1	-0.209217	0.740128	-0.290653	0.409487	-0.681378	0.0219976	-0.390725	0.277122	-0.838792	0.045378	CLV3pFILpWUSp
246096_at	AT5G20330		BETAG4 (beta-1,3-glucanase 4); hydrolase, hydrolyzing O-glycosyl compounds; similar to BG5 (BETA-1,3-GLUCANASE 5), hydro		0	1	4.44089e-16	1	-4.44089e-16	1	4.44089e-16	1	8.88178e-16	1	0	1
246097_at	AT5G20270		heptahelical transmembrane protein homologous to human adiponectin receptors and progestin receptors	CLV3pFILp	-0.717349	0.0258243	-0.390421	0.302351	-4.57063	2.66626e-07	0.158354	0.651387	4.72898	2.71741e-07	0.405486	0.334207	CLV3pFILpWUSp
246098_at	AT5G20400		encodes a protein whose sequence is similar to flavanone 3 hydroxylase from Malus.		0.00132305	1	-1.83131	0.00062168	0.0176261	1	4.44089e-16	1	-0.0176261	1	-0.0647114	1
246099_at	AT5G20230		Al-stress-induced gene		0.906795	0.680773	0.0544724	1	1.20114	0.0783817	-1.77878	0.00855995	-2.97992	0.00119026	-6.0708	4.4018e-05	CLV3pFILpWUSp
246102_at	AT5G32590		myosin heavy chain-related; similar to myosin heavy chain-related [Arabidopsis thaliana] (TAIR:AT3G30230.1); similar to		0	1	4.44089e-16	1	-4.44089e-16	1	0.00717934	0.452348	0.00717934	0.641178	0	1
246103_at	AT5G28640		Encodes a protein with similarity to mammalian transcriptional coactivator that is involved in cell proliferation during		-0.533309	0.0181665	-0.554449	0.0198261	0.861969	0.193859	0.905644	0.128816	0.0436749	1	0.64473	0.586939	CLV3pFILpWUSp
246104_at	AT5G28650	WRKY	member of WRKY Transcription Factor; Group II-d, member of WRKY Transcription Factor; Group II-d	CLV3pWUSp	-0.440253	0.101002	-0.203715	0.618479	-0.823998	0.00876031	-3.00699	1.24467e-06	-2.18299	3.79044e-05	-0.228549	0.736439	CLV3pWUSp
246105_at	AT5G28670		pseudogene, similar to putative helicase, predicted helicase proteins, Arabidopsis thaliana; blastp match of 42% identit		0	1	4.44089e-16	1	-4.44089e-16	1	4.44089e-16	1	8.88178e-16	1	0	1
246106_at	AT5G28680		protein kinase family protein; similar to protein kinase family protein [Arabidopsis thaliana] (TAIR:AT3G04690.1); simil		0	1	0.000279862	1	-4.44089e-16	1	0.0023178	0.735548	0.0023178	0.938295	0	1
246107_at	AT5G28700		pseudogene, similar to OSJNBa0026J14.30, various predicted proteins, Arabidopsis thaliana and others; blastp match of 57		-0.173696	0.118822	-0.00038546	1	-0.00302375	0.73788	-0.00302375	0.665159	8.88178e-16	1	0	1
246108_at	AT5G28630		glycine-rich protein; similar to unknown protein [Arabidopsis thaliana] (TAIR:AT5G28610.1); similar to RPGR [Rattus norv	CLV3p	-0.0692901	1	-0.131012	0.958279	-1.25376	0.00023917	-1.25376	0.000101027	8.88178e-16	1	0	1	CLV3p
246109_at	AT5G20120		similar to hypothetical protein MtrDRAFT_AC157983g12v2 [Medicago truncatula] (GB:ABE86509.1)		0.329847	0.242214	0.221505	0.552194	-0.293743	0.470728	-0.528502	0.0921937	-0.234759	0.709786	-0.346842	0.571226	CLV3pFILpWUSp
246110_at	AT5G20140		SOUL heme-binding family protein; similar to SOUL heme-binding family protein [Arabidopsis thaliana] (TAIR:AT3G10130.1);		0.139538	0.56945	0.0935682	0.882465	-0.136829	1	0.0920833	1	0.228913	1	-0.444714	0.779516	CLV3pFILpWUSp
246111_at	AT5G20170		similar to IMP dehydrogenase/GMP reductase [Medicago truncatula] (GB:ABE86508.1)		-0.0274154	1	-0.00371815	1	-0.192111	0.648336	-0.479623	0.0897534	-0.287512	0.497784	-0.0360926	1	CLV3pFILpWUSp
246112_at	AT5G20200		nucleoporin-related; similar to unknown protein [Arabidopsis thaliana] (TAIR:AT3G10650.1); similar to Leishmania major s		-0.0884983	0.766708	-0.25095	0.156344	-0.00862582	1	0.14138	0.749728	0.150006	0.918288	0.64377	0.112661	CLV3pFILpWUSp
246114_at	AT5G20250		encodes a member of glycosyl hydrolase family 36. Expression is induced within 3 hours of dark treatment, in senescing l	WUSp	-0.153885	1	-1.22276	0.45505	1.65372	0.00786585	0.142192	1	-1.51153	0.0162496	0.0681171	1	CLV3pFILpWUSp
246115_at	AT5G20300		chloroplast outer membrane protein, putative; similar to ATTOC120 (Arabidopsis thaliana translocon outer complex protein		0.142707	0.612166	0.00530819	1	0.337748	0.451614	0.0240716	1	-0.313677	0.588212	0.41641	0.514718	CLV3pFILpWUSp
246116_at	AT5G20310		similar to kinase [Arabidopsis thaliana] (TAIR:AT2G24370.1); similar to Protein kinase; UspA [Medicago truncatula] (GB:A		0	1	4.44089e-16	1	-4.44089e-16	1	4.44089e-16	1	8.88178e-16	1	0	1
246117_at	AT5G20320		Encodes an RNase III-like enzyme that catalyzes processing of trans-acting small interfering RNA precursors in a distinc		0.174504	0.469786	-0.26464	0.264509	-0.31969	0.202768	-0.655499	0.00814117	-0.335809	0.225331	-0.327157	0.367964	CLV3pFILpWUSp
246118_at	AT5G20340		Encodes a putative beta 1,3-glucanase.		0	1	-0.0478482	0.094459	-4.44089e-16	1	4.44089e-16	1	8.88178e-16	1	0	1
246119_at	AT5G20350		Encodes a protein containing ankyrin and DHHC-CRD domain. Acts to restrict the size of the swelling that forms at the be		0.210123	0.147224	-0.0187438	1	0.0537298	0.983128	0.136833	0.41114	0.0831032	0.905794	0.0913626	0.98288	CLV3pFILpWUSp
246120_at	AT5G20360		octicosapeptide/Phox/Bem1p (PB1) domain-containing protein / tetratricopeptide repeat (TPR)-containing protein; similar		0.765745	0.00369702	0.995916	0.00099278	0.122752	1	-0.748329	0.197941	-0.871082	0.214602	0.0677346	1	CLV3pWUSp
246121_at	AT5G20370		serine-rich protein-related; similar to serine-rich protein-related [Arabidopsis thaliana] (TAIR:AT5G11090.1); similar t		-0.0061745	1	0.0371367	0.418204	-0.303933	0.32887	-0.217277	0.456005	0.0866564	1	0.0147348	1
246122_at	AT5G20380		transporter-related; similar to ANTR2 (anion transporter 2), organic anion transporter [Arabidopsis thaliana] (TAIR:AT4G		0.411301	0.00583264	0.197603	0.208879	0.773407	0.0812844	0.0684343	1	-0.704973	0.144737	0.0492049	1	CLV3pFILpWUSp
246123_at	AT5G20390		beta-1,3-glucanase, putative; similar to BETAG4 (beta-1,3-glucanase 4), hydrolase, hydrolyzing O-glycosyl compounds [Ara		0	1	4.44089e-16	1	-4.44089e-16	1	4.44089e-16	1	8.88178e-16	1	0	1
246124_at	AT5G20060		phospholipase/carboxylesterase family protein; similar to phospholipase/carboxylesterase family protein [Arabidopsis tha		-0.0192574	1	-0.188986	0.376897	0.649086	0.0636884	0.252148	0.47151	-0.396938	0.336567	-0.083401	1	CLV3pFILpWUSp
246125_at	AT5G19875		similar to oxidoreductase/ transition metal ion binding [Arabidopsis thaliana] (TAIR:AT2G31940.1); similar to conserved		-1.20361	0.0025591	-1.49874	0.000888007	0.00786453	1	0.00555046	1	-0.00231406	1	-0.317879	0.31313
246126_at	AT5G20070		ATNUDT19 (Arabidopsis thaliana Nudix hydrolase homolog 19); hydrolase; Identical to Probable NADH pyrophosphatase NUDT19		-0.12641	0.869455	-0.0596764	1	0.299662	0.442587	0.3697	0.245072	0.0700376	1	0.325925	0.605404	CLV3pFILpWUSp
246128_at	AT5G32540		pseudogene, hypothetical protein, predicted proteins, Arabidopsis thaliana similar to hypothetical protein GI:4263830 fr		0	1	4.44089e-16	1	-4.44089e-16	1	4.44089e-16	1	8.88178e-16	1	0	1
246131_at	AT5G20990		Involved in molybdenum cofactor (Moco) biosynthesis, inserting Mo into Molybdopterin. sir loss-of-function mutants are r	FILp	0.154486	0.253507	-0.368146	0.00879905	0.794308	0.00390187	1.03162	0.000400346	0.237315	0.424767	0.215496	0.636852	CLV3pFILpWUSp
246132_at	AT5G20850		Encodes a homolog of yeast RAD51. Its mRNA is most abundant in early flower buds and is expressed at high levels in exp	CLV3p	-0.129952	1	0.379553	0.453328	-0.938896	0.0112161	-1.26525	0.00111569	-0.326354	0.460977	0.298565	0.668167	CLV3pFILpWUSp
246133_at	AT5G20960		Encodes aldehyde oxidase AA01.		-0.0979989	1	-1.35991	0.00488832	-0.762155	0.000322774	-0.757239	0.000150562	0.00491548	1	0	1
246134_at	AT5G20930		Nuclear serine/threonine protein kinase that requires a coiled-coil region for oligomerization and catalytic activity. R		0.121204	0.60673	0.165469	0.452929	-0.846236	0.00386498	-0.9997	0.000724939	-0.153463	0.773286	0.234438	0.619809	CLV3pFILpWUSp
246135_at	AT5G20885		zinc finger (C3HC4-type RING finger) family protein; similar to zinc finger (C3HC4-type RING finger) family protein [Ara		-0.596547	0.0258692	-0.211231	0.584732	-0.205051	0.890199	-0.766505	0.0991918	-0.561454	0.367553	0.389449	0.778251	CLV3pFILpWUSp
246136_at	AT5G28470		transporter; similar to proton-dependent oligopeptide transport (POT) family protein [Arabidopsis thaliana] (TAIR:AT1G69		0	1	4.44089e-16	1	-4.44089e-16	1	4.44089e-16	1	8.88178e-16	1	0	1
246137_at	AT5G28490		LSH1 (LIGHT-DEPENDENT SHORT HYPOCOTYLS 1); similar to unknown protein [Arabidopsis thaliana] (TAIR:AT3G04510.1); similar	FILp	-0.829222	0.0313835	-0.709883	0.0827247	-0.018874	1	3.39957	0.000364009	3.41844	0.000998216	0.706769	0.629977	FILpWUSp
246138_at	AT5G19870		similar to unknown protein [Arabidopsis thaliana] (TAIR:AT1G55230.1); similar to Os09g0444900 [Oryza sativa (japonica cu		0	1	4.44089e-16	1	-4.44089e-16	1	4.44089e-16	1	8.88178e-16	1	0	1
246139_at	AT5G19900		PRLI-interacting factor, putative; similar to unknown protein [Arabidopsis thaliana] (TAIR:AT2G22795.1); similar to PRLI	WUSp	0.135384	0.838792	0.228442	0.570585	0.534532	0.0820977	-0.610807	0.0324378	-1.14534	0.0030031	0.557553	0.175708	CLV3pFILpWUSp
246140_at	AT5G19910		SOH1 family protein; Identical to Probable mediator complex subunit SOH1 [Arabidopsis Thaliana] (GB:Q8VYB1); similar to		0.0420983	1	-0.0349741	1	0.167214	0.998721	-0.203785	0.853597	-0.370999	0.697559	0.429283	0.742232	FILpWUSp
246141_at	AT5G19920		transducin family protein / WD-40 repeat family protein; similar to WD-40 repeat family protein [Arabidopsis thaliana] (	CLV3p	-0.58142	0.0850889	0.053991	1	-1.07176	0.00531822	-1.05257	0.00309426	0.0191887	1	0.420595	0.40083	CLV3pFILpWUSp
246142_at	AT5G19970		similar to unknown protein [Oryza sativa (japonica cultivar-group)] (GB:BAD68019.1); similar to Os01g0647000 [Oryza sati	FILp	1.11921	0.0206684	0.181969	0.99663	1.38036	0.0336908	1.96483	0.00317541	0.584465	0.491213	-1.053	0.221078	CLV3pFILpWUSp
246143_at	AT5G19980		integral membrane family protein; similar to integral membrane family protein [Arabidopsis thaliana] (TAIR:AT1G76340.1);		-0.029741	1	0.0523249	1	-0.182717	1	0.575662	0.449112	0.758379	0.44035	0.96777	0.394616	CLV3pFILpWUSp
246144_at	AT5G20110		dynein light chain, putative; similar to dynein light chain type 1 family protein [Arabidopsis thaliana] (TAIR:AT1G23220		0.0172915	0.351413	4.44089e-16	1	-4.44089e-16	1	4.44089e-16	1	8.88178e-16	1	0	1
246145_at	AT5G19880		peroxidase, putative; Identical to Peroxidase 58 precursor (EC 1.11.1.7) (Atperox P58) (ATP42) (PER58) [Arabidopsis Thal		0	1	4.44089e-16	1	-4.44089e-16	1	4.44089e-16	1	8.88178e-16	1	0	1
246146_at	AT5G20050		protein kinase family protein; similar to lectin protein kinase family protein [Arabidopsis thaliana] (TAIR:AT4G32300.1)	CLV3pFILp	0.161993	0.804518	-1.11443	0.00267982	-2.22421	3.29645e-05	-0.171331	0.607089	2.05288	7.03701e-05	0.297492	0.562048	CLV3pFILp
246148_at	AT5G19960		RNA recognition motif (RRM)-containing protein; similar to glycine-rich RNA-binding protein, putative [Arabidopsis thali		0.46307	0.0382847	0.175265	0.593063	0.0969397	1	0.0738007	1	-0.023139	1	-0.451373	0.514024	CLV3pFILpWUSp
246149_at	AT5G19890		peroxidase, putative; Identical to Peroxidase 59 precursor (EC 1.11.1.7) (Atperox P59) (Peroxidase N) (ATPN) (PER59) [Ar		-0.0630251	0.348328	4.44089e-16	1	-4.44089e-16	1	4.44089e-16	1	8.88178e-16	1	0	1
246150_at	AT5G19930		integral membrane family protein; similar to integral membrane family protein [Arabidopsis thaliana] (TAIR:AT1G78620.1);	FILp	-0.010787	1	0.182886	0.256978	-0.317418	0.0694401	0.967925	8.67314e-05	1.28534	4.84355e-05	0.179188	0.547986	CLV3pFILpWUSp
246151_at	AT5G19950		similar to unknown protein [Arabidopsis thaliana] (TAIR:AT5G63540.1); similar to unknown protein [Arabidopsis thaliana]		0.276385	0.494592	-0.0336718	1	0.0973858	1	0.523968	0.633802	0.426582	0.962256	0.888389	0.617383	FILpWUSp
246152_at	AT5G20040		Encodes tRNA isopentenyltransferase AtIPT9., Encodes tRNA isopentenyltransferase AtIPT9.		0.0617626	1	-0.23197	0.49067	0.247861	0.589714	0.177179	0.723254	-0.0706821	1	-0.00330522	1	CLV3pFILpWUSp
246154_at	AT5G19940		plastid-lipid associated protein PAP-related / fibrillin-related; similar to plastid-lipid associated protein PAP / fibr		0.838186	0.000985352	0.711659	0.00380912	0.987426	0.00945736	0.356382	0.274514	-0.631044	0.0899855	0.115022	1	FILpWUSp
246155_at	AT5G20030		agenet domain-containing protein; similar to agenet domain-containing protein [Arabidopsis thaliana] (TAIR:AT4G32440.1);		0.632135	0.0420608	0.107652	1	0.319029	0.607365	-0.662	0.132643	-0.98103	0.0614669	-1.03203	0.108391	CLV3pFILpWUSp
246156_at	AT5G20090		similar to unknown protein [Arabidopsis thaliana] (TAIR:AT4G14695.1); similar to unknown protein [Arabidopsis thaliana]		-0.027067	1	0.023741	1	-0.13269	0.857909	0.21734	0.494549	0.350029	0.347463	-0.108167	1	CLV3pFILpWUSp
246157_at	AT5G20080		NADH-cytochrome b5 reductase, putative; Identical to NADH-cytochrome b5 reductase-like protein (EC 1.6.2.2) (B5R) [Arabi		-0.315307	0.159367	0.0212918	1	0.00285591	1	-0.0475784	1	-0.0504343	1	-0.162772	0.692152	CLV3pFILpWUSp
246158_at	AT5G19855		similar to Os03g0807900 [Oryza sativa (japonica cultivar-group)] (GB:NP_001051646.1); similar to chaperonin-like RbcX [T	WUSp	0.113379	0.685391	-0.221546	0.30344	1.61191	0.00191154	0.879721	0.025317	-0.732191	0.105271	0.303334	0.807209	FILpWUSp
246159_at	AT5G20935		similar to Os07g0164200 [Oryza sativa (japonica cultivar-group)] (GB:NP_001058958.1); similar to hypothetical protein Te		0.483841	0.317851	0.0397251	1	0	1	0.057811	0.41114	0.057811	0.581342	0	1
246160_at	AT5G21040		F-box family protein / WD-40 repeat family protein; similar to transducin family protein / WD-40 repeat family protein [		0.0316828	1	-0.0341516	1	0.141402	0.892224	-0.285038	0.417457	-0.42644	0.303702	-0.0419392	1	CLV3pFILpWUSp
246161_at	AT5G20900		similar to unknown protein [Arabidopsis thaliana] (TAIR:AT3G43440.1); similar to ZIM motif family protein, expressed [Or		0.226987	0.146139	0.222909	0.195559	0.207606	0.504629	-0.0586574	1	-0.266263	0.443049	0.296457	0.497983	CLV3pFILpWUSp
246162_at	AT4G36400		FAD linked oxidase family protein; similar to FAD linked oxidase family protein [Arabidopsis thaliana] (TAIR:AT5G06580.1		0.362647	0.192271	0.146933	0.830563	0.462781	0.11128	-0.164129	0.625528	-0.62691	0.0463694	-0.57929	0.131391	CLV3pFILpWUSp
246163_at	AT5G32600		similar to unknown protein [Arabidopsis thaliana] (TAIR:AT3G60930.1)		0	1	-0.0748508	0.409808	-4.44089e-16	1	4.44089e-16	1	8.88178e-16	1	0	1
246164_at	AT5G32610		similar to unknown protein [Arabidopsis thaliana] (TAIR:AT5G33715.1)		0	1	4.44089e-16	1	-4.44089e-16	1	4.44089e-16	1	8.88178e-16	1	0	1
246165_at	AT5G32400		hypothetical protein		0.0193941	1	-0.00277361	1	-0.0625146	0.70755	-0.00944449	1	0.0530701	0.93556	0	1
246168_at	AT5G32460		pseudogene, transcriptional factor B3 family, low similarity to reproductive meristem protein 1 from (Brassica oleracea		0.34071	0.435345	0.38631	0.416327	0.108402	1	-0.872351	0.128816	-0.980754	0.156806	-0.665077	0.53322	CLV3pFILpWUSp
246169_at	AT5G32470		similar to Os08g0566000 [Oryza sativa (japonica cultivar-group)] (GB:NP_001062539.1); similar to putative transcriptiona		0.0565035	1	0.226941	0.307801	0.407602	0.418459	0.282649	0.555	-0.124954	1	0.0370086	1	CLV3pFILpWUSp
246170_at	AT5G32450		RNA recognition motif (RRM)-containing protein; similar to RNA recognition motif (RRM)-containing protein [Arabidopsis t		0.0973397	0.443787	-0.0852226	0.601429	-0.0107247	1	0.180843	0.467036	0.191567	0.616613	-0.230444	0.627467	CLV3pFILpWUSp
246171_at	AT5G32440		similar to unknown protein [Arabidopsis thaliana] (TAIR:AT1G80040.1); similar to Os06g0642900 [Oryza sativa (japonica cu		0.376002	0.070104	0.0324714	1	0.0733864	1	0.0989249	1	0.0255385	1	0.57714	0.359644	CLV3pFILpWUSp
246176_at	AT5G28410		unknown protein		0	1	4.44089e-16	1	-4.44089e-16	1	0.000280402	1	0.000280402	1	0	1
246177_at	AT5G28420		similar to unknown protein [Arabidopsis thaliana] (TAIR:AT3G44935.1); contains InterPro domain Pentatricopeptide repeat;		0	1	4.44089e-16	1	-4.44089e-16	1	4.44089e-16	1	8.88178e-16	1	0	1
246179_at	AT5G28440		similar to unknown protein [Arabidopsis thaliana] (TAIR:AT5G28350.2); similar to WD40-like [Medicago truncatula] (GB:ABD		0	1	4.44089e-16	1	-4.44089e-16	1	4.44089e-16	1	8.88178e-16	1	0	1
246180_at	AT5G20840		phosphoinositide phosphatase family protein; similar to ATSAC1 (SUPPRESSOR OF ACTIN 1), phosphoinositide 5-phosphatase [		0.24677	0.064816	0.0388906	1	0.604712	0.0364776	0.0830011	0.964383	-0.521711	0.0857802	0.182135	0.885368	CLV3pFILpWUSp
246181_at	AT5G20860		pectinesterase family protein; similar to pectin methylesterase, putative [Arabidopsis thaliana] (TAIR:AT1G11580.1); sim		0	1	4.44089e-16	1	-4.44089e-16	1	4.44089e-16	1	8.88178e-16	1	0	1
246182_at	AT5G20870		glycosyl hydrolase family 17 protein; similar to glycosyl hydrolase family 17 protein [Arabidopsis thaliana] (TAIR:AT4G3		0.613133	0.0108056	0.110392	0.902072	-0.191996	0.208459	-0.114945	0.442201	0.0770507	0.892291	-0.0440786	1
246183_at	AT5G20940		glycosyl hydrolase family 3 protein; similar to glycosyl hydrolase family 3 protein [Arabidopsis thaliana] (TAIR:AT5G209		-0.161046	0.739514	0.0463288	1	-0.717157	0.0788426	0.402136	0.303396	1.11929	0.0151967	0.0348551	1
246184_at	AT5G20950		glycosyl hydrolase family 3 protein; similar to glycosyl hydrolase family 3 protein [Arabidopsis thaliana] (TAIR:AT3G627		-0.24027	0.268143	-0.272403	0.235714	0.216409	0.952546	-0.455099	0.465787	-0.671508	0.375384	0.634796	0.554549	CLV3pFILpWUSp
246185_at	AT5G20980		encodes a plastidic methionine synthase, involved in methionine de novo synthesis in the chloroplast		-0.499288	0.0934075	-0.267558	0.499178	-0.182653	0.556833	0.117906	0.752557	0.300558	0.319598	1.20807	0.00244206	CLV3pFILpWUSp
246187_at	AT5G21020		unknown protein		-0.26588	0.441599	-0.0690916	1	-0.151133	1	0.134996	1	0.286129	0.826065	0.140051	1
246188_at	AT5G21050		similar to unknown protein [Arabidopsis thaliana] (TAIR:AT5G64090.1); similar to Os03g0722000 [Oryza sativa (japonica cu		-0.0304655	0.269698	4.44089e-16	1	-0.0250072	1	-0.0250072	1	4.44089e-16	1	0	1	WUSp
246189_at	AT5G20910		zinc finger (C3HC4-type RING finger) family protein; similar to zinc finger (C3HC4-type RING finger) family protein [Ara		0.0247295	1	-0.149778	0.509019	0.33468	0.390653	0.094385	1	-0.240295	0.705122	-0.0739605	1	FILpWUSp
246190_at	AT5G21010		ATBPM5 (BTB-POZ AND MATH DOMAIN 5); protein binding; similar to ATBPM6 (BTB-POZ AND MATH DOMAIN 6), protein binding [Ara		0.126923	0.487161	-0.034032	1	-0.177844	0.641467	-0.283973	0.299273	-0.106129	1	0.170506	0.936075	CLV3pFILpWUSp
246191_at	AT5G20890		chaperonin, putative; similar to chaperonin, putative [Arabidopsis thaliana] (TAIR:AT3G11830.1); similar to chaperonin c		-0.162107	0.397173	-0.0591395	1	0.40143	0.477244	0.287221	0.59677	-0.114209	1	0.0204311	1	CLV3pFILpWUSp
246192_at	AT5G20920		protein synthesis initiation factor eIF2 beta, protein synthesis initiation factor eIF2 beta		-0.0997359	0.413815	-0.027966	1	0.540065	0.369576	0.432953	0.426484	-0.107113	1	-0.0179949	1	CLV3pFILpWUSp
246193_at	AT5G20880		retrotransposon family		0.0932443	0.685875	0.29769	0.0606572	-0.811434	0.00793649	-0.811434	0.00429727	2.66454e-15	1	1.17526	0.00423361	WUSp
246194_at	AT4G37000		Mutants have spontaneous spreading cell death lesions and constitutive activation of defenses in the absence of pathogen		-0.126464	0.659798	0.114018	0.788921	0.713963	0.156673	0.386791	0.436843	-0.327172	0.735237	0.57065	0.474797	CLV3pFILpWUSp
246195_at	AT4G36410		ubiquitin-conjugating enzyme		0.179578	1	-0.826942	0.275145	0.185484	2.66626e-07	4.44089e-16	1	-0.185484	3.36454e-07	0	1
246196_at	AT4G37090		similar to Os02g0186700 [Oryza sativa (japonica cultivar-group)] (GB:NP_001046122.1); similar to villin [Dictyostelium d	CLV3p	-0.413973	0.207371	0.187584	0.779108	-1.26256	0.00291358	-0.795546	0.0179471	0.467013	0.237624	-0.0393036	1	CLV3pFILpWUSp
246197_at	AT4G37010		caltractin, putative / centrin, putative; similar to ATCEN2 (CENTRIN2), calcium ion binding [Arabidopsis thaliana] (TAIR		0	1	0.0931239	0.409808	-4.44089e-16	1	4.44089e-16	1	8.88178e-16	1	0	1
246198_at	AT4G36810		Encodes a protein with geranylgeranyl pyrophosphate synthase activity involved in isoprenoid biosynthesis. The enzyme ap		-0.489481	0.142345	0.0363539	1	0.225492	0.665728	0.0218153	1	-0.203677	0.858988	0.23649	0.905049	CLV3pFILpWUSp
246199_at	AT4G36530		hydrolase, alpha/beta fold family protein; similar to hydrolase, alpha/beta fold family protein [Arabidopsis thaliana] (		-0.147475	0.630589	0.0586047	1	0.00835022	1	-0.740108	0.0250987	-0.748459	0.0490195	-0.206831	0.943759	CLV3pFILpWUSp
246200_at	AT4G37240		similar to unknown protein [Arabidopsis thaliana] (TAIR:AT2G23690.1); similar to TMV response-related gene product [Nico		0.388327	0.0422979	0.639007	0.00369105	0.239957	0.858775	0.847139	0.0970959	0.607181	0.378624	0.353559	0.906209	CLV3pFILpWUSp
246201_at	AT4G36750		quinone reductase family protein; similar to quinone reductase family protein [Arabidopsis thaliana] (TAIR:AT4G27270.1);		-0.0163641	1	-0.15953	0.47823	0.162427	0.597923	0.0998515	0.815057	-0.0625758	1	0.440248	0.178186	CLV3pFILpWUSp
246202_at	AT4G37040		encodes a methionine aminopeptidase		0.0742772	0.918402	-0.0827681	0.92498	0.149986	0.947053	-0.3868	0.358695	-0.536786	0.267995	-0.316446	0.791949	CLV3pFILpWUSp
246203_at	AT4G36610		hydrolase, alpha/beta fold family protein; similar to hydrolase, alpha/beta fold family protein [Arabidopsis thaliana] (		-0.0692069	0.381132	-0.0270635	0.99764	-0.007701	0.515869	-0.007701	0.446241	8.88178e-16	1	0	1	FILpWUSp
246204_at	AT4G37020		similar to eukaryotic translation initiation factor 4A, putative / eIF-4A, putative / DEAD box RNA helicase, putative [A		0.182844	0.540547	-0.0391232	1	-0.0627254	1	-0.0307903	1	0.031935	1	-0.0950271	1	CLV3pFILpWUSp
246205_at	AT4G36970		remorin family protein; similar to remorin family protein [Arabidopsis thaliana] (TAIR:AT1G45207.2); similar to Remorin,	FILp	-0.999691	0.000511224	-0.782522	0.00333379	0.413289	0.345107	1.77638	0.000424728	1.36309	0.00537723	-0.37777	0.630369	CLV3pFILpWUSp
246206_at	AT4G36650		transcription factor IIB (TFIIB) family protein; similar to TFIIB (TRANSCRIPTION FACTOR II B), RNA polymerase II transcr		0	1	4.44089e-16	1	-4.44089e-16	1	4.44089e-16	1	8.88178e-16	1	0	1
246207_at	AT4G36960		RNA recognition motif (RRM)-containing protein; similar to heterogeneous nuclear ribonucleoprotein, putative / hnRNP, pu		0.163909	0.339926	0.144985	0.461065	0.539657	0.00674771	0.171274	0.31414	-0.368383	0.05351	0.475795	0.0434074	CLV3pFILpWUSp
246208_at	AT4G36490		SEC14 cytosolic factor, putative / phosphoglyceride transfer protein, putative; similar to phosphatidylinositol transpor		0.0788198	0.236848	4.44089e-16	1	-4.44089e-16	1	4.44089e-16	1	8.88178e-16	1	0	1
246209_at	AT4G36870	HB	Encodes bel1-like homeodomain 2 (BLH2).		-0.00436671	1	4.44089e-16	1	-4.44089e-16	1	4.44089e-16	1	8.88178e-16	1	0	1
246210_at	AT4G36420		ribosomal protein L12 family protein; similar to ribosomal protein L12 family protein [Arabidopsis thaliana] (TAIR:AT1G7		-0.368995	0.204024	-0.199818	0.658116	-0.172292	0.449334	0.0450874	1	0.217379	0.361803	0	1	FILp
246211_at	AT4G36730	bZIP	member of a gene family encoding basic leucine zipper proteins (GBFs) which bind the G-box, member of a gene family enco		0.683092	0.0537615	0.0305376	1	-0.614443	0.00596855	0.306623	0.0847392	0.921066	0.000771975	-0.612454	0.0230638	CLV3pFILpWUSp
246212_at	AT4G36930	bHLH	Encodes a transcription factor of the bHLH protein family. Mutants have abnormal, unfused carpels and reduced seed dorma	CLV3pWUSp	-0.586825	0.0325056	-0.40998	0.173628	-0.193366	0.555485	-4.38188	7.56638e-08	-4.18851	3.69301e-07	-0.29438	0.508635	CLV3pFILpWUSp
246213_at	AT4G36480		Encodes the LCB1 subunit of serine palmitoyltransferase. Together with the LCB2 subunit, forms a functional serine palmi		-0.0691367	0.9843	-0.295184	0.179311	0.699322	0.125428	-0.327847	0.475998	-1.02717	0.038503	0.226239	1	CLV3pFILpWUSp
246214_at	AT4G36990	HSF	encodes a protein whose sequence is similar to heat shock factors that regulate the expression of heat shock proteins. T		-0.128497	0.714487	0.356259	0.126468	1.50952	0.000379851	0.259537	0.391497	-1.24998	0.00156891	-1.19272	0.00658677	CLV3pFILpWUSp
246215_at	AT4G37180		myb family transcription factor, contains Pfam domain, PF00249: Myb-like DNA-binding domain l; also isolated as a putati	WUSp	0.081222	1	0.513281	0.464292	1.35624	0.00188119	0.000368713	1	-1.35587	0.00244866	-1.24153	0.0122377	CLV3pFILpWUSp
246216_at	AT4G36380		Encodes a cytochrome P-450 gene that is involved in leaf blade expansion by controlling polar cell expansion in the leaf	CLV3p	0.856815	0.00323138	0.629729	0.0255238	-4.13601	0.000359865	-2.53536	0.00319504	1.60066	0.0683297	0.972573	0.437672	CLV3p
246217_at	AT4G36920	AP2_EREBP	Encodes a floral homeotic gene, a member of the AP2/EREBP (ethylene responsive element binding protein) class of transcr		0.0344164	1	-0.407514	0.3267	-0.814344	0.101665	0.497982	0.294449	1.31233	0.0187392	0.116236	1
246218_at	AT4G36800		RUB1 conjugating enzyme that conjugates CUL1 and is involved in auxin response and embryogenesis. RCE1 protein physicall		-0.116199	0.913914	0.0283065	1	0.233896	0.766638	0.194723	0.80239	-0.0391727	1	-0.365501	0.751263	CLV3pFILpWUSp
246219_at	AT4G36760		Arabidopsis aminopeptidase P1, Arabidopsis aminopeptidase P1		0.237158	0.348328	0.181685	0.577799	0.786742	0.00272082	0.436659	0.0308606	-0.350083	0.138202	0.0889488	1	CLV3pFILpWUSp
246220_at	AT4G37210		tetratricopeptide repeat (TPR)-containing protein; similar to hypothetical protein [Oryza sativa (japonica cultivar-grou		-0.16357	0.300723	-0.155208	0.397997	0.278947	0.130254	-0.133607	0.470528	-0.412554	0.0394985	-0.0443776	1	CLV3pFILpWUSp
246221_at	AT4G37120		Encodes a zinc finger containing protein similar to step II splicing factors that is similar to SMP1. SMP2 is also reduc		-0.0662529	1	-0.299311	0.32401	-0.4566	0.0579498	-0.24774	0.27267	0.20886	0.5393	0.23648	0.578261	CLV3pFILpWUSp
246222_at	AT4G36900	AP2_EREBP	encodes a member of the DREB subfamily A-5 of ERF/AP2 transcription factor family (RAP2.10). The protein contains one AP		0.0704859	0.957081	0.530051	0.0107347	-0.0982842	0.932389	-0.209105	0.432862	-0.110821	1	0.500997	0.163288	WUSp
246223_at	AT4G36890		glycosyl transferase family 43 protein; similar to glycosyl transferase family 43 protein [Arabidopsis thaliana] (TAIR:A		0.128452	0.716916	0.250539	0.342237	-0.325823	0.179421	0.0392258	1	0.365049	0.168185	0.339156	0.326656	CLV3pFILpWUSp
246224_at	AT4G36590	MADS	MADS-box protein (AGL40); similar to MADS-box protein (AGL62) [Arabidopsis thaliana] (TAIR:AT5G60440.1); similar to Tran		0	1	4.44089e-16	1	-4.44089e-16	1	4.44089e-16	1	8.88178e-16	1	0	1
246225_at	AT4G36910		LEJ2 (LOSS OF THE TIMING OF ET AND JA BIOSYNTHESIS 2); similar to LEJ1 (LOSS OF THE TIMING OF ET AND JA BIOSYNTHESIS 1)		0.244229	0.0927264	0.151318	0.409875	0.274443	0.516422	-0.238939	0.530513	-0.513382	0.200614	0.684777	0.156512	CLV3pFILpWUSp
246226_at	AT4G37200		Encodes thioredoxin-like protein with disulfide reductase activity that is involved in the biogenesis of the plastid cyt		0.479793	0.112772	0.446824	0.182567	0.0528417	1	-0.156174	0.676755	-0.209015	0.690246	-0.0662551	1	CLV3pFILpWUSp
246227_at	AT4G36510		unknown protein		0	1	4.44089e-16	1	-4.44089e-16	1	0.0195739	1	0.0195739	1	0	1
246228_at	AT4G36430		peroxidase, putative; Identical to Peroxidase 49 precursor (EC 1.11.1.7) (Atperox P49) (ATP31) (PER49) [Arabidopsis Thal		-0.0379092	0.348328	4.44089e-16	1	-4.44089e-16	1	4.44089e-16	1	8.88178e-16	1	0	1
246229_at	AT4G37160		SKS15 (SKU5 Similar 15); copper ion binding; similar to SKS16 (SKU5 Similar 16), copper ion binding / pectinesterase [Ar		0	1	4.44089e-16	1	-0.00415969	0.619358	-0.00415969	0.543951	8.88178e-16	1	0	1
246230_at	AT4G36710	GRAS	scarecrow transcription factor family protein; similar to scarecrow-like transcription factor 6 (SCL6) [Arabidopsis thal	WUSp	-2.03691	0.000519081	-1.51183	0.00478364	3.14233	0.00180238	1.65541	0.0284796	-1.48692	0.0877857	-1.0211	0.394727	WUSp
246231_at	AT4G37080		similar to unknown protein [Arabidopsis thaliana] (TAIR:AT5G42690.2); similar to Os03g0859900 [Oryza sativa (japonica cu		-0.648001	0.00443992	0.0265629	1	0.707412	0.00557741	0.1978	0.376851	-0.509612	0.0362792	-0.99006	0.00346578	CLV3pFILpWUSp
246232_at	AT4G36630		EMB2754 (EMBRYO DEFECTIVE 2754); small GTPase regulator; similar to TVLP1 [Oryza sativa (indica cultivar-group)] (GB:ABB		0.0147602	1	0.0275628	1	-0.164442	0.839728	-0.547941	0.104675	-0.383499	0.412884	-0.161505	1	CLV3pFILpWUSp
246233_at	AT4G36550		U-box domain-containing protein; similar to armadillo/beta-catenin repeat family protein / U-box domain-containing famil	CLV3p	-0.253619	0.348328	-0.0482612	1	-0.231631	0.88287	-1.62628	0.00541806	-1.39465	0.0273971	-1.06212	0.163788	CLV3pFILpWUSp
246234_at	AT4G37280		MRG family protein; similar to chromatin binding [Arabidopsis thaliana] (TAIR:AT1G02740.1); similar to MRG family protei		0.0408386	1	0.0375649	1	0.128027	0.63581	0.401566	0.0338219	0.273539	0.230214	-0.290096	0.319737	CLV3pFILpWUSp
246235_at	AT4G36830		GNS1/SUR4 membrane family protein; similar to GNS1/SUR4 membrane family protein [Arabidopsis thaliana] (TAIR:AT1G75000.1	WUSp	0.277525	0.355401	0.602249	0.0375514	1.48925	0.00472124	0.926462	0.0295246	-0.562789	0.280808	0.718409	0.258092	CLV3pFILpWUSp
246236_at	AT4G36470		S-adenosyl-L-methionine:carboxyl methyltransferase family protein; similar to JMT (JASMONIC ACID CARBOXYL METHYLTRANSFER		-0.774806	0.0451467	-0.000523206	1	-4.44089e-16	1	4.44089e-16	1	8.88178e-16	1	-0.867779	0.0220762
246237_at	AT4G36390		radical SAM domain-containing protein / TRAM domain-containing protein; Identical to CDK5RAP1-like protein [Arabidopsis		0.231663	0.207852	0.0691873	0.986784	-0.187292	0.475956	0.278565	0.171376	0.465857	0.053116	0.0633088	1	CLV3pFILpWUSp
246238_at	AT4G36670		mannitol transporter, putative; Identical to Probable polyol transporter 6 (PLT6) [Arabidopsis Thaliana] (GB:Q8GXR2;GB:O		1.99646	0.00178148	0.331397	0.782789	1.62583	0.155449	4.44089e-16	1	-1.62583	0.197481	0	1
246239_at	AT4G36790		transporter-related; similar to transporter-related [Arabidopsis thaliana] (TAIR:AT2G18590.1); similar to membrane trans	CLV3pWUSp	0.0413321	1	-0.145415	0.9465	-0.997198	0.00931045	-2.92093	5.17071e-06	-1.92373	0.000275501	-0.14429	1	CLV3pWUSp
246240_at	AT4G37130		hydroxyproline-rich glycoprotein family protein; similar to structural constituent of nuclear pore [Arabidopsis thaliana		-0.142203	0.502315	-0.114345	0.720147	-0.246905	0.188043	0.0421015	1	0.289006	0.155586	0.988915	0.00118357	CLV3pFILpWUSp
246241_at	AT4G37050		PLA V/PLP4 (Patatin-like protein 4); nutrient reservoir; similar to PLA IVA/PLP1, nutrient reservoir [Arabidopsis thalia		0	1	4.44089e-16	1	-4.44089e-16	1	4.44089e-16	1	8.88178e-16	1	0	1
246242_at	AT4G36600		late embryogenesis abundant domain-containing protein / LEA domain-containing protein; similar to late embryogenesis abu		-0.02914	1	0	1	-4.44089e-16	1	4.44089e-16	1	8.88178e-16	1	0	1
246244_at	AT4G37250		leucine-rich repeat family protein / protein kinase family protein; similar to leucine-rich repeat transmembrane protein	WUSp	0.100907	0.930413	0.132188	0.857206	1.11051	0.0020612	-0.789268	0.00715677	-1.89978	0.000103331	0.324744	0.490724	CLV3pFILpWUSp
246245_at	AT4G36440		similar to putative protein [Medicago truncatula] (GB:ABE84072.1)		0.0306258	1	-0.0248091	1	0.292037	0.477244	-0.0476715	1	-0.339709	0.454306	0.174922	1	CLV3pFILpWUSp
246246_at	AT4G37170		pentatricopeptide (PPR) repeat-containing protein; similar to pentatricopeptide (PPR) repeat-containing protein [Arabido		0.420887	0.295446	0.224573	0.764289	-0.564792	0.0595998	-0.584998	0.0340681	-0.0202067	1	-0.0696261	1	CLV3pFILpWUSp
246247_at	AT4G36640		SEC14 cytosolic factor family protein / phosphoglyceride transfer family protein; similar to transporter [Arabidopsis th		-0.17899	0.962638	-0.545617	0.366039	-4.44089e-16	1	4.44089e-16	1	8.88178e-16	1	-0.0460204	0.398654
246248_at	AT4G36560		unknown protein		0	1	4.44089e-16	1	-0.0046915	0.591456	-0.0046915	0.516376	8.88178e-16	1	0	1
246249_at	AT4G36680		pentatricopeptide (PPR) repeat-containing protein; similar to pentatricopeptide (PPR) repeat-containing protein [Arabido		-0.370437	0.172232	-0.243031	0.483437	0.122117	0.909596	0.0844637	1	-0.0376533	1	0.656326	0.119002	CLV3pFILpWUSp
246250_at	AT4G36880		cysteine proteinase, putative; Identical to Germination-specific cysteine protease 1 precursor (EC 3.4.22.-) (GCP1) [Ara		-0.838012	0.0259013	-0.775199	0.0505857	-0.119199	1	0.00173027	1	0.120929	1	0.352073	0.787614
246251_at	AT4G37220		stress-responsive protein, putative; similar to COR413-PM2 (cold regulated 413 plasma membrane 2) [Arabidopsis thaliana]		1.29321	8.06293e-05	0.0554262	1	-4.44089e-16	1	0.218777	0.0711524	0.218777	0.131625	5.48869e-05	1	FILpWUSp
246253_at	AT4G37260	MYB	Member of the R2R3 factor gene family.		1.13482	0.048176	0.443569	0.607152	0.327745	0.650962	-0.297024	0.635978	-0.62477	0.320303	-0.131931	1	CLV3pFILpWUSp
246254_at	AT4G36450		member of MAP Kinase, member of MAP Kinase		-0.000850179	1	-0.261709	0.409808	-0.00339445	1	0.00232921	1	0.00572365	1	-0.0499073	0.336726
246256_at	AT4G36770		UDP-glucoronosyl/UDP-glucosyl transferase family protein; similar to UGT72E1 (UDP-glucosyl transferase 72E1), UDP-glycos		0	1	4.44089e-16	1	-4.44089e-16	1	0.0812666	0.41114	0.0812666	0.581342	0	1
246257_at	AT4G36690		ATU2AF65A; RNA binding; similar to U2 snRNP auxiliary factor large subunit, putative [Arabidopsis thaliana] (TAIR:AT1G60		0.0237321	1	-0.0566269	0.69826	0.187487	0.919887	0.0915187	1	-0.0959678	1	0.21601	1	CLV3pFILpWUSp
246258_at	AT1G31840		pentatricopeptide (PPR) repeat-containing protein; similar to pentatricopeptide (PPR) repeat-containing protein [Arabido		0.0556836	1	-0.0267704	1	0.661436	0.0584677	0.0632163	1	-0.59822	0.110978	-0.00736446	1	CLV3pWUSp
246259_at	AT1G31830		amino acid permease family protein; similar to amino acid permease family protein [Arabidopsis thaliana] (TAIR:AT1G31820		0.147267	0.607519	0.241792	0.345594	-0.264754	0.178545	-0.289022	0.10265	-0.0242673	1	0.25831	0.367147	CLV3pFILpWUSp
246260_at	AT1G31820		amino acid permease family protein; similar to amino acid permease family protein [Arabidopsis thaliana] (TAIR:AT1G31830		0.356101	0.485784	0.174612	0.969282	-0.218348	0.511335	-0.304004	0.258065	-0.0856554	1	-0.125813	1
246261_at	AT1G31810		actin binding; similar to actin binding [Arabidopsis thaliana] (TAIR:AT5G58160.1); similar to formin homology 2 domain-c		-0.0014119	1	-0.0215061	1	0.355474	0.283686	-0.26336	0.41114	-0.618834	0.0713025	0.317196	0.572918	CLV3pFILpWUSp
246262_at	AT1G31790		pentatricopeptide (PPR) repeat-containing protein; similar to pentatricopeptide (PPR) repeat-containing protein [Arabido		0.0613614	1	-0.267839	0.765546	-0.144575	1	-0.528247	0.328319	-0.383672	0.697201	-0.106088	1	CLV3pWUSp
246263_at	AT1G31780		similar to Hypothetical protein [Oryza sativa (japonica cultivar-group)] (GB:AAN52749.1); contains InterPro domain Conse		-0.189285	0.651077	0.133406	0.913666	-0.294291	0.48444	0.00263808	1	0.296929	0.588132	1.06505	0.0323146	CLV3pFILpWUSp
246264_at	AT1G31814		family member of FRI-related genes that is required for the winter-annual habit. Genbank accession BK004885		-0.0513768	1	-0.534693	0.0547889	0.100498	1	-0.543075	0.149476	-0.643572	0.154988	0.0631392	1	CLV3pWUSp
246265_at	AT1G31860		encodes a bifunctional protein that has phosphoribosyl-ATP pyrophosphohydrolase (PRA-PH) and phosphoribosyl-AMP cyclohyd		-0.148506	0.425815	-0.30366	0.0818007	-0.600521	0.123268	0.137338	0.888202	0.73786	0.0788251	-0.606731	0.264786	CLV3pFILpWUSp
246266_at	AT1G31817		NFD3 (NUCLEAR FUSION DEFECTIVE 3); structural constituent of ribosome; similar to small subunit ribosomal protein, putat		-0.665213	0.019498	0.0560706	1	-0.159379	0.871994	-0.0328464	1	0.126532	1	0.502685	0.374817	CLV3pFILpWUSp
246267_at	AT1G31812		Acyl-CoA-binding protein. Bind acyl-CoA esters and protect acyl-CoAs from degradation by microsomal acyl-hydrolases.		0.00498967	1	0.282281	0.0125267	-0.0676987	1	-0.14138	0.802035	-0.0736818	1	-0.304864	0.646989	CLV3pFILpWUSp
246268_at	AT1G31800		Encodes a protein with &#946;-ring carotenoid hydroxylase activity.		-0.179631	0.305147	-0.142787	0.500338	0.0997686	1	0.0138823	1	-0.0858863	1	-0.311657	0.626596	CLV3pFILpWUSp
246269_at	AT4G37110		protein binding / zinc ion binding; similar to unknown protein [Arabidopsis thaliana] (TAIR:AT2G23530.1); similar to Os1	CLV3p	0.203143	0.305249	0.545434	0.00694177	-0.878837	0.000186947	-1.51061	2.04251e-06	-0.631773	0.00179116	-0.188291	0.425463	CLV3pFILpWUSp
246270_at	AT4G36500		similar to unknown protein [Arabidopsis thaliana] (TAIR:AT2G18210.1); similar to hypothetical protein [Thellun (GB:ABB45		-0.554736	0.299601	0.0785421	1	-1.29077	0.0138488	-0.976072	0.031113	0.314696	0.739069	-3.70737	0.000122346	CLV3pFILpWUSp
246271_at	AT4G37230		oxygen-evolving enhancer protein, chloroplast, putative / 33 kDa subunit of oxygen evolving system of photosystem II, pu		0.0291108	1	0.11763	0.361603	4.96908e-05	1	0.0295848	0.41114	0.0295351	0.582911	0	1
246272_at	AT4G37150		esterase, putative; similar to hydrolase, alpha/beta fold family protein [Arabidopsis thaliana] (TAIR:AT2G23580.1); simi		-0.214134	0.984214	-0.402952	0.718538	-4.44089e-16	1	4.44089e-16	1	8.88178e-16	1	0.00530069	1
246273_at	AT4G36700		cupin family protein; similar to cupin family protein [Arabidopsis thaliana] (TAIR:AT2G18540.1); similar to preproMP73 [		0	1	4.44089e-16	1	-4.44089e-16	1	4.44089e-16	1	8.88178e-16	1	0	1
246274_at	AT4G36620	C2C2_GATA	zinc finger (GATA type) family protein; Identical to Putative GATA transcription factor 21 [Arabidopsis Thaliana] (GB:Q6		-0.176203	0.976836	-0.166566	1	-4.44089e-16	1	0.00113535	1	0.00113535	1	0	1
246275_at	AT4G36540	bHLH	BEE2 (BR ENHANCED EXPRESSION 2); DNA binding / transcription factor; similar to basic helix-loop-helix (bHLH) family pro		-0.587722	0.319421	-0.00294114	1	0.163806	0.822204	4.44089e-16	1	-0.163806	0.961231	0.452386	0.399833
246276_at	AT4G37270		Encodes a P1B-type ATPases that is localized to the chloroplast envelope and is involved in the transport of Cu into chl		0.101903	0.575638	-0.138508	0.430618	0.16131	0.32574	0.159962	0.273103	-0.00134757	1	0.0756793	1	CLV3pFILpWUSp
246277_at	AT4G36460		unknown protein		0	1	-0.00357477	0.61012	-8.88178e-16	1	0	1	8.88178e-16	1	0.00507962	1
246278_at	AT4G37190		similar to Os03g0240900 [Oryza sativa (japonica cultivar-group)] (GB:NP_001049512.1); similar to Os12g0586400 [Oryza sat		-0.250531	0.553955	0.00107487	1	0.320703	0.593369	0.137349	0.975049	-0.183354	1	0.117383	1	CLV3pFILpWUSp
246279_at	AT4G36740	HB	Encodes a homeodomain leucine zipper class I (HD-Zip I) protein.	WUSp	-0.165802	0.715608	-0.594064	0.0451224	2.44502	0.00516068	0.791287	0.270737	-1.65374	0.0450839	-0.960213	0.396857
246280_at	AT4G36660		similar to unknown protein [Arabidopsis thaliana] (TAIR:AT5G65650.1); similar to BAC19.4 [Lycopersicon esculentum] (GB:A		-0.360521	0.179289	-0.0435873	1	-0.0295393	1	-0.0977017	0.689601	-0.0681624	1	0.314697	0.232967	CLV3pFILpWUSp
246281_at	AT4G36940		nicotinate phosphoribosyltransferase; similar to nicotinate phosphoribosyltransferase family protein / NAPRTase family p		-0.178101	0.426084	-0.0898498	0.918156	0.245887	0.680871	-1.00424	0.0137336	-1.25013	0.010278	-0.438366	0.539426	CLV3pFILpWUSp
246282_at	AT4G36580		AAA-type ATPase family protein; similar to AAA-type ATPase family protein [Arabidopsis thaliana] (TAIR:AT5G16930.1); sim		-1.36324	0.000331411	-0.367062	0.286701	-0.832242	0.168058	-0.855774	0.116008	-0.0235324	1	-0.361893	0.931954	CLV3pFILpWUSp
246283_at	AT4G36860		LIM domain-containing protein; similar to ubiquitin interaction motif-containing protein / LIM domain-containing protein		-0.129354	0.609442	-0.0258498	1	0.10997	1	0.744394	0.0271739	0.634424	0.102307	-0.765017	0.107799	CLV3pFILpWUSp
246284_at	AT4G36780		brassinosteroid signalling positive regulator-related; Identical to BES1/BZR1 homolog protein 2 (BEH2) [Arabidopsis Thal		-0.412176	0.480341	-0.00433228	1	-0.182485	1	-0.401888	0.649724	-0.219404	1	-0.0693685	1	CLV3pFILpWUSp
246285_at	AT4G36980		similar to peptidyl-prolyl cis-trans isomerase cyclophilin-type family protein [Arabidopsis thaliana] (TAIR:AT4G32420.1)		0.251771	0.511421	0.169822	0.833102	-0.508234	0.358953	-0.963435	0.0408503	-0.455201	0.523676	-0.411507	0.736755	CLV3pFILpWUSp
246286_at	AT1G31910		GHMP kinase family protein; similar to phosphomevalonate kinase [Hevea brasiliensis] (GB:AAL18926.1); contains InterPro		0.0890758	0.843655	-0.11895	0.738919	-0.427131	0.0655847	0.174326	0.447364	0.601457	0.0198568	-0.371489	0.245045	CLV3pFILpWUSp
246287_at	AT1G31870		similar to splicing factor PWI domain-containing protein [Arabidopsis thaliana] (TAIR:AT2G29210.1); similar to Os08g0178		0.162487	0.348328	-0.016804	1	-0.373814	0.18136	-0.52627	0.0402577	-0.152456	0.85016	-0.0120029	1	CLV3pFILpWUSp
246288_at	AT1G31850		dehydration-responsive protein, putative; similar to ERD3 (EARLY-RESPONSIVE TO DEHYDRATION 3) [Arabidopsis thaliana] (TA		-0.880567	0.000263311	-0.413167	0.0324122	0.567286	0.0732154	0.909886	0.00505796	0.342599	0.372034	0.249615	0.749007	CLV3pFILpWUSp
246289_at	AT3G56880		VQ motif-containing protein; similar to ATCAMBP25 (ARABIDOPSIS THALIANA CALMODULIN (CAM)-BINDING PROTEIN OF 25 KDA), cal		-0.587107	0.116308	0.112833	1	0.41881	0.319578	-0.0384841	1	-0.457294	0.328448	-1.30865	0.0171748	CLV3pFILpWUSp
246290_at	AT3G56800		encodes a calmodulin		-0.0866183	0.904861	0.264143	0.272441	0.0660717	1	-0.365119	0.194854	-0.431191	0.203802	-0.54058	0.191045	CLV3pFILpWUSp
246291_at	AT3G56820		similar to Cupin, RmlC-type [Medicago truncatula] (GB:ABD28667.1); similar to Os01g0810200 [Oryza sativa (japonica culti		0.10577	0.409091	0.136262	0.313307	-0.719523	0.0123351	-0.93661	0.00153169	-0.217087	0.581391	-0.134322	1	CLV3pFILpWUSp
246292_at	AT3G56860		encodes a nuclear protein that binds to RNA with a specificity for oligouridylates in vitro. Along with UBP1 and UBA1a,		0.0159812	1	0.0259167	1	0.399516	0.132469	0.176672	0.522298	-0.222844	0.568656	0.545738	0.118898	CLV3pFILpWUSp
246293_at	AT3G56710		Sig1 binding protein; interacts with Sig1R4. As well as Sig1, SibI is imported into chloroplasts and its expression is l		0.134956	1	0.194907	1	-1.12087	0.031389	-0.705973	0.120797	0.414898	0.581342	-2.44295	0.00196537	CLV3pFILpWUSp
246294_at	AT3G56910		PSRP5 (PLASTID-SPECIFIC 50S RIBOSOMAL PROTEIN 5); Identical to Plastid-specific 50S ribosomal protein 5, chloroplast pre		0.228868	0.277843	0.214723	0.379853	-0.0435627	1	0.0754303	0.909091	0.118993	0.868275	0.0966043	1	CLV3pFILpWUSp
246295_at	AT3G56690		encodes a protein similar to ATPases and binds to calmodulin in vitro. This is a single-copy gene and is expressed in al		-0.0505359	1	-0.0662711	1	-0.328119	0.266659	-0.484436	0.0624067	-0.156317	0.850732	0.0227526	1	CLV3pFILpWUSp
246296_at	AT3G56750		similar to unknown protein [Arabidopsis thaliana] (TAIR:AT2G41150.2); similar to expressed protein [Oryza sativa (japoni		0.21778	0.0461817	0.163353	0.177507	-0.777278	0.00859383	-0.485488	0.0469748	0.29179	0.364835	-0.0560888	1	WUSp
246297_at	AT3G51760		similar to conserved hypothetical protein [Medicago truncatula] (GB:ABE91126.1)		0	1	-0.00184672	0.848378	-4.44089e-16	1	4.44089e-16	1	8.88178e-16	1	0	1
246298_at	AT3G51770		Encodes a negative regulator of 1-aminocyclopropane-1-carboxylic acid synthase5(ACS5), which catalyze the rate-limiting		0.0418332	1	-0.149501	0.992735	1.06393	0.122569	0.405079	0.60041	-0.658849	0.46599	1.23002	0.183227	WUSp
246299_at	AT3G51810		Encodes a ABA-inducible protein that accumulates during seed maturation, in parallel with its corresponding mRNA but wit		0.0978251	0.962638	0.528762	0.0616765	-0.696206	0.0476391	-0.304055	0.382309	0.39215	0.340595	0.155021	1
246300_at	AT3G51830		putative transmembrane protein G5p (AtG5) mRNA, complete, putative transmembrane protein G5p (AtG5) mRNA, complete		-0.0385297	1	-0.149738	0.690462	0.0702374	1	0.256069	0.415538	0.185832	0.809535	-0.520405	0.236482	CLV3pFILpWUSp
246301_at	AT3G51850		member of Calcium Dependent Protein Kinase, member of Calcium Dependent Protein Kinase		-0.174428	0.615741	0.305322	0.307889	0.627187	0.196273	-0.204661	0.795352	-0.831848	0.11034	0.128345	1	CLV3pFILpWUSp
246302_at	AT3G51860		CAX3 (cation exchanger 3); cation:cation antiporter; Identical to Vacuolar cation/proton exchanger 3 (Ca(2+)/H(+) exchan	WUSp	0.431275	0.551302	0.287636	0.871181	2.25395	0.00377688	1.47669	0.018804	-0.777259	0.314905	-0.30436	1	CLV3pFILpWUSp
246303_at	AT3G51870		mitochondrial substrate carrier family protein; similar to mitochondrial substrate carrier family protein [Arabidopsis t		-0.110652	0.853316	-0.226156	0.457182	0.819439	0.000491339	0.0606789	0.881944	-0.75876	0.0010224	0.0414219	1	CLV3pFILpWUSp
246304_at	AT3G51840		Encodes a short-chain acyl-CoA oxidase, which catalyzes the first step of peroxisomal fatty acid beta-oxidation during e	FILpWUSp	0.468239	0.0500062	0.206668	0.525389	1.0223	0.000222119	1.00555	0.000105044	-0.0167486	1	0.155485	0.709337	CLV3pFILpWUSp
246305_at	AT3G51890		similar to unknown protein [Arabidopsis thaliana] (TAIR:AT2G40060.1); similar to conserved hypothetical protein [Medicag		0.385096	0.290702	-0.00522537	1	-0.198006	0.760107	-0.225546	0.609071	-0.0275396	1	-0.326315	0.70487	CLV3pFILpWUSp
246306_at	AT3G51780		A member of Arabidopsis BAG (Bcl-2-associated athanogene) proteins, plant homologs of mammalian regulators of apoptosis.		-0.0336872	1	0.0818065	0.97598	-0.194892	0.859646	-0.53639	0.205392	-0.341498	0.646182	0.459408	0.571368	CLV3pFILpWUSp
246307_at	AT3G51800		putative nuclear DNA-binding protein G2p (AtG2) mRNA,, putative nuclear DNA-binding protein G2p (AtG2) mRNA,		-0.221263	0.00714446	-0.144157	0.0835001	-0.143853	0.971274	0.193577	0.766714	0.33743	0.610911	0.235263	0.988624	CLV3pFILpWUSp
246308_at	AT3G51820		Encodes a protein with chlorophyll synthase activity. This enzyme has been shown to perform the esterification of chloro		-0.0463668	1	-0.101328	0.90619	0.411038	0.0620174	-0.0363087	1	-0.447346	0.0585592	0.438371	0.129924	CLV3pFILpWUSp
246309_at	AT3G51790		putative transmembrane protein G1p (AtG1) mRNA, complete, putative transmembrane protein G1p (AtG1) mRNA, complete		-1.05622	9.7748e-05	-0.513136	0.0109932	0.0856184	1	-0.219611	0.487	-0.305229	0.44803	0.213303	0.846426	CLV3pFILpWUSp
246310_at	AT3G51895		Encodes a sulfate transporter.	FILp	-0.656803	0.0511337	-0.773721	0.0315602	1.06673	0.0469737	1.70936	0.00260701	0.642624	0.29164	0.788401	0.291021	FILpWUSp
246311_at	AT3G51880		Encodes a protein belonging to the subgroup of HMGB (high mobility group B) proteins that have a distinctive DNA-binding		0.704791	0.00361037	0.466578	0.0480149	-0.723406	0.0569234	-0.543309	0.110725	0.180097	0.931096	-0.0789107	1	CLV3pFILpWUSp
246312_at	AT1G31930		XLG3 (extra-large GTP-binding protein 3); signal transducer; similar to XLG1 (EXTRA-LARGE G-PROTEIN 1), signal transduce	WUSp	-0.0884572	0.429704	-0.220137	0.0342533	1.05921	0.000769001	0.843845	0.00141457	-0.215363	0.501811	-0.232057	0.580815	CLV3pFILpWUSp
246313_at	AT1G31920		pentatricopeptide (PPR) repeat-containing protein; similar to pentatricopeptide (PPR) repeat-containing protein [Arabido		0.0633559	1	0.469145	0.165256	1.01641	0.0733592	0.549281	0.314497	-0.467131	0.581342	-0.214668	1	FILpWUSp
246314_at	AT3G56850	bZIP	Encodes an ABA-responsive element binding protein with a bZIP domain. Located in the nucleus and expressed in the embryo		0.117857	0.572982	0.151049	0.463706	-0.391975	0.656501	-0.372576	0.612364	0.0193987	1	0.19207	1	CLV3pFILpWUSp
246315_at	AT3G56870		similar to Os03g0594700 [Oryza sativa (japonica cultivar-group)] (GB:NP_001050593.1)		-0.0566251	1	0.535683	0.292001	-0.292165	0.356737	-0.100779	0.900182	0.191386	0.733168	-0.347973	0.441404	CLV3pFILpWUSp
246316_at	AT3G56890		F-box family protein-related; similar to F-box family protein [Arabidopsis thaliana] (TAIR:AT3G57580.1); contains InterP		0	1	0.617524	0.0033848	-4.44089e-16	1	4.44089e-16	1	8.88178e-16	1	0	1
246317_at	AT3G56900		aladin-related / adracalin-related; similar to HIRA (ARABIDOPSIS HOMOLOG OF HISTONE CHAPERONE HIRA), nucleotide binding		-0.0838739	0.888844	0.0913745	0.906155	-0.180867	0.572228	-0.329554	0.166324	-0.148687	0.824239	0.665864	0.0545571	CLV3pFILpWUSp
246318_at	AT3G56740		ubiquitin-associated (UBA)/TS-N domain-containing protein; similar to ubiquitin-associated (UBA)/TS-N domain-containing		0.127093	0.578633	0.301991	0.105822	-0.057048	1	-0.0686608	1	-0.0116128	1	0.701424	0.104665	CLV3pFILpWUSp
246319_at	AT3G56680		nucleic acid binding; similar to nucleic acid binding [Arabidopsis thaliana] (TAIR:AT2G40960.1); similar to Os05g0411600		0.385909	0.00488791	0.0621199	0.891404	0.0679411	0.764231	0.220669	0.0704312	0.152728	0.338199	-0.317349	0.0737428	CLV3pFILpWUSp
246320_at	AT1G16560		Per1-like family protein; similar to Per1-like protein-related [Arabidopsis thaliana] (TAIR:AT5G62130.1); similar to Per	WUSp	0.0300209	1	0.0530301	1	2.12181	0.0021417	0.758252	0.136783	-1.36356	0.0278789	0.251889	1	CLV3pFILpWUSp
246321_at	AT1G16640		transcriptional factor B3 family protein; Identical to Protein At1g16640 [Arabidopsis Thaliana] (GB:Q9FX77); similar to		-0.400139	0.317882	-0.43214	0.3204	-0.208043	0.748091	-0.29032	0.469492	-0.0822768	1	-0.491074	0.415556	CLV3pFILpWUSp
246322_at	AT1G16680		DNAJ heat shock N-terminal domain-containing protein / S-locus protein, putative; similar to DNAJ heat shock N-terminal		-0.0243096	1	0.271103	0.354713	-0.38328	0.00389757	-0.46907	0.000594262	-0.0857898	0.630174	-0.328067	0.0322333	CLV3pFILpWUSp
246323_at	AT1G16690		transcription factor-related; similar to transcription factor-related [Arabidopsis thaliana] (TAIR:AT1G79020.1); similar		-0.00201665	1	-0.276129	0.50131	-0.734428	0.00516068	-0.547513	0.0133749	0.186915	0.582774	0.827306	0.010852	CLV3pFILpWUSp
246324_at	AT1G16610		SR spliceosome protein, interacts with SR33 and the U1-70K protein of the U1 snRNP., SR spliceosome protein, interacts w		-0.110751	0.689179	-0.0973638	0.829838	-0.198878	0.935403	0.110012	1	0.30889	0.832169	1.08066	0.137348	CLV3pFILpWUSp
246325_at	AT1G16540		Encodes molybdenum cofactor sulfurase. Involved in Moco biosynthesis. Involved in the conversion of ABA-aldehyde to ABA,		-0.314002	0.372379	-0.0456571	1	0.122479	1	-0.182226	1	-0.304705	1	-1.04286	0.414341	CLV3pFILpWUSp
246326_at	AT1G16590		putative translesion synthesis polymerase zeta subunit, homologous to Y-family DNA polymerases, contains BRCT domain. Mu		0.216514	0.527253	0.34258	0.292086	-0.429897	0.119924	0.0309278	1	0.460824	0.123922	-0.0289263	1	CLV3pFILpWUSp
246327_at	AT1G16670		protein kinase family protein; similar to protein kinase family protein [Arabidopsis thaliana] (TAIR:AT3G09010.1); simil		0.859266	0.000475235	0.176445	0.494728	0.265302	0.826749	-1.46166	0.0111326	-1.72696	0.0108642	-0.620375	0.529187	CLV3pFILpWUSp
246328_at	AT3G43590		zinc knuckle (CCHC-type) family protein; similar to zinc knuckle (CCHC-type) family protein [Arabidopsis thaliana] (TAIR		-0.242346	0.0749587	-0.389684	0.00974636	-0.241401	0.195478	-0.0387034	1	0.202698	0.364907	-0.21608	0.454768	CLV3pFILpWUSp
246329_at	AT3G43610		tubulin family protein; similar to SPC98 (SPINDLE POLE BODY COMPONENT 98) [Arabidopsis thaliana] (TAIR:AT5G06680.1); sim		-0.211306	0.63502	0.331812	0.409808	0.23878	0.769444	-0.122232	1	-0.361012	0.630503	-0.315688	0.868853	CLV3pFILpWUSp
246330_at	AT3G43600		Encodes aldehyde oxidase AAO2.		-0.214449	0.746936	-0.128962	1	0.408673	0.693456	0.960115	0.138817	0.551442	0.618507	0.801484	0.484241
246331_at	AT3G44820		phototropic-responsive NPH3 family protein; similar to phototropic-responsive NPH3 family protein [Arabidopsis thaliana]		-0.237758	0.559678	-0.0981251	1	-0.12856	1	-0.676655	0.136205	-0.548095	0.365516	0.24537	1	WUSp
246332_at	AT3G44830		lecithin:cholesterol acyltransferase family protein / LACT family protein; similar to ATPDAT (Arabidopsis thaliana phosp		0	1	-0.421499	0.409808	-4.44089e-16	1	4.44089e-16	1	8.88178e-16	1	0	1
246333_at	AT3G44840		S-adenosyl-L-methionine:carboxyl methyltransferase family protein; similar to S-adenosyl-L-methionine:carboxyl methyltra		0	1	4.44089e-16	1	-4.44089e-16	1	4.44089e-16	1	8.88178e-16	1	0	1
246334_at	AT3G44850		protein kinase-related; similar to protein kinase family protein [Arabidopsis thaliana] (TAIR:AT5G22840.1); similar to S		-0.332382	0.175473	-0.0473822	1	0.190685	0.608513	0.207798	0.480014	0.0171137	1	0.0306877	1	CLV3pFILpWUSp
246335_at	AT3G44880		Encodes a pheide a oxygenase (PAO). Accelerated cell death (acd1) mutants show rapid, spreading necrotic responses to bo		-0.0801827	0.887859	0.00308795	1	0.744786	0.0566643	0.257204	0.524656	-0.487582	0.269109	0.237377	0.919598	CLV3pFILpWUSp
246336_at	AT3G44900		member of Putative Na+/H+ antiporter family		0	1	4.44089e-16	1	-4.44089e-16	1	4.44089e-16	1	8.88178e-16	1	0	1	WUSp
246337_at	AT3G44910		member of Putative Na+/H+ antiporter family, member of Putative Na+/H+ antiporter family		0	1	4.44089e-16	1	-4.44089e-16	1	4.44089e-16	1	8.88178e-16	1	0	1
246339_at	AT3G44890		Plastid ribosomal protein CL9, Plastid ribosomal protein CL9		-0.00579152	1	0.0140436	1	0.414858	0.326438	0.000174826	1	-0.414683	0.400633	-0.248201	0.907542	CLV3pFILpWUSp
246341_x_at	AT3G43150		similar to unknown protein [Arabidopsis thaliana] (TAIR:AT2G11010.1)		0	1	4.44089e-16	1	-4.44089e-16	1	4.44089e-16	1	8.88178e-16	1	0	1
246342_at	AT3G56700		male sterility protein, putative; similar to MS2 (MALE STERILITY 2) [Arabidopsis thaliana] (TAIR:AT3G11980.1); similar t		0	1	4.44089e-16	1	-4.44089e-16	1	4.44089e-16	1	8.88178e-16	1	0	1
246343_at	AT3G56720		similar to unknown protein [Arabidopsis thaliana] (TAIR:AT2G44200.1); similar to putative small ribonucleoprotein [Oryza		0.167364	0.301179	0.172991	0.334103	0.174993	0.641686	-0.0673673	1	-0.242361	0.550422	-0.173518	0.916329	CLV3pFILpWUSp
246344_at	AT3G56730		similar to unknown protein [Arabidopsis thaliana] (TAIR:AT3G62050.1); similar to Os07g0637200 [Oryza sativa (japonica cu		0	1	4.44089e-16	1	-0.165489	0.901273	-0.743751	0.0551586	-0.578263	0.22112	0.0373719	1	CLV3pFILpWUSp
246345_at	AT3G56760		calcium-dependent protein kinase, putative / CDPK, putative; similar to CRK (CDPK-related kinase), calcium ion binding /	CLV3p	-0.0192289	1	0.0160688	1	-0.789854	0.014284	-1.03025	0.00181822	-0.240393	0.591663	-0.537385	0.18153	CLV3pFILpWUSp
246346_at	AT3G56810		contains domain His-Me finger endonucleases (SSF54060)	FILpWUSp	-1.6116	0.00359116	-0.769092	0.167094	2.67878	0.000154661	1.85387	0.000674928	-0.824906	0.0940846	-0.133892	1	FILpWUSp
246347_at	AT3G56830		similar to unknown protein [Arabidopsis thaliana] (TAIR:AT1G65420.1); similar to Protein of unknown function DUF565 [Med		0.435725	0.0639101	0.398375	0.11714	-0.545708	0.169833	-0.555916	0.120677	-0.0102084	1	-0.535765	0.349582	CLV3pFILpWUSp
246348_at	AT3G56840		FAD-dependent oxidoreductase family protein; similar to FAD-dependent glycerol-3-phosphate dehydrogenase; Pyridine nucle		-0.108131	0.641523	0.3617	0.0359135	0.288762	0.671701	-0.314126	0.54426	-0.602888	0.280382	-0.768769	0.258149	CLV3pFILpWUSp
246349_at	AT1G51915		cryptdin protein-related; similar to unknown protein [Arabidopsis thaliana] (TAIR:AT1G51913.1)		0	1	-0.167618	0.0357795	-4.44089e-16	1	4.44089e-16	1	8.88178e-16	1	0	1
246350_at	AT1G16650		similar to Os12g0610500 [Oryza sativa (japonica cultivar-group)] (GB:NP_001067247.1); similar to PREDICTED: similar to C		-0.393349	0.0448336	-0.563006	0.00937416	-0.67162	0.0740086	-0.469854	0.170312	0.201766	0.861837	-0.539853	0.314645	CLV3pFILpWUSp
246351_at	AT1G16570		glycosyl transferase family 1 protein; similar to Myb, DNA-binding; Glycosyl transferase, group 1 [Medicago truncatula]		0.0650373	1	-0.0132506	1	-0.242191	0.100787	-0.200481	0.134188	0.0417104	1	-0.0431733	1	CLV3pFILpWUSp
246354_at	AT1G38950		unknown protein		0	1	4.44089e-16	1	-4.44089e-16	1	4.44089e-16	1	8.88178e-16	1	0	1
246355_at	AT1G38550		pseudogene, hypothetical protein		-0.0308646	1	-0.184824	0.720147	-0.615275	0.103196	-0.296918	0.425809	0.318356	0.56675	-0.00169544	1
246356_x_at	AT1G40150		gypsy-like retrotransposon family (Athila), has a 3.7e-38 P-value blast match to GB:CAA57397 Athila ORF 1 (Arabidopsis t		0	1	4.44089e-16	1	-4.44089e-16	1	4.44089e-16	1	8.88178e-16	1	0	1
246363_at	AT1G40390		similar to unknown protein [Arabidopsis thaliana] (TAIR:AT1G43760.1); similar to putative AP endonuclease/reverse transc		0	1	4.44089e-16	1	-4.44089e-16	1	4.44089e-16	1	8.88178e-16	1	0	1
246364_at	AT1G40230		unknown protein		0	1	4.44089e-16	1	-4.44089e-16	1	4.44089e-16	1	8.88178e-16	1	0	1
246365_at	AT1G39750		gypsy-like retrotransposon family (Athila), has a 3.8e-35 P-value blast match to GB:CAA57397 Athila ORF 1 (Arabidopsis t		0	1	-0.0283717	0.409808	0.000619628	1	4.44089e-16	1	-0.000619628	1	0	1
246366_at	AT1G51850		leucine-rich repeat protein kinase, putative; similar to leucine-rich repeat protein kinase, putative [Arabidopsis thali		0	1	-0.934149	0.084365	-4.44089e-16	1	4.44089e-16	1	8.88178e-16	1	0	1
246367_at	AT1G51880		leucine-rich repeat protein kinase, putative; similar to protein kinase family protein [Arabidopsis thaliana] (TAIR:AT1G		0	1	0.000517389	1	-0.0310796	0.745209	-0.0310796	0.672842	8.88178e-16	1	0	1
246368_at	AT1G51890		leucine-rich repeat protein kinase, putative; similar to protein kinase family protein [Arabidopsis thaliana] (TAIR:AT1G		0	1	-0.351186	0.0535333	-4.44089e-16	1	4.44089e-16	1	8.88178e-16	1	0	1
246369_at	AT1G51910		protein kinase family protein; similar to leucine-rich repeat protein kinase, putative [Arabidopsis thaliana] (TAIR:AT1G		0.00532953	0.48876	0.00510652	0.585302	-4.44089e-16	1	4.44089e-16	1	8.88178e-16	1	0	1	WUSp
246370_at	AT1G51920		similar to unknown protein [Arabidopsis thaliana] (TAIR:AT1G51913.1)		0.000997714	1	-0.604551	0.485498	-4.44089e-16	1	4.44089e-16	1	8.88178e-16	1	0	1
246371_at	AT1G51940		protein kinase family protein / peptidoglycan-binding LysM domain-containing protein; similar to protein kinase family p		0.0133288	1	0.298371	0.167177	-0.043154	1	-0.288915	0.116461	-0.245761	0.296433	-0.0687993	1	CLV3pFILpWUSp
246372_at	AT1G51900		similar to unknown protein [Arabidopsis thaliana] (TAIR:AT2G14830.1); similar to Protein of unknown function DUF292, euk		0.000529105	1	4.44089e-16	1	0.000345408	1	4.44089e-16	1	-0.000345408	1	0	1
246373_at	AT1G51860		leucine-rich repeat protein kinase, putative; similar to protein kinase family protein [Arabidopsis thaliana] (TAIR:AT1G		0	1	4.44089e-16	1	-4.44089e-16	1	4.44089e-16	1	8.88178e-16	1	0	1
246374_at	AT1G51840		protein kinase-related; similar to leucine-rich repeat protein kinase, putative [Arabidopsis thaliana] (TAIR:AT1G51850.1		0	1	4.44089e-16	1	-4.44089e-16	1	4.44089e-16	1	8.88178e-16	1	0	1
246375_at	AT1G51830		ATP binding / kinase/ protein serine/threonine kinase; similar to leucine-rich repeat protein kinase, putative [Arabidop		0	1	4.44089e-16	1	-4.44089e-16	1	4.44089e-16	1	8.88178e-16	1	0	1
246376_at	AT1G51950	AUX_IAA	IAA18 (indoleacetic acid-induced protein 18); transcription factor; Identical to Auxin-responsive protein IAA18 (Indolea	WUSp	-0.670628	0.016549	-0.190816	0.676782	1.11159	0.00633629	0.131317	0.87122	-0.980274	0.015703	-0.503956	0.327033	CLV3pFILpWUSp
246377_at	AT1G57550		hydrophobic protein, putative / low temperature and salt responsive protein, putative; Identical to UPF057 membrane prot		0	1	4.44089e-16	1	-4.44089e-16	1	4.44089e-16	1	8.88178e-16	1	0	1
246378_at	AT1G57620		emp24/gp25L/p24 family protein; similar to emp24/gp25L/p24 family protein [Arabidopsis thaliana] (TAIR:AT1G09580.1); sim		-0.0120348	1	0.0936031	0.750639	0.0387067	1	0.365207	0.109968	0.326501	0.25234	0.183618	0.805977	CLV3pFILpWUSp
246380_at	AT1G57750		cytochrome P450, putative; similar to CYP96A3 (cytochrome P450, family 96, subfamily A, polypeptide 3), oxygen binding [		-1.44355	0.0307751	-0.220805	1	0.0821192	1	-0.0391907	1	-0.12131	1	0.862872	0.139745
246381_at	AT1G39430		similar to unknown protein [Arabidopsis thaliana] (TAIR:AT3G43100.1); contains InterPro domain Nucleic acid-binding, OB-		0.0744964	0.348328	4.44089e-16	1	-4.44089e-16	1	4.44089e-16	1	8.88178e-16	1	0	1
246382_at	AT1G39350		unknown protein		0	1	4.44089e-16	1	-0.00433111	0.609699	-0.00433111	0.534336	4.44089e-16	1	0	1
246383_at	AT1G77360		pentatricopeptide (PPR) repeat-containing protein; similar to pentatricopeptide (PPR) repeat-containing protein [Arabido		0.158058	0.658989	0.194719	0.579814	0.331974	0.477244	0.146415	0.876881	-0.185558	0.957442	-0.271821	0.861355	CLV3pFILpWUSp
246384_at	AT1G77370		glutaredoxin, putative; Identical to Glutaredoxin-C3 precursor (AtGrxC3) (GRXC3) [Arabidopsis Thaliana] (GB:Q9FVX1); sim		0.139617	0.732365	-0.0446078	1	0.00117814	1	0.809078	0.0903689	0.807899	0.16205	0.33416	0.899419	CLV3pFILpWUSp
246385_at	AT1G77390		core cell cycle genes		-0.151317	0.75656	0.475075	0.103407	0.434158	0.344263	-0.432226	0.287423	-0.866384	0.0604402	-0.394499	0.633247	CLV3pFILpWUSp
246386_at	AT1G77410		beta-galactosidase, putative / lactase, putative; similar to BGAL6 (beta-galactosidase 6), beta-galactosidase [Arabidops		0.165187	0.998184	0.0763343	1	-0.496837	0.208576	-0.372109	0.325515	0.124728	1	-0.090855	1	CLV3pFILpWUSp
246387_at	AT1G77400		similar to hydroxyproline-rich glycoprotein family protein [Arabidopsis thaliana] (TAIR:AT1G21695.1); similar to conserv		-0.106207	0.672899	0.156756	0.465701	-8.88178e-16	1	0	1	8.88178e-16	1	0.0220087	1	WUSp
246388_at	AT1G77405		binding; similar to EMB2745 (EMBRYO DEFECTIVE 2745), binding [Arabidopsis thaliana] (TAIR:AT5G39710.1); similar to ferti		0.261349	0.543772	0.115133	1	-0.274395	0.198285	-0.294659	0.123526	-0.0202642	1	0.00206272	1
246389_at	AT1G77380		Amino acid permease which transports basic amino acids., Amino acid permease which transports basic amino acids.	WUSp	0.903284	0.112954	1.90087	0.00369105	3.38723	4.31162e-06	0.0764905	1	-3.31074	6.59185e-06	0.279026	0.688596	WUSp
246390_at	AT1G77330		similar to 1-aminocyclopropane-1-carboxylate oxidase GI:3386565 from (Sorghum bicolor)		0.00873435	1	4.44089e-16	1	-0.0127216	0.486959	-0.0127216	0.419079	8.88178e-16	1	0.000999138	1
246391_at	AT1G77350		similar to unknown protein [Oryza sativa (japonica cultivar-group)] (GB:AAT01331.1); similar to Os05g0486200 [Oryza sati		-0.162191	0.262241	0.0111058	1	-0.226657	0.472042	0.233085	0.38976	0.459742	0.113309	0.267602	0.572692	CLV3pFILpWUSp
246392_at	AT1G58120		similar to unknown protein [Arabidopsis thaliana] (TAIR:AT5G01710.1); similar to conserved hypothetical protein [Medicag		0	1	-0.251543	0.466056	0.179939	0.725316	0	1	-0.179939	0.856318	-0.00527458	1
246393_at	AT1G58150		unknown protein		0	1	0.049224	0.417076	-4.44089e-16	1	4.44089e-16	1	8.88178e-16	1	0	1
246394_at	AT1G58160		jacalin lectin family protein; similar to jacalin lectin family protein [Arabidopsis thaliana] (TAIR:AT1G60110.1); simil		0	1	4.44089e-16	1	-4.44089e-16	1	4.44089e-16	1	8.88178e-16	1	0	1
246395_at	AT1G58170		disease resistance-responsive protein-related / dirigent protein-related; similar to disease resistance-responsive prote		-0.409117	0.268143	0.0054767	1	-4.44089e-16	1	4.44089e-16	1	8.88178e-16	1	0.0711703	0.319721
246396_at	AT1G58180		carbonic anhydrase family protein / carbonate dehydratase family protein; similar to carbonic anhydrase family protein /		1.2298	0.00568222	0.650466	0.152978	-0.135692	1	-0.948028	0.166895	-0.812335	0.374655	-1.28655	0.206553	CLV3pFILpWUSp
246397_at	AT1G58190		leucine-rich repeat family protein; similar to leucine-rich repeat family protein [Arabidopsis thaliana] (TAIR:AT1G74180		0	1	0.232595	0.0544669	-4.44089e-16	1	4.44089e-16	1	8.88178e-16	1	0	1
246398_at	AT1G58100	TCP	TCP family transcription factor, putative; similar to TCP family transcription factor, putative [Arabidopsis thaliana] (		-0.052916	0.917198	-0.0754116	0.793699	-0.200995	0.781449	-0.354983	0.391565	-0.153988	1	-0.0330464	1	CLV3pFILpWUSp
246399_at	AT1G58110		bZIP family transcription factor; similar to bZIP family transcription factor [Arabidopsis thaliana] (TAIR:AT1G35490.1);		0.165315	0.341274	-0.0660525	0.950789	0.35705	0.252014	-0.0312655	1	-0.388315	0.258227	0.00210837	1	WUSp
246400_at	AT1G57540		similar to unknown protein [Oryza sativa (japonica cultivar-group)] (GB:BAD81218.1); similar to Os01g0250600 [Oryza sati		0.439581	0.0676607	0.0894393	1	-0.666548	0.0179609	-0.196265	0.457249	0.470283	0.0998049	-0.162282	0.919032	CLV3pFILpWUSp
246401_at	AT1G57560		Member of the R2R3 factor gene family.		-0.00646056	0.578039	0.00555216	0.745658	-4.44089e-16	1	4.44089e-16	1	8.88178e-16	1	0	1
246402_at	AT1G57570		jacalin lectin family protein; similar to jacalin lectin family protein [Arabidopsis thaliana] (TAIR:AT1G60110.1); simil		0.00816559	0.272339	-4.94793e-05	1	-4.44089e-16	1	4.44089e-16	1	8.88178e-16	1	0	1
246403_at	AT1G57590		carboxylic ester hydrolase; similar to pectinacetylesterase, putative [Arabidopsis thaliana] (TAIR:AT5G26670.1); similar		0	1	0.000201207	1	-0.308091	0.646636	-0.344469	0.501002	-0.0363778	1	-0.00603586	1	CLV3pWUSp
246404_at	AT1G57600		membrane bound O-acyl transferase (MBOAT) family protein; similar to Os05g0144000 [Oryza sativa (japonica cultivar-group		-0.0729867	0.944958	0.335348	0.100708	0.163343	0.725031	-0.330148	0.239684	-0.49349	0.131419	-0.600349	0.131391	CLV3pFILpWUSp
246405_at	AT1G57630		disease resistance protein (TIR class), putative; similar to disease resistance protein (TIR-NBS-LRR class), putative [A		0	1	0.412986	0.084915	-4.44089e-16	1	4.44089e-16	1	8.88178e-16	1	0	1
246406_at	AT1G57650		disease resistance protein (NBS-LRR class), putative; similar to disease resistance protein (TIR-NBS-LRR class), putativ		0	1	-0.0343804	1	-4.44089e-16	1	4.44089e-16	1	8.88178e-16	1	0	1
246407_at	AT1G57670		Toll-Interleukin-Resistance (TIR) domain-containing protein; similar to Toll-Interleukin-Resistance (TIR) domain-contain		0	1	4.44089e-16	1	-4.44089e-16	1	4.44089e-16	1	8.88178e-16	1	0	1
246408_at	AT1G57680		similar to AMP-dependent synthetase and ligase [Medicago truncatula] (GB:ABE91856.1)		0.0463213	1	0.209006	0.508905	0.15564	0.923031	0.141949	0.90676	-0.0136911	1	0.0338897	1	CLV3pFILpWUSp
246409_at	AT1G57700		protein kinase family protein; similar to protein kinase family protein [Arabidopsis thaliana] (TAIR:AT1G09600.1); simil		-0.0561958	1	-0.0948552	0.987559	-0.446614	0.211403	-0.834754	0.0141586	-0.38814	0.361832	0.290292	0.719798	CLV3pFILpWUSp
246411_at	AT1G57770		amine oxidase family; similar to CRTISO (carotenoid isomerase), carotenoid isomerase [Arabidopsis thaliana] (TAIR:AT1G06		0.177794	0.85103	-0.0413198	1	-0.911695	0.0819619	-1.16131	0.0195668	-0.24962	0.933096	0.255992	1	CLV3pFILpWUSp
246412_at	AT5G17530		phosphoglucosamine mutase family protein; similar to phosphoglucomutase, putative / glucose phosphomutase, putative [Ara		-0.038656	1	0.104112	0.597379	0.249109	0.359388	0.496414	0.0330718	0.247306	0.44472	0.0694703	1	CLV3pFILpWUSp
246413_at	AT1G77310		wound-responsive protein, putative; similar to wound-responsive family protein [Arabidopsis thaliana] (TAIR:AT1G21610.1)		0.035286	1	0.105463	0.947992	-0.792262	0.0815658	-0.949815	0.0260705	-0.157552	1	0.79088	0.196923	CLV3pFILpWUSp
246414_at	AT1G77340		pentatricopeptide (PPR) repeat-containing protein; similar to pentatricopeptide (PPR) repeat-containing protein [Arabido		0	1	4.44089e-16	1	-4.44089e-16	1	4.44089e-16	1	8.88178e-16	1	0.00283186	0.900974
246415_at	AT5G17160		similar to unknown protein [Arabidopsis thaliana] (TAIR:AT3G03130.1); similar to hypothetical protein MtrDRAFT_AC144806g		0.0287346	1	0.0286049	1	0.622305	0.0832478	0.375897	0.267005	-0.246409	0.7007	0.0928095	1	CLV3pFILpWUSp
246416_at	AT5G16920		similar to unknown protein [Arabidopsis thaliana] (TAIR:AT5G26730.1); similar to Os12g0233900 [Oryza sativa (japonica cu		0	1	4.44089e-16	1	-4.44089e-16	1	4.44089e-16	1	8.88178e-16	1	0	1
246417_at	AT5G16990		NADP-dependent oxidoreductase, putative; Identical to Probable NADP-dependent oxidoreductase P2 (EC 1.3.1.74) (P2) [Arab		-0.0728849	1	-0.096303	1	1.47798	0.108117	1.10206	0.191125	-0.375912	1	0.0688243	1	CLV3pFILpWUSp
246418_at	AT5G16960		NADP-dependent oxidoreductase, putative; similar to NADP-dependent oxidoreductase, putative [Arabidopsis thaliana] (TAIR		0.0114944	0.369945	4.44089e-16	1	-0.161912	1	-0.161912	1	1.77636e-15	1	-0.533801	0.69352
246419_at	AT5G17030		UDP-glucoronosyl/UDP-glucosyl transferase family protein; similar to UDP-glucoronosyl/UDP-glucosyl transferase family pr	WUSp	-1.5302	0.00563016	0.069155	1	0.566947	0.364563	-1.29052	0.0184016	-1.85746	0.00661941	0.808175	0.325875	WUSp
246420_at	AT5G16870		similar to unknown protein [Arabidopsis thaliana] (TAIR:AT3G03010.2); similar to Os04g0652900 [Oryza sativa (japonica cu		0.381673	0.0724255	0.0835486	0.986412	0.296761	0.585477	0.763475	0.0554116	0.466714	0.383368	0.235604	0.993551	CLV3pFILpWUSp
246421_at	AT5G16880		VHS domain-containing protein / GAT domain-containing protein; similar to VHS domain-containing protein / GAT domain-con		0.353546	0.047634	-0.0974565	0.831204	0.0540642	1	0.0517634	1	-0.00230079	1	-0.0679618	1	CLV3pFILpWUSp
246422_at	AT5G17060		A member of ARF GTPase family. A thaliana has 21 members of this family, known to be essential for vesicle coating and u	WUSp	-0.153048	0.621009	0.193273	0.519583	0.869916	0.0383395	-0.434713	0.258604	-1.30463	0.0071738	0.179403	1	CLV3pFILpWUSp
246423_at	AT5G16950		similar to hypothetical protein MtrDRAFT_AC157349g25v1 [Medicago truncatula] (GB:ABE78359.1)	CLV3p	-0.190638	0.706956	-0.0286427	1	-1.2113	0.00307913	-0.625707	0.046114	0.585596	0.113247	0.479901	0.326546	CLV3pFILpWUSp
246424_at	AT5G17020		Encodes a member of the exportin protein family which functions as receptors for nuclear export. Binds to a variety of p		-0.38588	0.133111	-0.0220605	1	0.612706	0.0636144	0.120142	0.871113	-0.492564	0.171839	-0.00344491	1	CLV3pFILpWUSp
246425_at	AT5G17420		Encodes a xylem-specific cellulose synthase that is phosphorylated on one or more serine residues (on either S185 or one		-0.374036	0.348328	-0.170177	0.90019	-0.0300333	1	-0.00690773	1	0.0231256	1	-0.87796	0.000881473
246426_at	AT5G17430	AP2_EREBP	Encodes an AP2-domain containing protein similar to ANT. Expressed in embryos and lateral root primordium.		0	1	4.44089e-16	1	-0.00795265	0.513135	-0.00795265	0.443582	8.88178e-16	1	0	1
246427_at	AT5G17400		ADP, ATP carrier protein, mitochondrial, putative / ADP/ATP translocase, putative / adenine nucleotide translocator, put		0.168037	0.527253	-0.0110785	1	0.59669	0.192296	0.486834	0.253297	-0.109856	1	-0.147813	1	CLV3pFILpWUSp
246428_at	AT5G17410		tubulin family protein; similar to SPC98 (SPINDLE POLE BODY COMPONENT 98) [Arabidopsis thaliana] (TAIR:AT5G06680.1); sim		-0.0758404	0.911553	-0.11093	0.769553	-0.0462764	1	-0.307819	0.189744	-0.261542	0.415771	0.0898869	1	CLV3pFILpWUSp
246429_at	AT5G17450		heavy-metal-associated domain-containing protein / copper chaperone (CCH)-related; similar to heavy-metal-associated dom		0	1	0.00476787	1	-4.44089e-16	1	4.44089e-16	1	8.88178e-16	1	0	1
246430_at	AT5G17470		calmodulin-related protein, putative; similar to calmodulin-related protein, putative [Arabidopsis thaliana] (TAIR:AT2G3		0	1	4.44089e-16	1	-0.0389455	0.477244	-0.0377127	0.420271	0.00123279	1	0	1
246431_at	AT5G17480		polcalcin, putative / calcium-binding pollen allergen, putative; Identical to Probable calcium-binding protein At5g17480		0	1	4.44089e-16	1	-4.44089e-16	1	4.44089e-16	1	8.88178e-16	1	0	1
246432_at	AT5G17490	GRAS	DELLA subfamily member involved in GA signal transduction, DELLA subfamily member involved in GA signal transduction	CLV3pWUSp	0.909279	0.01969	0.17553	0.919577	0.0842768	1	-2.00856	0.000387953	-2.09284	0.000852972	0.317632	0.832122	CLV3pFILpWUSp
246433_at	AT5G17510		similar to unknown protein [Arabidopsis thaliana] (TAIR:AT3G03460.1); similar to expressed protein [Oryza sativa (japoni		-0.155557	0.467949	0.174241	0.453328	0.00166857	1	0.157482	0.72255	0.155814	0.931096	0.375788	0.464396	FILpWUSp
246434_at	AT5G17520		Encodes a maltose transporter that is expressed in leaves and roots. Mutations at the MEX1 locus cause accumulation of b	FILpWUSp	0.127909	0.430959	0.00624629	1	1.04447	0.00173854	1.09924	0.000610238	0.0547674	1	-0.0616289	1	CLV3pFILpWUSp
246435_at	AT5G17460		similar to conserved hypothetical protein [Medicago truncatula] (GB:ABE78854.1)		-0.550392	0.130039	0.098639	1	0.133393	1	-0.681731	0.0833155	-0.815124	0.0822235	-0.316575	0.803992	WUSp
246436_at	AT5G17440		LUC7 N_terminus domain-containing protein; similar to UNE6 (unfertilized embryo sac 6) [Arabidopsis thaliana] (TAIR:AT3G		0.225704	0.500788	0.217859	0.591963	0.0405599	1	-0.0803468	1	-0.120907	1	0.394059	0.448798	CLV3pFILpWUSp
246437_at	AT5G17540		transferase family protein; similar to CHAT (ACETYL COA:(Z)-3-HEXEN-1-OL ACETYLTRANSFERASE), acetyl CoA:(Z)-3-hexen-1-ol		0.0201431	0.349677	4.44089e-16	1	-4.44089e-16	1	4.44089e-16	1	8.88178e-16	1	0	1
246438_at	AT5G17580		phototropic-responsive NPH3 family protein; similar to phototropic-responsive NPH3 family protein [Arabidopsis thaliana]		0.0971378	0.877825	0	1	-8.88178e-16	1	-0.00137126	1	-0.00137126	1	-0.949799	0.101731
246439_at	AT5G17600		zinc finger (C3HC4-type RING finger) family protein; Identical to Probable RING-H2 finger protein ATL5G (ATL5G) [Arabido		0.117469	0.916835	0.159817	0.820977	-8.88178e-16	1	-0.0408062	0.41114	-0.0408062	0.581374	0	1
246440_at	AT5G17650		glycine/proline-rich protein; similar to proline-rich family protein [Arabidopsis thaliana] (TAIR:AT5G45350.2); similar		0	1	1.07326	4.17008e-05	-0.050728	1	-0.050728	1	8.88178e-16	1	0	1
246441_at	AT5G17560		BolA-like family protein; similar to BolA-like family protein [Arabidopsis thaliana] (TAIR:AT1G55805.1); similar to BolA		-0.0615148	0.8768	-0.301719	0.0408044	0.0823758	0.776265	0.167612	0.289658	0.0852366	0.890548	-0.535275	0.0195465	CLV3pFILpWUSp
246442_at	AT5G17610		similar to Putative DNAJ protein [Oryza sativa (japonica cultivar-group)] (GB:AAN05335.1); contains domain alpha/beta-Hy		0.197111	0.357512	0.0219426	1	-0.361929	0.29637	-0.373278	0.222581	-0.0113499	1	-0.0887228	1	CLV3pFILpWUSp
246443_at	AT5G17620		similar to nuclear matrix protein 1 [Lycopersicon esculentum] (GB:AAK83083.1); contains InterPro domain Plant nuclear ma		-0.0324781	1	-0.17656	0.297737	-0.642321	0.000344056	-0.154146	0.17966	0.488175	0.00235132	-0.432296	0.0139921	CLV3pFILpWUSp
246444_at	AT5G17570		tatD-related deoxyribonuclease family protein; similar to tatD-related deoxyribonuclease family protein [Arabidopsis tha		0.364723	0.348328	0.053549	1	-0.0623107	0.733636	-0.0390535	0.912376	0.0232572	1	-0.0671362	0.958626
246445_at	AT5G17630		glucose-6-phosphate/phosphate translocator, putative; similar to GPT1 (glucose-6-phosphate transporter 1), antiporter/ g		-0.302498	0.203045	0.0301921	1	0.596831	0.673573	0.0232655	1	-0.573566	0.8268	0.280336	1	CLV3pFILpWUSp
246446_at	AT5G17640		similar to unknown protein [Arabidopsis thaliana] (TAIR:AT1G10020.1); similar to putative stress-induced protein [Solanu		0.728187	0.0111083	0.201759	0.644248	0.675291	0.0686791	0.701671	0.0396865	0.0263796	1	-0.001203	1	CLV3pFILpWUSp
246447_at	AT5G16780		Encodes a protein belonging to SART-1 family. The gene is expressed in the basal region of the developing embryo during		0.302398	0.0635809	0.103361	0.742486	-0.0237042	1	-0.069317	1	-0.0456128	1	-0.168802	1	CLV3pFILpWUSp
246448_at	AT5G16800		GCN5-related N-acetyltransferase (GNAT) family protein; similar to GCN5-related N-acetyltransferase (GNAT) family protei		0.204488	0.177895	0.150596	0.416327	-0.645784	0.00350216	-0.454188	0.0123955	0.191596	0.412884	-0.0556885	1	CLV3pFILpWUSp
246449_at	AT5G16810		ATP binding / protein kinase; similar to Protein kinase [Medicago truncatula] (GB:ABE91723.1); contains InterPro domain		0.858156	0.0150934	0.599639	0.105175	0.285648	0.390078	-0.45439	0.0943075	-0.740039	0.0260543	0.164339	0.98549	WUSp
246450_at	AT5G16820	HSF	Encodes a putative transcription factor whose expression is not induced by heat but whose stable overexpression leads to		0.372192	0.236186	0.509774	0.110945	0.606007	0.240607	-0.603796	0.192958	-1.2098	0.0293978	-0.0227141	1	CLV3pFILpWUSp
246451_at	AT5G16760		Encodes a inositol 1,3,4-trisphosphate 5/6-kinase.		0.064206	0.898213	0.00234698	1	-0.147025	1	-0.00120392	1	0.145821	1	0.0588689	1	CLV3pFILpWUSp
246452_at	AT5G16840		RNA recognition motif (RRM)-containing protein; similar to RNA recognition motif (RRM)-containing protein [Arabidopsis t		-0.053983	0.943232	-0.00632392	1	0.162131	0.450956	0.0943357	0.693288	-0.0677952	1	-0.0325049	1	CLV3pFILpWUSp
246453_at	AT5G16830		member of SYP2 Gene Family. Over-expression of the gene in tobacco protoplasts leads to a disruption of vacuolar transpo		-0.0236183	1	-0.17945	0.683245	0.087717	0.752586	-0.767489	0.000334751	-0.855206	0.000498208	-1.06895	0.000419108	CLV3pFILpWUSp
246454_at	AT5G16710		The protein undergoes thiolation following treatment with the oxidant tert-butylhydroperoxide.		0.0529661	1	0.058008	1	0.317657	0.272199	0.0517446	1	-0.265913	0.469582	0.0547326	1	CLV3pFILpWUSp
246455_at	AT5G16790		similar to unknown protein [Arabidopsis thaliana] (TAIR:AT3G02950.1); similar to RIKEN cDNA 1500006O09, related [Solanum		0.127646	0.559678	0.0256654	1	-0.17715	0.788833	-0.178175	0.718334	-0.00102523	1	-0.353777	0.598854	CLV3pFILpWUSp
246456_at	AT5G16850		Encodes the catalytic subunit of telomerase reverse transcriptase. Involved in telomere homeostasis. Homozygous double m	CLV3p	-0.411362	0.437762	-0.116398	1	-2.34833	1.02441e-05	-2.26317	3.83483e-06	0.0851593	1	-0.449446	0.196464	CLV3pFILpWUSp
246457_at	AT5G16750		mutant has Female gametophyte; WD-40 Repeat Protein		-0.383541	0.0435196	-0.509502	0.0135734	-0.414735	0.243008	-0.310649	0.369644	0.104086	1	-0.294418	0.697536	CLV3pFILpWUSp
246458_at	AT5G16860		pentatricopeptide (PPR) repeat-containing protein; similar to pentatricopeptide (PPR) repeat-containing protein [Arabido		-0.318564	0.422872	-0.185147	0.845726	-0.104234	0.824576	0.0200797	1	0.124313	0.859332	0.213185	0.631964	CLV3pFILpWUSp
246459_at	AT5G16900		leucine-rich repeat protein kinase, putative; similar to leucine-rich repeat protein kinase, putative [Arabidopsis thali		-0.0170052	0.351752	4.44089e-16	1	-0.515008	0.662367	-1.04418	0.182927	-0.529174	0.771183	-0.0155254	1	CLV3pWUSp
246460_at	AT5G16910		encodes a gene similar to cellulose synthase, encodes a gene similar to cellulose synthase	WUSp	-0.0943194	0.694351	0.052188	1	0.79653	0.0412613	-0.367306	0.319282	-1.16384	0.00899777	-0.218655	0.960445	CLV3pFILpWUSp
246461_at	AT5G16930		AAA-type ATPase family protein; similar to AAA-type ATPase family protein [Arabidopsis thaliana] (TAIR:AT4G36580.1); sim		-1.03216	0.00137443	-0.536785	0.0693736	-0.209405	0.884682	-0.295843	0.62096	-0.0864383	1	0.914596	0.191362	CLV3pFILpWUSp
246462_at	AT5G16940		carbon-sulfur lyase; similar to PREDICTED: similar to proline rich 6 [Danio rerio] (GB:XP_689895.1); similar to Os09g039		0.707871	0.0127037	0.368636	0.242378	0.0167579	1	0.0387427	0.985381	0.0219847	1	0.0481048	1	FILpWUSp
246463_at	AT5G16970		encodes a 2-alkenal reductase (EC 1.3.1.74), plays a key role in the detoxification of reactive carbonyls		-0.138116	1	0.0382159	1	0.107594	0.393573	0.0674425	0.59677	-0.040152	1	0.0727606	0.893481
246464_at	AT5G16980		NADP-dependent oxidoreductase, putative; similar to AT-AER (ALKENAL REDUCTASE), 2-alkenal reductase [Arabidopsis thalian		0	1	4.44089e-16	1	-0.20936	0.570825	-0.20936	0.496631	4.44089e-16	1	0	1
246466_at	AT5G17010		sugar transporter family protein; Identical to D-xylose-proton symporter-like 2 [Arabidopsis Thaliana] (GB:Q6AWX0;GB:Q9L		-0.795297	0.0636858	0.177237	0.967122	0.222775	0.598802	0.198203	0.597528	-0.024572	1	0.223304	0.865373	CLV3pFILpWUSp
246467_at	AT5G17040		UDP-glucoronosyl/UDP-glucosyl transferase family protein; similar to UDP-glucoronosyl/UDP-glucosyl transferase family pr		-0.445013	0.0926869	0.0448327	1	-0.643148	0.145943	-0.643148	0.106012	1.33227e-15	1	0.00708085	1
246468_at	AT5G17050		The At5g17050 encodes a anthocyanidin 3-O-glucosyltransferase which specifically glucosylates the 3-position of the flav	WUSp	-0.681604	0.0251931	0.150608	0.877369	0.257224	0.412206	-0.765987	0.00660692	-1.02321	0.00329038	0.407867	0.306328	CLV3pFILpWUSp
246469_at	AT5G17070		similar to putative protein [Medicago truncatula] (GB:ABE91889.1); contains domain FAMILY NOT NAMED (PTHR16487); contain		-0.125281	0.694351	-0.19219	0.461973	-0.616829	0.170553	-0.393586	0.382729	0.223243	0.908803	-0.0758639	1	CLV3pFILpWUSp
246470_at	AT5G17080		cathepsin-related; similar to cysteine proteinase-related [Arabidopsis thaliana] (TAIR:AT5G17140.1); contains InterPro d		0	1	-0.00674552	0.746709	-1.42925	0.118795	-1.42925	0.0845509	8.88178e-16	1	0	1
246472_at	AT5G17130		similar to cathepsin-related [Arabidopsis thaliana] (TAIR:AT5G17080.1); contains InterPro domain Peptidase C1A, papain;		0	1	0.0113493	0.422521	-0.258971	0.493854	-0.258971	0.425772	4.44089e-16	1	0	1
246473_at	AT5G17140		cysteine proteinase-related; similar to cathepsin-related [Arabidopsis thaliana] (TAIR:AT5G17080.1); similar to cathepsi		-0.00058832	1	4.44089e-16	1	-0.00617213	0.550005	-0.00508615	0.598101	0.00108598	1	0	1
246474_at	AT5G17150		similar to unknown protein [Arabidopsis thaliana] (TAIR:AT5G17120.1); contains InterPro domain Arabidopsis thaliana cyst		-0.0046027	1	0.082895	0.415768	-0.879328	0.00778451	-0.773147	0.00847798	0.106181	1	0.109645	1	CLV3pFILpWUSp
246475_at	AT5G16720		similar to unknown protein [Arabidopsis thaliana] (TAIR:AT1G70750.1); similar to Os03g0708700 [Oryza sativa (japonica cu		0.721124	0.0925265	0.309464	0.653197	0.00618318	1	0.00618318	1	8.88178e-16	1	-0.82982	0.056398
246476_at	AT5G16730		similar to unknown protein [Arabidopsis thaliana] (TAIR:AT3G02930.1); similar to Protein kinase PKN/PRK1, effector [Medi		-0.0274308	1	0.497921	0.0310346	0.204552	0.598386	-0.281646	0.352526	-0.486198	0.147029	-0.136409	1	CLV3pFILpWUSp
246477_at	AT5G16770	MYB	Member of the R2R3 factor gene family.		0	1	4.44089e-16	1	-0.00322567	0.910099	0.00711684	0.410243	0.0103425	0.286427	0	1
246478_at	AT5G15980		pentatricopeptide (PPR) repeat-containing protein; similar to pentatricopeptide (PPR) repeat-containing protein [Arabido		-0.250895	0.294554	0.040791	1	-0.335717	0.0628229	-0.128266	0.479595	0.207451	0.327542	-0.20327	0.476304	CLV3pFILpWUSp
246479_at	AT5G16060		similar to hypothetical protein [Cleome spinosa] (GB:ABD96913.1)		-0.0677294	0.966287	-0.0422643	1	-0.872697	0.0698074	-0.160989	0.911084	0.711707	0.177286	0.20719	1	CLV3pFILpWUSp
246480_at	AT5G16070		chaperonin, putative; similar to chaperonin, putative [Arabidopsis thaliana] (TAIR:AT3G02530.1); similar to hypothetical		0.139391	0.350853	-0.0319789	1	-0.0944571	0.863838	-0.428483	0.0392336	-0.334026	0.17711	0.0176611	1	CLV3pFILpWUSp
246482_at	AT5G15930		Encodes a putative plant adhesion molecule.	CLV3pWUSp	0.43384	0.0475808	0.26527	0.310597	0.488366	0.240336	-1.13477	0.00601134	-1.62314	0.00204296	-0.653179	0.246484	CLV3pFILpWUSp
246483_at	AT5G16000		NIK1 (NSP-INTERACTING KINASE 1); kinase; similar to leucine-rich repeat family protein / protein kinase family protein [	FILpWUSp	-1.03555	0.000584541	-0.35917	0.186802	2.71316	3.03507e-05	3.48712	1.93807e-06	0.77396	0.0436168	-0.770203	0.098406	FILpWUSp
246484_at	AT5G16040		regulator of chromosome condensation (RCC1) family protein; similar to regulator of chromosome condensation (RCC1) famil		-0.113069	0.619684	0.226274	0.221616	-0.126227	1	-0.211284	0.869249	-0.0850566	1	0.454023	0.74952	CLV3pFILpWUSp
246485_at	AT5G16080		similar to unknown protein [Arabidopsis thaliana] (TAIR:AT1G68620.1); similar to hypothetical protein [Cleome spinosa] (	CLV3pWUSp	0.115761	1	-1.01401	0.0586773	0.778512	0.0423363	-6.69047	4.4629e-08	-7.46898	6.63797e-08	0.00395989	1	CLV3pWUSp
246486_at	AT5G15910		dehydrogenase-related; similar to catalytic/ coenzyme binding [Arabidopsis thaliana] (TAIR:AT5G10730.1); similar to hypo		0.0168745	1	-0.131088	0.606608	-0.498046	0.133746	-0.776518	0.0149305	-0.278472	0.569002	-0.417907	0.39728	CLV3pFILpWUSp
246487_at	AT5G16030		similar to unknown protein [Arabidopsis thaliana] (TAIR:AT3G02500.1); similar to hypothetical protein [Cleome spinosa] (		0.0766118	0.348328	4.44089e-16	1	0.0610456	0.43439	4.44089e-16	1	-0.0610456	0.523565	0	1
246488_at	AT5G16010		3-oxo-5-alpha-steroid 4-dehydrogenase family protein / steroid 5-alpha-reductase family protein; similar to ATTSC13/CER1		-0.334697	0.150682	-0.100259	0.941652	1.9432	0.12265	-0.769067	0.575529	-2.71227	0.046575	0.136579	1	CLV3pFILpWUSp
246489_at	AT5G16050		Encodes GF14 upsilon chain, a 14-3-3 gene family member., Encodes GF14 upsilon chain, a 14-3-3 gene family member.		-0.185405	0.171244	-0.0423818	1	0.406957	0.438397	0.326162	0.483454	-0.0807948	1	0.35018	0.773696	CLV3pFILpWUSp
246490_at	AT5G15950		adenosylmethionine decarboxylase family protein; Identical to S-adenosylmethionine decarboxylase proenzyme 2 (EC 4.1.1.5		0.819561	0.27118	0.648133	0.467651	0.781553	0.242345	0.792803	0.185663	0.0112504	1	-1.45324	0.0915623	CLV3pFILpWUSp
246491_at	AT5G16100		similar to hypothetical protein [Cleome spinosa] (GB:ABD96916.1)		0	1	4.44089e-16	1	-4.44089e-16	1	4.44089e-16	1	8.88178e-16	1	0	1
246492_at	AT5G16140		peptidyl-tRNA hydrolase family protein; similar to peptidyl-tRNA hydrolase family protein [Arabidopsis thaliana] (TAIR:A		0.580774	0.0166897	0.232614	0.44128	0.14377	0.905991	-0.465683	0.171441	-0.609453	0.132432	-0.492738	0.365811	CLV3pFILpWUSp
246493_at	AT5G16180		ATCRS1/CRS1 (ARABIDOPSIS ORTHOLOG OF MAIZE CHLOROPLAST SPLICING FACTOR CRS1); similar to EMB1865 (EMBRYO DEFECTIVE 1865)		0.538267	0.143969	0.510288	0.212473	1.07136	0.141065	0.882771	0.184215	-0.188585	1	-0.437527	0.930088	CLV3pFILpWUSp
246494_at	AT5G16190		encodes a gene similar to cellulose synthase, encodes a gene similar to cellulose synthase		-2.14815	0.00193271	-0.292111	0.9006	0.0992566	0.596673	0.00281479	1	-0.0964418	0.737436	-0.116171	0.756592
246495_at	AT5G16200		50S ribosomal protein-related; similar to unknown protein [Arabidopsis thaliana] (TAIR:AT1G66890.1)		-0.265038	0.689306	-0.649919	0.165676	1.46697	0.0372871	1.21638	0.0526395	-0.250584	1	-1.92355	0.0371813	FILpWUSp
246496_at	AT5G16210		HEAT repeat-containing protein; similar to Os01g0514300 [Oryza sativa (japonica cultivar-group)] (GB:NP_001043188.1); si		-0.149093	0.208696	-0.0322861	1	0.461038	0.1891	0.16749	0.725875	-0.293548	0.567993	0.274038	0.753334	CLV3pFILpWUSp
246497_at	AT5G16220		octicosapeptide/Phox/Bem1p (PB1) domain-containing protein; similar to octicosapeptide/Phox/Bem1p (PB1) domain-containin		0.0918669	1	0.286899	0.534454	0.0822862	1	-0.220798	0.807868	-0.303084	0.824026	0	1	CLV3pFILpWUSp
246499_at	AT5G16260		RNA recognition motif (RRM)-containing protein; similar to H0306B06.5 [Oryza sativa (indica cultivar-group)] (GB:CAH6749		-0.18038	0.248622	-0.0949514	0.729055	0.255707	0.690565	-0.149383	0.911213	-0.405091	0.507342	-0.253528	0.963302	CLV3pFILpWUSp
246500_at	AT5G16270		ATRAD21.3 (Arabidopsis homolog of RAD21 3); similar to SYN3 (Sister chromatid cohesion 1 protein 3) [Arabidopsis thalian		0.24502	0.174036	0.0810308	0.916735	0.255874	0.670501	0.101798	1	-0.154076	1	0.460386	0.518936	CLV3pFILpWUSp
246501_at	AT5G16280		binding; similar to expressed protein [Oryza sativa (japonica cultivar-group)] (GB:ABF99240.1); similar to Os03g0786900		-0.148393	0.479569	-0.164123	0.471818	0.2561	0.358953	-0.0299523	1	-0.286053	0.355784	0.108543	1	CLV3pFILpWUSp
246502_at	AT5G16240		acyl-(acyl-carrier-protein) desaturase, putative / stearoyl-ACP desaturase, putative; similar to acyl-(acyl-carrier-prot		0	1	-0.0459821	0.411345	-4.44089e-16	1	0.0388122	1	0.0388122	1	0	1
246503_at	AT5G16130		40S ribosomal protein S7 (RPS7C); Identical to 40S ribosomal protein S7-3 (RPS7C) [Arabidopsis Thaliana] (GB:Q8LD03;GB:Q		0.065219	0.858727	-0.0784731	0.822153	0.0260737	1	0.17763	0.547786	0.151556	0.852355	0.16616	0.934304	CLV3pFILpWUSp
246504_at	AT5G16160		similar to hypothetical protein [Cleome spinosa] (GB:ABD96920.1)		-4.44089e-16	1	0.343803	0.0857212	-0.106142	0.25876	-0.106142	0.206791	4.44089e-16	1	0	1
246505_at	AT5G16250		similar to unknown protein [Arabidopsis thaliana] (TAIR:AT3G02640.1); similar to conserved hypothetical protein [Medicag		-0.279058	0.439388	0.159506	0.866262	-0.0647624	1	0.425609	0.324827	0.490372	0.362375	0.925673	0.116616	CLV3pFILpWUSp
246506_at	AT5G16110		similar to unknown protein [Arabidopsis thaliana] (TAIR:AT3G02555.1); similar to hypothetical protein [Cleome spinosa] (		0.56179	0.229772	0.240898	0.833642	1.41292	0.202973	0.925836	0.410744	-0.487088	0.973751	1.04456	0.611868	FILpWUSp
246507_at	AT5G16120		hydrolase, alpha/beta fold family protein; similar to hydrolase, alpha/beta fold family protein [Arabidopsis thaliana] (		0.272169	0.614963	-0.0494187	1	0.442779	0.25654	-0.428395	0.222753	-0.871174	0.0352733	-0.67383	0.186239	CLV3pFILpWUSp
246508_at	AT5G16150		Encodes a putative plastidic glucose transporter.		0.320267	0.0143906	0.293607	0.0310346	0.859303	0.00480556	0.665067	0.0102749	-0.194235	0.652439	0.0157023	1	CLV3pFILpWUSp
246509_at	AT5G16715		EMB2247 (EMBRYO DEFECTIVE 2247); ATP binding / aminoacyl-tRNA ligase; similar to TWN2 (TWIN 2), ATP binding / aminoacyl-		-0.0509277	0.986589	0.147106	0.426765	-0.437304	0.143253	-0.528141	0.0524645	-0.0908378	1	0.450551	0.282722	CLV3pFILpWUSp
246510_at	AT5G15410		'defense, no death' gene (DND1) encodes a mutated cyclic nucleotide-gated cation channel; Same as CNGC2 (article ID 229)		0.814655	0.00461957	1.06082	0.00124285	0.0876434	1	-0.287664	0.986897	-0.375307	1	0.287849	1	CLV3pFILpWUSp
246511_at	AT5G15490		UDP-glucose 6-dehydrogenase, putative; similar to ATUGD1/UGD1 (UDP-glucose dehydrogenase 1), UDP-glucose 6-dehydrogenase		-0.598344	0.0204667	-0.502935	0.0627847	1.10336	0.0179998	1.02116	0.0153311	-0.082202	1	0.284379	0.883888	CLV3pFILpWUSp
246512_at	AT5G15630		Encodes a member of the COBRA family, similar to phytochelatin synthetase. Involved in secondary cell wall biosynthesis.		-0.179608	0.348328	4.44089e-16	1	-4.44089e-16	1	4.44089e-16	1	8.88178e-16	1	-0.0945689	0.319567
246513_at	AT5G15680		binding; similar to hypothetical protein [Cleome spinosa] (GB:ABD96931.1); similar to hypothetical protein [Cleome spino		0.0575122	0.879052	-0.12191	0.468944	-0.055409	1	-0.473014	0.0918613	-0.417605	0.227895	0.226058	0.803992	CLV3pFILpWUSp
246514_at	AT5G15700		DNA-directed RNA polymerase (RPOT2); Identical to DNA-directed RNA polymerase 2, chloroplast/mitochondrial precursor (EC		-0.586879	0.0159329	-0.237484	0.430286	-0.319586	0.498258	-0.238106	0.609403	0.0814803	1	0.0495533	1
246515_at	AT5G15710		F-box family protein; similar to UFO (UNUSUAL FLORAL ORGANS), ubiquitin-protein ligase [Arabidopsis thaliana] (TAIR:AT1G		0.27931	0.0850889	0.194101	0.320203	0.607843	0.0396915	-0.0784809	0.995958	-0.686324	0.0302786	0.146764	1	CLV3pFILpWUSp
246516_at	AT5G15740		similar to unknown protein [Arabidopsis thaliana] (TAIR:AT3G02250.1); similar to hypothetical protein [Cleome spinosa] (		0.355341	0.116316	0.531242	0.0271575	0.863187	0.00355236	0.255916	0.280708	-0.60727	0.0278057	-0.117706	1	CLV3pFILpWUSp
246517_at	AT5G15760		plastid-specific 30S ribosomal protein 3, putative / PSRP-3, putative; Identical to Plastid-specific 30S ribosomal prote		0.0294254	1	-0.419449	0.464702	-0.220618	0.53742	-0.139075	0.748501	0.0815432	1	-0.0640798	1	CLV3pFILpWUSp
246518_at	AT5G15770		Encodes a putative glucose-6-phosphate acetyltransferase involved in UDP-N-acetylglucosamine biosynthesis.		-0.222581	0.50485	0.359572	0.255081	-0.221859	0.86352	0.00683652	1	0.228696	0.984905	0.254516	1	CLV3pFILpWUSp
246519_at	AT5G15780		pollen Ole e 1 allergen and extensin family protein; similar to CWLP (CELL WALL-PLASMA MEMBRANE LINKER PROTEIN), lipid b	FILp	-0.775456	0.202441	-0.838264	0.20131	-0.00304885	1	3.1386	0.00160892	3.14165	0.00416454	2.25332	0.0573826
246520_at	AT5G15790		zinc finger (C3HC4-type RING finger) family protein; similar to zinc finger (C3HC4-type RING finger) family protein [Ara		-0.240929	0.338506	-0.17783	0.587993	-0.07397	1	0.00299257	1	0.0769626	1	0.119069	1
246521_at	AT5G15810		N2,N2-dimethylguanosine tRNA methyltransferase family protein; Identical to Probable N(2),N(2)-dimethylguanosine tRNA me		-0.200596	0.114323	-0.165958	0.255629	-0.140341	0.719777	-0.028324	1	0.112017	0.980251	0.341462	0.359621	CLV3pFILpWUSp
246522_at	AT5G15830	bZIP	bZIP transcription factor family protein; similar to bZIP transcription factor family protein [Arabidopsis thaliana] (TA		0	1	4.44089e-16	1	-4.44089e-16	1	4.44089e-16	1	8.88178e-16	1	0	1
246523_at	AT5G15850	C2C2_CO	Homologous to the flowering-time gene CONSTANS.		0.0734823	1	-1.08867	0.0116901	0.648015	0.0839885	0.209521	0.631709	-0.438494	0.318584	0.256321	0.848005	WUSp
246524_at	AT5G15860		Encodes a protein with prenylcysteine methylesterase activity.	CLV3pWUSp	-0.00170385	1	0.318905	0.32431	-0.270138	0.477244	-1.51121	0.000309362	-1.24107	0.00285248	0.135088	1	CLV3pFILpWUSp
246525_at	AT5G15840	C2C2_CO	Encodes a protein showing similarities to zinc finger transcription factors, involved in regulation of flowering under l		2.8758	0.000449056	0.905728	0.21375	1.19067	0.280621	0.669339	0.556183	-0.521335	0.915451	-0.186862	1	WUSp
246526_at	AT5G15720		Contains lipase signature motif and GDSL domain., Contains lipase signature motif and GDSL domain.		-0.150404	0.348328	-0.000996647	1	-4.44089e-16	1	4.44089e-16	1	8.88178e-16	1	0	1
246527_at	AT5G15750		RNA-binding S4 domain-containing protein; similar to hypothetical protein [Cleome spinosa] (GB:ABD96845.1); contains Int		-0.295239	0.255264	-0.108618	0.931178	-0.452599	0.131327	-0.545462	0.0471921	-0.0928626	1	-0.206575	0.841311	CLV3pFILpWUSp
246528_at	AT5G15640		mitochondrial substrate carrier family protein; similar to mitochondrial substrate carrier family protein [Arabidopsis t		-0.721163	0.00443932	-0.186017	0.586687	0.0572486	1	0.281427	0.490508	0.224178	0.836789	0.186053	1	CLV3pFILpWUSp
246529_at	AT5G15730		serine/threonine protein kinase, putative; similar to protein kinase family protein [Arabidopsis thaliana] (TAIR:AT5G545		0.0274095	1	-0.242517	0.494465	0.190993	0.863369	-0.244767	0.655294	-0.43576	0.464512	-0.30379	0.86333	CLV3pFILpWUSp
246530_at	AT5G15725		unknown protein		0	1	4.44089e-16	1	-0.581759	0.191652	-0.58075	0.149021	0.0010093	1	0	1	CLV3p
246531_at	AT5G15800	MADS	Encodes a MADS box transcription factor involved flower and ovule development. Functionally redundant with SEP2 and SEP	CLV3p	0.0701872	1	0.119462	1	-1.60831	0.0230249	-2.16926	0.00267734	-0.560957	0.57494	-0.0280408	1	CLV3pWUSp
246532_at	AT5G15870		glycosyl hydrolase family 81 protein; similar to glycosyl hydrolase family 81 protein [Arabidopsis thaliana] (TAIR:AT1G1		0.575422	0.00792851	0.37785	0.0854877	0.0541447	1	-0.603005	0.189707	-0.65715	0.243399	0.0403512	1	CLV3pFILpWUSp
246533_at	AT5G15880		similar to unknown protein [Arabidopsis thaliana] (TAIR:AT2G32240.1); similar to hypothetical protein [Cleome spinosa] (		0.122772	0.600504	0.0293601	1	-0.0415119	1	0.544908	0.172732	0.58642	0.230379	-0.038832	1	CLV3pFILpWUSp
246534_at	AT5G15890		similar to unknown protein [Arabidopsis thaliana] (TAIR:AT5G15900.1); similar to hypothetical protein [Cleome spinosa] (		0.0518156	1	0.351149	0.286631	-4.44089e-16	1	4.44089e-16	1	8.88178e-16	1	0	1
246535_at	AT5G15900		similar to unknown protein [Arabidopsis thaliana] (TAIR:AT5G15890.1); similar to hypothetical protein [Cleome spinosa] (		0	1	4.44089e-16	1	-4.44089e-16	1	4.44089e-16	1	8.88178e-16	1	0	1
246536_at	AT5G15920		structural maintenance of chromosomes (SMC) family protein (MSS2); similar to MIM (HYPERSENSITIVE TO MMS, IRRADIATION AN		0.0883872	0.865228	-0.0210706	1	-0.298108	0.866097	-0.809974	0.219929	-0.511866	0.669212	-0.264295	1	CLV3pFILpWUSp
246537_at	AT5G15940		short-chain dehydrogenase/reductase (SDR) family protein; similar to short-chain dehydrogenase/reductase (SDR) family pr		0	1	-1.4561	0.0106698	0.134703	1	-0.37072	0.418058	-0.505423	0.368805	-0.126684	1	WUSp
246538_at	AT5G15520		40S ribosomal protein S19 (RPS19B); Identical to 40S ribosomal protein S19-2 (RPS19B) [Arabidopsis Thaliana] (GB:Q9LF30)		0.0484245	1	-0.379884	0.0561683	-0.257536	0.659347	0.385896	0.360577	0.643433	0.168185	-0.490586	0.464942	CLV3pFILpWUSp
246539_at	AT5G15460		MUB2 (MEMBRANE-ANCHORED UBIQUITIN-FOLD PROTEIN 2); Identical to Membrane-anchored ubiquitin-fold protein 2 (Membrane-anc		0.128998	0.474455	0.209182	0.224098	-0.883608	0.00158378	-0.559066	0.0102035	0.324541	0.183803	-0.581174	0.048202	CLV3pFILpWUSp
246540_at	AT5G15600		SPIRAL1-LIKE4 belongs to a six-member gene family in Arabidopsis; all members share high sequence similarity in amino- a		0.642065	0.141116	0.0989635	1	0.1328	1	0.880828	0.209073	0.748028	0.445906	0.514743	0.854721	FILpWUSp
246541_at	AT5G15400		U-box domain-containing protein; similar to Os03g0427900 [Oryza sativa (japonica cultivar-group)] (GB:NP_001050414.1); s		-0.212128	0.154542	0.0361519	1	0.175155	0.550772	-0.109099	0.768414	-0.284254	0.323015	-0.252734	0.543624	CLV3pFILpWUSp
246542_at	AT5G15020		similar to unknown protein [Arabidopsis thaliana] (TAIR:AT3G01320.1); similar to paired amphipathic helix repeat-contain		0.249322	0.311242	0.232708	0.409808	-0.345894	0.876451	-1.92635	0.0169416	-1.58045	0.0829609	-0.0577818	1	WUSp
246543_at	AT5G15060		unknown protein		0	1	4.44089e-16	1	-4.44089e-16	1	4.44089e-16	1	8.88178e-16	1	0	1
246544_at	AT5G15100		PIN8 (PIN-FORMED 8); auxin:hydrogen symporter/ transporter; Identical to Putative auxin efflux carrier component 5 (AtPI		-0.00611562	1	4.44089e-16	1	-4.44089e-16	1	4.44089e-16	1	8.88178e-16	1	-2.98434	2.8135e-05
246545_at	AT5G15110		pectate lyase family protein; Identical to Putative pectate lyase 19 precursor (EC 4.2.2.2) [Arabidopsis Thaliana] (GB:Q		0	1	-0.0125059	1	-4.44089e-16	1	4.44089e-16	1	8.88178e-16	1	0	1
246546_at	AT5G15090		porin, putative / voltage-dependent anion-selective channel protein, putative; Identical to Outer mitochondrial membrane		-0.381595	0.00859078	-0.0298158	1	0.307107	0.707587	0.626294	0.2185	0.319186	0.811912	0.126991	1	CLV3pFILpWUSp
246547_at	AT5G14970		similar to unknown protein [Arabidopsis thaliana] (TAIR:AT2G14910.1); similar to seed maturation-like protein, putative		0.394256	0.0831031	0.041816	1	0.0536675	1	0.09366	0.897069	0.0399925	1	0.224564	0.713201	CLV3pFILpWUSp
246548_at	AT5G14910		heavy-metal-associated domain-containing protein; similar to Os05g0337400 [Oryza sativa (japonica cultivar-group)] (GB:N		0.327343	0.0775331	0.224521	0.311512	0.527476	0.334969	0.468168	0.354101	-0.0593077	1	-0.309253	0.929295	CLV3pFILpWUSp
246549_at	AT5G15050		glycosyltransferase family 14 protein / core-2/I-branching enzyme family protein; similar to glycosyltransferase family		-0.977485	1.99705e-05	-0.427447	0.00354343	0.458261	0.0319713	0.538903	0.0085702	0.0806415	1	0.475558	0.0809076	CLV3pFILpWUSp
246550_at	AT5G14920		gibberellin-regulated family protein; similar to ATEPR1 (Arabidopsis thaliana extensin proline-rich 1) [Arabidopsis thal	WUSp	0.319985	0.374725	0.408523	0.28476	0.739364	0.157349	-1.25453	0.013051	-1.9939	0.00258916	0.51053	0.586895	CLV3pFILpWUSp
246551_at	AT5G15070		acid phosphatase; similar to acid phosphatase [Arabidopsis thaliana] (TAIR:AT3G01310.2); similar to hypothetical protein		0.139189	0.871698	0.478738	0.159489	-0.0781924	1	-0.946285	0.119086	-0.868093	0.251766	0.706521	0.530354	CLV3pFILpWUSp
246552_at	AT5G15420		unknown protein		0.0288292	0.348328	4.44089e-16	1	-4.44089e-16	1	0.218114	0.0734221	0.218114	0.135094	0.0309839	1	FILp
246553_at	AT5G15440		circadian clock coupling factor-related; similar to circadian clock coupling factor-related [Arabidopsis thaliana] (TAIR		0.093213	0.8907	0.150809	0.675005	-0.319309	0.477244	-0.0440574	1	0.275252	0.667182	0.390565	0.554083	CLV3pFILpWUSp
246554_at	AT5G15450		Encodes a chloroplast-targeted Hsp101 homologue. Functions as a molecular chaperone involved in plastid differentiation		-0.00548585	1	0.201062	0.409875	0.253168	0.460904	-0.261249	0.377707	-0.514417	0.106977	0.0345545	1	CLV3pFILpWUSp
246555_at	AT5G15470		Encodes a protein with putative galacturonosyltransferase activity.		-0.182754	0.768254	0.0977035	1	0.819741	0.0466926	-0.300679	0.457416	-1.12042	0.0147976	-0.777454	0.149123	CLV3pFILpWUSp
246556_at	AT5G15480	C2H2	zinc finger (C2H2 type) family protein; similar to nucleic acid binding / transcription factor/ zinc ion binding [Arabid		0	1	-0.110861	0.409808	-0.0169126	0.480596	-0.0169126	0.413368	4.44089e-16	1	0	1
246557_at	AT5G15510		similar to unknown protein [Arabidopsis thaliana] (TAIR:AT3G01015.1); similar to EGF-like [Medicago truncatula] (GB:ABE8		0.144638	0.951608	0.198334	0.858874	0.187104	0.329117	0.26463	0.104113	0.0775256	0.988456	0.275844	0.275669	CLV3pFILpWUSp
246558_at	AT5G15540		binding; similar to hypothetical protein MtrDRAFT_AC149305g25v2 [Medicago truncatula] (GB:ABE89482.1); similar to PHD-fi	CLV3p	0.0812226	0.758954	-0.0850209	0.795018	-0.830559	0.0147769	-1.02044	0.00269037	-0.189884	0.792318	-0.0124515	1	CLV3pFILpWUSp
246559_at	AT5G15550		transducin family protein / WD-40 repeat family protein; similar to WD-40 repeat family protein / notchless protein, put		-0.36835	0.0258207	-0.17375	0.40793	-0.377985	0.258631	-0.270788	0.41114	0.107197	1	-0.108643	1	CLV3pFILpWUSp
246560_at	AT5G15560		similar to unknown protein [Arabidopsis thaliana] (TAIR:AT3G02125.1)		0	1	4.44089e-16	1	-4.44089e-16	1	0.130529	0.41114	0.130529	0.581342	0	1
246561_at	AT5G15570		similar to unknown protein [Arabidopsis thaliana] (TAIR:AT3G02160.1); similar to hypothetical protein [Cleome spinosa] (		-0.180132	0.343642	-0.0776785	0.918127	-0.196644	0.421167	-0.0660495	0.951811	0.130594	0.787016	-0.134954	0.908392	CLV3pFILpWUSp
246562_at	AT5G15580		Encodes LONGIFOLIA1 (LNG1). Regulates leaf morphology by promoting cell expansion in the leaf-length direction. The LNG	FILpWUSp	0.248346	0.451061	0.199871	0.666685	3.71421	7.7048e-05	3.30167	6.29357e-05	-0.412547	0.658448	-0.00986859	1	FILpWUSp
246564_at	AT5G15610		proteasome family protein; similar to proteasome family protein [Arabidopsis thaliana] (TAIR:AT3G02200.2); similar to un		0.0191968	1	-0.247493	0.381695	0.164785	0.691811	0.224301	0.42931	0.0595159	1	-0.313323	0.503737	CLV3pFILpWUSp
246565_at	AT5G15530		biotin carboxyl carrier protein isoform 2 (BCCP2) mRNA,, biotin carboxyl carrier protein isoform 2 (BCCP2) mRNA,		0.0831097	0.723785	-0.0210207	1	-0.287713	0.523655	0.823219	0.0233602	1.11093	0.0118227	1.35065	0.0127346	FILpWUSp
246566_at	AT5G14940		proton-dependent oligopeptide transport (POT) family protein; similar to proton-dependent oligopeptide transport (POT) f		-0.0584001	0.971919	0.000220258	1	-4.44089e-16	1	4.44089e-16	1	8.88178e-16	1	0	1
246567_at	AT5G14950		Encodes a golgi alpha-mannosidase, an enzyme responsible for the formation of major complex-type N-glycans.		-0.214372	0.348328	-0.124009	0.772415	0.895189	0.0148888	0.629546	0.0452627	-0.265643	0.61443	0.459413	0.355079	CLV3pFILpWUSp
246568_at	AT5G14960	E2F_DP	DEL2/E2FD/E2L1 (DP-E2F-LIKE 2); DNA binding / transcription factor; similar to DEL3 (DP-E2F-like 3), transcription facto		0.00191684	1	0.0855659	0.99663	-0.57876	0.166318	-0.553694	0.143796	0.0250654	1	0.0279362	1	CLV3pFILpWUSp
246569_at	AT5G14980		esterase/lipase/thioesterase family protein; similar to esterase/lipase/thioesterase family protein [Arabidopsis thalian		-0.00182435	0.793545	4.44089e-16	1	-4.44089e-16	1	0.00910487	1	0.00910487	1	0	1
246570_at	AT5G14990		similar to myosin heavy chain-related [Arabidopsis thaliana] (TAIR:AT2G34730.1); similar to Viral A-type inclusion prote		0	1	4.44089e-16	1	-4.44089e-16	1	0.00414593	0.544513	0.00414593	0.743171	0	1
246572_at	AT5G15010		pentatricopeptide (PPR) repeat-containing protein; similar to pentatricopeptide (PPR) repeat-containing protein [Arabido		0.182922	0.836831	0.392848	0.409875	-0.605793	0.214004	-0.435518	0.360407	0.170276	1	-0.438542	0.641701	WUSp
246573_at	AT1G31680		copper amine oxidase family protein; similar to copper amine oxidase, putative [Arabidopsis thaliana] (TAIR:AT1G31670.1)		0	1	4.44089e-16	1	-4.44089e-16	1	4.44089e-16	1	8.88178e-16	1	0.000830494	1
246574_at	AT1G31670		copper amine oxidase, putative; similar to ATAO1 (Arabidosis thaliana amine oxidase 1), copper ion binding [Arabidopsis		0	1	4.44089e-16	1	-4.44089e-16	1	4.44089e-16	1	8.88178e-16	1	0	1
246575_at	AT1G31660		similar to Os09g0352400 [Oryza sativa (japonica cultivar-group)] (GB:NP_001062958.1); similar to bystin (51.6 kD)-like [		-0.50866	0.00577365	-0.29051	0.118743	-0.35417	0.122305	-0.357938	0.0842535	-0.0037677	1	-0.355881	0.266073	CLV3pFILpWUSp
246576_at	AT1G31650		Encodes a member of KPP-like gene family, homolog of KPP (kinase partner protein) gene in tomato. Also a member of the		0.0741896	0.651607	0.535312	0.00037298	-0.287143	0.480934	-0.355672	0.294657	-0.0685284	1	0.15768	1	CLV3pFILpWUSp
246577_at	AT1G31640	MADS	MADS-box protein-related; similar to MADS-box family protein [Arabidopsis thaliana] (TAIR:AT1G31630.1); similar to Trans		0	1	4.44089e-16	1	-4.44089e-16	1	4.44089e-16	1	8.88178e-16	1	0	1
246578_at	AT1G31630	MADS	MADS-box family protein; similar to MADS-box protein-related [Arabidopsis thaliana] (TAIR:AT1G31640.1); similar to Trans		0	1	4.44089e-16	1	-4.44089e-16	1	4.44089e-16	1	8.88178e-16	1	0	1
246579_at	AT1G31620		unknown protein		-0.0146066	0.355589	-0.00143471	1	-0.00626568	0.746032	0.000602014	1	0.00686769	0.819685	0	1
246580_at	AT1G31770		ABC transporter family protein; Identical to White-brown complex homolog protein 14 (WBC14) [Arabidopsis Thaliana] (GB:Q	FILpWUSp	-1.47136	0.00140024	-1.21521	0.00653787	4.21704	0.000354314	4.33962	0.000130358	0.122579	1	-0.66641	0.736698	FILpWUSp
246581_at	AT1G31760		SWIB complex BAF60b domain-containing protein; similar to SWIB complex BAF60b domain-containing protein [Arabidopsis tha	CLV3p	-0.0221922	1	-0.0509822	1	-1.54464	0.000262244	-1.93815	2.40417e-05	-0.393516	0.219682	-0.360433	0.402565	CLV3pFILpWUSp
246582_at	AT1G31750		proline-rich family protein; similar to proline-rich family protein [Arabidopsis thaliana] (TAIR:AT4G19200.1); similar t	WUSp	0.962121	0.00978374	0.896378	0.0195768	1.03678	0.000543651	-0.0411147	1	-1.07789	0.000556193	-0.0262698	1	WUSp
246583_at	AT5G14720		protein kinase family protein; similar to kinase [Arabidopsis thaliana] (TAIR:AT1G79640.1); similar to Os06g0486400 [Ory		-0.0607833	1	-0.117577	1	1.41288	0.21539	0.904467	0.415044	-0.508413	0.963881	0.361967	1	FILpWUSp
246584_at	AT5G14730		similar to unknown protein [Arabidopsis thaliana] (TAIR:AT3G01513.1); similar to conserved hypothetical protein [Medicag		0	1	-1.57706	0.00081668	-4.44089e-16	1	4.44089e-16	1	8.88178e-16	1	0	1
246585_at	AT5G14750	MYB	Encodes a MyB-related protein involved in root and hypocotyl epidermal cell fate determination. Loss of function mutati		0	1	4.44089e-16	1	-4.44089e-16	1	4.44089e-16	1	8.88178e-16	1	0	1
246586_at	AT5G14770		pentatricopeptide (PPR) repeat-containing protein; similar to pentatricopeptide (PPR) repeat-containing protein [Arabido		-0.573033	0.170813	0.343872	0.544736	-0.235447	0.783479	-0.215699	0.766714	0.0197473	1	0.411132	0.692672	CLV3pFILpWUSp
246587_at	AT5G14830		retrotransposon family		0	1	4.44089e-16	1	-4.44089e-16	1	4.44089e-16	1	8.88178e-16	1	0	1
246589_at	AT5G14860		transferase, transferring glycosyl groups; similar to UDP-glucoronosyl/UDP-glucosyl transferase family protein [Arabidop		4.44089e-16	1	-0.478517	0.434177	-0.574881	0.402263	-0.574881	0.3397	4.44089e-16	1	0	1
246590_at	AT5G14870		member of Cyclic nucleotide gated channel family, member of Cyclic nucleotide gated channel family		-0.00242923	1	4.44089e-16	1	-0.39638	0.539883	0.121639	1	0.518019	0.469036	0.580898	0.517707	FILpWUSp
246591_at	AT5G14880		potassium transporter, putative; Identical to Potassium transporter 8 (AtPOT8) (AtHAK8) (POT8) [Arabidopsis Thaliana] (G	WUSp	0.437661	0.0523516	0.592046	0.0155498	0.814984	0.0100823	-0.697771	0.0126742	-1.51276	0.00038578	0.701925	0.0650914	CLV3pFILpWUSp
246592_at	AT5G14890		NHL repeat-containing protein; similar to NHL repeat-containing protein [Arabidopsis thaliana] (TAIR:AT1G70280.2); simil		0.124134	0.348328	4.44089e-16	1	-4.44089e-16	1	4.44089e-16	1	8.88178e-16	1	-0.00210415	1
246593_at	AT5G14790		binding; similar to binding [Arabidopsis thaliana] (TAIR:AT3G01450.1); similar to Os02g0305700 [Oryza sativa (japonica c		0.148981	0.16862	0.142362	0.238499	0.210341	0.618429	-0.274983	0.409863	-0.485323	0.175342	0.0917634	1	CLV3pFILpWUSp
246594_at	AT5G14800		Delta 1-pyrroline-5-carboxylate reductase, catalyzes the final step in proline biosynthesis from glutamate and ornithine	FILpWUSp	0.176462	0.28734	0.0764933	0.876742	1.53724	0.00045191	2.80298	3.56641e-06	1.26574	0.00191738	0.348126	0.492243	CLV3pFILpWUSp
246595_at	AT5G14780		Encodes a NAD-dependent formate dehydrogenase.	FILpWUSp	0.593601	0.179289	0.0274852	1	3.27383	0.00211969	3.94508	0.000319123	0.671251	0.614693	0.615275	0.820317	FILpWUSp
246596_at	AT5G14740		Encodes a beta carbonic anhydrase likely to be localized in the cytoplasm. Expression of its mRNA is seen in etiolated		-0.0532603	1	0.288829	0.910489	-0.0776454	0.477244	-0.0776454	0.41114	8.88178e-16	1	0	1
246597_at	AT5G14760		At5g14760 encodes for L-aspartate oxidase involved in the early steps of NAD biosynthesis. In contrary to the EC 1.4.3.1		-0.207105	0.362446	-0.830361	0.00115025	-0.708458	0.105148	-0.537342	0.179261	0.171116	1	0.229465	1	CLV3pFILpWUSp
246598_at	AT5G14850		mannosyltransferase, putative; similar to sugar binding / transferase, transferring glycosyl groups [Arabidopsis thalian		0.128617	0.664368	0.268559	0.236836	-0.570746	0.0584383	-0.159343	0.662522	0.411403	0.21534	-0.13504	1	CLV3pFILpWUSp
246599_at	AT5G14900		helicase associated (HA2) domain-containing protein; similar to RNA helicase, putative [Arabidopsis thaliana] (TAIR:AT3G		0	1	4.44089e-16	1	-4.44089e-16	1	4.44089e-16	1	8.88178e-16	1	0	1
246600_at	AT5G14930		encodes an acyl hydrolase involved in senescence .	WUSp	0.0304929	1	0.494499	0.0319696	1.0409	0.0459753	-1.28103	0.010817	-2.32192	0.00095533	-0.376258	0.80043	CLV3pFILpWUSp
246601_at	AT1G31710		copper amine oxidase, putative; similar to copper amine oxidase, putative [Arabidopsis thaliana] (TAIR:AT1G31670.1); sim		-0.778467	0.222764	0.202374	1	2.21253	0.000112195	0.0618148	1	-2.15071	0.000173628	2.06136	0.000722376	WUSp
246603_at	AT1G31690		copper amine oxidase, putative; similar to copper amine oxidase, putative [Arabidopsis thaliana] (TAIR:AT1G31670.1); sim		0	1	4.44089e-16	1	-4.44089e-16	1	4.44089e-16	1	8.88178e-16	1	0	1
246604_at	AT5G35310		copia-like retrotransposon family, has a 2.0e-24 P-value blast match to GB:BAA78424 polyprotein (Ty1_Copia-element) (Ara		0	1	-0.092369	0.409808	-0.168951	0.696319	-0.102778	0.898095	0.0661724	1	-0.0291922	1
246605_at	AT5G35340		pseudogene, hypothetical protein		-0.243505	0.00105207	0.00055039	1	-0.00606139	1	0.0345642	0.500476	0.0406256	0.586477	0	1
246607_at	AT5G35370		carbohydrate binding / kinase; similar to lectin protein kinase family protein [Arabidopsis thaliana] (TAIR:AT4G32300.1)		0.0379916	1	-0.19814	0.714109	-4.44089e-16	1	4.44089e-16	1	8.88178e-16	1	0.685688	0.472008
246608_at	AT5G35380		protein kinase family protein; similar to protein kinase family protein [Arabidopsis thaliana] (TAIR:AT2G07020.1); simil		0	1	4.44089e-16	1	0.0877751	0.155643	4.44089e-16	1	-0.0877751	0.197604	0	1
246609_at	AT5G35390		leucine-rich repeat transmembrane protein kinase, putative; similar to leucine-rich repeat transmembrane protein kinase,		0	1	4.44089e-16	1	-4.44089e-16	1	4.44089e-16	1	8.88178e-16	1	0	1
246611_at	AT5G35330		Protein containing methyl-CpG-binding domain.Has sequence similarity to human MBD proteins., Protein containing methyl-C		0.527291	0.0299786	0.127803	0.846777	-0.401179	0.377125	-0.65559	0.0809383	-0.254411	0.775776	-0.383588	0.631964	CLV3pFILpWUSp
246612_at	AT5G35320		similar to conserved hypothetical protein [Medicago truncatula] (GB:ABE90606.1)		0.140147	0.422345	0.0975991	0.737716	-0.264923	0.161297	-0.243345	0.156736	0.0215781	1	0.0664947	1	WUSp
246613_at	AT5G35360		Encodes biotin carboxylase subunit (CAC2)., Encodes biotin carboxylase subunit (CAC2).		-0.268295	0.090816	-0.100803	0.740993	0.46576	0.22404	0.350831	0.340975	-0.114929	1	0.185165	1	CLV3pFILpWUSp
246614_at	AT5G35410		encodes a member of the CBL-interacting protein kinase family, is a regulatory component controlling plant potassium nut	CLV3p	0.296284	0.718224	0.325821	0.723904	-1.33173	0.00893032	-0.964562	0.0255501	0.367173	0.594458	-0.405057	0.668528	CLV3pFILpWUSp
246615_at	AT5G35420		pseudogene, hypothetical protein, similar to unknown protein (gb|AAD56332.1)		0.0778467	0.797754	-0.00925899	1	-4.44089e-16	1	4.44089e-16	1	8.88178e-16	1	0	1
246616_at	AT5G36260		aspartyl protease family protein; similar to aspartyl protease family protein [Arabidopsis thaliana] (TAIR:AT1G65240.1);		-0.109967	0.914408	1.44637	0.000149506	-0.0292678	1	0.414618	0.438528	0.443885	0.581374	0	1	CLV3pFILpWUSp
246617_at	AT5G36270		dehydroascorbate reductase, putative; similar to DHAR2, glutathione dehydrogenase (ascorbate) [Arabidopsis thaliana] (TA		-0.00170404	1	-0.100897	0.50131	-4.44089e-16	1	4.44089e-16	1	8.88178e-16	1	0.437905	0.337471
246618_at	AT5G36280		similar to acyl carrier family protein / ACP family protein [Arabidopsis thaliana] (TAIR:AT1G65290.1); contains domain g		0.000545891	1	4.44089e-16	1	-4.44089e-16	1	4.44089e-16	1	8.88178e-16	1	0	1
246619_at	AT5G36290		similar to unknown protein [Arabidopsis thaliana] (TAIR:AT1G25520.1); similar to Uncharacterized protein family UPF0016		-0.251234	0.15072	0.170165	0.435806	-0.0574157	1	-0.166847	0.567485	-0.109432	1	0.206719	0.769736	CLV3pFILpWUSp
246620_at	AT5G36220		member of CYP81D		0	1	-0.379601	0.109347	0.054965	0.157344	4.44089e-16	1	-0.054965	0.199144	-0.00131954	1
246621_at	AT5G36230		eIF4-gamma/eIF5/eIF2-epsilon domain-containing protein; similar to eIF4-gamma/eIF5/eIF2-epsilon domain-containing protei		0.0711771	1	-0.0222946	1	0.526617	0.173944	0.41462	0.251634	-0.111997	1	-0.275278	0.818344	CLV3pFILpWUSp
246622_at	AT5G36250		protein phosphatase 2C, putative / PP2C, putative; similar to protein phosphatase type 2C [Arabidopsis thaliana] (TAIR:A		-0.31566	0.347568	0.156464	0.851557	-0.666199	0.372287	-0.849263	0.174085	-0.183064	1	0.0341943	1	CLV3pFILpWUSp
246623_at	AT1G48920		The predominant form of the two nucleolin genes in Arabidopsis. Plays a role in ribosome synthesis. Knock-out mutant pla		-0.399321	0.0519733	-0.112638	0.829838	-0.0821038	1	0.0769606	1	0.159064	1	0.376873	0.817516	CLV3pFILpWUSp
246624_at	AT1G48910		flavin-containing monooxygenase family protein / FMO family protein; similar to flavin-containing monooxygenase family p		-0.0297338	0.373885	4.44089e-16	1	-0.0669258	0.153579	-0.066579	0.114599	0.000346757	1	0	1
246625_at	AT1G48880		similar to unknown protein [Arabidopsis thaliana] (TAIR:AT3G06080.2); similar to Os01g0880400 [Oryza sativa (japonica cu		0.0169316	1	-9.3859e-05	1	-0.254239	0.100206	-0.0494911	0.932344	0.204748	0.238283	-0.120897	0.756592	CLV3pFILpWUSp
246626_at	AT1G48870		WD-40 repeat family protein; similar to WD-40 repeat family protein [Arabidopsis thaliana] (TAIR:AT1G64610.2); similar t	FILp	-0.155287	0.613469	-0.0404475	1	-0.910397	0.0083755	0.643702	0.0269963	1.5541	0.000518766	0.148172	1	FILp
246628_at	AT1G48900		signal recognition particle 54 kDa protein 3 / SRP54 (SRP-54C); Identical to Signal recognition particle 54 kDa protein		-0.0142181	1	0.111436	0.600527	0.327099	0.281953	0.296583	0.285414	-0.0305158	1	0.285527	0.588216	CLV3pFILpWUSp
246629_at	AT1G50750		similar to unknown protein [Arabidopsis thaliana] (TAIR:AT1G50790.1); similar to hypothetical protein [Oryza sativa (jap		0.409589	0.160652	-0.0162175	1	-0.20239	0.477244	-0.20239	0.41114	8.88178e-16	1	0	1
246630_at	AT1G50730		similar to hypothetical protein DDBDRAFT_0217150 [Dictyostelium discoideum AX4] (GB:XP_644589.1); contains domain ESOPHA		0.548644	0.057606	0.0232658	1	-0.444113	0.0431121	-0.0846883	0.836383	0.359425	0.124151	-0.537783	0.0590606	WUSp
246631_at	AT1G50740		similar to unknown protein [Arabidopsis thaliana] (TAIR:AT3G20510.1); similar to hypothetical protein 11 [Plantago major		0.517777	0.0160428	0.56478	0.0135482	0.656766	0.0137037	0.69215	0.00584069	0.0353836	1	-0.781382	0.0214729	CLV3pFILpWUSp
246632_at	AT1G29710		pentatricopeptide (PPR) repeat-containing protein; similar to pentatricopeptide (PPR) repeat-containing protein [Arabido		0.0828592	0.932582	-0.159463	0.618656	0.00381348	1	-0.533015	0.167444	-0.536828	0.264168	-0.22992	0.989432	CLV3pFILpWUSp
246633_at	AT1G29720		protein kinase family protein; similar to leucine-rich repeat family protein / protein kinase family protein [Arabidopsi		-0.0343112	1	0.198123	0.411038	-8.88178e-16	1	0	1	8.88178e-16	1	-0.442872	0.27572
246634_at	AT1G31730		epsilon-adaptin, putative; similar to GAMMA-ADAPTIN 1 (GAMMA-ADAPTIN 1), clathrin binding [Arabidopsis thaliana] (TAIR:A		-0.0230397	1	0.00437921	1	1.15677	0.0498084	0.385085	0.527183	-0.771683	0.237252	-0.0469009	1	CLV3pFILpWUSp
246635_at	AT1G31720		similar to unknown protein [Arabidopsis thaliana] (TAIR:AT4G19370.1); similar to Os02g0703300 [Oryza sativa (japonica cu		0	1	4.44089e-16	1	-4.44089e-16	1	4.44089e-16	1	8.88178e-16	1	0	1
246636_at	AT5G34850		ATPAP26/PAP26 (purple acid phosphatase 26); acid phosphatase/ protein serine/threonine phosphatase; similar to PAP1 (PUR	WUSp	-0.154192	0.468781	0.160897	0.502214	1.00008	0.00580351	0.531943	0.0661995	-0.468141	0.181742	0.343125	0.512079	CLV3pFILpWUSp
246637_at	AT5G34870		zinc knuckle (CCHC-type) family protein; similar to unknown protein [Arabidopsis thaliana] (TAIR:AT4G06479.1); contains		0	1	4.44089e-16	1	-4.44089e-16	1	4.44089e-16	1	8.88178e-16	1	0	1
246638_at	AT5G34880		gypsy-like retrotransposon family, has a 2.2e-11 P-value blast match to GB:AAD19359 polyprotein (gypsy_Ty3-element) (Sor		-0.00489065	1	0.0486988	0.409808	-0.192521	0.477244	-0.192521	0.41114	4.44089e-16	1	0	1
246639_x_at	AT5G34895		heat shock protein binding; similar to heat shock protein binding [Arabidopsis thaliana] (TAIR:AT1G32830.1); similar to		0	1	4.44089e-16	1	-4.44089e-16	1	4.44089e-16	1	8.88178e-16	1	0	1
246640_x_at	AT5G34900		Ulp1 protease family protein; similar to Ulp1 protease family protein [Arabidopsis thaliana] (TAIR:AT3G47260.1); similar		0.0145425	0.353723	4.44089e-16	1	-8.88178e-16	1	0	1	8.88178e-16	1	0	1
246644_at	AT5G35100		peptidyl-prolyl cis-trans isomerase; similar to peptidyl-prolyl cis-trans isomerase cyclophilin-type family protein [Ara		0.647253	0.046847	0.453292	0.217678	0.375474	0.477244	0.38909	0.396149	0.0136162	1	0.468199	0.542214	CLV3pFILpWUSp
246645_at	AT5G35080		similar to unknown protein [Oryza sativa (japonica cultivar-group)] (GB:BAD37440.1); contains InterPro domain Mannose-6-		0.0587992	1	0.0936319	0.945365	0.23141	0.273992	0.711706	0.00166671	0.480296	0.0315991	0.610756	0.027528	CLV3pFILpWUSp
246646_at	AT5G35090		similar to unknown protein [Arabidopsis thaliana] (TAIR:AT5G11070.1); similar to conserved hypothetical protein [Medicag		0	1	4.44089e-16	1	-4.44089e-16	1	4.44089e-16	1	8.88178e-16	1	0	1
246647_at	AT5G35130		pseudogene, similar to putative helicase, predicted proteins from different species; blastp match of 44% identity and 3.		0	1	8.98461e-08	1	-4.44089e-16	1	4.44089e-16	1	8.88178e-16	1	0	1
246648_at	AT5G35140		CACTA-like transposase family (Ptta/En/Spm), has a 1.4e-23 P-value blast match to At1g36190.1/92-340 CACTA-like transpos		0	1	4.44089e-16	1	-4.44089e-16	1	4.44089e-16	1	8.88178e-16	1	0	1
246649_at	AT5G35150		CACTA-like transposase family (Ptta/En/Spm), has a 1.6e-26 P-value blast match to At5g29026.1/8-244 CACTA-like transposa		-0.000689123	1	4.44089e-16	1	-0.382722	0.387898	-0.382722	0.325515	4.44089e-16	1	0	1
246650_at	AT5G35160		endomembrane protein 70, putative; similar to endomembrane protein 70, putative [Arabidopsis thaliana] (TAIR:AT4G12650.1		-0.135204	0.856996	0.011659	1	0.585698	0.0226789	0.774357	0.00293634	0.18866	0.618065	0.810659	0.016895	CLV3pFILpWUSp
246651_at	AT5G35170		adenylate kinase family protein; similar to adenylate kinase, chloroplast, putative / ATP-AMP transphosphorylase, putati		0.552314	0.0201985	0.183599	0.593431	0.798852	0.0116016	0.280467	0.31637	-0.518385	0.097882	-0.198653	0.847501	CLV3pFILpWUSp
246652_at	AT5G35190		proline-rich extensin-like family protein; similar to proline-rich extensin-like family protein [Arabidopsis thaliana] (		0	1	4.44089e-16	1	-0.027473	0.477327	-0.027473	0.411172	4.44089e-16	1	0	1
246653_at	AT5G35200		epsin N-terminal homology (ENTH) domain-containing protein; Identical to Putative clathrin assembly protein At5g35200 [A		0.244922	0.375363	-0.27355	0.3812	0.0132477	1	-0.368521	0.426336	-0.381769	0.584959	-0.46708	0.573989	CLV3pFILpWUSp
246655_at	AT5G35230		unknown protein		0	1	4.44089e-16	1	-4.44089e-16	1	4.44089e-16	1	8.88178e-16	1	0	1
246656_at	AT5G35240		pseudogene, similar to putative transposable element, blastp match of 47% identity and 9.3e-52 P-value to GP|13122426|d		0	1	0.0246281	0.409875	0.00872914	0.244109	4.44089e-16	1	-0.00872914	0.305708	0	1
246657_at	AT5G35250		similar to unknown protein [Arabidopsis thaliana] (TAIR:AT4G07450.1); similar to hypothetical protein 31.t00031 [Brassic		0	1	4.44089e-16	1	-4.44089e-16	1	0.00022258	1	0.00022258	1	0	1
246658_at	AT5G35260		replication protein-related; similar to replication protein-related [Arabidopsis thaliana] (TAIR:AT4G07440.1); contains		-0.0756994	1	-0.271097	0.56202	-0.0132777	1	0.0937893	0.750305	0.107067	0.875896	-0.000314938	1
246659_at	AT5G35270		cytochrome P-450 aromatase-related; similar to cytochrome P-450 aromatase-related [Arabidopsis thaliana] (TAIR:AT4G07435		0	1	4.44089e-16	1	-0.0670967	0.477244	-0.0670967	0.41114	8.88178e-16	1	0.00542163	1
246660_at	AT5G35180		similar to EDR2 (enhanced disease resistance 2), lipid binding [Arabidopsis thaliana] (TAIR:AT4G19040.1); similar to Os0		-0.260591	0.273831	-0.0475289	1	0.123299	0.725031	0.626453	0.00638445	0.503154	0.0416461	0.607037	0.0448947	CLV3pFILpWUSp
246661_at	AT5G35280		similar to unknown protein [Arabidopsis thaliana] (TAIR:AT4G07310.1); similar to hypothetical protein 31.t00082 [Brassic		0.00086355	1	4.44089e-16	1	-0.00490515	0.58269	-0.00490515	0.507559	4.44089e-16	1	0	1
246662_at	AT5G35290		unknown protein		0.0662297	0.268954	-4.44089e-16	1	-0.157641	0.477244	-0.157641	0.41114	4.44089e-16	1	0	1
246663_at	AT5G35300		contains InterPro domain Somatomedin B; (InterPro:IPR001212)		0	1	0.000222331	1	-0.181741	0.455021	-0.172584	0.41114	0.00915631	1	0	1
246664_at	AT5G34800		pseudogene, hypothetical protein, predicted proteins - Arabidopsis thaliana		-0.0034824	1	-0.0014121	1	-0.0783243	0.141715	-0.0511234	0.318663	0.0272008	0.890986	0.00093264	1
246666_at	AT5G34830		similar to SLL3 ORF2 protein [Brassica napus var. napus] (GB:CAB89177.1)		0	1	4.44089e-16	1	-4.44089e-16	1	4.44089e-16	1	8.88178e-16	1	0	1
246667_at	AT5G34840		Mutator-like transposase family, has a 2.1e-07 P-value blast match to GB:AAA21566 mudrA of transposon=MuDR (MuDr-element		0	1	4.44089e-16	1	-4.44089e-16	1	4.44089e-16	1	8.88178e-16	1	0	1
246669_at	AT5G30500		galactinol synthase, putative; similar to ATGOLS6 (ARABIDOPSIS THALIANA GALACTINOL SYNTHASE 6), transferase, transferrin		-0.000602284	1	4.44089e-16	1	-4.44089e-16	1	4.44089e-16	1	8.88178e-16	1	0	1
246670_at	AT5G30520		unknown protein		0	1	4.44089e-16	1	-4.44089e-16	1	4.44089e-16	1	8.88178e-16	1	0	1
246671_at	AT5G30450		CACTA-like transposase family (Ptta/En/Spm), has a 4.3e-19 P-value blast match to At5g29026.1/8-244 CACTA-like transposa		0.00365756	0.875449	4.44089e-16	1	-0.0453437	0.322587	-0.0453437	0.26491	8.88178e-16	1	0	1
246672_at	AT5G30470		CACTA-like transposase family (En/Spm), has a 4.1e-26 P-value blast match to dbj|BAB64937.1| TdcA1-ORF1-ORF2 (Daucus car		0	1	4.44089e-16	1	-4.44089e-16	1	4.44089e-16	1	8.88178e-16	1	0	1
246673_at	AT5G30510		RPS1 (ribosomal protein S1); RNA binding; similar to S1 RNA-binding domain-containing protein [Arabidopsis thaliana] (TA		-0.0890653	0.832909	-0.124378	0.692678	0.759537	0.00306727	0.663707	0.00329102	-0.0958306	0.968563	-0.166837	0.758762	CLV3pFILpWUSp
246674_at	AT5G30490		similar to BCNT [Hyacinthus orientalis] (GB:AAT08752.1); similar to Os01g0328500 [Oryza sativa (japonica cultivar-group)		0.0068407	1	-0.114047	0.72597	0.0240432	1	0.148529	0.499029	0.124486	0.812865	-0.0689608	1	CLV3pFILpWUSp
246675_at	AT5G30420		pseudogene, hypothetical protein		0	1	4.44089e-16	1	-4.44089e-16	1	0.00391041	0.558152	0.00391041	0.759919	0	1
246676_at	AT5G30440		CACTA-like transposase family (Ptta/En/Spm), has a 4.6e-22 P-value blast match to At5g36655.1/81-333 CACTA-like transpos		0.0527277	0.348328	4.44089e-16	1	0.00866463	0.245522	4.44089e-16	1	-0.00866463	0.307127	0	1
246677_at	AT5G30380		pseudogene, hypothetical protein, predicted proteins - Arabidopsis thaliana		0	1	4.44089e-16	1	-4.44089e-16	1	4.44089e-16	1	8.88178e-16	1	0	1
246678_at	AT5G33200		similar to unknown protein [Arabidopsis thaliana] (TAIR:AT3G42400.1); similar to hypothetical protein 31.t00031 [Brassic		0	1	4.44089e-16	1	-4.44089e-16	1	4.44089e-16	1	8.88178e-16	1	0	1
246679_at	AT5G33240		similar to unknown protein [Arabidopsis thaliana] (TAIR:AT3G42980.1); similar to Nucleic acid-binding, OB-fold, subgroup		0	1	4.44089e-16	1	-4.44089e-16	1	4.44089e-16	1	8.88178e-16	1	0	1
246681_at	AT5G33280		chloride channel-like (CLC) protein, putative; Identical to Putative chloride channel-like protein CLC-g [Arabidopsis Th		0.308923	0.180063	0.131665	0.787902	0.178711	0.988637	0.0863402	1	-0.0923708	1	0.705249	0.398449	CLV3pFILpWUSp
246682_at	AT5G33290		XGD1 (XYLOGALACTURONAN DEFICIENT 1); catalytic; similar to catalytic/ transferase, transferring glycosyl groups [Arabido		-0.000138812	1	-2.17188	4.83593e-11	-4.44089e-16	1	4.44089e-16	1	8.88178e-16	1	-0.0231058	0.335395
246683_at	AT5G33300		chromosome-associated kinesin-related; similar to chromosome-associated kinesin, putative [Arabidopsis thaliana] (TAIR:A		0.0817774	1	-0.0486758	1	-0.456753	0.395679	-0.386839	0.418386	0.0699139	1	-0.188595	1	CLV3pFILpWUSp
246684_at	AT5G33340		Encodes a protein with aspartic protease activity (also known as aspartate-type endopeptidase activity). Overexpression		0	1	4.44089e-16	1	-4.44089e-16	1	4.44089e-16	1	8.88178e-16	1	0	1
246685_at	AT5G33350		pseudogene, similar to P0406H10.5, nucleoid DNA-binding protein cnd41, chloroplast - Nicotiana tabacum, PIR:T01996; blas		0	1	4.44089e-16	1	-4.44089e-16	1	4.44089e-16	1	8.88178e-16	1	0	1
246686_at	AT5G33380		similar to unknown protein [Arabidopsis thaliana] (TAIR:AT5G28430.1)		0	1	-0.0015608	1	-0.0277068	1	-0.0277068	1	4.44089e-16	1	0	1
246687_at	AT5G33370		GDSL-motif lipase/hydrolase family protein; similar to ATLTL1/LTL1 (LI-TOLERANT LIPASE 1), carboxylic ester hydrolase [A		-0.994838	0.563681	-0.0468451	1	-4.44089e-16	1	4.44089e-16	1	8.88178e-16	1	0	1
246688_at	AT5G34450		replication protein-related; similar to unknown protein [Arabidopsis thaliana] (TAIR:AT2G05087.1); contains InterPro dom		0	1	-0.0283506	0.409808	-4.44089e-16	1	4.44089e-16	1	8.88178e-16	1	0	1
246689_at	AT5G34460		replication protein-related; similar to replication protein-related [Arabidopsis thaliana] (TAIR:AT5G34950.1); contains		-0.0150252	0.353281	4.44089e-16	1	-4.44089e-16	1	4.44089e-16	1	8.88178e-16	1	0	1
246690_at	AT5G34770		CACTA-like transposase family (En/Spm), has a 3.2e-131 P-value blast match to GB:AAD55677 putative transposase protein (		0.138695	0.25576	0.0415394	1	-0.209457	0.587971	-0.209457	0.513012	4.44089e-16	1	0	1
246691_at	AT5G34790		CACTA-like transposase family (Ptta/En/Spm), has a 2.9e-11 P-value blast match to At5g36655.1/81-333 CACTA-like transpos		-0.0936934	0.348328	-0.00805471	1	-4.44089e-16	1	4.44089e-16	1	8.88178e-16	1	0	1
246693_at	AT5G29070		similar to unknown protein [Arabidopsis thaliana] (TAIR:AT4G06479.1)		0	1	4.44089e-16	1	-4.44089e-16	1	4.44089e-16	1	8.88178e-16	1	0	1
246695_at	AT5G29090		similar to unknown protein [Arabidopsis thaliana] (TAIR:AT3G33131.1)		-0.0577342	0.348328	4.44089e-16	1	-0.155681	0.473965	-0.12616	0.507559	0.0295212	1	0	1
246696_at	AT5G29100		gypsy-like retrotransposon family (Athila), has a 1.2e-12 P-value blast match to GB:CAA57397 Athila ORF 1 (Arabidopsis t		0	1	4.44089e-16	1	-4.44089e-16	1	4.44089e-16	1	8.88178e-16	1	0	1
246697_at	AT5G29210		contains InterPro domain Calycin-like; (InterPro:IPR011038)		0	1	0.000208711	1	-4.44089e-16	1	4.44089e-16	1	8.88178e-16	1	0	1
246698_at	AT5G30480		CACTA-like transposase family (Ptta/En/Spm), has a 6.2e-37 P-value blast match to At5g29026.1/8-244 CACTA-like transposa		0	1	-0.00347842	0.603487	4.40879e-05	1	4.44089e-16	1	-4.40879e-05	1	0	1
246699_at	AT5G27990		similar to unknown protein [Arabidopsis thaliana] (TAIR:AT3G22510.1); similar to hypothetical protein [Ipomoea trifida]		0.0686653	0.879937	-0.109728	0.669516	-0.0646491	0.82154	0.124644	0.382528	0.189293	0.233819	-0.572173	0.00620529	CLV3pFILpWUSp
246700_at	AT5G28030		cysteine synthase, putative / O-acetylserine (thiol)-lyase, putative / O-acetylserine sulfhydrylase, putative; similar t		-1.32484	0.00019583	0.0296495	1	-4.44089e-16	1	4.44089e-16	1	8.88178e-16	1	-0.0403702	0.0892587
246701_at	AT5G28020		Encodes cysteine synthase AtcysD2., Encodes cysteine synthase AtcysD2.		-0.352147	0.00589325	-0.00186281	1	0.0867231	1	-0.0598955	1	-0.146619	0.940925	-0.390597	0.400919
246702_at	AT5G28050		cytidine/deoxycytidylate deaminase family protein; similar to cytidine/deoxycytidylate deaminase family protein [Arabido		-0.072037	0.853675	0.330726	0.0447016	-0.327685	0.128796	-0.905517	0.000544637	-0.577832	0.0171579	-0.3704	0.203681	CLV3pFILpWUSp
246703_at	AT5G28080		Encodes a member of the WNK family (9 members in all) of protein kinases, the structural design of which is clearly dist		0.166456	0.379671	0.0936221	0.828019	-1.33227e-15	1	0.184944	0.38411	0.184944	0.537703	0	1
246704_at	AT5G28090		unknown protein		0	1	4.44089e-16	1	-0.0304878	0.507551	-0.0304878	0.438578	4.44089e-16	1	0	1
246706_at	AT5G28130		similar to unknown protein [Arabidopsis thaliana] (TAIR:AT4G04155.1)		0	1	4.44089e-16	1	-0.00360975	1	-0.00360975	1	4.44089e-16	1	0	1
246707_at	AT5G28140		unknown protein		0	1	-0.0101097	0.428756	-4.44089e-16	1	4.44089e-16	1	8.88178e-16	1	0	1
246708_at	AT5G28150		similar to unknown protein [Arabidopsis thaliana] (TAIR:AT3G04860.1); similar to Os07g0572300 [Oryza sativa (japonica cu		0.186673	0.40376	0.225288	0.355814	0.0303312	1	0.288961	0.610161	0.25863	0.88417	-0.350593	0.827749	CLV3pFILpWUSp
246710_at	AT5G28170		similar to Ulp1 protease family protein [Arabidopsis thaliana] (TAIR:AT1G35110.1)		0.00162389	0.841337	4.44089e-16	1	-4.44089e-16	1	4.44089e-16	1	8.88178e-16	1	0.000646642	1
246711_at	AT5G28190		unknown protein		0	1	-0.00292448	0.661251	-4.44089e-16	1	4.44089e-16	1	8.88178e-16	1	0	1
246713_at	AT5G28210		mRNA capping enzyme family protein; similar to mRNA guanylyltransferase [Arabidopsis thaliana] (TAIR:AT5G01290.1); simil		0.0481612	0.348328	4.44089e-16	1	-4.44089e-16	1	4.44089e-16	1	8.88178e-16	1	0	1
246714_at	AT5G28220		binding; similar to binding [Arabidopsis thaliana] (TAIR:AT3G04830.1); similar to O-linked GlcNAc transferase like [Nico		-0.188498	0.190218	0.0104445	1	-0.0165139	1	0.158095	0.545513	0.174608	0.677113	0.0741441	1
246715_at	AT5G28230		pseudogene, similar to glucose-6-phosphate/phosphate-translocator precursor, contains similarity to glucose-6-phosphate/		0	1	4.44089e-16	1	-4.44089e-16	1	4.44089e-16	1	8.88178e-16	1	0	1
246717_at	AT5G28920		unknown protein		0	1	-0.00016648	1	-4.44089e-16	1	0.00897549	0.449633	0.00897549	0.637318	0	1
246718_at	AT5G28930		cysteine-type peptidase; similar to Ulp1 protease family protein [Arabidopsis thaliana] (TAIR:AT2G07240.1); similar to U		0	1	4.44089e-16	1	-4.44089e-16	1	4.44089e-16	1	8.88178e-16	1	0	1
246719_at	AT5G28940		similar to unknown protein [Arabidopsis thaliana] (TAIR:AT2G07630.1); similar to hypothetical protein 31.t00031 [Brassic		0	1	4.44089e-16	1	-4.44089e-16	1	0.000639755	1	0.000639755	1	0	1
246720_at	AT5G28950		similar to unknown protein [Arabidopsis thaliana] (TAIR:AT5G41980.1); similar to transposon protein, putative, CACTA, En		0	1	4.44089e-16	1	-4.44089e-16	1	4.44089e-16	1	8.88178e-16	1	0	1
246722_at	AT5G29020		similar to unknown protein [Arabidopsis thaliana] (TAIR:AT3G60930.1); similar to hypothetical protein TTHERM_00155290 [T		0.00585816	0.565224	4.44089e-16	1	-4.44089e-16	1	4.44089e-16	1	8.88178e-16	1	0	1
246723_at	AT5G29030		pseudogene, hypothetical protein		0	1	4.44089e-16	1	-4.44089e-16	1	4.44089e-16	1	8.88178e-16	1	0	1
246724_at	AT5G29000		myb family transcription factor; similar to transcription factor [Arabidopsis thaliana] (TAIR:AT3G04450.1); similar to C		0.310785	0.6753	0.101925	1	-0.979076	0.0041993	-0.982543	0.00213393	-0.00346693	1	-1.37644	0.00245837	CLV3pFILpWUSp
246725_at	AT5G29040		pseudogene, hypothetical protein		-0.000566212	1	4.44089e-16	1	-0.00724334	0.522205	-0.00724334	0.451613	4.44089e-16	1	0	1
246726_at	AT5G29050		similar to unknown protein [Arabidopsis thaliana] (TAIR:AT2G11015.1)		0	1	4.44089e-16	1	-4.44089e-16	1	4.44089e-16	1	8.88178e-16	1	0	1
246727_at	AT5G28010		Bet v I allergen family protein; similar to Bet v I allergen family protein [Arabidopsis thaliana] (TAIR:AT5G28000.1); s		0	1	0.00235594	0.748081	-4.44089e-16	1	4.44089e-16	1	8.88178e-16	1	-0.0102089	1
246728_at	AT5G28040	GEBP	transcription regulator; similar to transcription regulator [Arabidopsis thaliana] (TAIR:AT3G04930.1); similar to expres		-0.0637838	1	0.0338958	1	-0.0647285	0.940822	-0.10253	0.625055	-0.0378018	1	0.66231	0.0103671	CLV3pFILpWUSp
246729_at	AT5G28070		unknown protein		0	1	4.44089e-16	1	-4.44089e-16	1	4.44089e-16	1	8.88178e-16	1	0	1
246730_at	AT5G28060		40S ribosomal protein S24 (RPS24B); Identical to 40S ribosomal protein S24-2 (RPS24B) [Arabidopsis Thaliana] (GB:Q8LC83;		0.0122553	1	-0.00834137	1	-0.6091	0.171432	0.267734	0.583905	0.876834	0.066913	-0.493211	0.490715	CLV3pFILpWUSp
246731_at	AT5G27630		Acyl-CoA binding protein with high affinity for oleoyl-CoA. Expressed in all plant organs. Involved in fatty acid tran		0.0435419	1	0.132182	0.42747	-0.092213	1	-0.0101008	1	0.0821123	1	-0.376531	0.445606	CLV3pFILpWUSp
246732_at	AT5G27650		PWWP domain-containing protein; similar to PWWP domain-containing protein [Arabidopsis thaliana] (TAIR:AT3G05430.1); sim		-0.12286	0.936246	-0.098999	1	-0.0682846	1	-0.095321	1	-0.0270363	1	0.552315	0.455452	CLV3pFILpWUSp
246733_at	AT5G27660		serine-type peptidase/ trypsin; Identical to Putative protease Do-like 14 (EC 3.4.21.-) (DEGP14) [Arabidopsis Thaliana]		-0.305477	0.098252	0.16568	0.500377	-0.232102	0.51549	-0.612422	0.031713	-0.38032	0.27783	-0.248056	0.734159	CLV3pFILpWUSp
246734_at	AT5G27680		DNA helicase		-0.0740806	1	0.113513	1	-1.18444	0.109014	-1.20276	0.0727441	-0.0183224	1	-0.239171	1	CLV3pFILpWUSp
246735_at	AT5G27670		histone H2A, putative; Identical to Probable histone H2A.5 (HTA7) [Arabidopsis Thaliana] (GB:Q94F49); similar to histone		0.495407	0.0102374	0.427674	0.0306484	-0.454877	0.335124	-0.630129	0.114683	-0.175252	1	0.0808557	1	CLV3pFILpWUSp
246736_at	AT5G27560		similar to Os06g0146300 [Oryza sativa (japonica cultivar-group)] (GB:NP_001056793.1); similar to unnamed protein product		0.344711	0.174877	0.243932	0.438009	-0.0486311	0.901364	0.00799567	1	0.0566267	0.962518	-0.0564971	1	CLV3pFILpWUSp
246737_at	AT5G27710		similar to At5g27710 [Medicago truncatula] (GB:ABE92866.1)		0.0499639	1	0.471966	0.0121805	-0.597082	0.0494855	0.0317701	1	0.628852	0.0522571	0.586798	0.139559	CLV3pFILpWUSp
246738_at	AT5G27740		nucleoside-triphosphatase/ nucleotide binding; similar to EMB1968 (EMBRYO DEFECTIVE 1968), ATPase [Arabidopsis thaliana]		0.188609	0.503936	0.208077	0.498818	-0.125782	1	0.0726563	1	0.198438	0.924057	0.0593583	1	CLV3pFILpWUSp
246739_at	AT5G27800		contains domain gb def: Gb|AAC61827.1 (PTHR22594:SF2); contains domain ASPARTYL/LYSYL-TRNA SYNTHETASE (PTHR22594)		0	1	4.44089e-16	1	-4.44089e-16	1	0.00183759	0.828317	0.00183759	1	0	1
246740_at	AT5G27810		sequence-specific DNA binding / transcription factor; similar to AGL80/FEM111 (AGAMOUS-LIKE80), DNA binding / transcript		0	1	4.44089e-16	1	-4.44089e-16	1	4.44089e-16	1	8.88178e-16	1	0	1
246741_at	AT5G27720		EMB1644 (EMBRYO DEFECTIVE 1644); similar to SMD3 (SNRNP CORE PROTEIN SMD3) [Arabidopsis thaliana] (TAIR:AT1G76300.1); si		0.0415559	1	-0.0657815	0.93703	-0.31228	0.291333	-0.155367	0.642999	0.156913	0.84163	0.0849293	1	CLV3pFILpWUSp
246742_at	AT5G27840		encodes a serine/threonine protein phosphatase expressed in expressed in roots, rosettes and flowers., encodes a serine/		0.197669	0.150206	-0.0227491	1	0.442365	0.304988	0.143554	0.891091	-0.298811	0.657717	-0.226079	0.97934	CLV3pFILpWUSp
246743_at	AT5G27750		F-box family protein; similar to unknown protein [Arabidopsis thaliana] (TAIR:AT1G13780.1); similar to Cyclin-like F-box		0.203511	0.362446	-0.0358703	1	0.410223	0.146034	-0.107767	0.848482	-0.51799	0.0876268	-0.0707269	1	CLV3pFILpWUSp
246744_at	AT5G27760		hypoxia-responsive family protein; similar to hypoxia-responsive family protein [Arabidopsis thaliana] (TAIR:AT3G05550.1		-0.0174408	1	-0.531281	0.0167654	-0.752824	0.105873	-0.849402	0.0468089	-0.0965783	1	-0.521325	0.484648	CLV3pFILpWUSp
246745_at	AT5G27770		60S ribosomal protein L22 (RPL22C); Identical to 60S ribosomal protein L22-3 (RPL22C) [Arabidopsis Thaliana] (GB:Q9FE58)		-0.248989	0.0832922	-0.148204	0.412167	0.0880114	1	0.632498	0.0316061	0.544487	0.111643	-0.169122	0.997545	CLV3pFILpWUSp
246746_at	AT5G27820		ribosomal protein L18 family protein; similar to 50S ribosomal protein L18 family [Arabidopsis thaliana] (TAIR:AT3G20230		-0.0364066	1	-0.0131275	1	-0.139367	0.737313	0.0224098	1	0.161777	0.772987	-0.0279909	1	CLV3pFILpWUSp
246747_at	AT5G27700		40S ribosomal protein S21 (RPS21C); Identical to 40S ribosomal protein S21-2 (RPS21C) [Arabidopsis Thaliana] (GB:Q3E902)		0.0372939	1	0.0152427	1	-0.0614903	1	0.0946116	0.887564	0.156102	0.809323	-0.166296	0.910999	CLV3pFILpWUSp
246748_at	AT5G27730		similar to unknown protein [Arabidopsis thaliana] (TAIR:AT5G47900.1); similar to Os01g0931100 [Oryza sativa (japonica cu		0.427522	0.109386	0.239987	0.496304	-0.339356	0.433218	-0.446666	0.201671	-0.107311	1	-0.222748	0.946821	CLV3pFILpWUSp
246749_at	AT5G27830		similar to hypothetical protein MtrDRAFT_AC136288g4v1 [Medicago truncatula] (GB:ABE80618.1); contains InterPro domain Fo		0.0710248	1	0.054377	1	-0.486636	0.141906	-0.416634	0.166432	0.0700018	1	-0.130394	1	CLV3pFILpWUSp
246751_at	AT5G27870		pectinesterase family protein; similar to pectinesterase family protein [Arabidopsis thaliana] (TAIR:AT3G05610.1); simil		0	1	4.44089e-16	1	-4.44089e-16	1	4.44089e-16	1	8.88178e-16	1	0	1
246754_at	AT5G27910	CCAAT_HAP5	CCAAT-box binding transcription factor Hap5a, putative; Identical to Nuclear transcription factor Y subunit C-8 (AtNF-YC		0	1	-0.0196424	0.411038	0	1	4.44089e-16	1	4.44089e-16	1	0	1
246755_at	AT5G27920		F-box family protein; similar to F-box family protein (FBL3) [Arabidopsis thaliana] (TAIR:AT5G01720.1); similar to Leuci		1.68614	0.00870785	0.803283	0.255081	0.516257	0.180575	-0.345027	0.366078	-0.861285	0.0392428	-0.774624	0.126509	CLV3pFILpWUSp
246756_at	AT5G27930		protein phosphatase 2C, putative / PP2C, putative; similar to protein phosphatase 2C, putative / PP2C, putative [Arabido	WUSp	-1.17213	0.000327503	-0.850538	0.00339607	1.81211	0.00960633	1.34281	0.0246595	-0.469299	0.649533	0.0801598	1	CLV3pFILpWUSp
246757_at	AT5G27940		WPP3 (WPP domain protein 3); similar to WPP2 (WPP domain protein 2) [Arabidopsis thaliana] (TAIR:AT1G47200.1); similar t		-0.222321	0.479468	-0.0364012	1	-0.154898	0.779088	-0.00173598	1	0.153162	0.920004	0.0744323	1
246758_at	AT5G27850		60S ribosomal protein L18 (RPL18C); Identical to 60S ribosomal protein L18-3 (RPL18C) [Arabidopsis Thaliana] (GB:Q940B0)		-0.0137015	1	0.0190773	1	0.272878	0.494139	0.52272	0.0957394	0.249842	0.667277	-0.249829	0.812718	CLV3pFILpWUSp
246759_at	AT5G27950		kinesin motor protein-related; similar to kinesin motor protein-related [Arabidopsis thaliana] (TAIR:AT1G55550.1); simil		-0.428628	0.19249	-0.513792	0.137344	0.501802	0.409466	1.26047	0.0156174	0.758666	0.207164	-0.681593	0.399964	CLV3pFILpWUSp
246760_at	AT5G27970		binding; similar to ATMIN7 (ARABIDOPSIS THALIANA HOPM INTERACTOR 7), guanyl-nucleotide exchange factor/ protein binding		-0.116648	0.221993	-0.0839568	0.479256	0.106623	0.963049	0.172346	0.644284	0.0657225	1	0.292597	0.627171	CLV3pFILpWUSp
[truncated: 19,326 more rows]
