# Supplementary material for: Plant stem cell maintenance involves direct transcriptional repression of differentiation program
Source: Mol Syst Biol. 2013 Apr 2;9:654. doi: 10.1038/msb.2013.8 (PMC3658276; doi:10.1038/msb.2013.8)
Supplement: Supplementary Table 2 — WUS-GR up and down regulated transcripts in the presence of Dex. Down regulated genes were sorted from Supplementary Table 1 after applying (≤ 2 fold; p > 0.01) [file msb20138-s4.xlsx]

## Sheet: 238 WUS up regulated
WUS-GR up regulated transcripts in Dex
Up regulated genes were sorted from supplementary Table 1 after applying (≥ 2 fold; p > 0.01),
Probe Set ID	Arabidopsis Gene ID	Gene Description
245262_at	AT4G16563	aspartyl protease family protein; similar to aspartyl protease family protein [Arabidopsis thaliana] (TAIR:AT5G45120.1);
245319_at	AT4G16146	similar to unknown protein [Arabidopsis thaliana] (TAIR:AT1G69510.2); similar to negatively light-regulated protein, put
245335_at	AT4G16160	Homologous to pea OEP16 and barley pPORA (OEP16), a member of Arabidopsis OEP16 family. Two OEP16 genes are closely rela
245427_at	AT4G17550	transporter-related; similar to glycerol-3-phosphate transporter, putative / glycerol 3-phosphate permease, putative [Ar
245628_at	AT1G56650	Encodes a putative MYB domain containing transcription factor involved in anthocyanin metabolism and radical scavenging.
245734_at	AT1G73480	hydrolase, alpha/beta fold family protein; similar to hydrolase, alpha/beta fold family protein [Arabidopsis thaliana] (
260276_at	AT1G80450	VQ motif-containing protein; similar to VQ motif-containing protein [Arabidopsis thaliana] (TAIR:AT5G08480.2); similar t
245756_at	AT1G35190	oxidoreductase, 2OG-Fe(II) oxygenase family protein; similar to oxidoreductase, 2OG-Fe(II) oxygenase family protein [Ara
245769_at	AT1G30220	ATINT2 (INOSITOL TRANSPORTER 2); carbohydrate transporter/ sugar porter; Identical to Probable inositol transporter 2 (I
246238_at	AT4G36670	mannitol transporter, putative; Identical to Probable polyol transporter 6 (PLT6) [Arabidopsis Thaliana] (GB:Q8GXR2;GB:O
246251_at	AT4G37220	stress-responsive protein, putative; similar to COR413-PM2 (cold regulated 413 plasma membrane 2) [Arabidopsis thaliana]
246396_at	AT1G58180	carbonic anhydrase family protein / carbonate dehydratase family protein; similar to carbonic anhydrase family protein /
246525_at	AT5G15840	Encodes a protein showing similarities to zinc finger transcription factors, involved in regulation of flowering under l
250575_at	AT5G08240	similar to unknown protein [Arabidopsis thaliana] (TAIR:AT5G23160.1)
246755_at	AT5G27920	F-box family protein; similar to F-box family protein (FBL3) [Arabidopsis thaliana] (TAIR:AT5G01720.1); similar to Leuci
246777_at	AT5G27420	zinc finger (C3HC4-type RING finger) family protein; Identical to RING-H2 finger protein ATL5H precursor (ATL5H) [Arabid
253722_at	AT4G29190	zinc finger (CCCH-type) family protein; similar to zinc finger (CCCH-type) family protein [Arabidopsis thaliana] (TAIR:A
246951_at	AT5G04880	pseudogene of ABC transporter family protein
246996_at	AT5G67420	LOB domain protein 37 / lateral organ boundaries domain protein 37 (LBD37); Identical to LOB domain-containing protein 3
247013_at	AT5G67480	BT4 (BTB AND TAZ DOMAIN PROTEIN 4); protein binding / transcription regulator; similar to BT5 (BTB and TAZ domain protei
247072_at	AT5G66490	similar to unknown protein [Arabidopsis thaliana] (TAIR:AT3G50900.1); similar to hypothetical protein [Thellun (GB:ABB45
264497_at	AT1G30840	Member of a family of proteins related to PUP1, a purine transporter. May be involved in the transport of purine and pur
247175_at	AT5G65280	lanthionine synthetase C-like family protein; similar to catalytic [Arabidopsis thaliana] (TAIR:AT1G52920.1); similar to
247176_at	AT5G65110	Encodes an acyl-CoA oxidase presumably involved in long chain fatty acid biosynthesis.
260156_at	AT1G52880	Transcription factor with a NAC domain. Homologous to the petunia gene NAM which is required for the development of the
247351_at	AT5G63790	ANAC102 (Arabidopsis NAC domain containing protein 102); transcription factor; similar to ATAF2 (Arabidopsis NAC domain
247374_at	AT5G63190	MA3 domain-containing protein; similar to MA3 domain-containing protein [Arabidopsis thaliana] (TAIR:AT4G24800.2); simil
247393_at	AT5G63130	octicosapeptide/Phox/Bem1p (PB1) domain-containing protein; similar to octicosapeptide/Phox/Bem1p (PB1) domain-containin
247443_at	AT5G62720	integral membrane HPP family protein; similar to integral membrane HPP family protein [Arabidopsis thaliana] (TAIR:AT3G4
247554_at	AT5G61010	A member of EXO70 gene family, putative exocyst subunits, conserved in land plants. Arabidopsis thaliana contains 23 put
247582_at	AT5G60760	2-phosphoglycerate kinase-related; similar to 2-phosphoglycerate kinase-related [Arabidopsis thaliana] (TAIR:AT3G45090.1
247776_at	AT5G58700	phosphoinositide-specific phospholipase C family protein; similar to phosphoinositide-specific phospholipase C family pr
247986_at	AT5G56880	unknown protein
248028_at	AT5G55620	similar to unknown protein [Arabidopsis thaliana] (TAIR:AT3G09950.1); similar to Os06g0523300 [Oryza sativa (japonica cu
248040_at	AT5G55970	zinc finger (C3HC4-type RING finger) family protein; similar to protein binding / zinc ion binding [Arabidopsis thaliana
248050_at	AT5G56100	glycine-rich protein / oleosin; contains InterPro domain Oleosin; (InterPro:IPR000136)
248197_at	AT5G54190	light-dependent NADPH:protochlorophyllide oxidoreductase A, light-dependent NADPH:protochlorophyllide oxidoreductase A
248311_at	AT5G52570	Converts &#946;-carotene to zeaxanthin via cryptoxanthin.
247208_at	AT5G64870	similar to unknown protein [Arabidopsis thaliana] (TAIR:AT5G25250.1); similar to unknown protein [Arabidopsis thaliana]
251109_at	AT5G01600	Encodes a ferretin protein that is targeted to the chloroplast. Member of a Ferritin gene family. Gene expression is in
248505_at	AT5G50360	similar to unknown protein [Arabidopsis thaliana] (TAIR:AT5G63350.1); similar to hypothetical protein MtrDRAFT_AC135505g
248627_at	AT5G48950	thioesterase family protein; similar to thioesterase family protein [Arabidopsis thaliana] (TAIR:AT1G48320.1); similar t
247194_at	AT5G65480	similar to unknown protein [Arabidopsis thaliana] (TAIR:AT4G38060.2); similar to unknown [Lycopersicon esculentum] (GB:A
248901_at	AT5G46410	NLI interacting factor (NIF) family protein; similar to unknown protein [Arabidopsis thaliana] (TAIR:AT4G18140.2); simil
248911_at	AT5G45830	Encodes DOG1 (DELAY OF GERMINATION 1). A quantitative trait locus involved in the control of seed dormancy. Belongs to
248975_at	AT5G45040	cytochrome c6 (ATC6); Identical to Cytochrome c6, chloroplast precursor (Soluble cytochrome f) (Cytochrome c553) (Cytoch
249008_at	AT5G44680	methyladenine glycosylase family protein; similar to methyladenine glycosylase family protein [Arabidopsis thaliana] (TA
249011_at	AT5G44670	similar to unknown protein [Arabidopsis thaliana] (TAIR:AT4G20170.1); similar to Os06g0328800 [Oryza sativa (japonica cu
248008_at	AT5G56270	WRKY transcription factor 2, WRKY transcription factor 2
249606_at	AT5G37260	myb family transcription factor; similar to myb family transcription factor [Arabidopsis thaliana] (TAIR:AT5G17300.1); s
249645_at	AT5G36910	Encodes a thionin that is expressed at a low basal level in seedlings and shows circadian variation.
249790_at	AT5G24290	integral membrane family protein; similar to integral membrane family protein [Arabidopsis thaliana] (TAIR:AT4G27870.1);
249978_at	AT5G18850	unknown protein
250189_at	AT5G14410	similar to unknown protein [Oryza sativa (japonica cultivar-group)] (GB:BAD87311.1); similar to Os01g0938400 [Oryza sati
263877_at	AT2G21780	similar to unknown protein [Arabidopsis thaliana] (TAIR:AT4G39360.1)
266695_at	AT2G19810	zinc finger (CCCH-type) family protein; similar to zinc finger (CCCH-type) family protein [Arabidopsis thaliana] (TAIR:A
250665_at	AT5G06980	similar to unknown protein [Arabidopsis thaliana] (TAIR:AT3G12320.1)
250781_at	AT5G05410	Encodes a transcription factor that specifically binds to DRE/CRT cis elements (responsive to drought and low-temperatur
250937_at	AT5G03230	similar to unknown protein [Arabidopsis thaliana] (TAIR:AT5G60680.1); similar to Protein of unknown function DUF584 [Med
250957_at	AT5G03250	phototropic-responsive NPH3 family protein; similar to phototropic-responsive NPH3 family protein [Arabidopsis thaliana]
251036_at	AT5G02160	similar to hypothetical protein [Solanum lycopersicum] (GB:BAD95796.1)
251039_at	AT5G02020	similar to unknown protein [Arabidopsis thaliana] (TAIR:AT5G59080.1)
251060_at	AT5G01820	Encodes a CBL-interacting serine/threonine protein kinase., Encodes a CBL-interacting serine/threonine protein kinase.
259927_at	AT1G75100	Contains a J-domain at the C-terminus which is similar to the J-domain of auxilin, a clathrin-uncoating factor in cow, y
251156_at	AT3G63060	circadian clock coupling factor, putative; similar to circadian clock coupling factor-related [Arabidopsis thaliana] (TA
251218_at	AT3G62410	CP12-2 encodes a small peptide found in the chloroplast stroma. It belongs to the CP12 gene family thought to be involve
262940_at	AT1G79520	cation efflux family protein; similar to cation efflux family protein [Arabidopsis thaliana] (TAIR:AT1G16310.1); similar
251306_at	AT3G61260	DNA-binding family protein / remorin family protein; similar to DNA-binding protein, putative [Arabidopsis thaliana] (TA
251342_at	AT3G60690	auxin-responsive family protein; similar to auxin-responsive protein-related [Arabidopsis thaliana] (TAIR:AT2G45210.1);
251400_at	AT3G60420	similar to unknown protein [Arabidopsis thaliana] (TAIR:AT3G60450.1); similar to pRIB5 protein [Ribes nigrum] (GB:CAA075
256857_at	AT3G15170	Encodes a transcription factor involved in shoot apical meristem formation and auxin-mediated lateral root formation. Th
251927_at	AT3G53990	universal stress protein (USP) family protein; similar to universal stress protein (USP) family protein / early nodulin
252102_at	AT3G50970	Belongs to the dehydrin protein family, which contains highly conserved stretches of 7-17 residues that are repetitively
252130_at	AT3G50820	Encodes a protein which is an extrinsic subunit of photosystem II and which has been proposed to play a central role in
252323_at	AT3G48530	CBS domain-containing protein; Identical to SNF1-related protein kinase regulatory subunit gamma 1 (AKIN gamma1) (AKING1
261125_at	AT1G04990	zinc finger (CCCH-type) family protein; Identical to Zinc finger CCCH domain-containing protein ZFN-like 4 [Arabidopsis
264250_at	AT1G78680	The Arabidopsis protein AtGGH2 is a gamma-glutamyl hydrolase acting specifically on monoglutamates. The enzyme is involv
253036_at	AT4G38340	RWP-RK domain-containing protein; similar to RWP-RK domain-containing protein [Arabidopsis thaliana] (TAIR:AT1G20640.2);
253158_at	AT4G35780	protein kinase family protein; similar to protein kinase family protein [Arabidopsis thaliana] (TAIR:AT2G17700.1); simil
253305_at	AT4G33666	unknown protein
253322_at	AT4G33980	similar to unknown protein [Arabidopsis thaliana] (TAIR:AT5G42900.2)
247109_at	AT5G65870	Probable phytosulfokines 5 precursor, coding for a unique plant peptide growth factor., Probable phytosulfokines 5 precu
253630_at	AT4G30490	AFG1-like ATPase family protein; similar to ATPase [Arabidopsis thaliana] (TAIR:AT4G28070.2); similar to PREDICTED: simi
253769_at	AT4G28560	encodes a member of a novel protein family that contains contain a CRIB (for Cdc42/Rac-interactive binding) motif requir
253774_at	AT4G28530	ANAC074 (Arabidopsis NAC domain containing protein 74); transcription factor; similar to no apical meristem (NAM) family
264821_at	AT1G03470	kinase interacting family protein; similar to kinase interacting family protein [Arabidopsis thaliana] (TAIR:AT2G47920.1
253859_at	AT4G27657	similar to unknown protein [Arabidopsis thaliana] (TAIR:AT4G27652.1)
253872_at	AT4G27410	Encodes a NAC transcription factor induced in response to dessication. It is localized to the nucleus and acts as a tran
253908_at	AT4G27260	encodes an IAA-amido synthase that conjugates Asp and other amino acids to auxin in vitro. Lines carrying insertions in
258735_at	AT3G05880	Induced by low temperatures, dehydration and salt stress and ABA. Encodes a small (54 amino acids), highly hydrophobic p
254066_at	AT4G25480	encodes a member of the DREB subfamily A-1 of ERF/AP2 transcription factor family (CBF3). The protein contains one AP2 d
254215_at	AT4G23700	member of Putative Na+/H+ antiporter family
254234_at	AT4G23680	major latex protein-related / MLP-related; similar to major latex protein-related / MLP-related [Arabidopsis thaliana] (
254373_at	AT4G21730	pseudogene of N-ethylmaleimide sensitive factor (NSF)
254592_at	AT4G18880	member of Heat Stress Transcription Factor (Hsf) family, member of Heat Stress Transcription Factor (Hsf) family
254707_at	AT4G18010	inositol polyphosphate 5-phosphatase II (IP5PII) mRNA,
254917_at	AT4G11350	transferase, transferring glycosyl groups; similar to fringe-related protein [Arabidopsis thaliana] (TAIR:AT4G23490.1);
254922_at	AT4G11370	Encodes a putative RING-H2 finger protein RHA1a., Encodes a putative RING-H2 finger protein RHA1a.
254990_at	AT4G10610	RNA-binding protein, putative. Member of a family of proteins having an PABC binding domain (PAM motif)., RNA-binding pr
255037_at	AT4G09460	Encodes myb6 DNA-binding protein., Encodes myb6 DNA-binding protein.
255088_at	AT4G09350	DNAJ heat shock N-terminal domain-containing protein; similar to DNAJ heat shock protein, putative [Arabidopsis thaliana
255365_at	AT4G04040	MEE51 (maternal effect embryo arrest 51); diphosphate-fructose-6-phosphate 1-phosphotransferase; similar to pyrophosphat
255488_at	AT4G02630	protein kinase family protein; similar to protein kinase family protein [Arabidopsis thaliana] (TAIR:AT1G01540.2); simil
255561_at	AT4G02050	sugar transporter, putative; Identical to Sugar transport protein 7 (Hexose transporter 7) (STP7) [Arabidopsis Thaliana]
255602_at	AT4G01026	similar to unknown protein [Arabidopsis thaliana] (TAIR:AT1G01360.1); similar to AT-rich element binding factor 3 [Pisum
255617_at	AT4G01330	protein kinase family protein; similar to protein kinase family protein [Arabidopsis thaliana] (TAIR:AT1G01540.2); simil
253049_at	AT4G37300	MEE59 (maternal effect embryo arrest 59); similar to Os05g0451300 [Oryza sativa (japonica cultivar-group)] (GB:NP_001055
258901_at	AT3G05640	protein phosphatase 2C, putative / PP2C, putative; similar to protein phosphatase 2C, putative / PP2C, putative [Arabido
256061_at	AT1G07040	similar to unknown protein [Arabidopsis thaliana] (TAIR:AT1G27030.1); similar to unknown protein [Oryza sativa (japonica
256098_at	AT1G13700	glucosamine/galactosamine-6-phosphate isomerase family protein; similar to EMB2024 (EMBRYO DEFECTIVE 2024), catalytic [A
256225_at	AT1G56220	dormancy/auxin associated family protein; similar to dormancy/auxin associated protein-related [Arabidopsis thaliana] (T
256296_at	AT1G69480	EXS family protein / ERD1/XPR1/SYG1 family protein; similar to EXS family protein / ERD1/XPR1/SYG1 family protein [Arabi
256336_at	AT1G72030	GCN5-related N-acetyltransferase (GNAT) family protein; similar to GCN5-related N-acetyltransferase (GNAT) family-like p
256697_at	AT3G20660	carbohydrate transporter/ sugar porter; similar to sugar transporter family protein [Arabidopsis thaliana] (TAIR:AT1G732
256828_at	AT3G22970	similar to unknown protein [Arabidopsis thaliana] (TAIR:AT4G14620.1); similar to unknown protein [Oryza sativa (japonica
256894_at	AT3G21870	CYCP2;1 (cyclin p2;1); cyclin-dependent protein kinase; similar to CYCP3,1 (cyclin p3,1), cyclin-dependent protein kinas
246930_at	AT5G25220	A member of class II knotted1-like homeobox gene family (together with KNAT4 and KNAT5). Expressed in: hypocotyl-root bo
257022_at	AT3G19580	Encodes zinc finger protein. mRNA levels are upregulated in response to ABA, high salt, and mild dessication. The protei
257280_at	AT3G14440	Encodes 9-<i>cis</i>-epoxycarotenoid dioxygenase, a key enzyme in the biosynthesis of abscisic acid. Regulated in respo
253749_at	AT4G29080	phytochrome-associated protein 2 (PAP2)
247284_at	AT5G64410	oligopeptide transporter, oligopeptide transporter
257615_at	AT3G26510	octicosapeptide/Phox/Bem1p (PB1) domain-containing protein; similar to octicosapeptide/Phox/Bem1p (PB1) domain-containin
257628_at	AT3G26290	putative cytochrome P450, putative cytochrome P450
257651_at	AT3G16850	glycoside hydrolase family 28 protein / polygalacturonase (pectinase) family protein; similar to glycoside hydrolase fam
257670_at	AT3G20340	Expression of the gene is downregulated in the presence of paraquat, an inducer of photoxidative stress.
257771_at	AT3G23000	Encodes a serine/threonine protein kinase with similarities to CBL-interacting protein kinases, SNF1 and SOS2., Encodes
258026_at	AT3G19290	bZIP transcription factor with specificity for abscisic acid-responsive elements (ABRE). Mediate ABA-dependent stress re
258063_at	AT3G14620	putative cytochrome P450, putative cytochrome P450
258078_at	AT3G25870	similar to unknown protein [Arabidopsis thaliana] (TAIR:AT1G13360.1); similar to Os01g0131300 [Oryza sativa (japonica cu
258114_at	AT3G14660	putative cytochrome P450, putative cytochrome P450
258262_at	AT3G15770	similar to unknown protein [Arabidopsis thaliana] (TAIR:AT5G25360.1); similar to hypothetical protein [Glycine max] (GB:
258263_at	AT3G15780	similar to unknown protein [Arabidopsis thaliana] (TAIR:AT1G52550.1); similar to Os01g0392100 [Oryza sativa (japonica cu
258275_at	AT3G15760	similar to unknown protein [Arabidopsis thaliana] (TAIR:AT1G52565.1); similar to conserved hypothetical protein [Medicag
258323_at	AT3G22750	protein kinase, putative; similar to protein kinase, putative [Arabidopsis thaliana] (TAIR:AT4G14780.1); similar to flag
258377_at	AT3G17690	member of Cyclic nucleotide gated channel family, member of Cyclic nucleotide gated channel family
258432_at	AT3G16570	Member of a diversely expressed predicted peptide family showing sequence similarity to tobacco Rapid Alkalinization Fac
258497_at	AT3G02380	homologous to the flowering-time gene CONSTANS (CO) encoding zinc-finger proteins
258507_at	AT3G06500	beta-fructofuranosidase, putative / invertase, putative / saccharase, putative / beta-fructosidase, putative; similar to
258603_at	AT3G02990	member of Heat Stress Transcription Factor (Hsf) family, member of Heat Stress Transcription Factor (Hsf) family
258774_at	AT3G10740	Encodes a bifunctional alpha-l-arabinofuranosidase/beta-d-xylosidase that belongs to family 51 of glycoside hydrolases.
258894_at	AT3G05650	disease resistance family protein; similar to disease resistance family protein [Arabidopsis thaliana] (TAIR:AT5G27060.1
258993_at	AT3G08940	Lhcb4.2 protein (Lhcb4.2, protein involved in the light harvesting complex of photosystem II, Lhcb4.2 protein (Lhcb4.2,
259010_at	AT3G07340	basic helix-loop-helix (bHLH) family protein; similar to basic helix-loop-helix (bHLH) family protein [Arabidopsis thali
259015_at	AT3G07350	similar to unknown protein [Arabidopsis thaliana] (TAIR:AT3G25240.1); similar to Os01g0915000 [Oryza sativa (japonica cu
259104_at	AT3G02170	Encodes LONGIFOLIA2 (LNG2). Regulates leaf morphology by promoting cell expansion in the leaf-length direction. The LNG
259340_at	AT3G03870	similar to unknown protein [Arabidopsis thaliana] (TAIR:AT5G18130.2); similar to hypothetical protein MtrDRAFT_AC156827g
251983_at	AT3G53210	nodulin MtN21 family protein; similar to nodulin MtN21 family protein [Arabidopsis thaliana] (TAIR:AT1G75500.1); similar
263981_at	AT2G42870	similar to unknown protein [Arabidopsis thaliana] (TAIR:AT3G58850.1); similar to hypothetical protein [Oryza sativa (jap
259417_at	AT1G02340	Encodes a light-inducible, nuclear bHLH protein involved in phytochrome signaling. Mutants exhibit a long-hypocotyl phen
252412_at	AT3G47295	similar to unknown protein [Arabidopsis thaliana] (TAIR:AT5G58650.1)
259428_at	AT1G01560	member of MAP Kinase, member of MAP Kinase
259500_at	AT1G15740	leucine-rich repeat family protein; similar to leucine-rich repeat family protein [Arabidopsis thaliana] (TAIR:AT4G23840
254333_at	AT4G22753	Encodes a member of the SMO1 family of sterol 4alpha-methyl oxidases.
259614_at	AT1G47990	Encodes a gibberellin 2-oxidase. AtGA2OX4 expression is responsive to cytokinin and KNOX activities.
259705_at	AT1G77450	ANAC032 (Arabidopsis NAC domain containing protein 32); transcription factor; similar to ATAF1 (Arabidopsis NAC domain c
259769_at	AT1G29400	A member of mei2-like gene family, predominantly plant-based family of genes encoding RNA binding proteins with characte
260010_at	AT1G68020	Encodes an enzyme putatively involved in trehalose biosynthesis. The protein has a trehalose synthase (TPS)-like domain
260023_at	AT1G30040	Encodes a gibberellin 2-oxidase. AtGA2OX2 expression is responsive to cytokinin and KNOX activities.
253263_at	AT4G34000	Encodes an ABA-responsive element-binding protein with similarity to transcription factors that is expressed in response
260357_at	AT1G69260	similar to unknown protein [Arabidopsis thaliana] (TAIR:AT1G13740.1); similar to Os07g0602900 [Oryza sativa (japonica cu
260393_at	AT1G73920	lipase family protein; similar to lipase family protein [Arabidopsis thaliana] (TAIR:AT1G18460.1); similar to Esterase/l
260439_at	AT1G68340	similar to unknown protein [Arabidopsis thaliana] (TAIR:AT1G25370.1); similar to conserved hypothetical protein [Medicag
260602_at	AT1G55920	Encodes a chloroplast/cytosol localized serine O-acetyltransferase involved in sulfur assimilation and cysteine biosynth
247356_at	AT5G63800	member of Glycoside Hydrolase Family 35, member of Glycoside Hydrolase Family 35
245748_at	AT1G51140	basic helix-loop-helix (bHLH) family protein; similar to basic helix-loop-helix (bHLH) family protein [Arabidopsis thali
249134_at	AT5G43150	similar to hypothetical protein MtrDRAFT_AC141109g4v1 [Medicago truncatula] (GB:ABE79896.1)
260915_at	AT1G02660	lipase class 3 family protein; similar to lipase class 3 family protein [Arabidopsis thaliana] (TAIR:AT3G62590.1); simil
261026_at	AT1G01240	similar to unknown protein [Arabidopsis thaliana] (TAIR:AT2G46550.1); similar to Os09g0363500 [Oryza sativa (japonica cu
261031_at	AT1G17360	COP1-interacting protein-related; similar to COP1-interacting protein-related [Arabidopsis thaliana] (TAIR:AT1G72410.1);
261032_at	AT1G17430	hydrolase, alpha/beta fold family protein; similar to hydrolase, alpha/beta fold family protein [Arabidopsis thaliana] (
261056_at	AT1G01360	similar to unknown protein [Arabidopsis thaliana] (TAIR:AT4G01026.1); similar to CAPIP1 [Capsicum annuum] (GB:AAT35532.1
261110_at	AT1G75440	UBC16 (ubiquitin-conjugating enzyme 15); ubiquitin-protein ligase; similar to UBC18 (ubiquitin-conjugating enzyme 16), u
261252_at	AT1G05810	ARA/Ara-1/AtRABA5e/AtRab11D (Arabidopsis Rab GTPase homolog A5e); GTP binding; Identical to Ras-related protein ARA-1 (A
261315_at	AT1G53170	encodes a member of the ERF (ethylene response factor) subfamily B-1 of ERF/AP2 transcription factor family (ATERF-8). T
251713_at	AT3G56080	dehydration-responsive protein-related; similar to dehydration-responsive family protein [Arabidopsis thaliana] (TAIR:AT
248046_at	AT5G56040	leucine-rich repeat protein kinase, putative; similar to leucine-rich repeat transmembrane protein kinase, putative [Ara
252441_at	AT3G46780	PTAC16 (PLASTID TRANSCRIPTIONALLY ACTIVE18); similar to catalytic/ coenzyme binding [Arabidopsis thaliana] (TAIR:AT3G188
261979_at	AT1G37130	Identified as a mutant resistant to chlorate. Encodes nitrate reductase structural gene. Involved in nitrate assimilatio
267264_at	AT2G22970	SCPL11; serine carboxypeptidase; similar to SCPL9, serine carboxypeptidase [Arabidopsis thaliana] (TAIR:AT2G23010.1); si
262049_at	AT1G80180	similar to unknown protein [Arabidopsis thaliana] (TAIR:AT1G15400.3); similar to Os06g0601100 [Oryza sativa (japonica cu
262131_at	AT1G02900	Member of a diversely expressed predicted peptide family showing sequence similarity to tobacco Rapid Alkalinization Fac
262164_at	AT1G78070	WD-40 repeat family protein; similar to WD-40 repeat family protein [Arabidopsis thaliana] (TAIR:AT1G36070.1); similar t
262391_at	AT1G49530	encodes a mitochondria-targeted geranylgeranyl pyrophosphate synthase
262392_at	AT1G49520	SWIB complex BAF60b domain-containing protein; similar to SWIB complex BAF60b domain-containing protein [Arabidopsis tha
262399_at	AT1G49500	similar to unknown protein [Arabidopsis thaliana] (TAIR:AT3G19030.1)
262503_at	AT1G21670	similar to unknown protein [Arabidopsis thaliana] (TAIR:AT1G21680.1); similar to WD40 domain protein beta Propeller [Sol
262508_at	AT1G11300	carbohydrate binding / kinase; similar to B120, protein kinase/ sugar binding [Arabidopsis thaliana] (TAIR:AT4G21390.1);
262569_at	AT1G15180	MATE efflux family protein; similar to MATE efflux family protein [Arabidopsis thaliana] (TAIR:AT1G15150.1); similar to
262635_at	AT1G06570	Mutation of the PDS1 locus disrupts the activity of p-hydroxyphenylpyruvate dioxygenase (HPPDase), the first committed s
262678_at	AT1G75810	unknown protein
262952_at	AT1G75770	unknown protein
263019_at	AT1G23870	Encodes an enzyme putatively involved in trehalose biosynthesis. The protein has a trehalose synthase (TPS)-like domain
257221_at	AT3G27920	Encodes a Myb-like protein that is required for induction of trichome development., Encodes a Myb-like protein that is r
263265_at	AT2G38820	similar to unknown protein [Arabidopsis thaliana] (TAIR:AT3G22970.1); similar to unknown protein [Oryza sativa (japonica
263320_at	AT2G47180	ATGOLS1 (ARABIDOPSIS THALIANA GALACTINOL SYNTHASE 1); transferase, transferring hexosyl groups; similar to ATGOLS2 (ARAB
265624_at	AT2G27250	One of the three CLAVATA genes controlling the size of the shoot apical meristem (SAM) in Arabidopsis. Belongs to a lar
251722_at	AT3G56200	amino acid transporter family protein; similar to amino acid transporter family protein [Arabidopsis thaliana] (TAIR:AT2
263598_at	AT2G01850	EXGT-A3 has homology to xyloglucan endotransglucosylases/hydrolases (XTHs). Mutants in this gene show a lesion mimic phe
263680_at	AT1G26930	kelch repeat-containing F-box family protein; similar to kelch repeat-containing F-box family protein [Arabidopsis thali
262947_at	AT1G75750	GA-responsive GAST1 protein homolog regulated by BR and GA antagonistically. Possibly involved in cell elongation based
264346_at	AT1G12010	encodes a protein whose sequence is similar to 1-amino-cyclopropane-1-carboxylic acid oxidase
263934_at	AT2G35950	EDA12 (embryo sac development arrest 12)
261673_at	AT1G18280	protease inhibitor/seed storage/lipid transfer protein (LTP) family protein; similar to protease inhibitor/seed storage/
259167_at	AT3G01570	glycine-rich protein / oleosin; Identical to Putative oleosin 5 [Arabidopsis Thaliana] (GB:Q9SS98); similar to OLEO2 (OL
264313_at	AT1G70410	carbonic anhydrase, putative / carbonate dehydratase, putative; similar to carbonic anhydrase, putative / carbonate dehy
264325_at	AT1G04150	C2 domain-containing protein; similar to C2 domain-containing protein [Arabidopsis thaliana] (TAIR:AT1G22610.1); similar
264338_at	AT1G70300	potassium transporter, potassium transporter
264339_at	AT1G70290	Encodes an enzyme putatively involved in trehalose biosynthesis. Though the protein has both trehalose-6-phosphate synth
263497_at	AT2G42540	A cold-regulated gene whose product is targeted to the chloroplast and constitutive expression increases freezing tolera
264779_at	AT1G08570	thioredoxin family protein; Identical to Thioredoxin-like 1 [Arabidopsis Thaliana] (GB:O64654); similar to thioredoxin f
262659_at	AT1G14240	nucleoside phosphatase family protein / GDA1/CD39 family protein; similar to nucleoside phosphatase family protein / GDA
265170_at	AT1G23730	carbonic anhydrase, putative / carbonate dehydratase, putative; similar to carbonic anhydrase, putative / carbonate dehy
265214_at	AT1G05000	tyrosine specific protein phosphatase family protein; Identical to Probable tyrosine-protein phosphatase At1g05000 (EC 3
265276_at	AT2G28400	similar to unknown protein [Arabidopsis thaliana] (TAIR:AT5G60680.1); similar to Protein of unknown function DUF584 [Med
256914_at	AT3G23880	F-box family protein; similar to F-box family protein [Arabidopsis thaliana] (TAIR:AT3G06240.1); similar to Cyclin-like
265511_at	AT2G05540	glycine-rich protein; similar to glycine-rich protein [Arabidopsis thaliana] (TAIR:AT2G05530.1); similar to Glycine rich
265999_at	AT2G24100	similar to unknown protein [Arabidopsis thaliana] (TAIR:AT4G30780.1); similar to hypothetical protein MtrDRAFT_AC126784g
266168_at	AT2G38870	protease inhibitor, putative; similar to serine protease inhibitor, potato inhibitor I-type family protein [Arabidopsis
266188_at	AT2G39000	GCN5-related N-acetyltransferase (GNAT) family protein; similar to Os02g0806000 [Oryza sativa (japonica cultivar-group)]
266259_at	AT2G27830	similar to pentatricopeptide (PPR) repeat-containing protein [Arabidopsis thaliana] (TAIR:AT4G22760.1); similar to hypot
266363_at	AT2G41250	haloacid dehalogenase-like hydrolase family protein; similar to haloacid dehalogenase-like hydrolase family protein [Ara
266555_at	AT2G46270	encodes a bZIP G-box binding protein whose expression is induced by ABA. It has been shown to bind to Adh that contains
266560_at	AT2G23950	leucine-rich repeat family protein / protein kinase family protein; similar to NIK1 (NSP-INTERACTING KINASE 1), kinase [
266172_at	AT2G39010	PIP2;6/PIP2E (plasma membrane intrinsic protein 2;6); water channel; Identical to Probable aquaporin PIP2.6 (Plasma memb
266824_at	AT2G22800	Encodes homeobox protein HAT9., Encodes homeobox protein HAT9.
266825_at	AT2G22890	similar to unknown protein [Arabidopsis thaliana] (TAIR:AT4G27030.1); similar to Os08g0187900 [Oryza sativa (japonica cu
266827_at	AT2G22920	SCPL12; serine carboxypeptidase; similar to SCPL9, serine carboxypeptidase [Arabidopsis thaliana] (TAIR:AT2G23010.1); si
266832_at	AT2G30040	member of MEKK subfamily, member of MEKK subfamily
266837_x_at	AT2G25990	unknown protein
266897_at	AT2G45820	DNA-binding protein, putative; similar to DNA-binding family protein / remorin family protein [Arabidopsis thaliana] (TA
266899_at	AT2G34620	mitochondrial transcription termination factor-related / mTERF-related; similar to mitochondrial transcription terminati
267058_at	AT2G32510	member of MEKK subfamily, member of MEKK subfamily
267253_at	AT2G22960	serine carboxypeptidase S10 family protein; similar to SNG1 (SINAPOYLGLUCOSE 1), serine carboxypeptidase [Arabidopsis th
263495_at	AT2G42530	cold-responsive protein / cold-regulated protein (cor15b); similar to COR15A (COLD-REGULATED 15A) [Arabidopsis thaliana]
267361_at	AT2G39920	acid phosphatase class B family protein; Identical to Hypothetical protein At2g39920 [Arabidopsis Thaliana] (GB:O04195);
267364_at	AT2G40080	involved in photoperiod perception and circadian regulation. ELF4 promotes clock accuracy and is required for sustained
267393_at	AT2G44500	similar to unknown protein [Arabidopsis thaliana] (TAIR:AT3G07900.1); similar to Plant protein family, putative [Medicag
267515_at	AT2G45680	TCP family transcription factor, putative; similar to TCP family transcription factor, putative [Arabidopsis thaliana] (

## Sheet: 403 WUS down regulated
Supplementary Table 2: WUS-GR down regulated transcripts in the presence of Dex
Down regulated genes were sorted from supplementary Table 1 after applying (≤ 2 fold; p > 0.01),
Probe Set ID	Arabidopsis Gene ID	Gene Description
245052_at	AT2G26440	pectinesterase family protein; similar to pectinesterase family protein [Arabidopsis thaliana] (TAIR:AT1G02810.1); simil
245087_at	AT2G39830	zinc ion binding; similar to ubiquitin interaction motif-containing protein / LIM domain-containing protein [Arabidopsis
245126_at	AT2G47460	MYB12 belongs to subgroup 7 of the R2R3-MYB family. It strongly activates the promoters of chalcone synthase (CHS), flav
245362_at	AT4G17460	Encodes homeobox protein HAT1., Encodes homeobox protein HAT1.
245524_at	AT4G15920	nodulin MtN3 family protein; similar to nodulin MtN3 family protein [Arabidopsis thaliana] (TAIR:AT3G16690.1); similar t
245612_at	AT4G14440	enoyl-CoA hydratase/isomerase family protein; similar to enoyl-CoA hydratase/isomerase family protein [Arabidopsis thali
245690_at	AT5G04230	Member of Phenylalanine ammonialyase (PAL) gene family.Differs significantly from PAL1 and PAL2 and other sequenced plan
245740_at	AT1G44100	amino acid permease 5, amino acid permease 5
245746_at	AT1G51070	basic helix-loop-helix (bHLH) family protein; similar to ILR3 (IAA-LEUCINE RESISTANT3), DNA binding / transcription fact
245758_at	AT1G32240	Encodes a member of the KANADI family of putative transcription factors. Together with KAN1, this gene appears to be inv
245765_at	AT1G33600	leucine-rich repeat family protein; similar to disease resistance protein-related / LRR protein-related [Arabidopsis tha
245800_at	AT1G46264	member of Heat Stress Transcription Factor (Hsf) family, member of Heat Stress Transcription Factor (Hsf) family
245878_at	AT1G26190	phosphoribulokinase/uridine kinase family protein; similar to phosphoribulokinase/uridine kinase family protein [Arabido
245987_at	AT5G13180	ANAC083 (Arabidopsis NAC domain containing protein 83); transcription factor; similar to ANAC041 (Arabidopsis NAC domain
246021_at	AT5G21100	L-ascorbate oxidase, putative; similar to L-ascorbate oxidase/ copper ion binding [Arabidopsis thaliana] (TAIR:AT5G21105
246030_at	AT5G21105	L-ascorbate oxidase/ copper ion binding; similar to L-ascorbate oxidase, putative [Arabidopsis thaliana] (TAIR:AT5G21100
246125_at	AT5G19875	similar to oxidoreductase/ transition metal ion binding [Arabidopsis thaliana] (TAIR:AT2G31940.1); similar to conserved
246230_at	AT4G36710	scarecrow transcription factor family protein; similar to scarecrow-like transcription factor 6 (SCL6) [Arabidopsis thal
246282_at	AT4G36580	AAA-type ATPase family protein; similar to AAA-type ATPase family protein [Arabidopsis thaliana] (TAIR:AT5G16930.1); sim
246309_at	AT3G51790	putative transmembrane protein G1p (AtG1) mRNA, complete, putative transmembrane protein G1p (AtG1) mRNA, complete
246346_at	AT3G56810	contains domain His-Me finger endonucleases (SSF54060)
246419_at	AT5G17030	UDP-glucoronosyl/UDP-glucosyl transferase family protein; similar to UDP-glucoronosyl/UDP-glucosyl transferase family pr
246461_at	AT5G16930	AAA-type ATPase family protein; similar to AAA-type ATPase family protein [Arabidopsis thaliana] (TAIR:AT4G36580.1); sim
246483_at	AT5G16000	NIK1 (NSP-INTERACTING KINASE 1); kinase; similar to leucine-rich repeat family protein / protein kinase family protein [
246494_at	AT5G16190	encodes a gene similar to cellulose synthase, encodes a gene similar to cellulose synthase
246580_at	AT1G31770	ABC transporter family protein; Identical to White-brown complex homolog protein 14 (WBC14) [Arabidopsis Thaliana] (GB:Q
246700_at	AT5G28030	cysteine synthase, putative / O-acetylserine (thiol)-lyase, putative / O-acetylserine sulfhydrylase, putative; similar t
246756_at	AT5G27930	protein phosphatase 2C, putative / PP2C, putative; similar to protein phosphatase 2C, putative / PP2C, putative [Arabido
246891_at	AT5G25490	zinc finger (Ran-binding) family protein; similar to zinc finger (Ran-binding) family protein [Arabidopsis thaliana] (TA
246940_at	AT5G25400	phosphate translocator-related; similar to phosphate translocator-related [Arabidopsis thaliana] (TAIR:AT5G11230.1); sim
247049_at	AT5G66440	similar to unknown protein [Arabidopsis thaliana] (TAIR:AT4G34560.1); similar to hypothetical protein [Thellun (GB:ABB45
247057_at	AT5G66770	scarecrow transcription factor family protein; similar to scarecrow-like transcription factor 7 (SCL7) [Arabidopsis thal
247151_at	AT5G65640	BHLH093 (BETA HLH PROTEIN 93); DNA binding / transcription factor; similar to basic helix-loop-helix (bHLH) family prote
247153_at	AT5G65700	Encodes a CLAVATA1-related receptor kinase-like protein required for both shoot and flower meristem function. Very simil
247304_at	AT5G63850	Amino acid transporter whose expression is downregulated by dehydration., Amino acid transporter whose expression is dow
247383_at	AT5G63410	leucine-rich repeat transmembrane protein kinase, putative; similar to leucine-rich repeat transmembrane protein kinase,
247527_at	AT5G61480	leucine-rich repeat transmembrane protein kinase, putative; similar to leucine-rich repeat transmembrane protein kinase,
247625_at	AT5G60200	Dof-type zinc finger domain-containing protein; Identical to Dof zinc finger protein DOF5.3 (AtDOF5.3) (DOF5.3) [Arabido
247643_at	AT5G60450	Encodes a member of the ARF family of transcription factors which mediate auxin responses. ARF4 appears to have redundan
247646_at	AT5G59990	similar to unknown protein [Arabidopsis thaliana] (TAIR:AT5G41380.1); similar to CCT [Medicago truncatula] (GB:ABD32315.
247802_at	AT5G58580	ATL63; protein binding / zinc ion binding; Identical to RING-H2 finger protein ATL5O (ATL5O) [Arabidopsis Thaliana] (GB:
247827_at	AT5G58500	similar to unknown protein [Arabidopsis thaliana] (TAIR:AT1G07090.1); similar to hypothetical protein [Oryza sativa (jap
247948_at	AT5G57130	protein binding; similar to heat shock protein-related [Arabidopsis thaliana] (TAIR:AT4G29920.1); similar to conserved h
248003_at	AT5G56220	nucleoside-triphosphatase/ nucleotide binding / transmembrane receptor; similar to transmembrane receptor [Arabidopsis t
248163_at	AT5G54510	Encodes an IAA-amido synthase that conjugates Ala, Asp, Phe, and Trp to auxin. Lines overexpressing this gene accumulate
248167_at	AT5G54530	similar to unknown protein [Arabidopsis thaliana] (TAIR:AT1G61667.1); similar to Os07g0548800 [Oryza sativa (japonica cu
248186_at	AT5G53880	unknown protein
248230_at	AT5G53830	VQ motif-containing protein; similar to VQ motif-containing protein [Arabidopsis thaliana] (TAIR:AT3G15300.1); similar t
248277_at	AT5G52860	ABC transporter family protein; Identical to Probable white-brown complex homolog protein 8 (WBC8) [Arabidopsis Thaliana
248286_at	AT5G52870	similar to unknown protein [Arabidopsis thaliana] (TAIR:AT1G64080.1); similar to conserved hypothetical protein [Medicag
248353_at	AT5G52320	member of CYP96A, member of CYP96A
248372_at	AT5G51850	similar to unknown protein [Arabidopsis thaliana] (TAIR:AT5G62170.1); similar to OSJNBb0085F13.7 [Oryza sativa (japonica
248454_at	AT5G51350	leucine-rich repeat transmembrane protein kinase, putative; similar to leucine-rich repeat transmembrane protein kinase,
248460_at	AT5G50915	basic helix-loop-helix (bHLH) family protein; similar to basic helix-loop-helix (bHLH) family protein [Arabidopsis thali
248540_at	AT5G50160	Encodes a ferric chelate reductase that is expressed in shoots and flowers.
248619_at	AT5G49630	Is a high affinity amino acid transporter capable of transporting aspartate and tryptophan. May be involved in the amino
248625_at	AT5G48880	Encodes a peroxisomal 3-keto-acyl-CoA thiolase 2 precursor., Encodes a peroxisomal 3-keto-acyl-CoA thiolase 2 precursor.
248674_at	AT5G48800	phototropic-responsive NPH3 family protein; similar to phototropic-responsive NPH3 family protein [Arabidopsis thaliana]
248675_at	AT5G48820	Kip-related protein (KRP) gene, encodes CDK (cyclin-dependent kinase) inhibitor (CKI), negative regulator of cell divisi
248684_at	AT5G48485	encodes a putative apoplastic lipid transfer protein that is involved in systemic acquired resistance. Mutants in this g
248820_at	AT5G47060	senescence-associated protein-related; similar to senescence-associated protein-related [Arabidopsis thaliana] (TAIR:AT4
248839_at	AT5G46690	BHLH071 (BETA HLH PROTEIN 71); DNA binding / transcription factor; similar to basic helix-loop-helix (bHLH) family prote
248912_at	AT5G45670	GDSL-motif lipase/hydrolase family protein; similar to GDSL-motif lipase/hydrolase family protein [Arabidopsis thaliana]
249005_at	AT5G44630	Encodes a sesquiterpene synthase involved in generating all of the group B sesquiterpenes found in the Arabidopsis flora
249012_at	AT5G44620	member of CYP706A, member of CYP706A
249019_at	AT5G44780	similar to unknown protein [Arabidopsis thaliana] (TAIR:AT4G20020.2); similar to Proteinase inhibitor, propeptide [Medic
249029_at	AT5G44870	disease resistance protein (TIR-NBS-LRR class), putative; similar to disease resistance protein (TIR-NBS-LRR class), put
249059_at	AT5G44530	subtilase family protein; similar to subtilase family protein [Arabidopsis thaliana] (TAIR:AT1G30600.1); similar to subt
249109_at	AT5G43700	Auxin inducible protein similar to transcription factors., Auxin inducible protein similar to transcription factors.
249208_at	AT5G42650	Encodes a member of the cytochrome p450 CYP74 gene family that functions as an allene oxide synthase. This enzyme catal
249231_at	AT5G42030	ABIL4 (ABL INTERACTOR-LIKE PROTEIN 4); Identical to Protein ABIL4 (Abl interactor-like protein 4) (AtABIL4) (ABIL4) [Ara
249332_at	AT5G40980	similar to unknown protein [Arabidopsis thaliana] (TAIR:AT3G01940.1); similar to hypothetical protein [Oryza sativa (jap
249426_at	AT5G39840	ATP-dependent RNA helicase, mitochondrial, putative; similar to ATSUV3 (embryo sac development arrest 15) [Arabidopsis t
249434_at	AT5G39960	GTP-binding family protein; similar to EMB2738 (EMBRYO DEFECTIVE 2738), GTP binding [Arabidopsis thaliana] (TAIR:AT3G120
249581_at	AT5G37600	encodes a cytosolic glutamine synthetase, the enzyme has high affinity with substrate ammonium, encodes a cytosolic glut
249583_at	AT5G37770	Encodes a protein with 40% similarity to calmodulin. Binds Ca(2+) and, as a consequence, undergoes conformational change
249614_at	AT5G37300	similar to unknown protein [Arabidopsis thaliana] (TAIR:AT2G38995.1); similar to Protein of unknown function DUF1298 [Me
249688_at	AT5G36160	aminotransferase-related; similar to aminotransferase, putative [Arabidopsis thaliana] (TAIR:AT5G53970.1); similar to Os
249709_at	AT5G35670	IQD33 (IQ-domain 33); calmodulin binding; similar to IQD3 (IQ-domain 3), calmodulin binding [Arabidopsis thaliana] (TAIR
249755_at	AT5G24580	copper-binding family protein; similar to ATFP3 (Arabidopsis thaliana farnesylated protein 3) [Arabidopsis thaliana] (TA
249794_at	AT5G23530	similar to ATGID1C/GID1C (GA INSENSITIVE DWARF1C) [Arabidopsis thaliana] (TAIR:AT5G27320.1); similar to Esterase/lipase/
249811_at	AT5G23760	heavy-metal-associated domain-containing protein; similar to metal ion binding [Arabidopsis thaliana] (TAIR:AT1G01490.2)
249858_at	AT5G23000	Putative homolog of the Blind gene in tomato. Together with RAX2 and RAX3 belong to the class R2R3 MYB genes; encoded by
249894_at	AT5G22580	Identical to Protein At5g22580 [Arabidopsis Thaliana] (GB:Q9FK81); similar to stable protein 1-related [Arabidopsis thal
249917_at	AT5G22460	esterase/lipase/thioesterase family protein; similar to hydrolase, alpha/beta fold family protein [Arabidopsis thaliana]
249918_at	AT5G19240	Identical to Putative GPI-anchored protein At5g19240 precursor [Arabidopsis Thaliana] (GB:Q84VZ5;GB:Q8H7A4); similar to
249920_at	AT5G19260	similar to unknown protein [Arabidopsis thaliana] (TAIR:AT3G06020.1); similar to hypothetical protein 12 [Plantago major
249955_at	AT5G18840	sugar transporter, putative; Identical to Sugar transporter ERD6-like 16 [Arabidopsis Thaliana] (GB:Q8LBI9;GB:Q8VZI5); s
250051_at	AT5G17800	Member of the R2R3 factor gene family.
250062_at	AT5G17760	AAA-type ATPase family protein; similar to AAA-type ATPase family protein [Arabidopsis thaliana] (TAIR:AT5G17740.1); sim
250070_at	AT5G17980	C2 domain-containing protein; similar to C2 domain-containing protein [Arabidopsis thaliana] (TAIR:AT3G03680.1); similar
250108_at	AT5G15150	homeobox-containing gene with an unusual feature: a leucine zipper motif adjacent to the carboxyl-terminal of the home
250132_at	AT5G16560	Encodes a KANADI protein (KAN) that regulates organ polarity in Arabidopsis. KAN is required for abaxial identity in bot
250155_at	AT5G15160	bHLH family protein; similar to PRE1 (PACLOBUTRAZOL RESISTANCE1), DNA binding / transcription factor [Arabidopsis thalia
250196_at	AT5G14580	polyribonucleotide nucleotidyltransferase, putative; similar to RIF10 (RESISTANT TO INHIBITION WITH FSM 10), 3'-5'-exori
250207_at	AT5G13930	Encodes chalcone synthase (CHS), a key enzyme involved in the biosynthesis of flavonoids. Required for the accumulation
250252_at	AT5G13750	ZIFL1 (ZINC INDUCED FACILITATOR-LIKE 1); tetracycline:hydrogen antiporter/ transporter; similar to ZIF1 (ZINC INDUCED FA
250261_at	AT5G13400	proton-dependent oligopeptide transport (POT) family protein; similar to proton-dependent oligopeptide transport (POT) f
250265_at	AT5G12900	similar to unknown protein [Arabidopsis thaliana] (TAIR:AT1G12330.1); similar to Os08g0508100 [Oryza sativa (japonica cu
250471_at	AT5G10170	inositol-3-phosphate synthase, putative / myo-inositol-1-phosphate synthase, putative / MI-1-P synthase, putative; Ident
250481_at	AT5G10310	similar to unknown protein [Arabidopsis thaliana] (TAIR:AT4G37810.1); similar to 80A08_28 [Brassica rapa subsp. pekinens
250483_at	AT5G10300	hydrolase, alpha/beta fold family protein; similar to esterase, putative [Arabidopsis thaliana] (TAIR:AT2G23620.1); simi
250504_at	AT5G09840	similar to unknown protein [Arabidopsis thaliana] (TAIR:AT5G64710.1); similar to 80C09_3 [Brassica rapa subsp. pekinensi
250533_at	AT5G08640	Encodes a flavonol synthase that catalyzes formation of flavonols from dihydroflavonols.
250565_at	AT5G08000	glycosyl hydrolase family protein 17; Identical to Glucan endo-1,3-beta-glucosidase-like protein 3 precursor [Arabidopsi
250582_at	AT5G07580	encodes a member of the ERF (ethylene response factor) subfamily B-3 of ERF/AP2 transcription factor family. The protein
250621_at	AT5G07250	rhomboid family protein; similar to ATRBL2 (ARABIDOPSIS THALIANA RHOMBOID-LIKE 2), serine-type endopeptidase [Arabidopsi
250689_at	AT5G06610	similar to unknown protein [Arabidopsis thaliana] (TAIR:AT1G27690.1); similar to Lipase, putative, expressed [Oryza sati
250719_at	AT5G06250	transcription factor; similar to DNA-binding protein, putative [Arabidopsis thaliana] (TAIR:AT3G11580.1); similar to Os0
250794_at	AT5G05270	chalcone-flavanone isomerase family protein; similar to TT5 (TRANSPARENT TESTA 5), chalcone isomerase [Arabidopsis thali
250820_at	AT5G05160	leucine-rich repeat transmembrane protein kinase, putative; similar to leucine-rich repeat transmembrane protein kinase,
250891_at	AT5G04530	beta-ketoacyl-CoA synthase family protein; Identical to 3-ketoacyl-CoA synthase 21 (EC 2.3.1.-) (KCS-21) (Very-long-chai
250918_at	AT5G03610	GDSL-motif lipase/hydrolase family protein; similar to GDSL-motif lipase/hydrolase family protein [Arabidopsis thaliana]
250942_at	AT5G03350	legume lectin family protein; similar to legume lectin family protein [Arabidopsis thaliana] (TAIR:AT3G16530.1); similar
250982_at	AT5G03150	zinc finger (C2H2 type) family protein; similar to zinc finger (C2H2 type) family protein [Arabidopsis thaliana] (TAIR:A
250994_at	AT5G02490	heat shock cognate 70 kDa protein 2 (HSC70-2) (HSP70-2); Identical to Heat shock cognate 70 kDa protein 2 (Hsc70.2) (HSC
251050_at	AT5G02440	similar to unknown protein [Arabidopsis thaliana] (TAIR:AT3G17950.1)
251065_at	AT5G01870	lipid transfer protein, putative; similar to LTP6 (Lipid transfer protein 6), lipid binding [Arabidopsis thaliana] (TAIR
251072_at	AT5G01740	similar to wound-responsive protein-related [Arabidopsis thaliana] (TAIR:AT3G10985.1); similar to Wound-induced protein
251162_at	AT3G63300	similar to unknown protein [Arabidopsis thaliana] (TAIR:AT3G22810.1); similar to Protein of unknown function DUF828, pla
251169_at	AT3G63210	encodes a novel zinc-finger protein with a proline-rich N-terminus, identical to senescence-associated protein SAG102
251183_at	AT3G62630	similar to calmodulin-binding protein [Arabidopsis thaliana] (TAIR:AT2G15760.1); similar to conserved hypothetical prote
251227_at	AT3G62700	member of MRP subfamily, member of MRP subfamily
251287_at	AT3G61820	aspartyl protease family protein; similar to aspartyl protease family protein [Arabidopsis thaliana] (TAIR:AT1G01300.1);
251321_at	AT3G61460	Encodes a novel ring finger protein and forms an N-terminal hydrophobic domain and a C-terminal RING-H2 signature. Expre
251503_at	AT3G59140	member of MRP subfamily, member of MRP subfamily
251643_at	AT3G57550	guanylate kinase
251785_at	AT3G55130	Encodes a vacuole localized protein of the ABC transporter White-Brown Complex (WBC) family. When overexpressed in plant
251827_at	AT3G55120	Catalyzes the conversion of chalcones into flavanones. Required for the accumulation of purple anthocyanins in leaves an
251839_at	AT3G54950	PLA IIIA/PLP7 (Patatin-like protein 7); similar to PLA IIB/PLP6 (Patatin-like protein 6), nutrient reservoir [Arabidopsi
251896_at	AT3G54390	transcription factor; similar to transcription factor [Arabidopsis thaliana] (TAIR:AT5G05550.2); similar to Myb, DNA-bin
251899_at	AT3G54400	aspartyl protease family protein; similar to pepsin A [Arabidopsis thaliana] (TAIR:AT5G07030.1); similar to Peptidase A1
251910_at	AT3G53810	lectin protein kinase, putative; similar to lectin protein kinase family protein [Arabidopsis thaliana] (TAIR:AT4G02410.
252033_at	AT3G51950	zinc finger (CCCH-type) family protein / RNA recognition motif (RRM)-containing protein; similar to RNA binding [Arabido
252047_at	AT3G52490	heat shock protein-related; similar to heat shock protein-related [Arabidopsis thaliana] (TAIR:AT4G29920.1); similar to
252048_at	AT3G52500	aspartyl protease family protein; similar to aspartyl protease family protein [Arabidopsis thaliana] (TAIR:AT4G16563.1);
252199_at	AT3G50270	transferase family protein; similar to transferase family protein [Arabidopsis thaliana] (TAIR:AT3G50280.1); similar to
252315_at	AT3G48690	Encodes a protein with carboxylesterase whose activity was tested using both pNA and 2,4-D-methyl.
252322_at	AT3G48550	similar to SGR5 (SHOOT GRAVITROPISM 5) [Arabidopsis thaliana] (TAIR:AT2G01940.3); similar to hypothetical protein [Oryza
252343_at	AT3G48610	phosphoesterase family protein; similar to phosphoesterase family protein [Arabidopsis thaliana] (TAIR:AT1G07230.1); sim
252355_at	AT3G48250	pentatricopeptide (PPR) repeat-containing protein; similar to pentatricopeptide (PPR) repeat-containing protein [Arabido
252425_at	AT3G47620	TCP family transcription factor, putative; similar to TCP family transcription factor, putative [Arabidopsis thaliana] (
252478_at	AT3G46540	epsin N-terminal homology (ENTH) domain-containing protein / clathrin assembly protein-related; similar to epsin N-termi
252533_at	AT3G46110	signal transducer; similar to unknown protein [Arabidopsis thaliana] (TAIR:AT5G59790.1); similar to auxin-regulated prot
253038_at	AT4G37790	Encodes homeobox protein HAT22., Encodes homeobox protein HAT22.
253040_at	AT4G37800	xyloglucan:xyloglucosyl transferase, putative / xyloglucan endotransglycosylase, putative / endo-xyloglucan transferase,
253062_at	AT4G37590	phototropic-responsive NPH3 family protein; similar to phototropic-responsive NPH3 family protein [Arabidopsis thaliana]
253090_at	AT4G36360	putative beta-galactosidase (BGAL3 gene), putative beta-galactosidase (BGAL3 gene)
253104_at	AT4G36010	pathogenesis-related thaumatin family protein; similar to pathogenesis-related thaumatin family protein [Arabidopsis tha
253165_at	AT4G35320	similar to unknown protein [Arabidopsis thaliana] (TAIR:AT2G17300.1); similar to Os02g0715300 [Oryza sativa (japonica cu
253277_at	AT4G34230	Encodes a catalytically active cinnamyl alcohol dehydrogenase which uses p-coumaryl aldehyde as a preferred substrate. I
253278_at	AT4G34220	leucine-rich repeat transmembrane protein kinase, putative; Identical to Receptor protein kinase-like protein At4g34220
253309_at	AT4G33790	acyl CoA reductase, putative; similar to acyl CoA reductase, putative / male-sterility protein, putative [Arabidopsis th
253363_at	AT4G33130	similar to transcription factor [Arabidopsis thaliana] (TAIR:AT3G13000.1); similar to Os06g0704100 [Oryza sativa (japoni
253372_at	AT4G33220	pectinesterase family protein; similar to pectinesterase family protein [Arabidopsis thaliana] (TAIR:AT3G43270.1); simil
253408_at	AT4G32950	protein phosphatase 2C, putative / PP2C, putative; similar to protein phosphatase type 2C [Arabidopsis thaliana] (TAIR:A
253455_at	AT4G32020	similar to unknown protein [Arabidopsis thaliana] (TAIR:AT2G25250.1); similar to Os02g0797600 [Oryza sativa (japonica cu
253464_at	AT4G32030	similar to unknown protein [Arabidopsis thaliana] (TAIR:AT1G80610.1); similar to Os02g0182700 [Oryza sativa (japonica cu
253535_at	AT4G31550	member of WRKY Transcription Factor; Group II-d; negative regulator of basal resistance to Pseudomonas syringae., member
253559_at	AT4G31140	glycosyl hydrolase family 17 protein; Identical to Putative glucan endo-1,3-beta-glucosidase 5 precursor (EC 3.2.1.39) (
253573_at	AT4G31020	similar to unknown protein [Arabidopsis thaliana] (TAIR:AT2G24320.1); similar to Esterase/lipase/thioesterase [Medicago
253606_at	AT4G30530	defense-related protein, putative; similar to defense-related protein, putative [Arabidopsis thaliana] (TAIR:AT2G23960.1
253629_at	AT4G30450	glycine-rich protein; similar to glycine-rich protein [Arabidopsis thaliana] (TAIR:AT4G30460.1); similar to Os09g0425200
253650_at	AT4G30020	subtilase family protein; similar to subtilase family protein [Arabidopsis thaliana] (TAIR:AT5G44530.1); similar to subt
253692_at	AT4G29720	ATPAO5 (POLYAMINE OXIDASE 5); amine oxidase; similar to amine oxidase family protein / SWIRM domain-containing protein [
253732_at	AT4G29140	MATE efflux protein-related; similar to MATE efflux protein-related [Arabidopsis thaliana] (TAIR:AT5G19700.1); similar t
253788_at	AT4G28680	tyrosine decarboxylase, putative; Identical to Probable tyrosine decarboxylase 2 (EC 4.1.1.25) [Arabidopsis Thaliana] (G
253942_at	AT4G27010	similar to unknown protein [Arabidopsis thaliana] (TAIR:AT1G72270.1); similar to OSIGBa0148A10.3 [Oryza sativa (indica c
254022_at	AT4G25750	ABC transporter family protein; Identical to White-brown complex homolog protein 4 (WBC4) [Arabidopsis Thaliana] (GB:Q9S
254037_at	AT4G25760	similar to unknown protein [Arabidopsis thaliana] (TAIR:AT5G57685.1); similar to At5g57685 [Medicago truncatula] (GB:ABE
254125_at	AT4G24670	alliinase family protein; similar to alliinase family protein [Arabidopsis thaliana] (TAIR:AT1G23320.1); similar to Alli
254159_at	AT4G24240	Encodes a Ca-dependent calmodulin binding protein. Sequence similarity to the WRKY transcription factor gene family., En
254174_at	AT4G24120	Member of a small family of oligopeptide transporters similar to the yellow stripe locus of maize (ZmYS1).
254207_at	AT4G24060	Dof-type zinc finger domain-containing protein; Identical to Dof zinc finger protein DOF4.6 (AtDOF4.6) (DOF4.6) [Arabido
254258_at	AT4G23410	Member of TETRASPANIN family
254363_at	AT4G22010	SKS4 (SKU5 Similar 4); copper ion binding / oxidoreductase; similar to SKS6 (SKU5 Similar 6), pectinesterase [Arabidopsi
254377_at	AT4G21650	subtilase family protein; similar to subtilase family protein [Arabidopsis thaliana] (TAIR:AT4G21640.1); similar to subt
254384_at	AT4G21870	26.5 kDa class P-related heat shock protein (HSP26.5-P); similar to HSP18.2 (HEAT SHOCK PROTEIN 18.2) [Arabidopsis thali
254490_at	AT4G20320	CTP synthase; similar to CTP synthase, putative / UTP--ammonia ligase, putative [Arabidopsis thaliana] (TAIR:AT1G30820.1
254609_at	AT4G18970	GDSL-motif lipase/hydrolase family protein; similar to GDSL-motif lipase/hydrolase family protein [Arabidopsis thaliana]
254687_at	AT4G13770	Encodes a cytochrome p450 enzyme that catalyzes the initial conversion of aldoximes to thiohydroximates in the synthesis
254971_at	AT4G10380	Essential for efficient Boron uptake and plant development under boron limitation
254996_at	AT4G10390	protein kinase family protein; similar to protein kinase family protein [Arabidopsis thaliana] (TAIR:AT1G33260.1); simil
255149_at	AT4G08150	A member of class I knotted1-like homeobox gene family (together with KNAT2). Similar to the knotted1 (kn1) homeobox gen
255448_at	AT4G02810	similar to unknown protein [Arabidopsis thaliana] (TAIR:AT1G03170.1); similar to hypothetical protein 12 [Plantago major
255462_at	AT4G02940	oxidoreductase, 2OG-Fe(II) oxygenase family protein; similar to oxidoreductase, 2OG-Fe(II) oxygenase family protein [Ara
255506_at	AT4G02130	Encodes a protein with putative galacturonosyltransferase activity.
255521_at	AT4G02280	Encodes a protein with sucrose synthase activity (SUS3).
255642_at	AT4G00820	IQD17 (IQ-domain 17); calmodulin binding; similar to IQD18 (IQ-domain 18) [Arabidopsis thaliana] (TAIR:AT1G01110.1); sim
255644_at	AT4G00870	basic helix-loop-helix (bHLH) family protein; similar to basic helix-loop-helix (bHLH) family protein [Arabidopsis thali
255664_at	AT4G00440	similar to unknown protein [Arabidopsis thaliana] (TAIR:AT2G45900.1); similar to conserved hypothetical protein [Medicag
255698_at	AT4G00150	scarecrow-like transcription factor 6 (SCL6); similar to scarecrow transcription factor family protein [Arabidopsis thal
255709_at	AT4G00180	YABBY gene family member, likely has transcription factor activity, involved in specifying abaxial cell fate. Along with
255726_at	AT1G25530	lysine and histidine specific transporter, putative; similar to LHT1 (LYSINE HISTIDINE TRANSPORTER 1), amino acid permea
255738_at	AT1G25570	leucine-rich repeat protein-related; similar to leucine-rich repeat family protein [Arabidopsis thaliana] (TAIR:AT1G2834
255856_at	AT1G66940	protein kinase-related; similar to kinase [Arabidopsis thaliana] (TAIR:AT1G67000.1); similar to Protein kinase [Medicago
255885_at	AT1G20330	Encodes a sterol-C24-methyltransferases involved in sterol biosynthesis. Mutants display altered sterol composition, ser
255889_at	AT1G17840	ABC transporter family protein; Identical to White-brown complex homolog protein 11 (WBC11) [Arabidopsis Thaliana] (GB:Q
256024_at	AT1G58340	ZF14; transporter; similar to MATE efflux protein-related [Arabidopsis thaliana] (TAIR:AT4G23030.1); similar to Multi an
256069_at	AT1G13740	similar to unknown protein [Arabidopsis thaliana] (TAIR:AT1G69260.1); similar to Os07g0602900 [Oryza sativa (japonica cu
256293_at	AT1G69440	Encodes ARGONAUTE7, a member of the ARGONAUTE family, characterised by the presence of PAZ and PIWI domains. Involved in
256319_at	AT1G35910	trehalose-6-phosphate phosphatase, putative; similar to trehalose-6-phosphate phosphatase, putative [Arabidopsis thalian
256402_at	AT3G06130	heavy-metal-associated domain-containing protein; similar to heavy-metal-associated domain-containing protein [Arabidops
256427_at	AT3G11090	LOB domain family protein / lateral organ boundaries domain family protein (LBD21); Identical to Putative LOB domain-con
256454_at	AT1G75280	isoflavone reductase, putative, identical to SP:P52577 Isoflavone reductase homolog P3 (EC 1.3.1.-) {Arabidopsis thalian
256469_at	AT1G32540	Encodes a protein with 3 plant-specific zinc finger domains that acts as a positive regulator of cell death.
256564_at	AT3G29770	hydrolase, alpha/beta fold family protein; similar to SP1L1 (SPIRAL1-LIKE1), hydrolase [Arabidopsis thaliana] (TAIR:AT1G
256626_at	AT3G20015	pepsin A; similar to aspartyl protease family protein [Arabidopsis thaliana] (TAIR:AT3G18490.1); similar to H0402C08.5 [
256818_at	AT3G21420	oxidoreductase, 2OG-Fe(II) oxygenase family protein; similar to SRG1 (SENESCENCE-RELATED GENE 1), oxidoreductase, acting
256926_at	AT3G22540	similar to unknown protein [Arabidopsis thaliana] (TAIR:AT4G14819.1); similar to hypothetical protein MtrDRAFT_AC135320g
256927_at	AT3G22550	senescence-associated protein-related; similar to MARD1 (MEDIATOR OF ABA-REGULATED DORMANCY 1) [Arabidopsis thaliana] (T
256942_at	AT3G23290	similar to unknown protein [Arabidopsis thaliana] (TAIR:AT2G31160.1); similar to Ribulose bisphosphate carboxylase, larg
257066_at	AT3G18280	protease inhibitor/seed storage/lipid transfer protein (LTP) family protein; similar to protease inhibitor/seed storage/
257353_at	AT2G23050	phototropic-responsive NPH3 family protein; similar to phototropic-responsive NPH3 family protein [Arabidopsis thaliana]
257398_at	AT2G01990	similar to unknown protein [Arabidopsis thaliana] (TAIR:AT1G14630.1); similar to hypothetical protein MtrDRAFT_AC147472g
257515_at	AT1G13290	zinc finger (C2H2 type) family protein; similar to zinc finger (C2H2 type) protein (WIP2) [Arabidopsis thaliana] (TAIR:A
257517_at	AT3G16330	similar to unknown protein [Arabidopsis thaliana] (TAIR:AT1G52140.1); similar to Avr9/Cf-9 rapidly elicited protein 146
257600_at	AT3G24770	Belongs to a large gene family, called CLE for CLAVATA3/ESR-related, encoding small peptides with conserved carboxyl ter
257623_at	AT3G26210	putative cytochrome P450, putative cytochrome P450
257636_at	AT3G26200	putative cytochrome P450, putative cytochrome P450
257663_at	AT3G20260	similar to unknown protein [Arabidopsis thaliana] (TAIR:AT1G73850.1); similar to conserved hypothetical protein [Medicag
257701_at	AT3G12710	methyladenine glycosylase family protein; similar to methyladenine glycosylase family protein [Arabidopsis thaliana] (TA
257715_at	AT3G12750	A member of Zrt- and Irt-related protein (ZIP) family. transcript is induced in response to zinc deficiency in the root
257735_at	AT3G27400	pectate lyase family protein; similar to pectate lyase family protein [Arabidopsis thaliana] (TAIR:AT4G24780.1); similar
257959_at	AT3G25560	NIK2 (NSP-INTERACTING KINASE 2); protein kinase; similar to leucine-rich repeat family protein / protein kinase family p
257964_at	AT3G19850	phototropic-responsive NPH3 family protein; similar to phototropic-responsive NPH3 family protein [Arabidopsis thaliana]
257968_at	AT3G27550	group II intron splicing factor CRS1-related; similar to unknown protein [Arabidopsis thaliana] (TAIR:AT2G28480.1); simi
258054_at	AT3G16240	Delta tonoplast intrinsic protein, functions as a water channel and ammonium (NH3) transporter. Highly expressed in flow
258091_at	AT3G14560	unknown protein
258151_at	AT3G18080	glycosyl hydrolase family 1 protein; similar to glycosyl hydrolase family 1 protein [Arabidopsis thaliana] (TAIR:AT3G180
258179_at	AT3G21690	MATE efflux family protein; similar to MATE efflux family protein [Arabidopsis thaliana] (TAIR:AT1G11670.1); similar to
258222_at	AT3G15680	zinc finger (Ran-binding) family protein; similar to zinc finger (Ran-binding) family protein [Arabidopsis thaliana] (TA
258332_at	AT3G16180	proton-dependent oligopeptide transport (POT) family protein; similar to proton-dependent oligopeptide transport (POT) f
258338_at	AT3G16150	L-asparaginase, putative / L-asparagine amidohydrolase, putative; Identical to Probable L-asparaginase 2 precursor (EC 3
258415_at	AT3G17390	S-adenosylmethionine synthetase, S-adenosylmethionine synthetase
258511_at	AT3G06590	transcription factor; similar to transcription factor [Arabidopsis thaliana] (TAIR:AT3G17100.2); similar to Helix-loop-h
258551_at	AT3G06890	similar to oxidoreductase/ transition metal ion binding [Arabidopsis thaliana] (TAIR:AT2G31940.1); similar to Os03g03438
258962_at	AT3G10570	member of CYP77A, member of CYP77A
258979_at	AT3G09440	heat shock cognate 70 kDa protein 3 (HSC70-3) (HSP70-3); Identical to Heat shock cognate 70 kDa protein 3 (Hsc70.3) (HSC
259076_at	AT3G02140	TMAC2 (TWO OR MORE ABRES-CONTAINING GENE 2); similar to unknown protein [Arabidopsis thaliana] (TAIR:AT3G29575.4); simil
259103_at	AT3G11690	similar to unknown protein [Arabidopsis thaliana] (TAIR:AT5G06380.1); similar to pollen preferential protein [Lilium lon
259434_at	AT1G01490	heavy-metal-associated domain-containing protein; similar to heavy-metal-associated domain-containing protein [Arabidops
259466_at	AT1G19050	Encodes a member of the Arabidopsis response regulator (ARR) family, most closely related to ARR15. A two-component resp
259507_at	AT1G43910	AAA-type ATPase family protein; similar to AAA-type ATPase family protein [Arabidopsis thaliana] (TAIR:AT3G50930.1); sim
259553_x_at	AT1G21310	Encodes extensin 3.
259592_at	AT1G27950	lipid transfer protein-related; Identical to Uncharacterized GPI-anchored protein At1g27950 precursor [Arabidopsis Thali
259681_at	AT1G77760	Encodes the cytosolic minor isoform of nitrate reductase (NR). Involved in the first step of nitrate assimilation, it co
259721_at	AT1G60890	phosphatidylinositol-4-phosphate 5-kinase family protein; Identical to Phosphatidylinositol-4-phosphate 5-kinase 8 (EC 2
259839_at	AT1G52190	proton-dependent oligopeptide transport (POT) family protein; similar to proton-dependent oligopeptide transport (POT) f
259848_at	AT1G72180	leucine-rich repeat transmembrane protein kinase, putative; similar to HSL1 (HAESA-LIKE 1), ATP binding / kinase/ protei
259971_at	AT1G76580	transcription factor; Identical to Squamosa promoter-binding-like protein 16 (SPL1-related protein 3) (SPL16) [Arabidops
259972_at	AT1G76420	Identified in an enhancer trap line; member of the NAC family of proteins. Expressed at the boundary between the shoot m
259980_at	AT1G76520	auxin efflux carrier family protein; similar to auxin efflux carrier family protein [Arabidopsis thaliana] (TAIR:AT1G765
260034_at	AT1G68810	basic helix-loop-helix (bHLH) family protein; similar to basic helix-loop-helix (bHLH) family protein [Arabidopsis thali
260143_at	AT1G71880	Sucrose transporter gene induced in response to nematodes; member of Sucrose-proton symporter family.
260332_at	AT1G70470	similar to unknown protein [Arabidopsis thaliana] (TAIR:AT1G23530.1); similar to hypothetical protein [Oryza sativa (jap
260363_at	AT1G70550	similar to unknown protein [Arabidopsis thaliana] (TAIR:AT1G10750.1); similar to unknown protein [Arabidopsis thaliana]
260367_at	AT1G69760	similar to unknown protein [Arabidopsis thaliana] (TAIR:AT1G26920.1); similar to hypothetical protein [Ricinus communis]
260371_at	AT1G69690	TCP family transcription factor, putative; similar to TCP family transcription factor, putative [Arabidopsis thaliana] (
260395_at	AT1G69780	Encodes a homeodomain leucine zipper class I (HD-Zip I) protein., Encodes a homeodomain leucine zipper class I (HD-Zip I
260429_at	AT1G72450	similar to unknown protein [Arabidopsis thaliana] (TAIR:AT1G17380.1); similar to PnFL-2 [Ipomoea nil] (GB:AAG49896.1); s
260470_at	AT1G11120	similar to unknown protein [Arabidopsis thaliana] (TAIR:AT1G61170.1); similar to CK25 [Nicotiana tabacum] (GB:ABE01833.1
260472_at	AT1G10990	unknown protein
260494_at	AT2G41820	leucine-rich repeat transmembrane protein kinase, putative; similar to leucine-rich repeat transmembrane protein kinase,
260556_at	AT2G43620	chitinase, putative; similar to glycoside hydrolase family 19 protein [Arabidopsis thaliana] (TAIR:AT2G43610.1); similar
260565_at	AT2G43800	formin homology 2 domain-containing protein / FH2 domain-containing protein; similar to AFH1 (FORMIN HOMOLOGY 1), actin
260637_at	AT1G62380	Encodes a protein similar to 1-aminocyclopropane-1-carboxylic oxidase (ACC oxidase). Expression of the AtACO2 transcript
260666_at	AT1G19300	Encodes a protein with putative galacturonosyltransferase activity.
260745_at	AT1G78370	Encodes glutathione transferase belonging to the tau class of GSTs. Naming convention according to Wagner et al. (2002).
260841_at	AT1G29195	similar to unknown protein [Arabidopsis thaliana] (TAIR:AT2G30230.1); similar to unknown protein [Oryza sativa (japonica
261004_at	AT1G26450	beta-1,3-glucanase-related; similar to beta-1,3-glucanase-related [Arabidopsis thaliana] (TAIR:AT1G69295.1); similar to
261016_at	AT1G26560	glycosyl hydrolase family 1 protein; similar to glycosyl hydrolase family 1 protein [Arabidopsis thaliana] (TAIR:AT5G545
261081_at	AT1G07350	transformer serine/arginine-rich ribonucleoprotein, putative; similar to transformer serine/arginine-rich ribonucleoprot
261114_at	AT1G75390	bZIP transcription factor family protein; similar to GBF6 (G-box binding factor 6), DNA binding / transcription factor [
261187_at	AT1G32860	glycosyl hydrolase family 17 protein; Identical to Putative glucan endo-1,3-beta-glucosidase 11 precursor (EC 3.2.1.39)
261224_at	AT1G20160	subtilase family protein; similar to subtilase family protein [Arabidopsis thaliana] (TAIR:AT1G20150.1); similar to subt
261274_at	AT1G26780	putative transcription factor (MYB117), putative transcription factor (MYB117)
261323_at	AT1G44760	universal stress protein (USP) family protein; similar to universal stress protein (USP) family protein [Arabidopsis tha
261335_at	AT1G44800	nodulin MtN21 family protein; similar to nodulin MtN21 family protein [Arabidopsis thaliana] (TAIR:AT4G08300.1); similar
261363_at	AT1G41830	SKS6 (SKU5 Similar 6); pectinesterase; similar to SKS8 (SKU5 Similar 8), copper ion binding / oxidoreductase [Arabidopsi
261368_at	AT1G53070	legume lectin family protein; similar to legume lectin family protein [Arabidopsis thaliana] (TAIR:AT1G53080.1); similar
261409_at	AT1G07640	A member of the DOF transcription factors. Prominently expressed in the phloem of leaves and other organs. Expression is
261454_at	AT1G21090	hydroxyproline-rich glycoprotein family protein; similar to plastocyanin-like domain-containing protein [Arabidopsis tha
261456_at	AT1G21050	similar to unknown protein [Arabidopsis thaliana] (TAIR:AT1G76610.1); similar to Plant-specific domain of unknown functi
261498_at	AT1G28440	HSL1 (HAESA-LIKE 1); ATP binding / kinase/ protein serine/threonine kinase; similar to HAESA (RECEPTOR-LIKE PROTEIN KINA
261526_at	AT1G14370	Encodes protein kinase APK2a.
261563_at	AT1G01630	SEC14 cytosolic factor, putative / phosphoglyceride transfer protein, putative; similar to SEC14 cytosolic factor family
261570_at	AT1G01120	Encodes a condensing enzyme (3-ketoacyl-CoA synthase) which is involved in the critical fatty acid elongation process in
261593_at	AT1G33170	dehydration-responsive family protein; similar to dehydration-responsive family protein [Arabidopsis thaliana] (TAIR:AT4
261610_at	AT1G49560	myb family transcription factor; similar to myb family transcription factor [Arabidopsis thaliana] (TAIR:AT1G68670.1); s
261618_at	AT1G33110	MATE efflux family protein; similar to MATE efflux family protein [Arabidopsis thaliana] (TAIR:AT1G33080.1); similar to
261642_at	AT1G27680	ADP-glucose pyrophosphorylase catalyzes the first, rate limiting step in starch biosynthesis. The large subunit plays a
261819_at	AT1G11410	S-locus protein kinase, putative; similar to S-locus lectin protein kinase family protein [Arabidopsis thaliana] (TAIR:A
261832_at	AT1G10650	protein binding / zinc ion binding; similar to protein binding / zinc ion binding [Arabidopsis thaliana] (TAIR:AT1G60610
261895_at	AT1G80830	Thought to be involved in iron homeostasis. Induced in leaves in response to iron deficiency. Transgenic plants accumula
261907_at	AT1G65060	encodes an isoform of 4-coumarate:CoA ligase (4CL), which is involved in the last step of the general phenylpropanoid pa
261921_at	AT1G65900	similar to Putative reverse transcriptase [Oryza sativa (japonica cultivar-group)] (GB:AAO15295.1); contains domain Heli
261924_at	AT1G22550	proton-dependent oligopeptide transport (POT) family protein; similar to proton-dependent oligopeptide transport (POT) f
261926_at	AT1G22530	SEC14 cytosolic factor family protein / phosphoglyceride transfer family protein; Identical to Patellin-2 (PATL2) [Arabi
262039_at	AT1G80050	Encodes an adenosine phosphoribosyl transferase(E.C:2.4.2.7), a constitutively expressed enzyme involved in the one-step
262118_at	AT1G02850	glycosyl hydrolase family 1 protein; similar to glycosyl hydrolase family 1 protein [Arabidopsis thaliana] (TAIR:AT4G221
262254_at	AT1G53920	Contains lipase signature motif and GDSL domain., Contains lipase signature motif and GDSL domain.
262448_at	AT1G49450	transducin family protein / WD-40 repeat family protein; similar to transducin family protein / WD-40 repeat family prot
262488_at	AT1G21830	similar to unknown protein [Arabidopsis thaliana] (TAIR:AT1G44608.1); similar to Os04g0690500 [Oryza sativa (japonica cu
262563_at	AT1G34210	Plasma membrane LRR receptor-like serine threonine kinase expressed during embryogenesis in locules until stage 6 anther
262682_at	AT1G75900	family II extracellular lipase 3 (EXL3); similar to family II extracellular lipase 1 (EXL1) [Arabidopsis thaliana] (TAIR
262694_at	AT1G62790	protease inhibitor/seed storage/lipid transfer protein (LTP) family protein; similar to receptor serine/threonine kinase
262751_at	AT1G16310	cation efflux family protein; similar to cation efflux family protein [Arabidopsis thaliana] (TAIR:AT1G79520.1); similar
262785_at	AT1G10750	similar to unknown protein [Arabidopsis thaliana] (TAIR:AT1G70550.1); similar to unknown protein [Arabidopsis thaliana]
262788_at	AT1G10690	similar to unknown protein [Arabidopsis thaliana] (TAIR:AT5G40460.1); similar to hypothetical protein MtrDRAFT_AC146560g
262813_at	AT1G11670	MATE efflux family protein; similar to MATE efflux family protein [Arabidopsis thaliana] (TAIR:AT3G21690.1); similar to
262883_at	AT1G64780	encodes an ammonium transporter gene
262922_at	AT1G79420	similar to unknown protein [Arabidopsis thaliana] (TAIR:AT3G19540.1); similar to Protein of unknown function DUF620 [Med
262967_at	AT1G75730	unknown protein
263002_at	AT1G54200	similar to unknown protein [Arabidopsis thaliana] (TAIR:AT3G13980.1); similar to Os03g0175800 [Oryza sativa (japonica cu
263031_at	AT1G24070	encodes a gene similar to cellulose synthase, encodes a gene similar to cellulose synthase
263081_at	AT2G27220	BLH5 (BELL1-LIKE HOMEODOMAIN 5); DNA binding / transcription factor; similar to BLH1 (BLH1) [Arabidopsis thaliana] (TAIR
263120_at	AT1G78490	member of CYP708A, member of CYP708A
263134_at	AT1G78570	Encodes a UDP-L-Rhamnose synthase involved in the biosynthesis of rhamnose, a major monosaccharide component of pectin.
263136_at	AT1G78580	Encodes an enzyme putatively involved in trehalose biosynthesis. The protein has a trehalose synthase (TPS)-like domain
263225_at	AT1G30650	member of WRKY Transcription Factor; Group II-e, member of WRKY Transcription Factor; Group II-e
263296_at	AT2G38800	calmodulin-binding protein-related; similar to calmodulin-binding protein-related [Arabidopsis thaliana] (TAIR:AT3G54570
263330_at	AT2G15320	leucine-rich repeat family protein; similar to leucine-rich repeat family protein [Arabidopsis thaliana] (TAIR:AT5G66330
263384_at	AT2G40130	heat shock protein-related; similar to heat shock protein-related [Arabidopsis thaliana] (TAIR:AT2G29970.1); similar to
263431_at	AT2G22170	lipid-associated family protein; similar to lipid-associated family protein [Arabidopsis thaliana] (TAIR:AT4G39730.1); s
263473_at	AT2G31750	UGT74D1 (UDP-glucosyl transferase 74D1); UDP-glycosyltransferase/ abscisic acid glucosyltransferase/ transferase, transf
263498_at	AT2G42610	similar to unknown protein [Arabidopsis thaliana] (TAIR:AT1G07090.1); similar to Protein of unknown function DUF640 [Med
263553_at	AT2G16430	PAP10; protein serine/threonine phosphatase; similar to PAP1 (PURPLE ACID PHOSPHATASE 1), acid phosphatase/ protein seri
263606_at	AT2G16280	very-long-chain fatty acid condensing enzyme, putative; Identical to Probable 3-ketoacyl-CoA synthase 9 (EC 2.3.1.-) (KC
263664_at	AT1G04250	Transcription regulator acting as repressor of auxin-inducible gene expression. Auxin-inducible AUX/IAA gene. Short-live
263677_at	AT1G04520	33 kDa secretory protein-related; similar to 33 kDa secretory protein-related [Arabidopsis thaliana] (TAIR:AT2G33330.1);
263690_at	AT1G26960	Encodes a homeodomain leucine zipper class I (HD-Zip I) protein.
263787_at	AT2G46420	similar to unknown protein [Arabidopsis thaliana] (TAIR:AT3G61700.1); similar to uncharacterized plant-specific domain T
263789_at	AT2G24560	carboxylic ester hydrolase; similar to RXF26, carboxylic ester hydrolase [Arabidopsis thaliana] (TAIR:AT1G58430.1); simi
263829_at	AT2G40435	similar to unknown protein [Arabidopsis thaliana] (TAIR:AT3G56220.1); similar to Os03g0338400 [Oryza sativa (japonica cu
263841_at	AT2G36870	xyloglucan:xyloglucosyl transferase, putative / xyloglucan endotransglycosylase, putative / endo-xyloglucan transferase,
263845_at	AT2G37040	encodes a protein similar to phenylalanine ammonia-lyase, encodes a protein similar to phenylalanine ammonia-lyase
263847_at	AT2G36970	UDP-glucoronosyl/UDP-glucosyl transferase family protein; similar to glycosyltransferase family protein [Arabidopsis tha
263865_at	AT2G36910	Belongs to the family of ATP-binding cassette (ABC) transporters. Also known as AtMDR1.Possibly regulates auxin-dependen
263867_at	AT2G36830	encodes a tonoplast intrinsic protein, which functions as water channel. highly expressed in root, stem, cauline leaves
263971_at	AT2G42800	leucine-rich repeat family protein; similar to TMM (TOO MANY MOUTHS), protein binding [Arabidopsis thaliana] (TAIR:AT1G8
264091_at	AT1G79110	protein binding / zinc ion binding; similar to protein binding / zinc ion binding [Arabidopsis thaliana] (TAIR:AT3G12920
264210_at	AT1G22640	MYB-type transcription factor (MYB3) that represses phenylpropanoid biosynthesis gene expression, MYB-type transcription
264264_at	AT1G09250	transcription factor; similar to unknown protein [Arabidopsis thaliana] (TAIR:AT3G06590.2); similar to Os03g0311600 [Ory
264277_at	AT1G60390	BURP domain-containing protein / polygalacturonase, putative; Identical to Probable polygalacturonase non-catalytic subu
264287_at	AT1G61930	similar to unknown protein [Arabidopsis thaliana] (TAIR:AT1G11700.1); similar to Protein of unknown function DUF584 [Med
264348_at	AT1G12110	Encodes NRT1.1 (CHL1), a dual-affinity nitrate transporter. The protein is expressed in guard cells and function in stom
264363_at	AT1G03170	similar to unknown protein [Arabidopsis thaliana] (TAIR:AT4G02810.1); similar to hypothetical protein 12 [Plantago major
264371_at	AT1G12090	extensin-like protein (ELP)
264611_at	AT1G04680	pectate lyase family protein; Identical to Probable pectate lyase 1 precursor (EC 4.2.2.2) (Pectate lyase A1) [Arabidops
264620_at	AT2G17770	Encodes a paralog of bZIP transcription factor FD. This protein interacts with FD and FT.
264645_at	AT1G08940	phosphoglycerate/bisphosphoglycerate mutase family protein; similar to phosphoglycerate/bisphosphoglycerate mutase famil
264663_at	AT1G09970	leucine-rich repeat transmembrane protein kinase, putative; similar to IKU2 (HAIKU2), ATP binding / protein kinase [Arab
264692_at	AT1G70000	DNA-binding family protein; similar to myb family transcription factor [Arabidopsis thaliana] (TAIR:AT5G47390.1); simila
264777_at	AT1G08630	Encodes a threonine aldolase, involved in threonine degradation to glycine. Primarily expressed in seeds and seedlings.
264886_at	AT1G61120	terpene synthase/cyclase family protein; similar to GA2 (GA REQUIRING 2), ent-kaurene synthase [Arabidopsis thaliana] (T
264962_at	AT1G77110	Rate-limiting factor in saturable efflux of auxins. PINs are directly involved of in catalyzing cellular auxin efflux.
264987_at	AT1G27030	similar to unknown protein [Arabidopsis thaliana] (TAIR:AT1G27020.1); similar to unknown protein [Oryza sativa (japonica
265117_at	AT1G62500	protease inhibitor/seed storage/lipid transfer protein (LTP) family protein; similar to CWLP (CELL WALL-PLASMA MEMBRANE
265147_at	AT1G51380	eukaryotic translation initiation factor 4A, putative / eIF-4A, putative; Identical to DEAD-box ATP-dependent RNA helica
265154_at	AT1G30960	GTP-binding protein (ERG); Identical to GTP-binding protein ERG (ERG) [Arabidopsis Thaliana] (GB:O82653); similar to GTP
265250_at	AT2G01950	Similar to BRI, brassinosteroid receptor protein.
265339_at	AT2G18230	Encodes a protein that might have inorganic pyrophosphatase activity.
265433_at	AT2G20950	similar to unknown protein [Arabidopsis thaliana] (TAIR:AT4G38550.1); similar to pEARLI 4 gene product (GB:AAC37472.1);
265531_at	AT2G06200	Growth regulating factor encoding transcription activator. One of the nine members of a GRF gene family, containing nucl
265656_at	AT2G13820	protease inhibitor/seed storage/lipid transfer protein (LTP) family protein; Identical to Nonspecific lipid-transfer pro
265726_at	AT2G32010	endonuclease/exonuclease/phosphatase family protein; similar to endonuclease/exonuclease/phosphatase family protein [Ara
265789_at	AT2G01210	leucine-rich repeat transmembrane protein kinase, putative; similar to leucine-rich repeat transmembrane protein kinase,
265939_at	AT2G19650	DC1 domain-containing protein; similar to DC1 domain-containing protein [Arabidopsis thaliana] (TAIR:AT2G19660.1); simil
265951_at	AT2G18500	ATOFP7/OFP7 (Arabidopsis thaliana ovate family protein 7); similar to ATOFP8/OFP8 (Arabidopsis thaliana ovate family pro
265986_at	AT2G24230	leucine-rich repeat transmembrane protein kinase, putative; similar to leucine-rich repeat transmembrane protein kinase,
266062_at	AT2G18730	diacylglycerol kinase, putative; similar to ATDGK7 (DIACYLGLYCEROL KINASE 7), diacylglycerol kinase [Arabidopsis thalian
266118_at	AT2G02130	LCR68/PDF2.3 (Low-molecular-weight cysteine-rich 68); protease inhibitor; Identical to Probable low-molecular-weight cys
266120_at	AT2G02070	ATIDD5 (ARABIDOPSIS THALIANA INDETERMINATE(ID)-DOMAIN 5); nucleic acid binding / transcription factor/ zinc ion binding;
266123_at	AT2G45180	protease inhibitor/seed storage/lipid transfer protein (LTP) family protein; similar to protease inhibitor/seed storage/
266124_at	AT2G45080	CYCP3;1 (cyclin p3;1); cyclin-dependent protein kinase; similar to CYCP3,2 (cyclin p3,2), cyclin-dependent protein kinas
266139_at	AT2G28085	auxin-responsive family protein; similar to auxin-responsive family protein [Arabidopsis thaliana] (TAIR:AT4G34760.1); s
266166_at	AT2G28080	glycosyltransferase family protein; similar to UDP-glucoronosyl/UDP-glucosyl transferase family protein [Arabidopsis tha
266216_at	AT2G28810	Dof-type zinc finger domain-containing protein; Identical to Dof zinc finger protein DOF2.2 (AtDOF2.2) (DOF2.2) [Arabido
266227_at	AT2G28870	similar to unknown protein [Arabidopsis thaliana] (TAIR:AT5G59360.1)
266325_at	AT2G46630	pseudogene of unknown protein
266358_at	AT2G32280	similar to unknown protein [Arabidopsis thaliana] (TAIR:AT4G21310.1); similar to Os07g0545100 [Oryza sativa (japonica cu
266369_at	AT2G41370	Encodes a cytoplasmic and nuclear-localized NPR1 like protein with BTB/POZ domain and ankyrin repeats. Interacts with BO
266423_at	AT2G41340	eukaryotic rpb5 RNA polymerase subunit family protein; similar to eukaryotic rpb5 RNA polymerase subunit family protein
266500_at	AT2G06925	Encodes a secretory phospholipase A2 enzyme, which specifically hydrolyzes the sn-2 position of phospholipids. The enzym
266578_at	AT2G23910	cinnamoyl-CoA reductase-related; similar to cinnamoyl-CoA reductase-related [Arabidopsis thaliana] (TAIR:AT4G30470.1); s
266790_at	AT2G28950	Encodes an expansin. Naming convention from the Expansin Working Group (Kende et al, 2004. Plant Mol Bio). Involved in
266886_at	AT2G44745	WRKY family transcription factor; Identical to Probable WRKY transcription factor 12 (WRKY DNA-binding protein 12) (WRKY
266989_at	AT2G39330	jacalin lectin family protein; Identical to Myrosinase-binding protein-like At2g39330 [Arabidopsis Thaliana] (GB:O80948)
267011_at	AT2G39230	pentatricopeptide (PPR) repeat-containing protein; similar to pentatricopeptide (PPR) repeat-containing protein [Arabido
267012_at	AT2G39220	PLA IIB/PLP6 (Patatin-like protein 6); nutrient reservoir; similar to PLA IIIA/PLP7 (Patatin-like protein 7) [Arabidopsi
267034_at	AT2G38310	similar to unknown protein [Arabidopsis thaliana] (TAIR:AT5G05440.1); similar to hypothetical protein [Nicotiana tabacum
267076_at	AT2G41090	calmodulin-like calcium-binding protein, 22 kDa (CaBP-22); Identical to 22 kDa calmodulin-like calcium-binding protein (
267116_at	AT2G32560	F-box family protein; similar to F-box family protein [Arabidopsis thaliana] (TAIR:AT2G26850.1); similar to Cyclin-like
267127_at	AT2G23610	esterase, putative; similar to hydrolase, alpha/beta fold family protein [Arabidopsis thaliana] (TAIR:AT2G23580.1); simi
267141_at	AT2G38090	myb family transcription factor; similar to myb family transcription factor [Arabidopsis thaliana] (TAIR:AT5G58900.1); s
267171_at	AT2G37590	Dof-type zinc finger domain-containing protein; Identical to Dof zinc finger protein DOF2.4 (AtDOF2.4) (DOF2.4) [Arabido
267192_at	AT2G30890	membrane protein, putative; similar to cytochrome B561-related [Arabidopsis thaliana] (TAIR:AT4G18260.1); similar to cyt
267367_at	AT2G44210	similar to unknown protein [Arabidopsis thaliana] (TAIR:AT1G55360.1); similar to unknown protein [Arabidopsis thaliana]
267392_at	AT2G44490	Encodes a glycosyl hydrolase that localizes to peroxisomes and acts as a component of an inducible preinvasion resistanc
267453_at	AT2G33880	Encodes a protein with similarity to WUS type homeodomain protein. Required for meristem growth and development and acts
267497_at	AT2G30540	glutaredoxin family protein; Identical to Monothiol glutaredoxin-S9 (AtGrxS9) (GRXS9) [Arabidopsis Thaliana] (GB:O04341)
267612_at	AT2G26690	nitrate transporter (NTP2); similar to NRT1.1 (nitrate transporter 1.1), transporter [Arabidopsis thaliana] (TAIR:AT1G12
