# Supplementary material for: Plant stem cell maintenance involves direct transcriptional repression of differentiation program
Source: Mol Syst Biol. 2013 Apr 2;9:654. doi: 10.1038/msb.2013.8 (PMC3658276; doi:10.1038/msb.2013.8)
Supplement: Supplementary Table 3 — WUS-GR up and down regulated transcripts in Dex + cycloheximide. Up regulated genes were sorted from Supplementary Table 1 after applying (= 2 fold; p > 0.01) [file msb20138-s5.xlsx]

## Sheet: 154 genes WUS up regulated
Supplementary Table 3: WUS-GR up regulated transcripts in Dex+ cycloheximide
Up regulated genes were sorted from supplementary Table 1 after applying (≥ 2 fold; p > 0.01),
Probe Set ID	Arabidopsis Gene ID	Gene Description
266316_at	AT2G27080	harpin-induced protein-related / HIN1-related / harpin-responsive protein-related; similar to unknown protein [Arabidops
263370_at	AT2G20500	unknown protein
248344_at	AT5G52280	protein transport protein-related; similar to unknown protein [Arabidopsis thaliana] (TAIR:AT1G63300.1); similar to puta
260276_at	AT1G80450	VQ motif-containing protein; similar to VQ motif-containing protein [Arabidopsis thaliana] (TAIR:AT5G08480.2); similar t
266054_at	AT2G40640	similar to unknown protein [Arabidopsis thaliana] (TAIR:AT5G05230.1); similar to hypothetical protein [Oryza sativa (jap
259027_at	AT3G09280	unknown protein
249276_at	AT5G41880	DNA primase small subunit family; similar to PREDICTED: similar to primase, polypeptide 1, 49kDa [Strongylocentrotus pur
250575_at	AT5G08240	similar to unknown protein [Arabidopsis thaliana] (TAIR:AT5G23160.1)
253722_at	AT4G29190	zinc finger (CCCH-type) family protein; similar to zinc finger (CCCH-type) family protein [Arabidopsis thaliana] (TAIR:A
251132_at	AT5G01200	myb family transcription factor; similar to myb family transcription factor [Arabidopsis thaliana] (TAIR:AT2G38090.1); s
263656_at	AT1G04240	SHY2/IAA3 regulates multiple auxin responses in roots. It is induced rapidly by IAA, and has been shown to be phosphoryl
264497_at	AT1G30840	Member of a family of proteins related to PUP1, a purine transporter. May be involved in the transport of purine and pur
249911_at	AT5G22740	encodes a beta-mannan synthase based on in vitro enzyme assays from heterologously expressed protein, encodes a beta-man
260156_at	AT1G52880	Transcription factor with a NAC domain. Homologous to the petunia gene NAM which is required for the development of the
245411_at	AT4G17240	similar to hypothetical protein 31.t00013 [Brassica oleracea] (GB:ABD65111.1)
246510_at	AT5G15410	'defense, no death' gene (DND1) encodes a mutated cyclic nucleotide-gated cation channel; Same as CNGC2 (article ID 229)
265366_at	AT2G13290	glycosyl transferase family 17 protein; similar to glycosyl transferase family 17 protein [Arabidopsis thaliana] (TAIR:A
261538_at	AT1G01830	armadillo/beta-catenin repeat family protein; similar to binding [Arabidopsis thaliana] (TAIR:AT2G45720.2); similar to I
250279_at	AT5G13200	GRAM domain-containing protein / ABA-responsive protein-related; similar to GRAM domain-containing protein / ABA-respons
246440_at	AT5G17650	glycine/proline-rich protein; similar to proline-rich family protein [Arabidopsis thaliana] (TAIR:AT5G45350.2); similar
247560_at	AT5G61090	proline-rich family protein; similar to zinc ion binding [Arabidopsis thaliana] (TAIR:AT5G61120.1); similar to hypotheti
260549_at	AT2G43535	Encodes a defensin-like (DEFL) family protein.
261749_at	AT1G76180	Encodes a dehydrin protein whose expression is induced early on in response to dehydration stress. This gene's expressio
252361_at	AT3G48490	unknown protein
247208_at	AT5G64870	similar to unknown protein [Arabidopsis thaliana] (TAIR:AT5G25250.1); similar to unknown protein [Arabidopsis thaliana]
251109_at	AT5G01600	Encodes a ferretin protein that is targeted to the chloroplast. Member of a Ferritin gene family. Gene expression is in
260649_at	AT1G08080	carbonic anhydrase family protein; similar to carbonate dehydratase/ zinc ion binding [Arabidopsis thaliana] (TAIR:AT1G0
252403_at	AT3G48080	lipase class 3 family protein / disease resistance protein-related; similar to EDS1 (ENHANCED DISEASE SUSCEPTIBILITY 1),
247194_at	AT5G65480	similar to unknown protein [Arabidopsis thaliana] (TAIR:AT4G38060.2); similar to unknown [Lycopersicon esculentum] (GB:A
262384_at	AT1G72950	disease resistance protein (TIR-NBS class), putative; similar to disease resistance protein (TIR-NBS class), putative [A
248008_at	AT5G56270	WRKY transcription factor 2, WRKY transcription factor 2
251232_at	AT3G62780	C2 domain-containing protein; similar to C2 domain-containing protein [Arabidopsis thaliana] (TAIR:AT3G16510.1); similar
264146_at	AT1G02205	Expression of the CER1 gene associated with production of stem epicuticular wax and pollen fertility. Biochemical studie
253836_at	AT4G27840	similar to vesicle-associated membrane protein-related [Arabidopsis thaliana] (TAIR:AT5G52990.1); similar to Os08g055860
248279_at	AT5G52910	homolog of Drosophila timeless
247035_at	AT5G67110	encodes a myc/bHLH transcription factor-like protein. Gene product is involved in fruit dehiscence. Mutant siliques
263877_at	AT2G21780	similar to unknown protein [Arabidopsis thaliana] (TAIR:AT4G39360.1)
256650_at	AT3G13620	amino acid permease family protein; similar to amino acid permease family protein [Arabidopsis thaliana] (TAIR:AT3G19553
260135_at	AT1G66400	calmodulin-related protein, putative; similar to TCH2 (TOUCH 2), calcium ion binding [Arabidopsis thaliana] (TAIR:AT5G37
266695_at	AT2G19810	zinc finger (CCCH-type) family protein; similar to zinc finger (CCCH-type) family protein [Arabidopsis thaliana] (TAIR:A
262833_at	AT1G14750	mutant shows aberrant homolog pairing in meiosis
259927_at	AT1G75100	Contains a J-domain at the C-terminus which is similar to the J-domain of auxilin, a clathrin-uncoating factor in cow, y
254639_at	AT4G18750	pentatricopeptide (PPR) repeat-containing protein; similar to pentatricopeptide (PPR) repeat-containing protein [Arabido
267602_at	AT2G32970	similar to Os02g0771800 [Oryza sativa (japonica cultivar-group)] (GB:NP_001048261.1); similar to unknown protein [Oryza
262940_at	AT1G79520	cation efflux family protein; similar to cation efflux family protein [Arabidopsis thaliana] (TAIR:AT1G16310.1); similar
259021_at	AT3G07540	formin homology 2 domain-containing protein / FH2 domain-containing protein; similar to formin homology 2 domain-contain
256857_at	AT3G15170	Encodes a transcription factor involved in shoot apical meristem formation and auxin-mediated lateral root formation. Th
247622_at	AT5G60350	unknown protein
262275_at	AT1G68710	haloacid dehalogenase-like hydrolase family protein; Identical to Putative phospholipid-transporting ATPase 9 (EC 3.6.3.
263852_at	AT2G04450	ATNUDT6 (Arabidopsis thaliana Nudix hydrolase homolog 6); ADP-ribose diphosphatase/ NAD binding / hydrolase; Identical t
250616_at	AT5G07280	Leucine-rich repeat receptor protein kinase involved in tapetal cell fate specification.
257540_at	AT3G21520	similar to unknown protein [Arabidopsis thaliana] (TAIR:AT3G21550.1); similar to Os07g0645300 [Oryza sativa (japonica cu
251788_at	AT3G55420	similar to Os12g0571300 [Oryza sativa (japonica cultivar-group)] (GB:NP_001067085.1)
261125_at	AT1G04990	zinc finger (CCCH-type) family protein; Identical to Zinc finger CCCH domain-containing protein ZFN-like 4 [Arabidopsis
263410_at	AT2G04039	similar to unknown protein [Oryza sativa (japonica cultivar-group)] (GB:BAC84849.1)
255921_at	AT1G22240	APUM8 (ARABIDOPSIS PUMILIO 8); RNA binding; similar to APUM7 (ARABIDOPSIS PUMILIO 7), RNA binding [Arabidopsis thaliana]
264250_at	AT1G78680	The Arabidopsis protein AtGGH2 is a gamma-glutamyl hydrolase acting specifically on monoglutamates. The enzyme is involv
245571_at	AT4G14695	similar to unknown protein [Arabidopsis thaliana] (TAIR:AT4G22310.1); similar to Protein of unknown function UPF0041 [Me
259982_at	AT1G76410	ATL8; protein binding / zinc ion binding; Identical to RING-H2 finger protein ATL1R (RING-H2 finger protein ATL8) (ATL1R
247109_at	AT5G65870	Probable phytosulfokines 5 precursor, coding for a unique plant peptide growth factor., Probable phytosulfokines 5 precu
263236_at	AT1G10470	Encodes a two-component response regulator. Acts redundantly with ARR3 in the control of circadian period in a cytokinin
259426_at	AT1G01470	Encodes late-embryogenesis abundant protein whose mRNA levels are induced in response to wounding and light stress. Migh
264821_at	AT1G03470	kinase interacting family protein; similar to kinase interacting family protein [Arabidopsis thaliana] (TAIR:AT2G47920.1
258735_at	AT3G05880	Induced by low temperatures, dehydration and salt stress and ABA. Encodes a small (54 amino acids), highly hydrophobic p
260816_at	AT1G06930	similar to unknown protein [Arabidopsis thaliana] (TAIR:AT2G40475.1); similar to Epa5p [Candida glabrata] (GB:AAQ82687.1
261769_at	AT1G76100	plastocyanin; Identical to Plastocyanin minor isoform, chloroplast precursor (PETE) [Arabidopsis Thaliana] (GB:P11490;GB
257483_at	AT1G49620	Kip-related protein (KRP) gene, encodes CDK (cyclin-dependent kinase) inhibitor (CKI), negative regulator of cell divisi
257927_at	AT3G23240	encodes a member of the ERF (ethylene response factor) subfamily B-3 of ERF/AP2 transcription factor family (ERF1). The
255488_at	AT4G02630	protein kinase family protein; similar to protein kinase family protein [Arabidopsis thaliana] (TAIR:AT1G01540.2); simil
253049_at	AT4G37300	MEE59 (maternal effect embryo arrest 59); similar to Os05g0451300 [Oryza sativa (japonica cultivar-group)] (GB:NP_001055
258901_at	AT3G05640	protein phosphatase 2C, putative / PP2C, putative; similar to protein phosphatase 2C, putative / PP2C, putative [Arabido
249042_at	AT5G44350	ethylene-responsive nuclear protein -related; similar to ethylene-responsive nuclear protein / ethylene-regulated nuclea
255422_at	AT4G03270	CYCD6;1 (CYCLIN D6;1); cyclin-dependent protein kinase; similar to CYCD4,1 (CYCLIN D4,1), cyclin-dependent protein kinas
259410_at	AT1G13340	similar to unknown protein [Arabidopsis thaliana] (TAIR:AT4G35730.1); similar to unknown protein [Arabidopsis thaliana]
261466_at	AT1G07690	similar to unknown protein [Arabidopsis thaliana] (TAIR:AT1G54950.1)
256577_at	AT3G28220	meprin and TRAF homology domain-containing protein / MATH domain-containing protein; similar to ZW9 [Arabidopsis thalian
246616_at	AT5G36260	aspartyl protease family protein; similar to aspartyl protease family protein [Arabidopsis thaliana] (TAIR:AT1G65240.1);
252234_at	AT3G49780	Phytosulfokine 3 precursor, coding for a unique plant peptide growth factor. Plants overexpressing this gene (under a 35
246930_at	AT5G25220	A member of class II knotted1-like homeobox gene family (together with KNAT4 and KNAT5). Expressed in: hypocotyl-root bo
256237_at	AT3G12610	Plays role in DNA-damage repair/toleration. Partially complements RecA- phenotypes.
259923_at	AT1G72760	protein kinase family protein; similar to kinase [Arabidopsis thaliana] (TAIR:AT1G17540.1); similar to High mobility gro
253749_at	AT4G29080	phytochrome-associated protein 2 (PAP2)
247284_at	AT5G64410	oligopeptide transporter, oligopeptide transporter
261999_at	AT1G33800	similar to unknown protein [Arabidopsis thaliana] (TAIR:AT4G09990.1); similar to Os12g0204500 [Oryza sativa (japonica cu
259274_at	AT3G01220	Encodes a homeodomain leucine zipper class I (HD-Zip I) protein.
253627_at	AT4G30650	hydrophobic protein, putative / low temperature and salt responsive protein, putative; Identical to UPF057 membrane prot
251824_at	AT3G55090	ABC transporter family protein; Identical to Probable white-brown complex homolog protein 16 (WBC16) [Arabidopsis Thalia
259550_at	AT1G35230	Encodes arabinogalactan-protein (AGP5).
252364_at	AT3G48450	nitrate-responsive NOI protein, putative; similar to nitrate-responsive NOI protein, putative [Arabidopsis thaliana] (TA
267226_at	AT2G44010	similar to unknown protein [Arabidopsis thaliana] (TAIR:AT3G59880.1); similar to conserved hypothetical protein [Medicag
257295_at	AT3G17420	serine/threonine protein kinase-like protein, serine/threonine protein kinase-like protein
257643_at	AT3G25730	AP2 domain-containing transcription factor, putative; similar to RAV1 (Related to ABI3/VP1 1), DNA binding / transcripti
263262_at	AT2G38830	tumor susceptibility protein-related; similar to ATELC-LIKE/ELC-LIKE [Arabidopsis thaliana] (TAIR:AT5G13860.1); similar
251983_at	AT3G53210	nodulin MtN21 family protein; similar to nodulin MtN21 family protein [Arabidopsis thaliana] (TAIR:AT1G75500.1); similar
263981_at	AT2G42870	similar to unknown protein [Arabidopsis thaliana] (TAIR:AT3G58850.1); similar to hypothetical protein [Oryza sativa (jap
252412_at	AT3G47295	similar to unknown protein [Arabidopsis thaliana] (TAIR:AT5G58650.1)
254333_at	AT4G22753	Encodes a member of the SMO1 family of sterol 4alpha-methyl oxidases.
254938_at	AT4G10770	oligopeptide transporter, oligopeptide transporter
255934_at	AT1G12740	encodes a protein with cytochrome P450 domain, encodes a protein with cytochrome P450 domain
249303_at	AT5G41460	fringe-related protein; similar to fringe-related protein [Arabidopsis thaliana] (TAIR:AT4G23490.1); similar to transfer
259360_at	AT1G13310	similar to unnamed protein product [Ostreococcus tauri] (GB:CAL56082.1); contains domain PCD6 INTERACTING PROTEIN-RELATE
262830_at	AT1G14700	ATPAP3/PAP3 (purple acid phosphatase 3); acid phosphatase/ protein serine/threonine phosphatase; similar to PAP8 (PURPLE
247118_at	AT5G65890	Member of ACT domain containing protein family. ACT domains are amino acid binding domains. Shows strongest expression i
253263_at	AT4G34000	Encodes an ABA-responsive element-binding protein with similarity to transcription factors that is expressed in response
258021_at	AT3G19380	U-box domain-containing protein; similar to U-box domain-containing protein [Arabidopsis thaliana] (TAIR:AT1G49780.1); s
266418_at	AT2G38750	Annexins are a family of calcium dependent membrane binding proteins though to be involved in Golgi mediated secretion.
247356_at	AT5G63800	member of Glycoside Hydrolase Family 35, member of Glycoside Hydrolase Family 35
245748_at	AT1G51140	basic helix-loop-helix (bHLH) family protein; similar to basic helix-loop-helix (bHLH) family protein [Arabidopsis thali
249134_at	AT5G43150	similar to hypothetical protein MtrDRAFT_AC141109g4v1 [Medicago truncatula] (GB:ABE79896.1)
262606_at	AT1G15190	Identical to Fasciclin-like arabinogalactan protein 19 precursor (FLA19) [Arabidopsis Thaliana] (GB:Q5Q0H2;GB:Q9XI50); s
251713_at	AT3G56080	dehydration-responsive protein-related; similar to dehydration-responsive family protein [Arabidopsis thaliana] (TAIR:AT
248329_at	AT5G52780	similar to unknown protein [Arabidopsis thaliana] (TAIR:AT4G19100.1); similar to hypothetical protein MtrDRAFT_AC134521g
248046_at	AT5G56040	leucine-rich repeat protein kinase, putative; similar to leucine-rich repeat transmembrane protein kinase, putative [Ara
251096_at	AT5G01550	lectin protein kinase, putative; similar to lectin protein kinase, putative [Arabidopsis thaliana] (TAIR:AT5G01560.1); s
256338_at	AT1G72100	late embryogenesis abundant domain-containing protein / LEA domain-containing protein; similar to unknown protein [Arabi
253957_at	AT4G26320	AGP13 (ARABINOGALACTAN PROTEIN 13); Identical to Arabinogalactan peptide 13 precursor (AG-peptide 13) (AGP13) [Arabidops
252441_at	AT3G46780	PTAC16 (PLASTID TRANSCRIPTIONALLY ACTIVE18); similar to catalytic/ coenzyme binding [Arabidopsis thaliana] (TAIR:AT3G188
267264_at	AT2G22970	SCPL11; serine carboxypeptidase; similar to SCPL9, serine carboxypeptidase [Arabidopsis thaliana] (TAIR:AT2G23010.1); si
247264_at	AT5G64530	ANAC104/XND1 (Arabidopsis NAC domain containing protein 104); transcription factor; similar to ANAC025 (Arabidopsis NAC
260881_at	AT1G21550	calcium-binding protein, putative; similar to calcium-binding protein, putative [Arabidopsis thaliana] (TAIR:AT4G20780.1
251166_at	AT3G63350	member of Heat Stress Transcription Factor (Hsf) family, member of Heat Stress Transcription Factor (Hsf) family
255630_at	AT4G00700	C2 domain-containing protein; similar to C2 domain-containing protein [Arabidopsis thaliana] (TAIR:AT1G22610.1); similar
246389_at	AT1G77380	Amino acid permease which transports basic amino acids., Amino acid permease which transports basic amino acids.
250641_at	AT5G07160	DNA binding / transcription factor; similar to bZIP transcription factor family protein [Arabidopsis thaliana] (TAIR:AT3
248243_at	AT5G53590	auxin-responsive family protein; similar to auxin-responsive family protein [Arabidopsis thaliana] (TAIR:AT4G00880.1); s
249615_x_at	AT5G37420	transcription factor; similar to binding [Arabidopsis thaliana] (TAIR:AT5G37410.1); similar to Kelch repeat-containing p
248559_at	AT5G50010	transcription factor/ transcription regulator; similar to SAC51 (SUPPRESSOR OF ACAULIS 51), transcription factor/ transc
257221_at	AT3G27920	Encodes a Myb-like protein that is required for induction of trichome development., Encodes a Myb-like protein that is r
258374_at	AT3G14360	lipase class 3 family protein; similar to unknown protein [Arabidopsis thaliana] (TAIR:AT1G45201.1); similar to lipase [
261876_at	AT1G50590	pirin, putative; Identical to Putative pirin-like protein At1g50590 [Arabidopsis Thaliana] (GB:Q9LPS9;GB:Q9C6P9); simila
247800_at	AT5G58570	unknown protein
248736_at	AT5G48110	terpene synthase/cyclase family protein; similar to terpene synthase/cyclase family protein [Arabidopsis thaliana] (TAIR
265624_at	AT2G27250	One of the three CLAVATA genes controlling the size of the shoot apical meristem (SAM) in Arabidopsis. Belongs to a lar
251722_at	AT3G56200	amino acid transporter family protein; similar to amino acid transporter family protein [Arabidopsis thaliana] (TAIR:AT2
250024_at	AT5G18270	ANAC087; transcription factor; similar to ANAC046 (Arabidopsis NAC domain containing protein 46), transcription factor [
262947_at	AT1G75750	GA-responsive GAST1 protein homolog regulated by BR and GA antagonistically. Possibly involved in cell elongation based
264346_at	AT1G12010	encodes a protein whose sequence is similar to 1-amino-cyclopropane-1-carboxylic acid oxidase
264217_at	AT1G60190	armadillo/beta-catenin repeat family protein / U-box domain-containing protein; similar to armadillo/beta-catenin repeat
251612_at	AT3G57950	similar to unknown protein [Arabidopsis thaliana] (TAIR:AT2G42180.1); similar to Os09g0279200 [Oryza sativa (japonica cu
261673_at	AT1G18280	protease inhibitor/seed storage/lipid transfer protein (LTP) family protein; similar to protease inhibitor/seed storage/
259167_at	AT3G01570	glycine-rich protein / oleosin; Identical to Putative oleosin 5 [Arabidopsis Thaliana] (GB:Q9SS98); similar to OLEO2 (OL
263319_at	AT2G47160	Boron transporter. Protein accumulates in shoots and roots under conditions of boron deficiency and is degraded within s
263497_at	AT2G42540	A cold-regulated gene whose product is targeted to the chloroplast and constitutive expression increases freezing tolera
262659_at	AT1G14240	nucleoside phosphatase family protein / GDA1/CD39 family protein; similar to nucleoside phosphatase family protein / GDA
256914_at	AT3G23880	F-box family protein; similar to F-box family protein [Arabidopsis thaliana] (TAIR:AT3G06240.1); similar to Cyclin-like
263168_at	AT1G03020	glutaredoxin family protein; Identical to Putative monothiol glutaredoxin-S1 (AtGrxS1) (GRXS1) [Arabidopsis Thaliana] (G
260744_at	AT1G15010	similar to unknown protein [Arabidopsis thaliana] (TAIR:AT2G01300.1); similar to Os01g0121500 [Oryza sativa (japonica cu
259974_at	AT1G76430	phosphate transporter family protein; Identical to Inorganic phosphate transporter 1-9 (AtPht1;9) (H(+)/Pi cotransporter
248337_at	AT5G52310	cold regulated gene, the 5' region of cor78 has cis-acting regulatory elements that can impart cold-regulated gene expre
245196_at	AT1G67750	pectate lyase family protein; Identical to Probable pectate lyase 5 precursor (EC 4.2.2.2) [Arabidopsis Thaliana] (GB:Q9
266172_at	AT2G39010	PIP2;6/PIP2E (plasma membrane intrinsic protein 2;6); water channel; Identical to Probable aquaporin PIP2.6 (Plasma memb
256593_at	AT3G28510	AAA-type ATPase family protein; similar to AAA-type ATPase family protein [Arabidopsis thaliana] (TAIR:AT3G28540.1); sim
263495_at	AT2G42530	cold-responsive protein / cold-regulated protein (cor15b); similar to COR15A (COLD-REGULATED 15A) [Arabidopsis thaliana]
261777_at	AT1G76210	similar to unknown protein [Arabidopsis thaliana] (TAIR:AT1G20520.1); similar to hypothetical protein [Glycine max] (GB:

## Sheet: 303 gene WUS down regulated
WUS-GR down regulated transcripts in Dex+ cycloheximide
Down regulated genes were sorted from supplementary Table 1 after applying (≤ 2 fold; p > 0.01),
Probe Set ID	Arabidopsis Gene ID	Gene Description
245038_at	AT2G26560	encodes a lipid acyl hydrolase with wide substrate specificity that accumulates upon infection by fungal and bacterial
245052_at	AT2G26440	pectinesterase family protein; similar to pectinesterase family protein [Arabidopsis thaliana] (TAIR:AT1G02810.1); simil
245068_at	AT2G23260	UGT84B1 (UDP-glucosyl transferase 84B1); UDP-glycosyltransferase/ abscisic acid glucosyltransferase/ indole-3-acetate be
245193_at	AT1G67810	Fe-S metabolism associated domain-containing protein; similar to QS (QUINOLINATE SYNTHASE), quinolinate synthetase A [Ar
245277_at	AT4G15550	UDP-glucose:indole-3-acetate beta-D-glucosyltransferase
245362_at	AT4G17460	Encodes homeobox protein HAT1., Encodes homeobox protein HAT1.
245524_at	AT4G15920	nodulin MtN3 family protein; similar to nodulin MtN3 family protein [Arabidopsis thaliana] (TAIR:AT3G16690.1); similar t
245612_at	AT4G14440	enoyl-CoA hydratase/isomerase family protein; similar to enoyl-CoA hydratase/isomerase family protein [Arabidopsis thali
245690_at	AT5G04230	Member of Phenylalanine ammonialyase (PAL) gene family.Differs significantly from PAL1 and PAL2 and other sequenced plan
245746_at	AT1G51070	basic helix-loop-helix (bHLH) family protein; similar to ILR3 (IAA-LEUCINE RESISTANT3), DNA binding / transcription fact
245758_at	AT1G32240	Encodes a member of the KANADI family of putative transcription factors. Together with KAN1, this gene appears to be inv
245800_at	AT1G46264	member of Heat Stress Transcription Factor (Hsf) family, member of Heat Stress Transcription Factor (Hsf) family
245878_at	AT1G26190	phosphoribulokinase/uridine kinase family protein; similar to phosphoribulokinase/uridine kinase family protein [Arabido
245976_at	AT5G13080	member of WRKY Transcription Factor; Group II-c, member of WRKY Transcription Factor; Group II-c
245987_at	AT5G13180	ANAC083 (Arabidopsis NAC domain containing protein 83); transcription factor; similar to ANAC041 (Arabidopsis NAC domain
246098_at	AT5G20400	encodes a protein whose sequence is similar to flavanone 3 hydroxylase from Malus.
246125_at	AT5G19875	similar to oxidoreductase/ transition metal ion binding [Arabidopsis thaliana] (TAIR:AT2G31940.1); similar to conserved
246133_at	AT5G20960	Encodes aldehyde oxidase AA01.
246146_at	AT5G20050	protein kinase family protein; similar to lectin protein kinase family protein [Arabidopsis thaliana] (TAIR:AT4G32300.1)
246230_at	AT4G36710	scarecrow transcription factor family protein; similar to scarecrow-like transcription factor 6 (SCL6) [Arabidopsis thal
246580_at	AT1G31770	ABC transporter family protein; Identical to White-brown complex homolog protein 14 (WBC14) [Arabidopsis Thaliana] (GB:Q
246584_at	AT5G14730	similar to unknown protein [Arabidopsis thaliana] (TAIR:AT3G01513.1); similar to conserved hypothetical protein [Medicag
246682_at	AT5G33290	XGD1 (XYLOGALACTURONAN DEFICIENT 1); catalytic; similar to catalytic/ transferase, transferring glycosyl groups [Arabido
246962_s_at	AT5G24800	Encodes bZIP protein BZO2H2., Encodes bZIP protein BZO2H2.
246993_at	AT5G67450	Encodes zinc-finger protein. mRNA levels are elevated in response to low temperature, cold temperatures and high salt. T
246999_at	AT5G67440	phototropic-responsive NPH3 family protein; similar to phototropic-responsive NPH3 family protein [Arabidopsis thaliana]
247026_at	AT5G67080	member of MEKK subfamily, member of MEKK subfamily
247145_at	AT5G65600	legume lectin family protein / protein kinase family protein; similar to lectin protein kinase, putative [Arabidopsis th
247151_at	AT5G65640	BHLH093 (BETA HLH PROTEIN 93); DNA binding / transcription factor; similar to basic helix-loop-helix (bHLH) family prote
247162_at	AT5G65730	xyloglucan:xyloglucosyl transferase, putative / xyloglucan endotransglycosylase, putative / endo-xyloglucan transferase,
247314_at	AT5G64000	3'(2'),5'-bisphosphate nucleotidase
247529_at	AT5G61520	hexose transporter, putative; Identical to Sugar transport protein 3 (Hexose transporter 3) (STP3) [Arabidopsis Thaliana
247532_at	AT5G61560	protein kinase family protein; similar to protein kinase family protein [Arabidopsis thaliana] (TAIR:AT4G25160.1); simil
247679_at	AT5G59540	oxidoreductase, 2OG-Fe(II) oxygenase family protein; similar to 2-oxoglutarate-dependent dioxygenase, putative [Arabidop
247685_at	AT5G59680	leucine-rich repeat protein kinase, putative; similar to leucine-rich repeat protein kinase, putative [Arabidopsis thali
247772_at	AT5G58610	PHD finger transcription factor, putative; similar to DNA binding [Arabidopsis thaliana] (TAIR:AT1G05380.1); similar to
247922_at	AT5G57500	transferase, transferring glycosyl groups; similar to galactosyltransferase family protein [Arabidopsis thaliana] (TAIR:
247948_at	AT5G57130	protein binding; similar to heat shock protein-related [Arabidopsis thaliana] (TAIR:AT4G29920.1); similar to conserved h
247949_at	AT5G57220	member of CYP81F, member of CYP81F
248003_at	AT5G56220	nucleoside-triphosphatase/ nucleotide binding / transmembrane receptor; similar to transmembrane receptor [Arabidopsis t
248186_at	AT5G53880	unknown protein
248292_at	AT5G53030	similar to unknown protein [Arabidopsis thaliana] (TAIR:AT4G27810.1)
248335_at	AT5G52450	MATE efflux protein-related; similar to MATE efflux family protein [Arabidopsis thaliana] (TAIR:AT2G34360.1); similar to
248353_at	AT5G52320	member of CYP96A, member of CYP96A
248358_at	AT5G52400	member of CYP715A, member of CYP715A
248563_at	AT5G49690	UDP-glucoronosyl/UDP-glucosyl transferase family protein; similar to UDP-glucoronosyl/UDP-glucosyl transferase family pr
248675_at	AT5G48820	Kip-related protein (KRP) gene, encodes CDK (cyclin-dependent kinase) inhibitor (CKI), negative regulator of cell divisi
248683_at	AT5G48490	protease inhibitor/seed storage/lipid transfer protein (LTP) family protein; similar to DIR1 (DEFECTIVE IN INDUCED RESIS
248684_at	AT5G48485	encodes a putative apoplastic lipid transfer protein that is involved in systemic acquired resistance. Mutants in this g
248703_at	AT5G48430	similar to extracellular dermal glycoprotein, putative / EDGP, putative [Arabidopsis thaliana] (TAIR:AT1G03220.1); simil
249005_at	AT5G44630	Encodes a sesquiterpene synthase involved in generating all of the group B sesquiterpenes found in the Arabidopsis flora
249012_at	AT5G44620	member of CYP706A, member of CYP706A
249139_at	AT5G43170	Encodes zinc finger protein. mRNA levels are elevated in response to high salinity and low temperature. The protein is
249231_at	AT5G42030	ABIL4 (ABL INTERACTOR-LIKE PROTEIN 4); Identical to Protein ABIL4 (Abl interactor-like protein 4) (AtABIL4) (ABIL4) [Ara
249332_at	AT5G40980	similar to unknown protein [Arabidopsis thaliana] (TAIR:AT3G01940.1); similar to hypothetical protein [Oryza sativa (jap
249481_at	AT5G38900	DSBA oxidoreductase family protein; similar to DSBA oxidoreductase [Medicago truncatula] (GB:ABE87781.1); contains Inter
249486_at	AT5G39030	protein kinase family protein; similar to protein kinase family protein [Arabidopsis thaliana] (TAIR:AT5G39020.1); simil
249553_at	AT5G38260	serine/threonine protein kinase, putative; similar to kinase [Arabidopsis thaliana] (TAIR:AT1G67000.1); similar to serin
249581_at	AT5G37600	encodes a cytosolic glutamine synthetase, the enzyme has high affinity with substrate ammonium, encodes a cytosolic glut
249688_at	AT5G36160	aminotransferase-related; similar to aminotransferase, putative [Arabidopsis thaliana] (TAIR:AT5G53970.1); similar to Os
249794_at	AT5G23530	similar to ATGID1C/GID1C (GA INSENSITIVE DWARF1C) [Arabidopsis thaliana] (TAIR:AT5G27320.1); similar to Esterase/lipase/
249894_at	AT5G22580	Identical to Protein At5g22580 [Arabidopsis Thaliana] (GB:Q9FK81); similar to stable protein 1-related [Arabidopsis thal
249917_at	AT5G22460	esterase/lipase/thioesterase family protein; similar to hydrolase, alpha/beta fold family protein [Arabidopsis thaliana]
249932_at	AT5G22390	similar to unknown protein [Arabidopsis thaliana] (TAIR:AT5G19260.1); similar to hypothetical protein [Oryza sativa (jap
249942_at	AT5G22300	encodes a nitrilase isomer. The purified enzyme shows a strong substrate specificity for beta-cyano-L-alanine, a interme
250070_at	AT5G17980	C2 domain-containing protein; similar to C2 domain-containing protein [Arabidopsis thaliana] (TAIR:AT3G03680.1); similar
250132_at	AT5G16560	Encodes a KANADI protein (KAN) that regulates organ polarity in Arabidopsis. KAN is required for abaxial identity in bot
250252_at	AT5G13750	ZIFL1 (ZINC INDUCED FACILITATOR-LIKE 1); tetracycline:hydrogen antiporter/ transporter; similar to ZIF1 (ZINC INDUCED FA
250261_at	AT5G13400	proton-dependent oligopeptide transport (POT) family protein; similar to proton-dependent oligopeptide transport (POT) f
250323_at	AT5G12880	proline-rich family protein
250443_at	AT5G10520	protein kinase family protein; similar to protein kinase, putative [Arabidopsis thaliana] (TAIR:AT5G65530.1); similar to
250481_at	AT5G10310	similar to unknown protein [Arabidopsis thaliana] (TAIR:AT4G37810.1); similar to 80A08_28 [Brassica rapa subsp. pekinens
250483_at	AT5G10300	hydrolase, alpha/beta fold family protein; similar to esterase, putative [Arabidopsis thaliana] (TAIR:AT2G23620.1); simi
250565_at	AT5G08000	glycosyl hydrolase family protein 17; Identical to Glucan endo-1,3-beta-glucosidase-like protein 3 precursor [Arabidopsi
250689_at	AT5G06610	similar to unknown protein [Arabidopsis thaliana] (TAIR:AT1G27690.1); similar to Lipase, putative, expressed [Oryza sati
250738_at	AT5G05730	ASA1 encodes the alpha subunit of anthranilate synthase, which catalyzes the rate-limiting step of tryptophan synthesis.
250820_at	AT5G05160	leucine-rich repeat transmembrane protein kinase, putative; similar to leucine-rich repeat transmembrane protein kinase,
250918_at	AT5G03610	GDSL-motif lipase/hydrolase family protein; similar to GDSL-motif lipase/hydrolase family protein [Arabidopsis thaliana]
250982_at	AT5G03150	zinc finger (C2H2 type) family protein; similar to zinc finger (C2H2 type) family protein [Arabidopsis thaliana] (TAIR:A
251162_at	AT3G63300	similar to unknown protein [Arabidopsis thaliana] (TAIR:AT3G22810.1); similar to Protein of unknown function DUF828, pla
251169_at	AT3G63210	encodes a novel zinc-finger protein with a proline-rich N-terminus, identical to senescence-associated protein SAG102
251176_at	AT3G63380	calcium-transporting ATPase, plasma membrane-type, putative / Ca(2+)-ATPase, putative (ACA12); Identical to Putative cal
251190_at	AT3G62690	Encodes a RING-H2 zinc finger protein related to ATL2. The ATL gene family is represented by fifteen sequences that cont
251197_at	AT3G62960	glutaredoxin family protein; Identical to Glutaredoxin-C14 (AtGrxC14) (GRXC14) [Arabidopsis Thaliana] (GB:Q9LYC5); simil
251248_at	AT3G62150	PGP21 (P-GLYCOPROTEIN 21); ATPase, coupled to transmembrane movement of substances; Identical to Multidrug resistance pr
251287_at	AT3G61820	aspartyl protease family protein; similar to aspartyl protease family protein [Arabidopsis thaliana] (TAIR:AT1G01300.1);
251322_at	AT3G61440	Encodes a cysteine synthase isomer AtcysC1. The isomer is however less effective in cysteine biosynthesis. It is involve
251503_at	AT3G59140	member of MRP subfamily, member of MRP subfamily
251643_at	AT3G57550	guanylate kinase
251689_at	AT3G56500	serine-rich protein-related; similar to unknown protein [Arabidopsis thaliana] (TAIR:AT1G24577.1); similar to Os03g03222
251847_at	AT3G54640	Catalyzes the conversion of indole-3-glycerolphosphate to indole, the penultimate reaction in the biosynthesis of trypto
251896_at	AT3G54390	transcription factor; similar to transcription factor [Arabidopsis thaliana] (TAIR:AT5G05550.2); similar to Myb, DNA-bin
252045_at	AT3G52450	U-box domain-containing protein; similar to U-box domain-containing protein [Arabidopsis thaliana] (TAIR:AT2G35930.1); s
252047_at	AT3G52490	heat shock protein-related; similar to heat shock protein-related [Arabidopsis thaliana] (TAIR:AT4G29920.1); similar to
252048_at	AT3G52500	aspartyl protease family protein; similar to aspartyl protease family protein [Arabidopsis thaliana] (TAIR:AT4G16563.1);
252265_at	AT3G49620	encodes a protein similar to 2-oxoacid-dependent dioxygenase. Expression is induced after 24 hours of dark treatment, in
252303_at	AT3G49210	similar to unknown protein [Arabidopsis thaliana] (TAIR:AT3G49200.1); similar to condensation domain-containing protein
252315_at	AT3G48690	Encodes a protein with carboxylesterase whose activity was tested using both pNA and 2,4-D-methyl.
252851_at	AT4G40080	epsin N-terminal homology (ENTH) domain-containing protein / clathrin assembly protein-related; Identical to Putative cl
252977_at	AT4G38560	similar to pEARLI4 [Arabidopsis thaliana] (TAIR:AT2G20960.1); similar to pEARLI 4 gene product (GB:AAC37472.1); contains
253181_at	AT4G35180	LHT7 (LYS/HIS TRANSPORTER 7); amino acid permease; similar to amino acid transporter family protein [Arabidopsis thalian
253278_at	AT4G34220	leucine-rich repeat transmembrane protein kinase, putative; Identical to Receptor protein kinase-like protein At4g34220
253309_at	AT4G33790	acyl CoA reductase, putative; similar to acyl CoA reductase, putative / male-sterility protein, putative [Arabidopsis th
253412_at	AT4G33000	Encodes a member of the calcineurin B-like calcium sensor gene family., Encodes a member of the calcineurin B-like calci
253476_at	AT4G32300	lectin protein kinase family protein; similar to carbohydrate binding / kinase [Arabidopsis thaliana] (TAIR:AT5G35370.1)
253559_at	AT4G31140	glycosyl hydrolase family 17 protein; Identical to Putative glucan endo-1,3-beta-glucosidase 5 precursor (EC 3.2.1.39) (
253573_at	AT4G31020	similar to unknown protein [Arabidopsis thaliana] (TAIR:AT2G24320.1); similar to Esterase/lipase/thioesterase [Medicago
253696_at	AT4G29740	It encodes a protein whose sequence is similar to cytokinin oxidase/dehydrogenase, which catalyzes the degradation of cy
253819_at	AT4G28350	lectin protein kinase family protein; similar to lectin protein kinase, putative [Arabidopsis thaliana] (TAIR:AT4G04960.
253911_at	AT4G27300	S-locus protein kinase, putative; similar to ARK1 (A. THALIANA RECEPTOR KINASE I), kinase [Arabidopsis thaliana] (TAIR:A
253954_at	AT4G26970	aconitate hydratase, cytoplasmic, putative / citrate hydro-lyase/aconitase, putative; Identical to Aconitate hydratase 3
254024_at	AT4G25780	pathogenesis-related protein, putative; similar to allergen V5/Tpx-1-related family protein [Arabidopsis thaliana] (TAIR
254040_at	AT4G25900	aldose 1-epimerase family protein; similar to aldose 1-epimerase family protein [Arabidopsis thaliana] (TAIR:AT5G57330.1
254041_at	AT4G25830	integral membrane family protein; similar to integral membrane family protein [Arabidopsis thaliana] (TAIR:AT2G35760.1);
254060_at	AT4G25350	SHB1 encodes a nuclear and cytosolic protein that has motifs homologous with SYG1 protein family members. Acts in crypt
254125_at	AT4G24670	alliinase family protein; similar to alliinase family protein [Arabidopsis thaliana] (TAIR:AT1G23320.1); similar to Alli
254132_at	AT4G24660	ATHB22/MEE68 (ARABIDOPSIS THALIANA HOMEOBOX PROTEIN 22, maternal effect embryo arrest 68); DNA binding / transcription f
254159_at	AT4G24240	Encodes a Ca-dependent calmodulin binding protein. Sequence similarity to the WRKY transcription factor gene family., En
254174_at	AT4G24120	Member of a small family of oligopeptide transporters similar to the yellow stripe locus of maize (ZmYS1).
254207_at	AT4G24060	Dof-type zinc finger domain-containing protein; Identical to Dof zinc finger protein DOF4.6 (AtDOF4.6) (DOF4.6) [Arabido
254292_at	AT4G23030	MATE efflux protein-related; similar to ZF14, transporter [Arabidopsis thaliana] (TAIR:AT1G58340.1); similar to Multi an
254384_at	AT4G21870	26.5 kDa class P-related heat shock protein (HSP26.5-P); similar to HSP18.2 (HEAT SHOCK PROTEIN 18.2) [Arabidopsis thali
254409_at	AT4G21400	protein kinase family protein; similar to protein kinase family protein [Arabidopsis thaliana] (TAIR:AT4G21410.1); simil
254410_at	AT4G21410	protein kinase family protein; similar to protein kinase family protein [Arabidopsis thaliana] (TAIR:AT4G21400.1); simil
254453_at	AT4G21120	cationic amino acid transporter
254487_at	AT4G20780	calcium-binding protein, putative; similar to calcium-binding protein, putative [Arabidopsis thaliana] (TAIR:AT5G44460.1
254524_at	AT4G20000	VQ motif-containing protein; similar to VQ motif-containing protein [Arabidopsis thaliana] (TAIR:AT4G15120.1); contains
254571_at	AT4G19370	similar to unknown protein [Arabidopsis thaliana] (TAIR:AT1G31720.1); similar to Os06g0114700 [Oryza sativa (japonica cu
254673_at	AT4G18430	AtRABA1e (Arabidopsis Rab GTPase homolog A1e); GTP binding; similar to AtRABA1f (Arabidopsis Rab GTPase homolog A1f), GT
254719_at	AT4G13600	glycosyl hydrolase family protein 17; similar to glycosyl hydrolase family protein 17 [Arabidopsis thaliana] (TAIR:AT5G6
254971_at	AT4G10380	Essential for efficient Boron uptake and plant development under boron limitation
254996_at	AT4G10390	protein kinase family protein; similar to protein kinase family protein [Arabidopsis thaliana] (TAIR:AT1G33260.1); simil
255110_at	AT4G08770	peroxidase, putative; Identical to Peroxidase 37 precursor (EC 1.11.1.7) (Atperox P37) (ATP38) (PER37) [Arabidopsis Thal
255149_at	AT4G08150	A member of class I knotted1-like homeobox gene family (together with KNAT2). Similar to the knotted1 (kn1) homeobox gen
255521_at	AT4G02280	Encodes a protein with sucrose synthase activity (SUS3).
255709_at	AT4G00180	YABBY gene family member, likely has transcription factor activity, involved in specifying abaxial cell fate. Along with
255726_at	AT1G25530	lysine and histidine specific transporter, putative; similar to LHT1 (LYSINE HISTIDINE TRANSPORTER 1), amino acid permea
255856_at	AT1G66940	protein kinase-related; similar to kinase [Arabidopsis thaliana] (TAIR:AT1G67000.1); similar to Protein kinase [Medicago
255893_at	AT1G17960	threonyl-tRNA synthetase, putative / threonine--tRNA ligase, putative; Identical to Probable threonyl-tRNA synthetase, c
255942_at	AT1G22360	UDP-glucoronosyl/UDP-glucosyl transferase family protein; similar to UDP-glucoronosyl/UDP-glucosyl transferase family pr
256069_at	AT1G13740	similar to unknown protein [Arabidopsis thaliana] (TAIR:AT1G69260.1); similar to Os07g0602900 [Oryza sativa (japonica cu
256168_at	AT1G51805	leucine-rich repeat protein kinase, putative; similar to leucine-rich repeat protein kinase, putative [Arabidopsis thali
256293_at	AT1G69440	Encodes ARGONAUTE7, a member of the ARGONAUTE family, characterised by the presence of PAZ and PIWI domains. Involved in
256304_at	AT1G69523	UbiE/COQ5 methyltransferase family protein; similar to methyltransferase [Arabidopsis thaliana] (TAIR:AT1G69526.2); simi
256731_at	AT3G30340	nodulin MtN21 family protein; similar to nodulin MtN21 family protein [Arabidopsis thaliana] (TAIR:AT4G01440.1); similar
256787_at	AT3G13790	Encodes a protein with invertase activity.
256926_at	AT3G22540	similar to unknown protein [Arabidopsis thaliana] (TAIR:AT4G14819.1); similar to hypothetical protein MtrDRAFT_AC135320g
256969_at	AT3G21080	ABC transporter-related; similar to ABC transporter family protein [Arabidopsis thaliana] (TAIR:AT3G21090.1); similar to
256991_at	AT3G28600	ATP binding / ATPase; similar to ATP binding / ATPase [Arabidopsis thaliana] (TAIR:AT3G28610.1); similar to AAA-type ATP
257066_at	AT3G18280	protease inhibitor/seed storage/lipid transfer protein (LTP) family protein; similar to protease inhibitor/seed storage/
257136_at	AT3G12890	Encodes a protein belonging to a class of CCT (CONSTANS, CONSTANS-like, TOC1) domain proteins. The protein contains a 43
257264_at	AT3G22060	contains Pfam profile: PF01657 Domain of unknown function that is usually associated with protein kinase domain Pfam:PF0
257373_at	AT2G43140	DNA binding / transcription factor; similar to basic helix-loop-helix (bHLH) family protein [Arabidopsis thaliana] (TAIR
257401_at	AT1G23550	Encodes a protein with similarity to RCD1 but without the WWE domain. The protein does have a PARP signature upstream of
257517_at	AT3G16330	similar to unknown protein [Arabidopsis thaliana] (TAIR:AT1G52140.1); similar to Avr9/Cf-9 rapidly elicited protein 146
257600_at	AT3G24770	Belongs to a large gene family, called CLE for CLAVATA3/ESR-related, encoding small peptides with conserved carboxyl ter
257623_at	AT3G26210	putative cytochrome P450, putative cytochrome P450
257636_at	AT3G26200	putative cytochrome P450, putative cytochrome P450
257774_at	AT3G29250	oxidoreductase; similar to short-chain dehydrogenase/reductase (SDR) family protein [Arabidopsis thaliana] (TAIR:AT3G292
257917_at	AT3G23220	encodes a member of the ERF (ethylene response factor) subfamily B-3 of ERF/AP2 transcription factor family. The protein
257939_at	AT3G19930	Encodes a sucrose hydrogen symporter that is induced by wounding.
257959_at	AT3G25560	NIK2 (NSP-INTERACTING KINASE 2); protein kinase; similar to leucine-rich repeat family protein / protein kinase family p
257964_at	AT3G19850	phototropic-responsive NPH3 family protein; similar to phototropic-responsive NPH3 family protein [Arabidopsis thaliana]
258054_at	AT3G16240	Delta tonoplast intrinsic protein, functions as a water channel and ammonium (NH3) transporter. Highly expressed in flow
258179_at	AT3G21690	MATE efflux family protein; similar to MATE efflux family protein [Arabidopsis thaliana] (TAIR:AT1G11670.1); similar to
258201_at	AT3G13910	similar to unknown protein [Arabidopsis thaliana] (TAIR:AT2G19460.1); similar to hypothetical protein MtrDRAFT_AC152551g
258277_at	AT3G26830	Mutations in pad3 are defective in biosynthesis of the indole derived phytoalexin camalexin. Encodes a cytochrome P450 e
258332_at	AT3G16180	proton-dependent oligopeptide transport (POT) family protein; similar to proton-dependent oligopeptide transport (POT) f
258366_at	AT3G14230	encodes a member of the ERF (ethylene response factor) subfamily B-2 of ERF/AP2 transcription factor family (RAP2.2). Th
258511_at	AT3G06590	transcription factor; similar to transcription factor [Arabidopsis thaliana] (TAIR:AT3G17100.2); similar to Helix-loop-h
258537_at	AT3G04210	disease resistance protein (TIR-NBS class), putative; similar to disease resistance protein (TIR-NBS-LRR class), putativ
258566_at	AT3G04110	putative glutamate receptor (GLR1)
258609_at	AT3G02910	Identical to UPF0131 protein At3g02910 [Arabidopsis Thaliana] (GB:Q9M8T3); similar to unknown protein [Arabidopsis thali
258797_at	AT3G04730	early auxin-induced (IAA16), early auxin-induced (IAA16)
259076_at	AT3G02140	TMAC2 (TWO OR MORE ABRES-CONTAINING GENE 2); similar to unknown protein [Arabidopsis thaliana] (TAIR:AT3G29575.4); simil
259103_at	AT3G11690	similar to unknown protein [Arabidopsis thaliana] (TAIR:AT5G06380.1); similar to pollen preferential protein [Lilium lon
259297_at	AT3G05360	disease resistance family protein / LRR family protein; similar to disease resistance family protein / LRR family protei
259434_at	AT1G01490	heavy-metal-associated domain-containing protein; similar to heavy-metal-associated domain-containing protein [Arabidops
259445_at	AT1G02400	Encodes a gibberellin 2-oxidase.
259507_at	AT1G43910	AAA-type ATPase family protein; similar to AAA-type ATPase family protein [Arabidopsis thaliana] (TAIR:AT3G50930.1); sim
259721_at	AT1G60890	phosphatidylinositol-4-phosphate 5-kinase family protein; Identical to Phosphatidylinositol-4-phosphate 5-kinase 8 (EC 2
259839_at	AT1G52190	proton-dependent oligopeptide transport (POT) family protein; similar to proton-dependent oligopeptide transport (POT) f
259952_at	AT1G71400	disease resistance family protein / LRR family protein; similar to disease resistance family protein / LRR family protei
259971_at	AT1G76580	transcription factor; Identical to Squamosa promoter-binding-like protein 16 (SPL1-related protein 3) (SPL16) [Arabidops
259980_at	AT1G76520	auxin efflux carrier family protein; similar to auxin efflux carrier family protein [Arabidopsis thaliana] (TAIR:AT1G765
260143_at	AT1G71880	Sucrose transporter gene induced in response to nematodes; member of Sucrose-proton symporter family.
260170_at	AT1G71890	Encodes a sucrose transporter that is expressed in the endosperm. Mutants have delayed accumulation of fatty acids and e
260220_at	AT1G74650	Member of the R2R3 factor gene family.
260367_at	AT1G69760	similar to unknown protein [Arabidopsis thaliana] (TAIR:AT1G26920.1); similar to hypothetical protein [Ricinus communis]
260394_at	AT1G74080	Encodes a putative transcription factor, member of the R2R3 factor gene family (MYB122)., Encodes a putative transcripti
260395_at	AT1G69780	Encodes a homeodomain leucine zipper class I (HD-Zip I) protein., Encodes a homeodomain leucine zipper class I (HD-Zip I
260406_at	AT1G69920	Encodes glutathione transferase belonging to the tau class of GSTs. Naming convention according to Wagner et al. (2002).
260419_at	AT1G69730	protein kinase family protein; Identical to Putative wall-associated receptor kinase-like 9 precursor (EC 2.7.11.-) (WAK
260472_at	AT1G10990	unknown protein
260592_at	AT1G55850	encodes a protein similar to cellulose synthase, encodes a protein similar to cellulose synthase
260637_at	AT1G62380	Encodes a protein similar to 1-aminocyclopropane-1-carboxylic oxidase (ACC oxidase). Expression of the AtACO2 transcript
260778_at	AT1G14640	SWAP (Suppressor-of-White-APricot)/surp domain-containing protein; similar to SWAP (Suppressor-of-White-APricot)/surp do
260831_at	AT1G06830	glutaredoxin family protein; Identical to Monothiol glutaredoxin-S11 (AtGrxS11) (GRXS11) [Arabidopsis Thaliana] (GB:Q9M9
260841_at	AT1G29195	similar to unknown protein [Arabidopsis thaliana] (TAIR:AT2G30230.1); similar to unknown protein [Oryza sativa (japonica
261005_at	AT1G26420	FAD-binding domain-containing protein; similar to FAD-binding domain-containing protein [Arabidopsis thaliana] (TAIR:AT1
261021_at	AT1G26380	FAD-binding domain-containing protein; similar to FAD-binding domain-containing protein [Arabidopsis thaliana] (TAIR:AT1
261023_at	AT1G12200	flavin-containing monooxygenase family protein / FMO family protein; similar to flavin-containing monooxygenase family p
261027_at	AT1G01340	member of Cyclic nucleotide gated channel family
261075_at	AT1G07280	binding; similar to binding [Arabidopsis thaliana] (TAIR:AT2G29670.1); similar to Os05g0447700 [Oryza sativa (japonica c
261076_at	AT1G07420	Arabidopsis thaliana sterol 4-alpha-methyl-oxidase mRNA, Arabidopsis thaliana sterol 4-alpha-methyl-oxidase mRNA
261114_at	AT1G75390	bZIP transcription factor family protein; similar to GBF6 (G-box binding factor 6), DNA binding / transcription factor [
261216_at	AT1G33030	O-methyltransferase family 2 protein; similar to ATOMT1 (O-METHYLTRANSFERASE 1) [Arabidopsis thaliana] (TAIR:AT5G54160.1
261224_at	AT1G20160	subtilase family protein; similar to subtilase family protein [Arabidopsis thaliana] (TAIR:AT1G20150.1); similar to subt
261261_at	AT1G26730	EXS family protein / ERD1/XPR1/SYG1 family protein; similar to SHB1 (SHORT HYPOCOTYL UNDER BLUE1) [Arabidopsis thaliana]
261278_at	AT1G05800	lipase class 3 family protein; similar to lipase class 3 family protein [Arabidopsis thaliana] (TAIR:AT2G31690.1); simil
261323_at	AT1G44760	universal stress protein (USP) family protein; similar to universal stress protein (USP) family protein [Arabidopsis tha
261367_at	AT1G53080	legume lectin family protein; similar to legume lectin family protein [Arabidopsis thaliana] (TAIR:AT5G03350.1); similar
261368_at	AT1G53070	legume lectin family protein; similar to legume lectin family protein [Arabidopsis thaliana] (TAIR:AT1G53080.1); similar
261394_at	AT1G79680	wall-associated kinase, putative; Identical to Wall-associated receptor kinase-like 10 precursor (EC 2.7.11.-) (WAKL10)
261459_at	AT1G21100	O-methyltransferase, putative; similar to O-methyltransferase, putative [Arabidopsis thaliana] (TAIR:AT1G21120.1); simil
261526_at	AT1G14370	Encodes protein kinase APK2a.
261563_at	AT1G01630	SEC14 cytosolic factor, putative / phosphoglyceride transfer protein, putative; similar to SEC14 cytosolic factor family
261570_at	AT1G01120	Encodes a condensing enzyme (3-ketoacyl-CoA synthase) which is involved in the critical fatty acid elongation process in
261618_at	AT1G33110	MATE efflux family protein; similar to MATE efflux family protein [Arabidopsis thaliana] (TAIR:AT1G33080.1); similar to
261642_at	AT1G27680	ADP-glucose pyrophosphorylase catalyzes the first, rate limiting step in starch biosynthesis. The large subunit plays a
261832_at	AT1G10650	protein binding / zinc ion binding; similar to protein binding / zinc ion binding [Arabidopsis thaliana] (TAIR:AT1G60610
261916_at	AT1G65910	ANAC028 (Arabidopsis NAC domain containing protein 28); transcription factor; similar to ANAC086 (Arabidopsis NAC domain
261921_at	AT1G65900	similar to Putative reverse transcriptase [Oryza sativa (japonica cultivar-group)] (GB:AAO15295.1); contains domain Heli
261934_at	AT1G22400	UGT85A1 (UDP-glucosyl transferase 85A1); UDP-glycosyltransferase/ transferase, transferring glycosyl groups / transferas
261935_at	AT1G22610	C2 domain-containing protein; similar to C2 domain-containing protein [Arabidopsis thaliana] (TAIR:AT1G51570.1); similar
262039_at	AT1G80050	Encodes an adenosine phosphoribosyl transferase(E.C:2.4.2.7), a constitutively expressed enzyme involved in the one-step
262114_at	AT1G02860	SPX (SYG1/Pho81/XPR1) domain-containing protein / zinc finger (C3HC4-type RING finger) protein-related; similar to SPX (
262118_at	AT1G02850	glycosyl hydrolase family 1 protein; similar to glycosyl hydrolase family 1 protein [Arabidopsis thaliana] (TAIR:AT4G221
262162_at	AT1G78020	senescence-associated protein-related; similar to senescence-associated protein-related [Arabidopsis thaliana] (TAIR:AT1
262254_at	AT1G53920	Contains lipase signature motif and GDSL domain., Contains lipase signature motif and GDSL domain.
262281_at	AT1G68570	proton-dependent oligopeptide transport (POT) family protein; similar to proton-dependent oligopeptide transport (POT) f
262315_at	AT1G70990	proline-rich family protein; similar to hydroxyproline-rich glycoprotein family protein [Arabidopsis thaliana] (TAIR:AT1
262448_at	AT1G49450	transducin family protein / WD-40 repeat family protein; similar to transducin family protein / WD-40 repeat family prot
262488_at	AT1G21830	similar to unknown protein [Arabidopsis thaliana] (TAIR:AT1G44608.1); similar to Os04g0690500 [Oryza sativa (japonica cu
262507_at	AT1G11330	S-locus lectin protein kinase family protein; similar to carbohydrate binding / kinase [Arabidopsis thaliana] (TAIR:AT1G
262531_at	AT1G17230	leucine-rich repeat family protein / protein kinase family protein; similar to leucine-rich repeat transmembrane protein
262563_at	AT1G34210	Plasma membrane LRR receptor-like serine threonine kinase expressed during embryogenesis in locules until stage 6 anther
262694_at	AT1G62790	protease inhibitor/seed storage/lipid transfer protein (LTP) family protein; similar to receptor serine/threonine kinase
262788_at	AT1G10690	similar to unknown protein [Arabidopsis thaliana] (TAIR:AT5G40460.1); similar to hypothetical protein MtrDRAFT_AC146560g
262793_at	AT1G13110	member of CYP71B, member of CYP71B
262815_at	AT1G11610	putative cytochrome P450, putative cytochrome P450
262922_at	AT1G79420	similar to unknown protein [Arabidopsis thaliana] (TAIR:AT3G19540.1); similar to Protein of unknown function DUF620 [Med
263081_at	AT2G27220	BLH5 (BELL1-LIKE HOMEODOMAIN 5); DNA binding / transcription factor; similar to BLH1 (BLH1) [Arabidopsis thaliana] (TAIR
263296_at	AT2G38800	calmodulin-binding protein-related; similar to calmodulin-binding protein-related [Arabidopsis thaliana] (TAIR:AT3G54570
263330_at	AT2G15320	leucine-rich repeat family protein; similar to leucine-rich repeat family protein [Arabidopsis thaliana] (TAIR:AT5G66330
263401_at	AT2G04070	MATE efflux family protein; similar to ATDTX1, antiporter/ multidrug efflux pump/ multidrug transporter/ transporter [Ar
263690_at	AT1G26960	Encodes a homeodomain leucine zipper class I (HD-Zip I) protein.
263836_at	AT2G40330	Bet v I allergen family protein; similar to unknown protein [Arabidopsis thaliana] (TAIR:AT2G38310.1); similar to hypoth
263841_at	AT2G36870	xyloglucan:xyloglucosyl transferase, putative / xyloglucan endotransglycosylase, putative / endo-xyloglucan transferase,
263847_at	AT2G36970	UDP-glucoronosyl/UDP-glucosyl transferase family protein; similar to glycosyltransferase family protein [Arabidopsis tha
263867_at	AT2G36830	encodes a tonoplast intrinsic protein, which functions as water channel. highly expressed in root, stem, cauline leaves
263935_at	AT2G35930	U-box domain-containing protein; similar to U-box domain-containing protein [Arabidopsis thaliana] (TAIR:AT3G52450.1); s
264083_at	AT2G31230	encodes a member of the ERF (ethylene response factor) subfamily B-3 of ERF/AP2 transcription factor family. The protein
264091_at	AT1G79110	protein binding / zinc ion binding; similar to protein binding / zinc ion binding [Arabidopsis thaliana] (TAIR:AT3G12920
264287_at	AT1G61930	similar to unknown protein [Arabidopsis thaliana] (TAIR:AT1G11700.1); similar to Protein of unknown function DUF584 [Med
264348_at	AT1G12110	Encodes NRT1.1 (CHL1), a dual-affinity nitrate transporter. The protein is expressed in guard cells and function in stom
264626_at	AT1G65620	required for formation of a symmetric flat leaf lamina, encodes a member of a family of proteins characterized by cystei
264692_at	AT1G70000	DNA-binding family protein; similar to myb family transcription factor [Arabidopsis thaliana] (TAIR:AT5G47390.1); simila
264751_at	AT1G23020	Encodes a ferric chelate reductase whose transcription is regulated by FIT1. Expressed in the root, shoot, flower and c
264753_at	AT1G61490	S-locus protein kinase, putative; similar to S-locus protein kinase, putative [Arabidopsis thaliana] (TAIR:AT1G61480.1);
264756_at	AT1G61370	S-locus lectin protein kinase family protein; similar to S-locus protein kinase, putative [Arabidopsis thaliana] (TAIR:A
264777_at	AT1G08630	Encodes a threonine aldolase, involved in threonine degradation to glycine. Primarily expressed in seeds and seedlings.
264901_at	AT1G23090	Encodes AST91 mRNA for sulfate transporter.
264960_at	AT1G76930	Encodes an Arabidopsis extensin gene that belongs to cell-wall hydroxyproline-rich glycoproteins. The cross-link of ext
264988_at	AT1G27140	Encodes glutathione transferase belonging to the tau class of GSTs. Naming convention according to Wagner et al. (2002).
265028_at	AT1G24530	transducin family protein / WD-40 repeat family protein; similar to transducin family protein / WD-40 repeat family prot
265116_at	AT1G62480	vacuolar calcium-binding protein-related; similar to unknown protein [Arabidopsis thaliana] (TAIR:AT1G12080.2); similar
265117_at	AT1G62500	protease inhibitor/seed storage/lipid transfer protein (LTP) family protein; similar to CWLP (CELL WALL-PLASMA MEMBRANE
265153_at	AT1G30950	Required for the proper identity of the floral meristem. Involved in establishing the whorled pattern of floral organs,
265161_at	AT1G30900	vacuolar sorting receptor, putative; Identical to Vacuolar sorting receptor 6 precursor (AtVSR6) (Epidermal growth facto
265339_at	AT2G18230	Encodes a protein that might have inorganic pyrophosphatase activity.
265479_at	AT2G15760	calmodulin-binding protein; similar to AR781 [Arabidopsis thaliana] (TAIR:AT2G26530.2); similar to conserved hypothetica
265531_at	AT2G06200	Growth regulating factor encoding transcription activator. One of the nine members of a GRF gene family, containing nucl
265619_at	AT2G27320	similar to unknown protein [Arabidopsis thaliana] (TAIR:AT2G38255.1); similar to hypothetical protein 25.t00048 [Brassic
265720_at	AT2G40110	yippee family protein; similar to yippee family protein [Arabidopsis thaliana] (TAIR:AT3G11230.2); similar to Protein yi
265837_at	AT2G14560	similar to unknown protein [Arabidopsis thaliana] (TAIR:AT1G33840.1); similar to Protein of unknown function DUF567 [Med
265939_at	AT2G19650	DC1 domain-containing protein; similar to DC1 domain-containing protein [Arabidopsis thaliana] (TAIR:AT2G19660.1); simil
265986_at	AT2G24230	leucine-rich repeat transmembrane protein kinase, putative; similar to leucine-rich repeat transmembrane protein kinase,
265993_at	AT2G24160	pseudogene, leucine rich repeat protein family, contains leucine rich-repeat domains Pfam:PF00560, INTERPRO:IPR001611; c
266001_at	AT2G24150	heptahelical transmembrane protein HHP3
266120_at	AT2G02070	ATIDD5 (ARABIDOPSIS THALIANA INDETERMINATE(ID)-DOMAIN 5); nucleic acid binding / transcription factor/ zinc ion binding;
266139_at	AT2G28085	auxin-responsive family protein; similar to auxin-responsive family protein [Arabidopsis thaliana] (TAIR:AT4G34760.1); s
266140_at	AT2G28120	nodulin family protein; similar to nodulin family protein [Arabidopsis thaliana] (TAIR:AT2G39210.1); similar to nodulin
266216_at	AT2G28810	Dof-type zinc finger domain-containing protein; Identical to Dof zinc finger protein DOF2.2 (AtDOF2.2) (DOF2.2) [Arabido
266287_at	AT2G29150	tropinone reductase, putative / tropine dehydrogenase, putative; similar to tropinone reductase, putative / tropine dehy
266516_at	AT2G47880	glutaredoxin family protein; Identical to Glutaredoxin-C13 (AtGrxC13) (GRXC13) [Arabidopsis Thaliana] (GB:O82255); simil
266658_at	AT2G25735	unknown protein
266992_at	AT2G39200	A member of a large family of seven-transmembrane domain proteins specific to plants, homologs of the barley mildew resi
267034_at	AT2G38310	similar to unknown protein [Arabidopsis thaliana] (TAIR:AT5G05440.1); similar to hypothetical protein [Nicotiana tabacum
267116_at	AT2G32560	F-box family protein; similar to F-box family protein [Arabidopsis thaliana] (TAIR:AT2G26850.1); similar to Cyclin-like
267141_at	AT2G38090	myb family transcription factor; similar to myb family transcription factor [Arabidopsis thaliana] (TAIR:AT5G58900.1); s
267367_at	AT2G44210	similar to unknown protein [Arabidopsis thaliana] (TAIR:AT1G55360.1); similar to unknown protein [Arabidopsis thaliana]
267391_at	AT2G44480	glycosyl hydrolase family 1 protein; similar to glycosyl hydrolase family 1 protein [Arabidopsis thaliana] (TAIR:AT2G444
267413_at	AT2G34960	Arabidopsis thaliana amino acid permease family protein (At2g34960)
267453_at	AT2G33880	Encodes a protein with similarity to WUS type homeodomain protein. Required for meristem growth and development and acts
267496_at	AT2G30550	lipase class 3 family protein; similar to lipase class 3 family protein [Arabidopsis thaliana] (TAIR:AT1G06800.2); simil
267497_at	AT2G30540	glutaredoxin family protein; Identical to Monothiol glutaredoxin-S9 (AtGrxS9) (GRXS9) [Arabidopsis Thaliana] (GB:O04341)
267537_at	AT2G41880	Guanylate kinase. Involved in nucleotide metabolism.
267546_at	AT2G32680	disease resistance family protein; similar to disease resistance family protein / LRR family protein [Arabidopsis thalia
267559_at	AT2G45570	member of CYP76C, member of CYP76C
267567_at	AT2G30770	putative cytochrome P450, putative cytochrome P450
267610_at	AT2G26650	Shaker-like inward rectifying potassium channel predominantly expressed in predominantly in root hairs and root endoder
267612_at	AT2G26690	nitrate transporter (NTP2); similar to NRT1.1 (nitrate transporter 1.1), transporter [Arabidopsis thaliana] (TAIR:AT1G12
