# Supplementary material for: Plant stem cell maintenance involves direct transcriptional repression of differentiation program
Source: Mol Syst Biol. 2013 Apr 2;9:654. doi: 10.1038/msb.2013.8 (PMC3658276; doi:10.1038/msb.2013.8)
Supplement: Supplementary Table 4 — GO Term Enrichment for WUS regulated transcriptome. The table provides the GO term enrichment data for WUS regulated transcripts from Supplementary Table 3. The columns provide WUS up and down regulated set identifiers (DEG Sets), their sample sizes (Sample SZ), the GO identifier, the number of genes in the genome associated with a GO term (Node Size), the number of genes in the test sample associated with a GO term (Sample Match), the p-value of the hypergeometric distribution test (P-value), the Bonferroni corrected version of this p-value (P-value adjusted), the GO term, the Ontology type, and the Arabidopsis genes associated with a given GO term in the test sample (Sample AGIs) [file msb20138-s6.xlsx]

## Sheet: 1
Supplementary Table 4: GO Term Enrichment for WUS regulated transcriptome
The table provides the GO term enrichment data for WUS regulated transcripts from Supplementary Table 3. The columns provide WUS up and down regulated set identifiers (DEG Sets), their sample sizes (Sample SZ), the GO identifier, the number of genes in the genome associated with a GO term (Node Size), the number of genes in the test sample associated with a GO term (Sample Match), the p-value of …
DEG Sets		GO Term Enrichment Data
DEG Sets	Sample SZ	GO ID	Node Size	Sample Match	P-value	P-value adjusted	GO Term	Ontology	Sample AGIs
WUS up regulated	154	GO:0003700	1678	22	1.11e-05	0.000309663	transcription factor activity	MF	AT3G63350 AT5G01200 AT5G56270 AT5G07160 AT4G34000 AT3G23240 AT1G04240 AT1G51140 AT1G52880 AT2G19810 AT3G01220 AT3G15170 AT3G25730 AT3G27920 AT4G29080 AT4G29190 AT5G18270 AT5G25220 AT5G64530 AT5G67110 AT5G50010 AT5G37420
WUS up regulated	154	GO:0030528	1890	23	2.24e-05	0.00062733	transcription regulator activity	MF	AT3G63350 AT5G01200 AT5G56270 AT5G07160 AT1G10470 AT4G34000 AT3G23240 AT1G04240 AT1G51140 AT1G52880 AT2G19810 AT3G01220 AT3G15170 AT3G25730 AT3G27920 AT4G29080 AT4G29190 AT5G18270 AT5G25220 AT5G64530 AT5G67110 AT5G50010 AT5G37420
WUS up regulated	154	GO:0008083	7	2	0.000448809	0.0125666	growth factor activity	MF	AT3G49780 AT5G65870
WUS up regulated	154	GO:0005102	38	3	0.000748423	0.0209558	receptor binding	MF	AT3G49780 AT5G65870 AT2G27250
WUS up regulated	154	GO:0022892	880	12	0.00090262	0.0252734	substrate-specific transporter activity	MF	AT1G79520 AT1G76430 AT1G68710 AT1G77380 AT2G47160 AT2G39010 AT3G56200 AT3G13620 AT4G10770 AT5G64410 AT5G15410 AT1G30840
WUS up regulated	154	GO:0003677	2300	22	0.00101959	0.0285486	DNA binding	MF	AT1G51140 AT3G63350 AT3G01220 AT4G34000 AT5G01200 AT5G67110 AT5G56270 AT5G07160 AT3G23240 AT1G04240 AT1G52880 AT2G19810 AT3G15170 AT3G25730 AT3G27920 AT4G29080 AT4G29190 AT5G18270 AT5G25220 AT5G64530 AT5G50010 AT5G37420
WUS up regulated	154	GO:0003674	13123	47	0.994929	1	molecular_function	MF	AT1G75750 AT1G33800 AT1G03470 AT1G01470 AT1G07690 AT1G06930 AT1G15190 AT2G38830 AT2G42540 AT2G44010 AT2G21780 AT2G20500 AT2G27080 AT2G32970 AT3G05880 AT3G23880 AT3G62780 AT3G09280 AT3G01570 AT3G21520 AT3G57950 AT3G28220 AT3G55420 AT3G48490 AT3G48450 AT4G37300 AT4G00700 AT4G27840 AT5G52780 AT5G65480 AT5G52310 AT5G60350 AT5G44350 AT5G43150 AT5G53590 AT5G64870 AT5G08240 AT5G13200 AT1G15010 AT1G80450…
WUS up regulated	154	GO:0009725	792	15	6.39e-06	0.000236609	response to hormone stimulus	BP	AT4G29080 AT5G53590 AT1G75750 AT1G76180 AT1G04240 AT4G34000 AT1G10470 AT3G01220 AT2G38750 AT3G05880 AT5G25220 AT5G52310 AT5G01550 AT3G27920 AT3G23240
WUS up regulated	154	GO:0009719	860	15	1.69e-05	0.000624443	response to endogenous stimulus	BP	AT4G29080 AT5G53590 AT1G75750 AT1G76180 AT1G04240 AT4G34000 AT1G10470 AT3G23240 AT3G01220 AT2G38750 AT3G05880 AT5G25220 AT5G52310 AT5G01550 AT3G27920
WUS up regulated	154	GO:0042221	1882	23	3.02e-05	0.00111722	response to chemical stimulus	BP	AT5G52310 AT1G01470 AT3G48450 AT4G29080 AT5G53590 AT1G76180 AT1G75750 AT5G01600 AT1G04240 AT4G34000 AT1G10470 AT3G23240 AT3G01220 AT2G38750 AT3G12610 AT3G05880 AT5G25220 AT3G19380 AT3G05640 AT1G13340 AT5G01550 AT1G76100 AT3G27920
WUS up regulated	154	GO:0009409	256	8	3.4e-05	0.00125931	response to cold	BP	AT2G42530 AT4G30650 AT1G76180 AT5G01600 AT2G42540 AT5G52310 AT2G38750 AT3G05880
WUS up regulated	154	GO:0050896	3552	34	5.14e-05	0.00189997	response to stimulus	BP	AT1G72950 AT2G43535 AT5G52310 AT1G01470 AT2G42530 AT3G48450 AT4G30650 AT4G29080 AT5G53590 AT1G76180 AT4G34000 AT3G05880 AT1G75750 AT5G15410 AT5G01600 AT1G10470 AT2G42540 AT1G04240 AT3G23240 AT3G01220 AT2G38750 AT3G12610 AT3G63350 AT5G25220 AT2G39010 AT2G04450 AT2G42870 AT3G19380 AT3G05640 AT1G13340 AT5G01550 AT1G76100 AT1G15010 AT3G27920
WUS up regulated	154	GO:0010033	1079	16	6.17e-05	0.00228326	response to organic substance	BP	AT4G29080 AT5G53590 AT1G75750 AT1G76180 AT1G04240 AT4G34000 AT1G10470 AT3G23240 AT3G01220 AT2G38750 AT3G05880 AT5G25220 AT5G52310 AT3G19380 AT5G01550 AT3G27920
WUS up regulated	154	GO:0009269	18	3	8.3e-05	0.00307283	response to desiccation	BP	AT5G52310 AT1G01470 AT1G76180
WUS up regulated	154	GO:0009266	377	9	8.86e-05	0.00327672	response to temperature stimulus	BP	AT2G42530 AT4G30650 AT1G76180 AT5G01600 AT3G63350 AT2G42540 AT5G52310 AT2G38750 AT3G05880
WUS up regulated	154	GO:0045168	4	2	0.000135594	0.00501699	cell-cell signaling involved in cell fate specification	BP	AT2G27250 AT3G27920
WUS up regulated	154	GO:0050789	3329	31	0.000198178	0.0073326	regulation of biological process	BP	AT1G03020 AT5G07160 AT5G18270 AT1G72950 AT5G50010 AT3G25730 AT1G52880 AT1G14750 AT3G63350 AT3G01220 AT4G29080 AT4G03270 AT5G01200 AT5G56040 AT5G52910 AT1G49620 AT3G23240 AT5G56270 AT2G27250 AT4G34000 AT1G51140 AT2G19810 AT4G29190 AT1G10470 AT3G12610 AT3G15170 AT5G15410 AT2G42540 AT3G27920 AT5G01550 AT1G66400
WUS up regulated	154	GO:0009628	1201	16	0.000211152	0.00781261	response to abiotic stimulus	BP	AT5G52310 AT1G01470 AT2G42530 AT4G30650 AT1G76180 AT3G05880 AT1G10470 AT2G42540 AT5G01600 AT2G38750 AT3G12610 AT3G63350 AT4G34000 AT2G42870 AT3G05640 AT5G25220
WUS up regulated	154	GO:0050794	3049	29	0.000233557	0.00864163	regulation of cellular process	BP	AT1G03020 AT5G07160 AT5G18270 AT1G72950 AT5G50010 AT3G25730 AT1G52880 AT1G14750 AT3G63350 AT3G01220 AT4G29080 AT4G03270 AT5G01200 AT5G56040 AT1G49620 AT3G23240 AT5G56270 AT2G27250 AT4G34000 AT1G51140 AT2G19810 AT4G29190 AT1G10470 AT3G12610 AT3G15170 AT5G15410 AT2G42540 AT5G01550 AT3G27920
WUS up regulated	154	GO:0009414	182	6	0.000251367	0.00930057	response to water deprivation	BP	AT5G52310 AT1G01470 AT1G76180 AT4G34000 AT2G38750 AT3G05640
WUS up regulated	154	GO:0001708	27	3	0.000288453	0.0106728	cell fate specification	BP	AT2G27250 AT5G07280 AT3G27920
WUS up regulated	154	GO:0009415	191	6	0.000325527	0.0120445	response to water	BP	AT5G52310 AT1G01470 AT1G76180 AT4G34000 AT2G38750 AT3G05640
WUS up regulated	154	GO:0065007	3794	33	0.000416319	0.0154038	biological regulation	BP	AT1G03020 AT5G07160 AT5G18270 AT1G72950 AT5G50010 AT3G25730 AT1G52880 AT1G14750 AT3G63350 AT3G01220 AT4G29080 AT4G03270 AT5G01600 AT5G01200 AT5G56040 AT5G52910 AT1G49620 AT3G23240 AT5G56270 AT2G27250 AT4G34000 AT1G51140 AT2G19810 AT4G29190 AT1G75750 AT1G10470 AT3G12610 AT3G15170 AT5G15410 AT2G42540 AT3G27920 AT5G01550 AT1G66400
WUS up regulated	154	GO:0009737	283	7	0.000442387	0.0163683	response to abscisic acid stimulus	BP	AT1G75750 AT1G76180 AT4G34000 AT2G38750 AT3G05880 AT5G52310 AT5G01550
WUS up regulated	154	GO:0045165	34	3	0.000575844	0.0213062	cell fate commitment	BP	AT2G27250 AT5G07280 AT3G27920
WUS up regulated	154	GO:0042538	43	3	0.00115083	0.0425808	hyperosmotic salinity response	BP	AT4G30650 AT3G05880 AT5G52310
WUS up regulated	154	GO:0032502	1850	19	0.00133789	0.0495021	developmental process	BP	AT1G52880 AT1G01470 AT1G72100 AT5G18270 AT5G64530 AT3G15170 AT2G27250 AT3G49780 AT5G65870 AT5G07280 AT3G27920 AT1G10470 AT4G37300 AT2G42870 AT5G63800 AT4G18750 AT5G01600 AT5G01550 AT1G66400
WUS up regulated	154	GO:0032501	1718	18	0.00144587	0.0534972	multicellular organismal process	BP	AT1G52880 AT1G01470 AT1G72100 AT5G18270 AT5G64530 AT3G15170 AT3G49780 AT5G65870 AT5G67110 AT5G07280 AT3G27920 AT1G10470 AT4G37300 AT2G27250 AT4G18750 AT5G01600 AT5G01550 AT1G66400
WUS up regulated	154	GO:0006972	50	3	0.00178369	0.0659965	hyperosmotic response	BP	AT4G30650 AT3G05880 AT5G52310
WUS up regulated	154	GO:0009887	186	5	0.00205485	0.0760293	organ morphogenesis	BP	AT3G49780 AT5G65870 AT5G07280 AT3G27920 AT3G15170
WUS up regulated	154	GO:0051179	1791	18	0.00228083	0.0843908	localization	BP	AT2G38830 AT1G79520 AT3G13620 AT1G76430 AT4G27840 AT1G68710 AT1G18280 AT2G39010 AT3G56200 AT3G01570 AT5G01600 AT1G30840 AT4G10770 AT5G64410 AT1G77380 AT1G75100 AT3G27920 AT2G47160
WUS up regulated	154	GO:0007275	1667	17	0.00260707	0.0964616	multicellular organismal development	BP	AT1G52880 AT1G01470 AT1G72100 AT5G18270 AT5G64530 AT3G15170 AT3G49780 AT5G65870 AT5G07280 AT3G27920 AT1G10470 AT4G37300 AT2G27250 AT4G18750 AT5G01600 AT5G01550 AT1G66400
WUS up regulated	154	GO:0048856	1382	15	0.00261247	0.0966613	anatomical structure development	BP	AT1G01470 AT1G72100 AT3G15170 AT3G49780 AT5G65870 AT5G07280 AT3G27920 AT1G10470 AT4G37300 AT2G27250 AT5G64530 AT5G63800 AT4G18750 AT5G01600 AT1G66400
WUS up regulated	154	GO:0008150	14490	45	0.99999	1	biological_process	BP	AT1G50590 AT1G67750 AT1G12010 AT1G04990 AT1G33800 AT1G03470 AT1G21550 AT1G06930 AT1G14240 AT2G44010 AT2G21780 AT2G20500 AT2G27080 AT2G32970 AT3G23880 AT3G56080 AT3G62780 AT3G09280 AT3G21520 AT3G57950 AT3G55420 AT3G48490 AT4G00700 AT4G17240 AT5G52280 AT5G52780 AT5G65480 AT5G60350 AT5G44350 AT5G61090 AT5G22740 AT5G43150 AT5G64870 AT5G41460 AT5G58570 AT5G08240 AT5G37420 AT5G13200 AT1G80450 AT1G76210…
WUS up regulated	154	GO:0005623	15460	95	0.000507394	0.0106553	cell	CC	AT1G33800 AT1G67750 AT1G68710 AT1G72100 AT1G80450 AT2G13290 AT2G20500 AT1G07690 AT1G08080 AT2G38830 AT2G43535 AT3G09280 AT3G25730 AT3G47295 AT3G57950 AT1G14750 AT1G15190 AT4G17240 AT4G18750 AT4G27840 AT4G30650 AT5G15410 AT5G43150 AT5G48110 AT5G56040 AT5G61090 AT5G65480 AT3G55090 AT4G22753 AT4G34000 AT1G60190 AT5G07160 AT3G13620 AT5G50010 AT5G56270 AT3G01570 AT1G04240 AT1G51140 AT1G49620 AT1G76430…
WUS up regulated	154	GO:0044464	15460	95	0.000507394	0.0106553	cell part	CC	AT1G33800 AT1G67750 AT1G68710 AT1G72100 AT1G80450 AT2G13290 AT2G20500 AT1G07690 AT1G08080 AT2G38830 AT2G43535 AT3G09280 AT3G25730 AT3G47295 AT3G57950 AT1G14750 AT1G15190 AT4G17240 AT4G18750 AT4G27840 AT4G30650 AT5G15410 AT5G43150 AT5G48110 AT5G56040 AT5G61090 AT5G65480 AT3G55090 AT4G22753 AT4G34000 AT1G60190 AT5G07160 AT3G13620 AT5G50010 AT5G56270 AT3G01570 AT1G04240 AT1G51140 AT1G49620 AT1G76430…
WUS up regulated	154	GO:0031012	16	2	0.00270326	0.0567684	extracellular matrix	CC	AT3G49780 AT5G65870
WUS up regulated	154	GO:0005575	13342	43	0.999946	1	cellular_component	CC	AT1G03020 AT1G50590 AT1G12010 AT1G04990 AT1G52880 AT1G03470 AT1G01470 AT1G21550 AT1G72760 AT1G06930 AT1G14240 AT2G21780 AT2G27080 AT2G32970 AT3G05640 AT3G56080 AT3G62780 AT3G15170 AT3G21520 AT3G14360 AT3G48080 AT3G55420 AT3G48490 AT3G48450 AT4G37300 AT4G29190 AT4G00700 AT5G52310 AT5G60350 AT5G22740 AT5G53590 AT5G18270 AT5G64530 AT5G08240 AT5G37420 AT5G13200 AT1G01830 AT1G76210 AT1G66400 AT1G13310…
WUS down regulated	303	GO:0003824	8183	132	1.14e-11	7.52e-10	catalytic activity	MF	AT1G02850 AT1G11610 AT2G30550 AT3G26210 AT2G24230 AT1G26380 AT1G17230 AT1G14370 AT4G31140 AT5G36160 AT2G26440 AT2G45570 AT1G26420 AT3G61820 AT1G61370 AT1G26190 AT4G08770 AT2G44480 AT5G52400 AT4G27300 AT5G10520 AT2G29150 AT5G38900 AT1G69523 AT2G47880 AT3G25560 AT1G51805 AT5G56220 AT5G67080 AT1G23550 AT5G59540 AT1G13110 AT1G61490 AT5G44620 AT1G20160 AT1G17960 AT3G26200 AT4G25900 AT1G06830 AT1G43910…
WUS down regulated	303	GO:0005215	1243	36	4.3e-09	2.84e-07	transporter activity	MF	AT4G23030 AT1G33110 AT5G13750 AT2G04070 AT3G21690 AT5G52450 AT1G12110 AT1G76520 AT1G71880 AT1G71890 AT1G68570 AT1G31770 AT1G25530 AT1G01340 AT1G52190 AT2G26690 AT2G26650 AT2G34960 AT2G36830 AT3G63380 AT3G19930 AT3G16180 AT3G16240 AT3G62150 AT3G04110 AT4G10380 AT4G21120 AT4G35180 AT4G24120 AT5G61520 AT5G13400 AT1G01630 AT1G23090 AT3G59140 AT5G48485 AT1G80050
WUS down regulated	303	GO:0016740	2734	57	1.86e-08	1.23e-06	transferase activity	MF	AT2G24230 AT1G17230 AT1G14370 AT1G61370 AT1G26190 AT4G27300 AT5G10520 AT5G36160 AT1G69523 AT3G25560 AT1G51805 AT5G67080 AT1G23550 AT1G61490 AT1G60890 AT1G11330 AT5G65730 AT5G61560 AT2G36870 AT1G21100 AT4G28350 AT4G34220 AT5G58610 AT4G10390 AT2G23260 AT1G22400 AT1G55850 AT1G80050 AT1G79680 AT1G34210 AT2G32680 AT2G41880 AT2G36970 AT3G05360 AT4G32300 AT4G15550 AT4G02280 AT4G21400 AT4G21410 AT5G20050…
WUS down regulated	303	GO:0022857	947	28	1.68e-07	1.11e-05	transmembrane transporter activity	MF	AT4G23030 AT5G13750 AT3G21690 AT2G04070 AT1G33110 AT5G52450 AT1G76520 AT1G71880 AT1G71890 AT1G31770 AT1G25530 AT1G01340 AT2G26650 AT2G34960 AT2G36830 AT3G63380 AT3G19930 AT3G16240 AT3G62150 AT3G04110 AT4G10380 AT4G21120 AT4G35180 AT5G61520 AT1G23090 AT3G59140 AT1G80050 AT1G12110
WUS down regulated	303	GO:0022804	564	20	6.82e-07	4.5e-05	active transmembrane transporter activity	MF	AT4G23030 AT5G13750 AT3G21690 AT2G04070 AT1G33110 AT5G52450 AT1G76520 AT1G71880 AT1G71890 AT1G31770 AT1G25530 AT2G34960 AT3G63380 AT3G19930 AT3G62150 AT4G21120 AT4G35180 AT5G61520 AT3G59140 AT3G16240
WUS down regulated	303	GO:0016301	1341	33	8.36e-07	5.52e-05	kinase activity	MF	AT2G24230 AT1G17230 AT1G14370 AT1G61370 AT4G27300 AT5G10520 AT3G25560 AT1G51805 AT5G67080 AT1G61490 AT1G60890 AT1G11330 AT5G61560 AT4G28350 AT4G34220 AT4G10390 AT1G26190 AT1G79680 AT1G34210 AT2G32680 AT2G41880 AT3G05360 AT4G32300 AT4G21400 AT4G21410 AT5G20050 AT5G65600 AT5G05160 AT5G59680 AT5G38260 AT5G39030 AT1G69730 AT3G57550
WUS down regulated	303	GO:0003700	1678	38	8.86e-07	5.85e-05	transcription factor activity	MF	AT1G75390 AT1G74080 AT3G23220 AT4G36710 AT4G24660 AT4G24240 AT5G13080 AT1G69780 AT1G46264 AT4G00180 AT2G31230 AT1G26960 AT1G32240 AT1G51070 AT1G65910 AT1G70000 AT1G74650 AT1G76580 AT2G02070 AT2G27220 AT2G28810 AT2G33880 AT2G38090 AT2G43140 AT3G04730 AT3G14230 AT3G54390 AT4G08150 AT4G17460 AT4G24060 AT5G03150 AT5G13180 AT5G16560 AT5G24800 AT5G43170 AT5G65640 AT5G67450 AT3G06590
WUS down regulated	303	GO:0030528	1890	40	2.38e-06	0.000157214	transcription regulator activity	MF	AT1G75390 AT1G74080 AT3G23220 AT4G36710 AT4G24660 AT4G24240 AT5G13080 AT1G69780 AT1G46264 AT4G00180 AT2G31230 AT1G26960 AT1G32240 AT1G51070 AT1G65910 AT1G70000 AT1G74650 AT1G76580 AT2G02070 AT2G27220 AT2G28810 AT2G33880 AT2G38090 AT2G43140 AT3G04730 AT3G14230 AT3G54390 AT4G08150 AT4G17460 AT4G24060 AT5G03150 AT5G13180 AT5G16560 AT5G24800 AT5G43170 AT5G65640 AT5G67450 AT3G06590 AT2G06200 AT3G12890
WUS down regulated	303	GO:0016772	1537	34	5.81e-06	0.000383658	transferase activity, transferring phosphorus-containing groups	MF	AT2G24230 AT1G17230 AT1G14370 AT1G61370 AT1G26190 AT4G27300 AT5G10520 AT3G25560 AT1G51805 AT5G67080 AT1G61490 AT1G60890 AT1G11330 AT5G61560 AT4G28350 AT4G34220 AT4G10390 AT1G79680 AT1G34210 AT2G32680 AT2G41880 AT3G05360 AT4G32300 AT4G21400 AT4G21410 AT5G20050 AT5G65600 AT5G05160 AT5G59680 AT5G38260 AT5G39030 AT1G69730 AT3G57550 AT1G27680
WUS down regulated	303	GO:0005488	10174	134	6.25e-06	0.000412446	binding	MF	AT5G58610 AT1G26380 AT1G17960 AT1G30900 AT1G79110 AT2G45570 AT3G25560 AT1G26190 AT1G43910 AT1G60890 AT5G57220 AT4G18430 AT1G12200 AT1G10650 AT1G53070 AT1G01490 AT1G26420 AT3G26210 AT5G52320 AT4G40080 AT3G28600 AT5G67440 AT1G51805 AT5G10520 AT1G61490 AT1G69440 AT1G11330 AT1G61370 AT1G17230 AT5G44620 AT3G04210 AT1G13110 AT2G29150 AT1G14640 AT4G27300 AT2G44480 AT4G34220 AT1G02850 AT4G28350 AT4G10390…
WUS down regulated	303	GO:0030246	172	10	7.06e-06	0.000465859	carbohydrate binding	MF	AT1G53070 AT1G61490 AT1G61370 AT1G53080 AT4G25900 AT1G11330 AT4G27300 AT4G28350 AT4G32300 AT5G08000
WUS down regulated	303	GO:0019825	231	11	1.64e-05	0.00108008	oxygen binding	MF	AT1G11610 AT1G13110 AT2G45570 AT2G30770 AT3G26830 AT3G26200 AT3G26210 AT5G44620 AT5G52400 AT5G52320 AT5G57220
WUS down regulated	303	GO:0016829	331	13	2.2e-05	0.00145169	lyase activity	MF	AT5G36160 AT1G26190 AT5G44630 AT1G08630 AT3G61440 AT4G26970 AT4G24670 AT5G22300 AT5G05730 AT3G26830 AT2G30770 AT3G54640 AT5G04230
WUS down regulated	303	GO:0009055	493	16	2.67e-05	0.00176516	electron carrier activity	MF	AT3G26210 AT1G11610 AT3G26200 AT2G30540 AT5G44620 AT2G47880 AT1G13110 AT5G57220 AT1G06830 AT2G45570 AT5G52320 AT3G62960 AT5G52400 AT4G08770 AT1G26380 AT1G26420
WUS down regulated	303	GO:0016491	1447	31	2.85e-05	0.00188144	oxidoreductase activity	MF	AT1G11610 AT3G26210 AT1G26380 AT2G45570 AT4G08770 AT5G52400 AT2G29150 AT5G38900 AT2G47880 AT1G26420 AT5G59540 AT1G13110 AT5G44620 AT3G26200 AT1G06830 AT5G52320 AT2G30540 AT3G62960 AT1G12200 AT3G49620 AT5G57220 AT1G23020 AT3G29250 AT4G33790 AT4G29740 AT1G62380 AT3G26830 AT5G20960 AT1G07420 AT1G02400 AT5G20400
WUS down regulated	303	GO:0022891	726	20	2.86e-05	0.00188477	substrate-specific transmembrane transporter activity	MF	AT5G13750 AT1G76520 AT1G71880 AT1G71890 AT1G25530 AT1G01340 AT2G26650 AT2G34960 AT3G63380 AT3G19930 AT3G04110 AT4G21120 AT4G35180 AT5G61520 AT1G23090 AT2G36830 AT3G16240 AT4G10380 AT1G80050 AT1G12110
WUS down regulated	303	GO:0005529	92	7	3.09e-05	0.00203882	sugar binding	MF	AT1G53070 AT1G61490 AT1G61370 AT1G53080 AT1G11330 AT4G27300 AT4G28350
WUS down regulated	303	GO:0004497	298	12	3.57e-05	0.00235579	monooxygenase activity	MF	AT1G11610 AT3G26210 AT2G45570 AT5G52400 AT1G13110 AT5G44620 AT3G26200 AT5G52320 AT1G12200 AT5G57220 AT3G26830 AT1G07420
WUS down regulated	303	GO:0015238	67	6	4.59e-05	0.00302795	drug transporter activity	MF	AT4G23030 AT1G33110 AT5G13750 AT2G04070 AT5G52450 AT3G21690
WUS down regulated	303	GO:0022892	880	22	4.89e-05	0.00322723	substrate-specific transporter activity	MF	AT5G13750 AT1G76520 AT1G71880 AT1G71890 AT1G25530 AT1G01340 AT2G26650 AT2G34960 AT2G36830 AT3G63380 AT3G19930 AT3G16240 AT3G04110 AT4G10380 AT4G21120 AT4G35180 AT4G24120 AT5G61520 AT1G23090 AT5G48485 AT1G80050 AT1G12110
WUS down regulated	303	GO:0015075	540	16	7.85e-05	0.00517907	ion transmembrane transporter activity	MF	AT5G13750 AT1G76520 AT1G71880 AT1G71890 AT1G01340 AT2G26650 AT2G34960 AT3G63380 AT3G19930 AT3G04110 AT4G21120 AT5G61520 AT1G23090 AT4G10380 AT1G80050 AT1G12110
WUS down regulated	303	GO:0015291	281	11	9.68e-05	0.00638591	secondary active transmembrane transporter activity	MF	AT4G23030 AT5G13750 AT3G21690 AT2G04070 AT1G33110 AT5G52450 AT1G76520 AT1G71880 AT1G71890 AT3G19930 AT5G61520
WUS down regulated	303	GO:0015035	48	5	9.71e-05	0.00640911	protein disulfide oxidoreductase activity	MF	AT5G38900 AT2G47880 AT1G06830 AT2G30540 AT3G62960
WUS down regulated	303	GO:0008506	10	3	0.000100558	0.00663681	sucrose:hydrogen symporter activity	MF	AT1G71880 AT1G71890 AT3G19930
WUS down regulated	303	GO:0008515	10	3	0.000100558	0.00663681	sucrose transmembrane transporter activity	MF	AT1G71880 AT1G71890 AT3G19930
WUS down regulated	303	GO:0015154	11	3	0.000137283	0.00906067	disaccharide transmembrane transporter activity	MF	AT1G71880 AT1G71890 AT3G19930
WUS down regulated	303	GO:0015036	59	5	0.000260491	0.0171924	disulfide oxidoreductase activity	MF	AT5G38900 AT2G47880 AT1G06830 AT2G30540 AT3G62960
WUS down regulated	303	GO:0004385	3	2	0.000274905	0.0181437	guanylate kinase activity	MF	AT2G41880 AT3G57550
WUS down regulated	303	GO:0005313	3	2	0.000274905	0.0181437	L-glutamate transmembrane transporter activity	MF	AT2G34960 AT4G21120
WUS down regulated	303	GO:0016757	487	14	0.000296502	0.0195691	transferase activity, transferring glycosyl groups	MF	AT1G23550 AT5G65730 AT2G36870 AT2G23260 AT1G22400 AT1G55850 AT1G80050 AT2G36970 AT4G15550 AT4G02280 AT5G49690 AT5G57500 AT1G22360 AT5G33290
WUS down regulated	303	GO:0003677	2300	39	0.000397982	0.0262668	DNA binding	MF	AT1G75390 AT1G74650 AT1G51070 AT1G32240 AT1G74080 AT2G27220 AT2G43140 AT2G38090 AT2G28810 AT3G23220 AT4G36710 AT4G24660 AT4G17460 AT4G24060 AT4G24240 AT5G24800 AT5G65640 AT5G58610 AT5G13080 AT1G26960 AT1G69780 AT1G46264 AT4G00180 AT2G31230 AT5G43170 AT5G67450 AT1G65910 AT1G70000 AT1G76580 AT2G02070 AT2G33880 AT3G04730 AT3G14230 AT3G54390 AT4G08150 AT5G03150 AT5G13180 AT5G16560 AT3G06590
WUS down regulated	303	GO:0020037	290	10	0.000543959	0.0359013	heme binding	MF	AT5G52320 AT2G45570 AT1G13110 AT5G57220 AT3G26210 AT5G44620 AT3G26200 AT5G52400 AT4G08770 AT1G11610
WUS down regulated	303	GO:0015181	4	2	0.00054631	0.0360565	arginine transmembrane transporter activity	MF	AT2G34960 AT4G21120
WUS down regulated	303	GO:0015189	4	2	0.00054631	0.0360565	L-lysine transmembrane transporter activity	MF	AT2G34960 AT4G21120
WUS down regulated	303	GO:0005275	72	5	0.000657727	0.04341	amine transmembrane transporter activity	MF	AT1G25530 AT2G34960 AT4G21120 AT4G35180 AT3G16240
WUS down regulated	303	GO:0005506	357	11	0.000741796	0.0489585	iron ion binding	MF	AT2G45570 AT5G57220 AT3G26210 AT5G52320 AT5G44620 AT1G13110 AT3G26200 AT3G49620 AT1G11610 AT5G52400 AT4G08770
WUS down regulated	303	GO:0004674	675	16	0.000920869	0.0607774	protein serine/threonine kinase activity	MF	AT2G24230 AT1G61370 AT4G27300 AT5G10520 AT1G17230 AT1G61490 AT3G25560 AT1G14370 AT5G61560 AT4G28350 AT1G11330 AT5G67080 AT1G51805 AT4G10390 AT4G34220 AT5G05160
WUS down regulated	303	GO:0022838	122	6	0.00119696	0.0789992	substrate specific channel activity	MF	AT1G01340 AT2G26650 AT2G36830 AT3G16240 AT3G04110 AT4G10380
WUS down regulated	303	GO:0046906	323	10	0.00123359	0.0814168	tetrapyrrole binding	MF	AT5G52320 AT2G45570 AT1G13110 AT5G57220 AT3G26210 AT5G44620 AT3G26200 AT5G52400 AT4G08770 AT1G11610
WUS down regulated	303	GO:0015267	123	6	0.00124837	0.0823921	channel activity	MF	AT1G01340 AT2G26650 AT2G36830 AT3G16240 AT3G04110 AT4G10380
WUS down regulated	303	GO:0022803	123	6	0.00124837	0.0823921	passive transmembrane transporter activity	MF	AT1G01340 AT2G26650 AT2G36830 AT3G16240 AT3G04110 AT4G10380
WUS down regulated	303	GO:0015172	6	2	0.00134847	0.0889989	acidic amino acid transmembrane transporter activity	MF	AT2G34960 AT4G21120
WUS down regulated	303	GO:0015204	6	2	0.00134847	0.0889989	urea transmembrane transporter activity	MF	AT2G36830 AT3G16240
WUS down regulated	303	GO:0042887	6	2	0.00134847	0.0889989	amide transporter activity	MF	AT2G36830 AT3G16240
WUS down regulated	303	GO:0003674	13123	45	1	1	molecular_function	MF	AT1G22610 AT1G65900 AT1G70990 AT1G13740 AT1G61930 AT2G40110 AT2G14560 AT2G38310 AT2G40330 AT3G02140 AT3G22540 AT3G63210 AT3G49210 AT3G13910 AT3G21080 AT3G16330 AT3G22060 AT3G11690 AT3G56500 AT4G25830 AT4G25780 AT4G20000 AT4G38560 AT4G25350 AT4G19370 AT5G06610 AT5G10310 AT5G53880 AT5G40980 AT5G42030 AT5G53030 AT5G22580 AT5G12880 AT5G14730 AT1G44760 AT1G10690 AT1G10990 AT1G66940 AT1G69760 AT1G79420…
WUS down regulated	303	GO:0050896	3552	77	8.7e-13	6.52e-11	response to stimulus	BP	AT5G13750 AT4G23030 AT2G04070 AT3G19850 AT3G04210 AT1G33110 AT3G21690 AT1G44760 AT4G08770 AT5G05730 AT2G32680 AT2G39200 AT3G05360 AT4G21870 AT5G67440 AT1G71400 AT2G28085 AT2G36830 AT1G76930 AT1G62380 AT3G23220 AT5G43170 AT5G67450 AT3G61440 AT5G22300 AT3G49620 AT1G69780 AT3G04730 AT1G27140 AT1G69920 AT1G12110 AT3G63210 AT2G26650 AT3G12890 AT2G26690 AT3G22060 AT3G26830 AT4G21410 AT2G24150 AT4G24120…
WUS down regulated	303	GO:0042221	1882	48	2.47e-10	1.86e-08	response to chemical stimulus	BP	AT5G13750 AT4G23030 AT2G04070 AT1G33110 AT3G21690 AT4G08770 AT2G28085 AT2G36830 AT1G76930 AT1G62380 AT3G23220 AT3G61440 AT5G22300 AT1G69780 AT3G04730 AT1G27140 AT1G69920 AT1G12110 AT3G63210 AT3G12890 AT5G05730 AT2G26690 AT3G22060 AT3G26830 AT4G21410 AT2G24150 AT4G24120 AT1G70000 AT1G74650 AT1G62480 AT4G26970 AT4G10380 AT1G69440 AT2G26560 AT3G02140 AT1G02860 AT1G26960 AT2G31230 AT2G35930 AT3G52450…
WUS down regulated	303	GO:0065007	3794	70	1.51e-08	1.13e-06	biological regulation	BP	AT2G19650 AT5G65640 AT1G06830 AT2G27220 AT1G20160 AT4G17460 AT3G14230 AT1G65910 AT5G24800 AT3G06590 AT3G04210 AT2G47880 AT1G46264 AT3G62960 AT4G18430 AT1G75390 AT5G13180 AT2G30540 AT1G76520 AT1G74650 AT2G24230 AT3G23220 AT3G24770 AT4G34220 AT4G29740 AT5G05160 AT5G58610 AT5G13080 AT1G26960 AT1G69780 AT2G36830 AT5G48820 AT2G31230 AT4G24240 AT1G32240 AT1G51070 AT1G70000 AT1G74080 AT1G76580 AT2G02070…
WUS down regulated	303	GO:0009987	10330	141	3.49e-08	2.62e-06	cellular process	BP	AT2G19650 AT5G38260 AT4G23030 AT1G07420 AT5G65640 AT1G61490 AT5G59680 AT1G51805 AT2G36870 AT1G06830 AT2G27220 AT1G55850 AT1G61370 AT5G64000 AT1G14640 AT4G17460 AT2G04070 AT4G27300 AT3G14230 AT2G26440 AT1G65910 AT1G69730 AT5G61560 AT5G05160 AT4G34220 AT5G24800 AT3G06590 AT5G67080 AT1G60890 AT5G39030 AT3G04210 AT2G47880 AT2G24230 AT1G17960 AT2G18230 AT3G25560 AT5G20050 AT5G36160 AT5G61520 AT5G65600…
WUS down regulated	303	GO:0050794	3049	59	5.58e-08	4.18e-06	regulation of cellular process	BP	AT2G19650 AT5G65640 AT1G06830 AT2G27220 AT4G17460 AT3G14230 AT1G65910 AT5G24800 AT3G06590 AT3G04210 AT2G47880 AT1G46264 AT3G62960 AT4G18430 AT1G75390 AT5G13180 AT2G30540 AT1G74650 AT2G24230 AT3G23220 AT3G24770 AT4G34220 AT5G05160 AT5G58610 AT5G13080 AT1G26960 AT1G69780 AT2G36830 AT5G48820 AT2G31230 AT4G24240 AT1G32240 AT1G51070 AT1G70000 AT1G74080 AT1G76580 AT2G02070 AT2G28810 AT2G38090 AT2G43140…
WUS down regulated	303	GO:0006950	2037	45	7.44e-08	5.58e-06	response to stress	BP	AT3G04210 AT1G44760 AT4G08770 AT2G32680 AT2G39200 AT3G05360 AT4G21870 AT1G71400 AT1G76930 AT5G43170 AT5G67450 AT3G61440 AT5G22300 AT3G49620 AT1G12110 AT5G05730 AT2G26650 AT2G26690 AT2G26560 AT3G13790 AT1G70000 AT3G02140 AT5G13080 AT2G30770 AT4G10390 AT5G10300 AT4G33000 AT1G62380 AT1G62480 AT5G10520 AT1G05800 AT2G14560 AT1G01120 AT1G13740 AT5G65730 AT2G24150 AT5G19875 AT2G35930 AT3G52450 AT1G02860…
WUS down regulated	303	GO:0010033	1079	30	1.32e-07	9.87e-06	response to organic substance	BP	AT2G28085 AT2G36830 AT1G76930 AT1G62380 AT3G23220 AT1G69780 AT3G04730 AT3G63210 AT3G12890 AT5G05730 AT2G26690 AT3G22060 AT3G26830 AT4G21410 AT2G24150 AT1G70000 AT1G74650 AT1G69440 AT3G02140 AT1G26960 AT2G31230 AT2G35930 AT3G52450 AT5G43170 AT5G58610 AT5G67450 AT2G14560 AT4G24670 AT1G13740 AT1G02860
WUS down regulated	303	GO:0050789	3329	61	2.17e-07	1.63e-05	regulation of biological process	BP	AT2G19650 AT5G65640 AT1G06830 AT2G27220 AT4G17460 AT3G14230 AT1G65910 AT5G24800 AT3G06590 AT3G04210 AT2G47880 AT1G46264 AT3G62960 AT4G18430 AT1G75390 AT5G13180 AT2G30540 AT1G74650 AT2G24230 AT3G23220 AT3G24770 AT4G34220 AT5G05160 AT5G58610 AT5G13080 AT1G26960 AT1G69780 AT2G36830 AT5G48820 AT2G31230 AT4G24240 AT1G32240 AT1G51070 AT1G70000 AT1G74080 AT1G76580 AT2G02070 AT2G28810 AT2G38090 AT2G43140…
WUS down regulated	303	GO:0008152	9391	127	6.63e-07	4.97e-05	metabolic process	BP	AT5G38260 AT1G07420 AT5G65640 AT5G59680 AT1G51805 AT2G30550 AT2G44480 AT2G36870 AT5G49690 AT2G27220 AT1G55850 AT1G61370 AT1G69523 AT5G64000 AT4G02280 AT5G48430 AT1G14640 AT1G22360 AT4G17460 AT4G27300 AT3G29250 AT3G14230 AT1G65910 AT1G69730 AT5G61560 AT5G05160 AT4G34220 AT5G36160 AT1G61490 AT5G24800 AT3G06590 AT5G67080 AT1G60890 AT4G31140 AT5G39030 AT1G02850 AT2G29150 AT2G24230 AT1G17960 AT2G18230…
WUS down regulated	303	GO:0051179	1791	39	8.89e-07	6.67e-05	localization	BP	AT5G13750 AT4G23030 AT5G61520 AT3G63380 AT1G23090 AT1G52190 AT1G62500 AT2G04070 AT5G13400 AT3G16180 AT3G18280 AT1G68570 AT1G01340 AT1G31770 AT3G62150 AT1G33110 AT3G59140 AT3G21690 AT1G01490 AT4G18430 AT1G76520 AT1G30900 AT1G62790 AT1G25530 AT2G36830 AT3G16240 AT4G10380 AT4G35180 AT4G24120 AT5G48490 AT1G01630 AT5G48485 AT2G34960 AT4G21120 AT3G54640 AT5G57220 AT2G26650 AT3G19930 AT1G12110
WUS down regulated	303	GO:0042435	37	6	1.19e-06	8.91e-05	indole derivative biosynthetic process	BP	AT5G05730 AT3G26830 AT2G30770 AT4G24670 AT5G57220 AT3G54640
WUS down regulated	303	GO:0006810	1726	37	2.52e-06	0.000189042	transport	BP	AT5G13750 AT4G23030 AT5G61520 AT3G63380 AT1G23090 AT1G52190 AT1G62500 AT2G04070 AT5G13400 AT3G16180 AT3G18280 AT1G68570 AT1G01340 AT1G31770 AT3G62150 AT1G33110 AT3G59140 AT3G21690 AT1G01490 AT4G18430 AT1G76520 AT1G30900 AT1G62790 AT1G25530 AT2G36830 AT3G16240 AT4G10380 AT4G35180 AT4G24120 AT5G48490 AT1G01630 AT5G48485 AT2G34960 AT4G21120 AT2G26650 AT3G19930 AT1G12110
WUS down regulated	303	GO:0042430	42	6	2.58e-06	0.000193369	indole and derivative metabolic process	BP	AT5G05730 AT3G26830 AT2G30770 AT4G24670 AT5G57220 AT3G54640
WUS down regulated	303	GO:0042434	42	6	2.58e-06	0.000193369	indole derivative metabolic process	BP	AT5G05730 AT3G26830 AT2G30770 AT4G24670 AT5G57220 AT3G54640
WUS down regulated	303	GO:0051234	1731	37	2.69e-06	0.000202072	establishment of localization	BP	AT5G13750 AT4G23030 AT5G61520 AT3G63380 AT1G23090 AT1G52190 AT1G62500 AT2G04070 AT5G13400 AT3G16180 AT3G18280 AT1G68570 AT1G01340 AT1G31770 AT3G62150 AT1G33110 AT3G59140 AT3G21690 AT1G01490 AT4G18430 AT1G76520 AT1G30900 AT1G62790 AT1G25530 AT2G36830 AT3G16240 AT4G10380 AT4G35180 AT4G24120 AT5G48490 AT1G01630 AT5G48485 AT2G34960 AT4G21120 AT2G26650 AT3G19930 AT1G12110
WUS down regulated	303	GO:0031323	1791	37	5.85e-06	0.000438815	regulation of cellular metabolic process	BP	AT5G65640 AT2G27220 AT4G17460 AT3G14230 AT1G65910 AT5G24800 AT3G06590 AT1G46264 AT1G75390 AT5G13180 AT1G74650 AT3G23220 AT5G58610 AT5G13080 AT1G26960 AT1G69780 AT5G48820 AT2G31230 AT4G24240 AT1G32240 AT1G51070 AT1G70000 AT1G74080 AT1G76580 AT2G02070 AT2G28810 AT2G38090 AT2G43140 AT3G54390 AT4G00180 AT4G24060 AT4G36710 AT5G03150 AT3G02140 AT1G67810 AT1G30950 AT1G02860
WUS down regulated	303	GO:0019222	1953	39	7.04e-06	0.000528305	regulation of metabolic process	BP	AT5G65640 AT2G27220 AT4G17460 AT3G14230 AT1G65910 AT5G24800 AT3G06590 AT1G46264 AT1G75390 AT5G13180 AT1G74650 AT3G23220 AT5G58610 AT5G13080 AT1G26960 AT1G69780 AT5G48820 AT2G31230 AT4G24240 AT1G32240 AT1G51070 AT1G70000 AT1G74080 AT1G76580 AT2G02070 AT2G28810 AT2G38090 AT2G43140 AT3G54390 AT4G00180 AT4G24060 AT4G36710 AT5G03150 AT1G69440 AT3G02140 AT1G67810 AT1G30950 AT1G02860 AT4G25350
WUS down regulated	303	GO:0010556	1644	34	1.42e-05	0.00106418	regulation of macromolecule biosynthetic process	BP	AT5G65640 AT2G27220 AT4G17460 AT3G14230 AT1G65910 AT5G24800 AT3G06590 AT1G46264 AT1G75390 AT5G13180 AT1G74650 AT3G23220 AT5G58610 AT5G13080 AT1G26960 AT1G69780 AT2G31230 AT4G24240 AT1G32240 AT1G51070 AT1G70000 AT1G74080 AT1G76580 AT2G02070 AT2G28810 AT2G38090 AT2G43140 AT3G54390 AT4G00180 AT4G24060 AT4G36710 AT5G03150 AT3G02140 AT1G30950
WUS down regulated	303	GO:0006468	916	23	2.11e-05	0.00158588	protein amino acid phosphorylation	BP	AT5G38260 AT5G59680 AT1G51805 AT1G61370 AT4G27300 AT1G69730 AT5G61560 AT5G05160 AT4G34220 AT1G61490 AT5G67080 AT5G39030 AT2G24230 AT3G25560 AT5G20050 AT5G65600 AT1G17230 AT4G28350 AT1G11330 AT1G14370 AT4G21400 AT1G79680 AT4G32300
WUS down regulated	303	GO:0045449	1604	33	2.13e-05	0.00159651	regulation of transcription	BP	AT5G65640 AT2G27220 AT4G17460 AT3G14230 AT1G65910 AT5G24800 AT3G06590 AT1G46264 AT1G75390 AT5G13180 AT1G74650 AT3G23220 AT5G58610 AT5G13080 AT1G26960 AT1G69780 AT2G31230 AT4G24240 AT1G32240 AT1G51070 AT1G70000 AT1G74080 AT1G76580 AT2G02070 AT2G28810 AT2G38090 AT2G43140 AT3G54390 AT4G00180 AT4G24060 AT4G36710 AT5G03150 AT1G30950
WUS down regulated	303	GO:0009889	1678	34	2.16e-05	0.00161852	regulation of biosynthetic process	BP	AT5G65640 AT2G27220 AT4G17460 AT3G14230 AT1G65910 AT5G24800 AT3G06590 AT1G46264 AT1G75390 AT5G13180 AT1G74650 AT3G23220 AT5G58610 AT5G13080 AT1G26960 AT1G69780 AT2G31230 AT4G24240 AT1G32240 AT1G51070 AT1G70000 AT1G74080 AT1G76580 AT2G02070 AT2G28810 AT2G38090 AT2G43140 AT3G54390 AT4G00180 AT4G24060 AT4G36710 AT5G03150 AT3G02140 AT1G30950
WUS down regulated	303	GO:0031326	1678	34	2.16e-05	0.00161852	regulation of cellular biosynthetic process	BP	AT5G65640 AT2G27220 AT4G17460 AT3G14230 AT1G65910 AT5G24800 AT3G06590 AT1G46264 AT1G75390 AT5G13180 AT1G74650 AT3G23220 AT5G58610 AT5G13080 AT1G26960 AT1G69780 AT2G31230 AT4G24240 AT1G32240 AT1G51070 AT1G70000 AT1G74080 AT1G76580 AT2G02070 AT2G28810 AT2G38090 AT2G43140 AT3G54390 AT4G00180 AT4G24060 AT4G36710 AT5G03150 AT3G02140 AT1G30950
WUS down regulated	303	GO:0009743	201	10	2.24e-05	0.00167818	response to carbohydrate stimulus	BP	AT1G69780 AT3G12890 AT2G24150 AT1G74650 AT2G31230 AT2G35930 AT3G52450 AT5G43170 AT5G58610 AT5G67450
WUS down regulated	303	GO:0060255	1836	36	2.43e-05	0.00182303	regulation of macromolecule metabolic process	BP	AT5G65640 AT2G27220 AT4G17460 AT3G14230 AT1G65910 AT5G24800 AT3G06590 AT1G46264 AT1G75390 AT5G13180 AT1G74650 AT3G23220 AT5G58610 AT5G13080 AT1G26960 AT1G69780 AT2G31230 AT4G24240 AT1G32240 AT1G51070 AT1G70000 AT1G74080 AT1G76580 AT2G02070 AT2G28810 AT2G38090 AT2G43140 AT3G54390 AT4G00180 AT4G24060 AT4G36710 AT5G03150 AT1G69440 AT3G02140 AT1G30950 AT4G25350
WUS down regulated	303	GO:0010468	1778	35	2.94e-05	0.00220513	regulation of gene expression	BP	AT5G65640 AT2G27220 AT4G17460 AT3G14230 AT1G65910 AT5G24800 AT3G06590 AT1G46264 AT1G75390 AT5G13180 AT1G74650 AT3G23220 AT5G58610 AT5G13080 AT1G26960 AT1G69780 AT2G31230 AT4G24240 AT1G32240 AT1G51070 AT1G70000 AT1G74080 AT1G76580 AT2G02070 AT2G28810 AT2G38090 AT2G43140 AT3G54390 AT4G00180 AT4G24060 AT4G36710 AT5G03150 AT1G69440 AT1G30950 AT4G25350
WUS down regulated	303	GO:0044237	7611	102	3.14e-05	0.00235432	cellular metabolic process	BP	AT5G38260 AT1G07420 AT5G65640 AT5G59680 AT1G51805 AT2G36870 AT2G27220 AT1G55850 AT1G61370 AT5G64000 AT1G14640 AT4G17460 AT4G27300 AT3G14230 AT1G65910 AT1G69730 AT5G61560 AT5G05160 AT4G34220 AT1G61490 AT5G24800 AT3G06590 AT5G67080 AT1G60890 AT5G39030 AT2G24230 AT1G17960 AT2G18230 AT3G25560 AT5G20050 AT5G36160 AT5G65600 AT1G46264 AT5G57500 AT1G17230 AT4G28350 AT1G75390 AT5G13180 AT4G02280 AT3G63380…
WUS down regulated	303	GO:0019219	1642	33	3.38e-05	0.00253646	regulation of nucleobase, nucleoside, nucleotide and nucleic acid metabolic process	BP	AT5G65640 AT2G27220 AT4G17460 AT3G14230 AT1G65910 AT5G24800 AT3G06590 AT1G46264 AT1G75390 AT5G13180 AT1G74650 AT3G23220 AT5G58610 AT5G13080 AT1G26960 AT1G69780 AT2G31230 AT4G24240 AT1G32240 AT1G51070 AT1G70000 AT1G74080 AT1G76580 AT2G02070 AT2G28810 AT2G38090 AT2G43140 AT3G54390 AT4G00180 AT4G24060 AT4G36710 AT5G03150 AT1G30950
WUS down regulated	303	GO:0080090	1734	34	4.17e-05	0.00312991	regulation of primary metabolic process	BP	AT5G65640 AT2G27220 AT4G17460 AT3G14230 AT1G65910 AT5G24800 AT3G06590 AT1G46264 AT1G75390 AT5G13180 AT1G74650 AT3G23220 AT5G58610 AT5G13080 AT1G26960 AT1G69780 AT2G31230 AT4G24240 AT1G32240 AT1G51070 AT1G70000 AT1G74080 AT1G76580 AT2G02070 AT2G28810 AT2G38090 AT2G43140 AT3G54390 AT4G00180 AT4G24060 AT4G36710 AT5G03150 AT3G02140 AT1G30950
WUS down regulated	303	GO:0006790	174	9	4.25e-05	0.00318902	sulfur metabolic process	BP	AT5G64000 AT3G61440 AT1G62380 AT3G26830 AT1G67810 AT2G30770 AT5G57220 AT1G27140 AT1G69920
WUS down regulated	303	GO:0016310	1031	24	4.66e-05	0.00349563	phosphorylation	BP	AT5G38260 AT5G59680 AT1G51805 AT1G61370 AT4G27300 AT1G69730 AT5G61560 AT5G05160 AT4G34220 AT1G61490 AT5G67080 AT5G39030 AT2G24230 AT3G25560 AT5G20050 AT5G65600 AT1G17230 AT4G28350 AT1G11330 AT1G14370 AT4G21400 AT1G79680 AT5G48820 AT4G32300
WUS down regulated	303	GO:0044238	7972	105	4.72e-05	0.00353896	primary metabolic process	BP	AT5G38260 AT1G07420 AT5G65640 AT5G59680 AT1G51805 AT2G30550 AT2G44480 AT2G36870 AT2G27220 AT1G55850 AT1G61370 AT5G48430 AT1G14640 AT4G17460 AT4G27300 AT3G14230 AT1G65910 AT1G69730 AT5G61560 AT5G05160 AT4G34220 AT1G61490 AT5G24800 AT3G06590 AT5G67080 AT1G60890 AT4G31140 AT5G39030 AT1G02850 AT2G24230 AT1G17960 AT3G25560 AT5G20050 AT5G03610 AT5G36160 AT1G20160 AT5G65600 AT1G46264 AT5G57500 AT1G17230…
WUS down regulated	303	GO:0051171	1671	33	4.76e-05	0.00356718	regulation of nitrogen compound metabolic process	BP	AT5G65640 AT2G27220 AT4G17460 AT3G14230 AT1G65910 AT5G24800 AT3G06590 AT1G46264 AT1G75390 AT5G13180 AT1G74650 AT3G23220 AT5G58610 AT5G13080 AT1G26960 AT1G69780 AT2G31230 AT4G24240 AT1G32240 AT1G51070 AT1G70000 AT1G74080 AT1G76580 AT2G02070 AT2G28810 AT2G38090 AT2G43140 AT3G54390 AT4G00180 AT4G24060 AT4G36710 AT5G03150 AT1G30950
WUS down regulated	303	GO:0006807	3271	53	5.33e-05	0.00399728	nitrogen compound metabolic process	BP	AT5G65640 AT2G27220 AT1G14640 AT4G17460 AT3G14230 AT1G65910 AT5G24800 AT3G06590 AT1G17960 AT1G46264 AT1G75390 AT5G13180 AT3G63380 AT1G26190 AT1G74650 AT3G61440 AT3G23220 AT4G29740 AT5G58610 AT5G13080 AT1G26960 AT1G69780 AT2G41880 AT3G57550 AT2G31230 AT4G24240 AT5G22300 AT1G32240 AT1G51070 AT1G70000 AT1G74080 AT1G76580 AT2G02070 AT2G28810 AT2G38090 AT2G43140 AT3G54390 AT4G00180 AT4G24060 AT4G36710…
WUS down regulated	303	GO:0006796	1114	25	5.82e-05	0.00436205	phosphate metabolic process	BP	AT5G38260 AT5G59680 AT1G51805 AT1G61370 AT4G27300 AT1G69730 AT5G61560 AT5G05160 AT4G34220 AT1G61490 AT5G67080 AT5G39030 AT2G24230 AT2G18230 AT3G25560 AT5G20050 AT5G65600 AT1G17230 AT4G28350 AT1G11330 AT1G14370 AT4G21400 AT1G79680 AT5G48820 AT4G32300
WUS down regulated	303	GO:0006793	1115	25	5.9e-05	0.00442484	phosphorus metabolic process	BP	AT5G38260 AT5G59680 AT1G51805 AT1G61370 AT4G27300 AT1G69730 AT5G61560 AT5G05160 AT4G34220 AT1G61490 AT5G67080 AT5G39030 AT2G24230 AT2G18230 AT3G25560 AT5G20050 AT5G65600 AT1G17230 AT4G28350 AT1G11330 AT1G14370 AT4G21400 AT1G79680 AT5G48820 AT4G32300
WUS down regulated	303	GO:0006350	1707	33	7.16e-05	0.00537032	transcription	BP	AT5G65640 AT2G27220 AT4G17460 AT3G14230 AT1G65910 AT5G24800 AT3G06590 AT1G46264 AT1G75390 AT5G13180 AT1G74650 AT3G23220 AT5G58610 AT5G13080 AT1G26960 AT1G69780 AT2G31230 AT4G24240 AT1G32240 AT1G51070 AT1G70000 AT1G74080 AT1G76580 AT2G02070 AT2G28810 AT2G38090 AT2G43140 AT3G54390 AT4G00180 AT4G24060 AT4G36710 AT5G03150 AT1G30950
WUS down regulated	303	GO:0009611	147	8	7.95e-05	0.00596037	response to wounding	BP	AT1G76930 AT5G05730 AT2G26690 AT3G13790 AT4G10390 AT5G10300 AT1G05800 AT5G04230
WUS down regulated	303	GO:0051704	741	19	8.51e-05	0.00638057	multi-organism process	BP	AT1G61490 AT1G11330 AT4G27300 AT1G61370 AT5G05730 AT1G71880 AT5G52450 AT2G39200 AT2G30770 AT3G26830 AT5G10520 AT1G05800 AT2G14560 AT1G02860 AT3G54640 AT5G57220 AT2G26560 AT5G23530 AT5G38900
WUS down regulated	303	GO:0015807	2	2	8.8e-05	0.00660275	L-amino acid transport	BP	AT2G34960 AT4G21120
WUS down regulated	303	GO:0015809	2	2	8.8e-05	0.00660275	arginine transport	BP	AT2G34960 AT4G21120
WUS down regulated	303	GO:0015813	2	2	8.8e-05	0.00660275	L-glutamate transport	BP	AT2G34960 AT4G21120
WUS down regulated	303	GO:0043091	2	2	8.8e-05	0.00660275	L-arginine import	BP	AT2G34960 AT4G21120
WUS down regulated	303	GO:0043092	2	2	8.8e-05	0.00660275	L-amino acid import	BP	AT2G34960 AT4G21120
WUS down regulated	303	GO:0051409	2	2	8.8e-05	0.00660275	response to nitrosative stress	BP	AT3G61440 AT5G22300
WUS down regulated	303	GO:0051410	2	2	8.8e-05	0.00660275	detoxification of nitrogen compound	BP	AT3G61440 AT5G22300
WUS down regulated	303	GO:0051938	2	2	8.8e-05	0.00660275	L-glutamate import	BP	AT2G34960 AT4G21120
WUS down regulated	303	GO:0043687	1183	25	0.000148851	0.0111638	post-translational protein modification	BP	AT5G38260 AT5G59680 AT1G51805 AT1G61370 AT4G27300 AT1G69730 AT5G61560 AT5G05160 AT4G34220 AT1G61490 AT5G67080 AT5G39030 AT2G24230 AT3G25560 AT5G20050 AT5G65600 AT1G17230 AT4G28350 AT1G11330 AT1G14370 AT4G21400 AT1G79680 AT4G32300 AT2G35930 AT3G52450
WUS down regulated	303	GO:0008037	30	4	0.000172635	0.0129476	cell recognition	BP	AT1G61490 AT1G11330 AT4G27300 AT1G61370
WUS down regulated	303	GO:0048544	30	4	0.000172635	0.0129476	recognition of pollen	BP	AT1G61490 AT1G11330 AT4G27300 AT1G61370
WUS down regulated	303	GO:0009725	792	19	0.00019965	0.0149737	response to hormone stimulus	BP	AT2G28085 AT2G36830 AT1G76930 AT1G62380 AT3G23220 AT3G04730 AT3G63210 AT5G05730 AT3G22060 AT3G26830 AT4G21410 AT2G24150 AT1G70000 AT1G74650 AT3G02140 AT1G26960 AT4G24670 AT1G13740 AT2G31230
WUS down regulated	303	GO:0009719	860	20	0.000204421	0.0153316	response to endogenous stimulus	BP	AT2G28085 AT2G36830 AT1G76930 AT1G62380 AT3G23220 AT3G04730 AT3G63210 AT5G05730 AT2G26690 AT3G22060 AT3G26830 AT4G21410 AT2G24150 AT1G70000 AT1G74650 AT3G02140 AT1G26960 AT4G24670 AT1G13740 AT2G31230
WUS down regulated	303	GO:0010200	127	7	0.000205508	0.0154131	response to chitin	BP	AT1G74650 AT2G31230 AT2G35930 AT3G52450 AT5G43170 AT5G58610 AT5G67450
WUS down regulated	303	GO:0009605	371	12	0.000225291	0.0168968	response to external stimulus	BP	AT1G76930 AT3G49620 AT5G05730 AT2G26690 AT3G13790 AT5G13080 AT4G10390 AT5G10300 AT1G05800 AT4G24670 AT4G10380 AT5G04230
WUS down regulated	303	GO:0019499	3	2	0.000262467	0.019685	cyanide metabolic process	BP	AT3G61440 AT5G22300
WUS down regulated	303	GO:0055085	225	9	0.000298189	0.0223642	transmembrane transport	BP	AT4G23030 AT2G04070 AT5G61520 AT1G33110 AT3G21690 AT1G25530 AT4G35180 AT2G34960 AT4G21120
WUS down regulated	303	GO:0006952	754	18	0.000310842	0.0233131	defense response	BP	AT3G04210 AT2G32680 AT2G39200 AT3G05360 AT1G71400 AT2G26560 AT2G30770 AT5G10520 AT1G05800 AT2G14560 AT1G02860 AT2G35930 AT3G52450 AT3G54640 AT5G57220 AT5G38900 AT3G26830 AT5G04230
WUS down regulated	303	GO:0009875	37	4	0.00039511	0.0296332	pollen-pistil interaction	BP	AT1G61490 AT1G11330 AT4G27300 AT1G61370
WUS down regulated	303	GO:0009944	16	3	0.000420153	0.0315115	polarity specification of adaxial/abaxial axis	BP	AT1G65620 AT1G32240 AT5G16560
WUS down regulated	303	GO:0015893	68	5	0.000454848	0.0341136	drug transport	BP	AT5G13750 AT4G23030 AT2G04070 AT1G33110 AT3G21690
WUS down regulated	303	GO:0006857	69	5	0.00048666	0.0364995	oligopeptide transport	BP	AT1G52190 AT5G13400 AT3G16180 AT1G68570 AT4G24120
WUS down regulated	303	GO:0015833	69	5	0.00048666	0.0364995	peptide transport	BP	AT1G52190 AT5G13400 AT3G16180 AT1G68570 AT4G24120
WUS down regulated	303	GO:0042493	69	5	0.00048666	0.0364995	response to drug	BP	AT5G13750 AT4G23030 AT2G04070 AT1G33110 AT3G21690
WUS down regulated	303	GO:0010084	17	3	0.000506649	0.0379987	specification of organ axis polarity	BP	AT1G65620 AT1G32240 AT5G16560
WUS down regulated	303	GO:0065001	17	3	0.000506649	0.0379987	specification of axis polarity	BP	AT1G65620 AT1G32240 AT5G16560
WUS down regulated	303	GO:0002679	4	2	0.000521671	0.0391253	respiratory burst during defense response	BP	AT2G35930 AT3G52450
WUS down regulated	303	GO:0015800	4	2	0.000521671	0.0391253	acidic amino acid transport	BP	AT2G34960 AT4G21120
WUS down regulated	303	GO:0015802	4	2	0.000521671	0.0391253	basic amino acid transport	BP	AT2G34960 AT4G21120
WUS down regulated	303	GO:0015840	4	2	0.000521671	0.0391253	urea transport	BP	AT2G36830 AT3G16240
WUS down regulated	303	GO:0043090	4	2	0.000521671	0.0391253	amino acid import	BP	AT2G34960 AT4G21120
WUS down regulated	303	GO:0051865	4	2	0.000521671	0.0391253	protein autoubiquitination	BP	AT2G35930 AT3G52450
WUS down regulated	303	GO:0006820	71	5	0.000555274	0.0416456	anion transport	BP	AT1G23090 AT2G34960 AT4G21120 AT4G10380 AT1G12110
WUS down regulated	303	GO:0045087	298	10	0.000560155	0.0420116	innate immune response	BP	AT3G04210 AT2G26560 AT2G39200 AT5G10520 AT3G05360 AT1G02860 AT2G35930 AT3G52450 AT5G38900 AT3G26830
WUS down regulated	303	GO:0006464	1383	26	0.000655639	0.0491729	protein modification process	BP	AT5G38260 AT5G59680 AT1G51805 AT1G61370 AT4G27300 AT1G69730 AT5G61560 AT5G05160 AT4G34220 AT1G61490 AT5G67080 AT5G39030 AT2G24230 AT3G25560 AT5G20050 AT5G65600 AT5G57500 AT1G17230 AT4G28350 AT1G11330 AT1G14370 AT4G21400 AT1G79680 AT4G32300 AT2G35930 AT3G52450
WUS down regulated	303	GO:0009943	19	3	0.000712006	0.0534004	adaxial/abaxial axis specification	BP	AT1G65620 AT1G32240 AT5G16560
WUS down regulated	303	GO:0006955	314	10	0.000836178	0.0627134	immune response	BP	AT3G04210 AT2G26560 AT2G39200 AT5G10520 AT3G05360 AT1G02860 AT2G35930 AT3G52450 AT5G38900 AT3G26830
WUS down regulated	303	GO:0002376	315	10	0.000856598	0.0642448	immune system process	BP	AT3G04210 AT2G26560 AT2G39200 AT5G10520 AT3G05360 AT1G02860 AT2G35930 AT3G52450 AT5G38900 AT3G26830
WUS down regulated	303	GO:0045730	5	2	0.00086405	0.0648038	respiratory burst	BP	AT2G35930 AT3G52450
WUS down regulated	303	GO:0051707	562	14	0.000955679	0.0716759	response to other organism	BP	AT5G05730 AT1G71880 AT5G52450 AT2G39200 AT2G30770 AT3G26830 AT5G10520 AT1G05800 AT2G14560 AT1G02860 AT3G54640 AT5G57220 AT2G26560 AT5G38900
WUS down regulated	303	GO:0016053	330	10	0.00121543	0.0911574	organic acid biosynthetic process	BP	AT1G07420 AT3G61440 AT1G01120 AT5G05730 AT4G33790 AT1G05800 AT4G24670 AT1G02860 AT2G26560 AT3G54640
WUS down regulated	303	GO:0046394	330	10	0.00121543	0.0911574	carboxylic acid biosynthetic process	BP	AT1G07420 AT3G61440 AT1G01120 AT5G05730 AT4G33790 AT1G05800 AT4G24670 AT1G02860 AT2G26560 AT3G54640
WUS down regulated	303	GO:0009955	23	3	0.00126566	0.0949247	adaxial/abaxial pattern formation	BP	AT1G65620 AT1G32240 AT5G16560
WUS down regulated	303	GO:0015711	6	2	0.00128803	0.0966023	organic anion transport	BP	AT2G34960 AT4G21120
WUS down regulated	303	GO:0042886	6	2	0.00128803	0.0966023	amide transport	BP	AT2G36830 AT3G16240
WUS down regulated	303	GO:0008150	14490	52	1	1	biological_process	BP	AT1G22610 AT1G65900 AT1G49450 AT1G70990 AT1G10650 AT1G24530 AT1G07280 AT1G23550 AT1G61930 AT1G53080 AT1G53070 AT2G27320 AT2G15760 AT2G40110 AT2G44210 AT2G40330 AT3G02910 AT3G22540 AT3G49210 AT3G13910 AT3G21080 AT3G16330 AT3G11690 AT3G56500 AT4G25830 AT4G25780 AT4G20000 AT4G38560 AT4G15920 AT4G40080 AT4G19370 AT5G08000 AT5G06610 AT5G10310 AT5G20400 AT5G53880 AT5G40980 AT5G42030 AT5G53030 AT5G22580…
WUS down regulated	303	GO:0005623	15460	205	8.94e-16	2.15e-14	cell	CC	AT1G02850 AT1G43910 AT1G51805 AT1G61370 AT1G61490 AT1G62500 AT1G65900 AT1G66940 AT1G69523 AT1G69730 AT1G71400 AT1G75390 AT1G76520 AT1G76930 AT1G79680 AT2G02070 AT2G24230 AT1G06830 AT1G07280 AT2G26440 AT2G27320 AT2G30540 AT2G30550 AT2G32680 AT2G36870 AT2G36970 AT2G44210 AT2G44480 AT2G47880 AT3G04110 AT3G04210 AT3G05360 AT3G06590 AT3G11690 AT3G18280 AT3G19850 AT3G25560 AT3G26210 AT3G28600 AT3G30340…
WUS down regulated	303	GO:0044464	15460	205	8.94e-16	2.15e-14	cell part	CC	AT1G02850 AT1G43910 AT1G51805 AT1G61370 AT1G61490 AT1G62500 AT1G65900 AT1G66940 AT1G69523 AT1G69730 AT1G71400 AT1G75390 AT1G76520 AT1G76930 AT1G79680 AT2G02070 AT2G24230 AT1G06830 AT1G07280 AT2G26440 AT2G27320 AT2G30540 AT2G30550 AT2G32680 AT2G36870 AT2G36970 AT2G44210 AT2G44480 AT2G47880 AT3G04110 AT3G04210 AT3G05360 AT3G06590 AT3G11690 AT3G18280 AT3G19850 AT3G25560 AT3G26210 AT3G28600 AT3G30340…
WUS down regulated	303	GO:0016020	4623	77	6.42e-08	1.54e-06	membrane	CC	AT1G31770 AT1G79680 AT5G61520 AT3G30340 AT2G24150 AT2G26690 AT1G76520 AT4G15920 AT3G63380 AT1G01340 AT2G04070 AT5G13750 AT5G57500 AT5G13400 AT1G68570 AT1G23090 AT1G69730 AT1G23020 AT3G04210 AT1G52190 AT3G04110 AT1G30900 AT1G71880 AT1G71890 AT1G24530 AT1G25530 AT2G39200 AT2G36830 AT2G18230 AT3G21690 AT3G19930 AT3G16180 AT3G16240 AT4G10380 AT4G35180 AT4G25350 AT5G33290 AT1G26730 AT1G01120 AT3G62690…
WUS down regulated	303	GO:0005886	2063	42	9.96e-07	2.39e-05	plasma membrane	CC	AT1G30900 AT1G24530 AT2G39200 AT2G26650 AT4G31140 AT1G71890 AT2G28120 AT3G62150 AT5G08000 AT1G80050 AT3G16240 AT3G19930 AT5G53880 AT2G34960 AT1G11330 AT4G25900 AT4G10380 AT2G36830 AT3G21690 AT3G59140 AT5G52450 AT1G12110 AT1G26730 AT1G34210 AT1G55850 AT1G60890 AT1G62380 AT1G71880 AT1G76580 AT2G15760 AT3G13910 AT3G16180 AT4G18430 AT4G21120 AT4G21410 AT4G28350 AT4G32300 AT5G05160 AT5G17980 AT5G61560…
WUS down regulated	303	GO:0012505	4063	66	1.94e-06	4.66e-05	endomembrane system	CC	AT1G02850 AT1G43910 AT1G51805 AT1G61370 AT1G61490 AT1G62500 AT1G65900 AT1G66940 AT1G69730 AT1G71400 AT1G76520 AT1G76930 AT1G79680 AT2G24230 AT1G06830 AT2G26440 AT2G27320 AT2G30540 AT2G32680 AT2G36870 AT2G36970 AT2G44210 AT2G44480 AT2G47880 AT3G04110 AT3G04210 AT3G05360 AT3G18280 AT3G19850 AT3G25560 AT3G26210 AT3G28600 AT3G30340 AT3G62960 AT4G15920 AT4G19370 AT4G21400 AT4G24670 AT4G25780 AT4G25830…
WUS down regulated	303	GO:0005618	556	16	6.4e-05	0.00153539	cell wall	CC	AT2G36870 AT2G26440 AT5G65730 AT3G52500 AT4G25900 AT1G53070 AT3G13790 AT3G22060 AT5G05160 AT1G62380 AT3G16240 AT5G22460 AT5G37600 AT3G61820 AT1G53080 AT4G31140
WUS down regulated	303	GO:0030312	560	16	6.96e-05	0.00166942	external encapsulating structure	CC	AT2G36870 AT2G26440 AT5G65730 AT3G52500 AT4G25900 AT1G53070 AT3G13790 AT3G22060 AT5G05160 AT1G62380 AT3G16240 AT5G22460 AT5G37600 AT3G61820 AT1G53080 AT4G31140
WUS down regulated	303	GO:0031224	893	19	0.00065536	0.0157286	intrinsic to membrane	CC	AT1G79680 AT5G61520 AT2G24150 AT1G76520 AT4G15920 AT5G13750 AT1G23090 AT1G69730 AT1G23020 AT3G04210 AT1G30900 AT4G25350 AT1G26730 AT1G62790 AT1G70990 AT4G31140 AT5G08000 AT5G40980 AT3G19930
WUS down regulated	303	GO:0009505	262	9	0.000758899	0.0182136	plant-type cell wall	CC	AT2G26440 AT3G16240 AT3G52500 AT3G61820 AT5G22460 AT1G53070 AT1G53080 AT4G25900 AT4G31140
WUS down regulated	303	GO:0016021	511	13	0.000972153	0.0233317	integral to membrane	CC	AT1G79680 AT5G61520 AT2G24150 AT1G76520 AT4G15920 AT5G13750 AT1G23090 AT1G69730 AT1G23020 AT1G30900 AT4G25350 AT1G26730 AT3G19930
WUS down regulated	303	GO:0042807	6	2	0.00123153	0.0295566	central vacuole	CC	AT3G16240 AT2G36830
WUS down regulated	303	GO:0000322	7	2	0.00171368	0.0411284	storage vacuole	CC	AT2G36830 AT3G16240
WUS down regulated	303	GO:0000326	7	2	0.00171368	0.0411284	protein storage vacuole	CC	AT2G36830 AT3G16240
WUS down regulated	303	GO:0005575	13342	59	1	1	cellular_component	CC	AT1G69440 AT1G22400 AT1G65910 AT1G49450 AT1G10650 AT1G01490 AT1G08630 AT1G26190 AT2G38800 AT2G40110 AT2G41880 AT2G14560 AT2G23260 AT3G02910 AT3G22540 AT3G63210 AT3G52490 AT3G49210 AT3G12890 AT3G21080 AT3G29250 AT3G16330 AT3G54390 AT3G57550 AT4G36710 AT4G20000 AT4G38560 AT4G20780 AT4G10390 AT4G31020 AT4G24060 AT4G21870 AT5G06610 AT5G20400 AT5G44620 AT5G44630 AT5G38900 AT5G67080 AT5G67440 AT5G36160…
