# Supplementary material for: Plant stem cell maintenance involves direct transcriptional repression of differentiation program
Source: Mol Syst Biol. 2013 Apr 2;9:654. doi: 10.1038/msb.2013.8 (PMC3658276; doi:10.1038/msb.2013.8)
Supplement: Supplementary Table 5 — GCRMA Normalized Expression Values. The table provides GCRMA normalized expression values of CYC (cycloheximide), DEX (dexamethasone), DEXCYC (dexamethasone plus cycloheximide) and MOCK treated 35S::WUS-GR ap1-1;cal1-1 in columns (D-O). Three cell types (CLV3p, WUSp and FILp) GCRMA normalized expression values presented in columns (P-V). In addition, GCRMA normalized values for protoplasting induced and un induced replicates also provided in columns (X-AA) [file msb20138-s7.xlsx]

## Sheet: Supplement Table1.txt
Supplementary Table 5: GCRMA Normalized Expression Values
The table provides GCRMA normalized expression values of CYC (cycloheximide), DEX (dexamethasone), DEXCYC (dexamethasone plus cycloheximide) and MOCK treated 35S::WUS-GR ap1-1;cal1-1 in columns (D-O). Three cell types (CLV3p, WUSp and FILp) GCRMA normalized expression values presented in columns (P-V). In addition, GCRMA normalized values for protoplasting induced and un induced replicates also p…
Annotation Data				Expression Data
Probe Set ID	Arabidopsis Gene ID	TF	Gene Description	CYC_1.CEL_gcrma	CYC_2.CEL_gcrma	CYC_3.CEL_gcrma	DEX_1.CEL_gcrma	DEX_2.CEL_gcrma	DEX_3.CEL_gcrma	DEXCYC_1.CEL_gcrma	DEXCYC_2.CEL_gcrma	DEXCYC_3.CEL_gcrma	MOCK_1.CEL_gcrma	MOCK_2.CEL_gcrma	MOCK_3.CEL_gcrma	CLV3p.1CEL_gcrma	CLV3p.2CEL_gcrma	CLV3p.3CEL_gcrma	WUSp.1CEL_gcrma	WUSp.2CEL_gcrma	FILp.1CEL_gcrma	FILp.2CEL_gcrma	FILp.3CEL_gcrma	IND.1CEL_gcrma	IND.2CEL_gcrma	UNIND.1CEL_gcrma	UNIND.2CEL_gcrma
244901_at	ATMG00640		encodes a plant b subunit of mitochondrial ATP synthase based on structural similarity and the presence in the F(0) comp	5.01869	4.50084	4.75755	6.01146	5.50286	6.07541	5.2002	3.82728	4.81319	5.74397	5.24792	5.57364	6.76272	5.92724	5.61998	5.92724	4.37139	5.87187	5.11193	5.67505	9.55202	8.9175	6.54913	6.05844
244902_at	ATMG00650		Encodes NADH dehydrogenase subunit 4L., Encodes NADH dehydrogenase subunit 4L.	3.41725	2.7478	3.12759	4.01512	3.7513	4.38078	3.54678	2.94742	3.31789	3.91498	3.69058	3.95351	7.19177	5.71826	5.57171	6.44296	5.58123	5.75212	5.32787	5.34358	9.74922	9.13143	6.95728	6.33598
244903_at	ATMG00660		Identical to Hypothetical mitochondrial protein AtMg00660 (ORF149) [Arabidopsis Thaliana] (GB:P93318); similar to unknow	7.04063	7.62462	7.73764	8.22925	7.76248	8.11155	7.7546	6.69576	7.58577	8.42386	7.64305	7.89107	9.93939	9.50198	8.28411	8.63138	7.89699	7.65573	6.92805	7.28261	11.9018	11.0347	8.64415	8.82498
244904_at	ATMG00670		Identical to Hypothetical mitochondrial protein AtMg00670 (ORF275) [Arabidopsis Thaliana] (GB:P93319); similar to hypoth	3.2065	3.37414	3.18525	3.27687	3.2065	3.23524	3.2065	3.2065	3.2065	3.2065	3.2065	3.2065	5.30312	4.83925	5.08858	5.86123	5.25851	5.19274	4.34426	4.26206	7.29888	5.91148	3.39101	3.15865
244905_at	ATMG00680		Identical to Hypothetical mitochondrial protein AtMg00680 (ORF122c) [Arabidopsis Thaliana] (GB:P92510), Identical to Hyp	2.05749	2.05749	2.05749	2.05749	2.05749	2.05749	2.05749	2.05749	2.05749	2.05749	2.05749	2.05749	2.23174	2.27751	2.09839	2.09839	2.09839	2.09839	2.09839	2.09839	2.09839	2.09839	2.09839	2.09839
244906_at	ATMG00690		Identical to Hypothetical mitochondrial ribosomal S3-like protein AtMg00690 (ORF240a) [Arabidopsis Thaliana] (GB:P92511)	6.34126	5.1755	6.12431	6.64383	6.67349	6.94362	6.1423	4.6775	5.34244	7.2753	6.33409	6.23243	7.72641	7.31955	7.03105	7.40971	6.41243	7.25863	6.39934	6.91709	11.3986	11.1343	8.58889	8.93235
244907_at	ATMG00710		Identical to Hypothetical mitochondrial protein AtMg00710 (ORF120) [Arabidopsis Thaliana] (GB:P92512); similar to Os11g0	2.05749	2.05749	2.05749	2.09827	2.05749	2.30268	2.05749	2.05749	2.05749	2.05749	2.05749	2.05749	2.17406	2.17406	2.17406	2.17406	2.17406	2.17406	2.17406	2.17406	3.81876	2.22466	2.17406	2.17406
244908_at	ATMG00720		Identical to Hypothetical mitochondrial protein AtMg00720 (ORF107d) [Arabidopsis Thaliana] (GB:P92513), Identical to Hyp	2.05749	2.05749	2.05749	2.05749	2.05749	2.05749	2.05749	2.05749	2.05749	2.05749	2.05749	2.05749	2.09839	2.09839	2.09839	2.09839	2.09839	2.09839	2.09839	2.09839	2.09839	2.09839	2.09839	2.09839
244911_at	ATMG00820		Identical to Hypothetical mitochondrial protein AtMg00820 (ORF170) [Arabidopsis Thaliana] (GB:P92520;GB:Q8S884;GB:Q8S8B8	2.05749	2.05749	2.05749	2.05749	2.05749	2.05749	2.05749	2.05749	2.05749	2.05749	2.05749	2.05749	2.09839	2.09839	2.09839	2.09839	2.09839	2.09839	2.09839	2.09839	2.33084	2.09839	2.09839	2.09839
244918_at	ATMG00890		Identical to Hypothetical mitochondrial protein AtMg00890 (ORF106d) [Arabidopsis Thaliana] (GB:P92526), Identical to Hyp	2.05749	2.05749	2.05749	2.05749	2.05749	2.05749	2.05749	2.05749	2.05749	2.05749	2.05749	2.05749	2.09839	2.09839	2.09839	2.09839	2.09839	2.09839	2.09839	2.09839	2.09839	2.09839	2.09839	2.09839
244921_s_at	ATMG01000		Identical to Hypothetical mitochondrial protein AtMg01000 (ORF114) [Arabidopsis Thaliana] (GB:P92534), Identical to Hypo	8.63126	7.74477	8.11438	8.88205	7.88755	8.37923	8.25731	8.34739	8.281	8.47388	8.56437	8.36946	6.32761	6.07742	6.58926	6.67036	5.71586	5.44167	5.77928	5.2852	9.56221	9.38002	6.25828	7.01155
244923_s_at	ATMG01020		Identical to Hypothetical mitochondrial protein AtMg01020 (ORF153b) [Arabidopsis Thaliana] (GB:P92536;GB:Q8S878;GB:Q8S8C	3.35217	3.35664	3.33293	3.81222	3.37864	3.93122	3.35543	3.35714	3.35714	3.55469	3.5129	3.43904	3.76025	4.01158	3.54711	3.90057	3.2309	3.73933	3.29081	3.69595	8.86961	8.29019	3.42259	3.8625
244924_at	ATMG01040		Identical to Hypothetical mitochondrial protein AtMg01040 (ORF107f) [Arabidopsis Thaliana] (GB:P92538), Identical to Hyp	3.94431	3.71614	4.07912	4.62286	4.07912	4.78649	3.19799	2.73103	4.01364	4.6001	4.07912	5.13564	2.99602	3.08728	2.51227	2.51227	2.51227	2.25069	2.51227	2.09839	3.93188	3.32564	2.51227	2.51227
244925_at	ATMG00510		NADH dehydrogenase subunit 7, NADH dehydrogenase subunit 7	3.70631	3.7075	3.70631	4.15604	3.70909	4.01637	3.70631	3.74015	3.70631	3.70631	3.70631	3.81692	3.05318	2.98652	3.61048	2.30617	2.97889	2.97889	3.15272	2.97889	4.20953	3.68387	2.97889	2.97889
244929_at	ATMG00580		NADH dehydrogenase subunit 4, NADH dehydrogenase subunit 4	9.04613	9.43674	9.48354	10.1702	9.94454	9.46449	9.02544	8.86343	9.6641	10.1422	9.37381	9.62087	12.4085	11.4055	11.0295	10.6552	10.171	10.4774	9.29228	10.0787	12.37	12.1401	10.6941	10.4908
244930_at	ATMG00600		Identical to Hypothetical mitochondrial protein AtMg00600 (ORF106c) [Arabidopsis Thaliana] (GB:P93315), Identical to Hyp	2.05749	2.05749	2.05749	2.05749	2.05749	2.05749	2.05749	2.05749	2.05749	2.05749	2.05749	2.05749	2.09839	2.09839	2.09839	2.09839	2.09839	2.09839	2.09839	2.09839	2.09839	2.09839	2.09839	2.09839
244931_at	ATMG00630		Identical to Hypothetical mitochondrial protein AtMg00630 (ORF110b) [Arabidopsis Thaliana] (GB:P93317), Identical to Hyp	2.9378	2.9378	2.96085	3.16213	2.9378	2.9378	2.9378	2.9378	2.9378	2.9378	2.97318	4.02859	4.21989	3.91414	3.63418	4.38006	3.8158	4.06275	2.76164	3.48962	6.17365	5.95641	3.48962	3.21288
244932_at	ATCG01060		Encodes the PsaC subunit of photosystem I., Encodes the PsaC subunit of photosystem I.	7.68586	7.62293	7.84215	9.28834	8.55398	8.50406	7.12003	8.33939	8.18342	8.61072	8.62726	8.69726	2.68569	2.63121	2.62396	3.08314	3.17288	2.62396	2.58058	2.62396	5.81125	4.59183	2.68368	2.62396
244933_at	ATCG01070		NADH dehydrogenase ND4L, NADH dehydrogenase ND4L	5.69194	5.76579	6.32661	7.66668	6.37756	6.73092	4.97619	5.92433	5.73257	6.44639	7.05967	7.72372	4.16293	3.29979	2.31288	3.7063	3.49182	2.37264	2.37264	2.37264	5.23331	5.7868	2.89684	3.26898
244934_at	ATCG01080		NADH dehydrogenase ND6, NADH dehydrogenase ND6	3.24472	3.25378	3.35865	5.06769	3.26072	3.29069	2.84918	3.18529	2.96355	3.26768	4.28383	5.07364	2.64348	2.64348	2.09839	2.64348	2.64348	2.64348	2.64348	2.62553	3.74491	3.35096	2.64348	2.49772
244935_at	ATCG01090		Encodes subunit of the chloroplast NAD(P)H dehydrogenase complex, Encodes subunit of the chloroplast NAD(P)H dehydrogena	11.5635	11.7725	11.0044	12.6251	12.4212	12.1441	11.5369	11.595	11.8237	12.3471	12.3114	12.4498	11.6871	10.7025	11.3281	11.8256	11.2949	11.0348	10.7739	11.0195	13.5819	13.3037	11.3401	11.2216
244936_at	ATCG01100		NADH dehydrogenase ND1, NADH dehydrogenase ND1	9.27309	9.30996	8.53187	10.7911	10.2934	10.1413	9.21187	9.29021	9.66285	9.76525	10.378	10.6454	8.56763	6.50969	8.67737	9.95934	8.9377	8.14609	7.56942	7.4484	11.3959	11.2194	8.90575	9.49797
244937_at	ATCG01110		Encodes the 49KDa plastid NAD(P)H dehydrogenase subunit H protein. Its transcription is regulated by an ndhF-specific p	4.25051	4.44818	4.44759	5.79142	4.85514	4.73647	4.37736	4.68132	4.44759	5.28921	5.45174	5.47667	2.09839	2.09839	2.09839	2.61885	2.09839	2.09839	2.09839	2.09839	2.09839	2.61911	2.09839	2.09839
244938_at	ATCG01120		encodes a chloroplast ribosomal protein S15, a constituent of the small subunit of the ribosomal complex, encodes a chlo	7.29394	7.87541	8.27748	9.51615	8.19425	8.58081	7.63322	6.92487	8.08265	8.76582	8.61384	9.02411	9.88431	8.95348	8.00313	8.41936	7.96681	7.22457	7.12535	7.32435	10.3515	9.66209	7.70189	7.5161
244939_at	ATCG00065		chloroplast gene encoding ribosomal protein s12. The gene is located in three distinct loci on the chloroplast genome an	4.39052	4.39641	3.77467	5.88281	5.21043	4.91569	4.79418	4.60701	4.87297	5.51401	5.05396	5.06961	3.88531	3.61507	3.88531	4.15667	3.88531	3.88531	3.73595	2.76341	5.81504	4.54298	3.62902	3.82124
244941_at	ATMG00010		Identical to Hypothetical mitochondrial protein AtMg00010 (ORF153a) [Arabidopsis Thaliana] (GB:P93275), Identical to Hyp	2.71231	2.71231	2.71231	2.71231	2.71231	2.71231	2.71231	2.71231	2.71231	2.92648	2.71231	2.71231	2.34063	2.51983	2.36591	2.34063	2.17249	2.34063	2.34063	3.07823	2.34063	2.34063	2.34063	2.34063
244943_at	ATMG00070		NADH dehydrogenase subunit 9, NADH dehydrogenase subunit 9	7.27457	6.65925	7.56184	8.16631	8.05596	8.4646	7.26903	6.7673	7.46452	8.64468	7.11005	8.04523	7.4132	6.43984	6.34866	8.28654	6.89992	7.4459	6.77905	7.33153	12.1387	11.6568	9.88353	9.76295
244945_at	ATMG00110		Encodes a mitochondria-encoded cytochrome c biogenesis protein.	2.576	2.44552	2.44552	3.16235	2.49244	2.81175	2.44568	2.4218	2.50896	2.44552	2.46428	2.44552	4.32059	2.92152	3.05352	3.05352	2.83065	3.31733	3.05352	3.05352	5.98424	5.16174	3.05352	3.06035
244947_at	ATMG00130		Identical to Hypothetical mitochondrial protein AtMg00130 (ORF121a) [Arabidopsis Thaliana] (GB:P93282), Identical to Hyp	2.05749	2.05749	2.05749	2.05749	2.05749	2.05749	2.05749	2.05749	2.05749	2.05749	2.05749	2.05749	2.09839	2.09839	2.09839	2.09839	2.09839	2.09839	2.09839	2.09839	3.222	2.4443	2.09839	2.09839
244948_at	ATMG00140		Identical to Hypothetical mitochondrial protein AtMg00140 (ORF167) [Arabidopsis Thaliana] (GB:P93283); contains InterPro	2.05749	2.05749	2.05749	2.05749	2.05749	2.05749	2.05749	2.05749	2.05749	2.05749	2.05749	2.06033	2.09839	2.09839	2.09839	2.09839	2.09839	2.09839	2.09839	2.09839	2.09839	2.09839	2.09839	2.09839
244949_at	ATMG00150		Identical to Hypothetical mitochondrial protein AtMg00150 (ORF116) [Arabidopsis Thaliana] (GB:P93284), Identical to Hypo	2.05749	2.05749	2.05749	2.05749	2.0708	2.30144	2.05749	2.05749	2.05749	2.05749	2.05749	2.05749	2.65762	2.09839	2.09839	2.09839	2.09839	2.25445	2.09839	2.09839	5.47994	5.02109	2.35736	2.15857
244950_at	ATMG00160		cytochrome c oxidase subunit 2, cytochrome c oxidase subunit 2	5.26926	5.17539	5.47576	6.24552	5.99436	5.97809	5.43178	4.74171	5.12633	5.49817	5.43617	5.66016	6.96506	6.85643	6.64913	6.8678	5.61828	6.59845	6.31546	6.74378	10.0957	9.26025	6.93821	6.8678
244952_at	ATMG00260		Identical to Hypothetical mitochondrial protein AtMg00260 (ORF101a) [Arabidopsis Thaliana] (GB:P93291), Identical to Hyp	2.05749	2.05749	2.05749	2.05749	2.05749	2.05749	2.05749	2.05749	2.05749	2.05749	2.05749	2.16504	2.09839	2.29959	2.09839	2.09839	2.09839	2.09839	2.09839	2.09839	2.48768	2.09839	2.09839	2.09839
244957_at	ATMG00400		Identical to Hypothetical mitochondrial protein AtMg00400 (ORF157) [Arabidopsis Thaliana] (GB:P93297), Identical to Hypo	2.52736	2.52898	2.52898	3.28774	2.52898	2.52898	2.41746	2.52736	2.52898	3.19476	2.53061	2.98224	3.59256	3.6173	2.94515	2.43049	2.94515	3.09197	3.44483	3.01042	4.49044	5.39368	3.01042	3.01198
244958_at	ATMG00450		Identical to Hypothetical mitochondrial protein AtMg00450 (ORF106b) [Arabidopsis Thaliana] (GB:P93301), Identical to Hyp	2.05749	2.05749	2.05749	2.05749	2.05749	2.05749	2.05749	2.05749	2.05749	2.05749	2.05749	2.06026	2.09839	2.09839	2.09839	2.09839	2.09839	2.09839	2.10638	2.09839	3.17422	3.10247	2.09839	2.09839
244960_at	ATCG01020		encodes a chloroplast ribosomal protein L32, a constituent of the large subunit of the ribosomal complex, encodes a chlo	12.0714	12.1872	12.0654	12.9849	12.8256	12.6472	12.2146	12.4253	12.6462	12.3396	12.8248	12.8842	10.9247	10.3563	9.9874	10.0244	9.24926	9.91938	9.42088	9.66968	12.6533	12.1512	10.3816	10.3476
244961_at	ATCG01040		Identical to Cytochrome c biogenesis protein ccsA (ccsA) [Arabidopsis Thaliana] (GB:P56770); similar to cytochrome c hem	8.77431	8.99596	9.15168	10.4924	9.64285	9.78802	9.0529	8.60933	9.18346	10.2118	9.4461	10.2586	7.70584	7.29452	6.3453	11.2869	10.933	9.77476	9.21689	9.18049	8.5627	7.80369	6.86159	6.3797
244962_at	ATCG01050		Represents a plastid-encoded subunit of a NAD(P)H dehydrogenase complex. Its mRNA is edited at four positions. Transla	10.6079	10.5919	10.3967	11.7917	11.6904	11.6396	10.3118	10.8068	10.8709	11.559	11.5615	11.8214	11.361	10.5573	9.55107	11.795	11.3806	9.65338	9.14393	9.10648	12.7779	12.7674	11.2006	11.2939
244963_at	ATCG00570		PSII cytochrome b559, PSII cytochrome b559	11.851	11.5274	11.63	12.4423	12.4371	12.259	11.5763	12.0092	11.7073	12.0381	12.5869	12.4349	9.21975	8.90676	10.0314	10.3543	10.0891	10.0899	9.78658	9.73079	12.4703	12.5549	11.333	11.5422
244964_at	ATCG00580		PSII cytochrome b559. There have been many speculations about the function of Cyt b559, but the most favored at present	9.8225	9.8225	9.76856	10.6579	10.6777	10.2923	9.64656	10.0562	9.79201	10.1007	10.8493	10.5376	5.62222	5.83966	6.56167	7.00677	6.37251	6.44503	5.97505	5.91465	8.86752	8.82783	7.10706	7.67496
244965_at	ATCG00590		similar to cytochrome b6/f complex subunit VI [Gossypium hirsutum] (GB:YP_538953.1); contains InterPro domain Cytochrome	6.98889	7.05502	7.38684	8.94728	8.17274	8.09515	6.82761	7.65282	7.79679	7.77092	8.60938	8.45469	4.46174	3.68113	3.52699	4.26718	3.68113	3.1438	2.15136	2.44934	9.9984	8.48887	5.0451	4.97323
244966_at	ATCG00600		Cytochrome b6-f complex, subunit V. Disruption of homologous gene in Chlamydomonas results in disruption of cytochrome b	7.428	7.3852	7.41677	9.00562	8.58837	8.4109	7.19443	8.81362	7.4706	7.70954	9.00114	9.13712	3.21546	2.79344	2.32538	2.60964	2.7845	2.34498	2.10595	2.09839	4.73582	4.14698	2.80932	3.02472
244967_at	ATCG00630		Encodes subunit J of photosystem I., Encodes subunit J of photosystem I.	11.481	11.542	11.6728	12.7059	12.3642	12.3788	11.1168	11.8819	11.89	12.2427	12.5627	12.4161	7.36219	6.73849	5.23191	7.75518	6.06292	5.54984	4.10465	4.95938	8.49225	8.70286	6.85193	7.43454
244968_at	ATCG00640		encodes a chloroplast ribosomal protein L33, a constituent of the large subunit of the ribosomal complex, encodes a chlo	12.3562	12.6126	12.5699	13.3845	13.3038	13.1246	12.4591	12.6579	12.8378	13.0968	13.2638	13.1366	11.8341	10.7152	9.81934	10.6975	10.3936	10.2805	9.42668	9.20941	13.0152	13.0502	12.0259	12.0642
244969_at	ATCG00650		chloroplast-encoded ribosomal protein S18, chloroplast-encoded ribosomal protein S18	11.4037	11.8343	11.6015	12.6884	12.3346	12.3739	11.3897	12.1261	12.2917	12.2172	12.6483	12.5412	11.5283	9.83813	8.49521	8.96081	9.03121	8.7601	8.11839	8.37501	12.0184	11.7503	10.7286	10.6566
244970_at	ATCG00660		encodes a chloroplast ribosomal protein L20, a constituent of the large subunit of the ribosomal complex, encodes a chlo	4.62686	4.08938	6.02365	7.99443	5.76639	6.85651	3.34446	5.03243	4.31731	5.81544	7.04431	7.70509	7.93461	7.42767	6.85209	7.02003	6.13999	5.94536	4.90037	5.35928	8.84265	8.17241	5.41643	5.57831
244971_at	ATCG00670		Encodes the only ClpP (caseinolytic protease) encoded within the plastid genome. Contains a highly conserved catalytic	10.9476	10.2749	10.9234	11.8756	11.6737	11.6412	11.1112	10.9218	11.1425	12.0953	11.2871	11.5366	11.5606	10.8785	10.4337	11.2579	10.7211	10.4315	10.1171	9.86402	12.3114	12.2534	10.6404	10.5259
244972_at	ATCG00680		encodes for CP47, subunit of the photosystem II reaction center., encodes for CP47, subunit of the photosystem II reacti	2.67182	3.04982	3.41791	4.58429	3.52932	3.17713	2.41067	3.05239	3.04982	3.21991	3.70841	4.23913	4.75126	3.03182	2.93334	4.71985	4.37537	2.7442	2.84056	2.84056	7.23242	7.13559	3.45139	3.97776
244973_at	ATCG00690		Encodes photosystem II 5 kD protein subunit PSII-T. This is a plastid-encoded gene (PsbTc) which also has a nuclear-enco	4.69762	3.84233	5.55906	7.00777	5.10024	4.93248	3.90414	2.90572	4.08473	5.18802	5.66327	6.79251	3.97242	2.62052	2.62052	2.72568	2.62052	2.36867	2.44962	2.21083	6.7797	6.8406	2.73408	2.72568
244974_at	ATCG00700		PSII low MW protein, PSII low MW protein	2.58225	2.25911	3.18999	4.17489	3.00273	3.3957	2.74044	2.72078	2.35678	2.72078	4.13559	4.3457	3.20799	2.64377	2.15297	2.15297	2.64377	2.69907	2.22572	2.64377	5.14261	4.04178	2.70792	2.69907
244975_at	ATCG00710		Encodes a 8 kD phosphoprotein that is a component of the photosystem II oxygen evolving core. Its exact molecular functi	9.63253	9.41788	8.90737	10.5849	10.2248	10.308	9.32542	9.86966	9.79571	10.077	10.4587	10.4509	7.555	7.10608	6.38828	7.38692	7.15301	6.20198	6.09721	5.97577	10.1667	9.80544	7.59066	7.79017
244976_at	ATCG00720		Encodes the cytochrome b(6) subunit of the cytochrome b6f complex., Encodes the cytochrome b(6) subunit of the cytochrom	12.9357	13.0842	12.568	13.666	13.6791	13.5812	12.9361	12.8257	13.058	13.3939	13.6278	13.6798	12.0006	11.6892	11.8453	12.6465	11.9587	11.5593	11.6792	11.5097	13.637	13.6432	12.2752	12.6561
244977_at	ATCG00730		A chloroplast gene encoding subunit IV of the cytochrome b6/f complex, A chloroplast gene encoding subunit IV of the cyt	2.06866	2.10476	2.15822	2.10453	2.07469	2.10453	2.10453	2.06269	2.06269	2.10453	2.25686	3.51114	2.09839	2.20626	2.09839	2.10356	2.13704	2.09839	2.09839	2.09839	2.10493	2.09839	2.09839	2.09839
244978_at	ATCG00740		RNA polymerase alpha subunit, RNA polymerase alpha subunit	11.8325	12.1929	11.7887	12.8976	12.917	12.7144	11.9084	11.9528	12.5824	13.0325	12.5552	12.7575	13.9029	13.5252	13.9397	13.4041	12.6631	13.6645	13.1769	13.6757	14.625	14.3799	13.4472	13.2886
244979_at	ATCG00750		30S chloroplast ribosomal protein S11, 30S chloroplast ribosomal protein S11	11.8414	12.0945	11.4329	13.0537	12.8509	12.8054	12.0403	12.1721	12.0292	12.645	13.1201	12.9012	11.1198	10.3922	11.9525	11.8164	11.1638	11.6385	11.1801	11.1051	13.2185	12.8327	11.032	11.032
244980_at	ATCG00760		encodes a chloroplast ribosomal protein L36, a constituent of the large subunit of the ribosomal complex, encodes a chlo	10.7656	10.8048	10.1037	11.6673	11.5478	11.0957	10.6913	11.1002	10.8716	11.5055	12.0208	11.6025	9.53863	8.85233	9.66341	9.93061	9.06205	9.80791	9.10236	8.43896	11.7343	11.1763	9.41948	9.09574
244981_at	ATCG00770		chloroplast 30S ribosomal protein S8, chloroplast 30S ribosomal protein S8	9.50651	9.52268	8.94682	10.9618	10.3681	10.1714	9.45971	9.83665	9.61253	9.90249	10.9597	10.5306	6.40039	6.23005	6.90004	7.24229	6.61652	6.65361	5.70899	6.45249	9.13958	8.33457	6.49024	6.53245
244982_at	ATCG00780		encodes a chloroplast ribosomal protein L14, a constituent of the large subunit of the ribosomal complex, encodes a chlo	8.85509	9.17218	8.52847	10.7033	10.037	9.80236	8.71667	9.39874	9.33443	9.31313	10.4115	10.225	8.1122	7.74907	9.27815	10.5238	9.66999	10.1485	9.37779	9.37779	10.6856	9.68122	7.40589	7.47297
244983_at	ATCG00790		chloroplast gene encoding a ribosomal protein L16, which is a constituent of 50S large ribosomal subunit, chloroplast ge	8.45043	8.25158	8.07993	10.3241	9.21545	9.27148	8.25967	8.85777	8.88278	9.27151	10.0426	9.41193	10.1223	9.65555	10.9709	10.7948	10.5152	10.231	9.30101	9.8013	13.2757	12.1602	10.1721	9.82892
244984_at	ATCG00800		encodes a chloroplast ribosomal protein S3, a constituent of the small subunit of the ribosomal complex, encodes a chlor	12.6976	12.839	12.66	13.4721	13.4389	13.2257	12.519	13.1433	13.0075	13.0307	13.434	13.5123	13.1355	12.3777	12.6234	12.5453	12.0609	12.4241	12.0038	12.6892	14.4997	14.3278	12.9182	12.8888
244985_at	ATCG00810		encodes a chloroplast ribosomal protein L22, a constituent of the large subunit of the ribosomal complex, encodes a chlo	11.7924	11.6505	11.7514	12.8426	12.6926	12.593	11.7216	11.9859	11.9382	12.0754	12.7124	12.6865	9.79498	9.37474	10.1894	10.3669	9.78939	10.1485	9.38769	9.67425	11.8514	11.9683	10.0141	9.88777
244986_at	ATCG00820		Encodes a 6.8-kDa protein of the small ribosomal subunit., Encodes a 6.8-kDa protein of the small ribosomal subunit.	11.1991	11.6056	11.1695	12.5274	12.4851	12.1897	11.3079	11.8611	11.9328	12.1504	12.4621	12.3276	12.1023	11.2547	12.0613	11.3719	11.3215	11.3731	11.0021	11.0995	13.9012	13.2416	11.3691	11.3274
244994_at	ATCG01010		Chloroplast encoded NADH dehydrogenase unit., Chloroplast encoded NADH dehydrogenase unit.	2.05749	2.05749	2.05749	2.05749	2.05749	2.05749	2.05749	2.05749	2.05749	2.05749	2.05749	2.09806	2.09839	2.09839	2.09839	2.09839	2.09839	2.09839	2.09839	2.09839	2.09839	2.09839	2.09839	2.09839
244995_at	ATCG00150		Encodes a subunit of ATPase complex CF0, which is a proton channel that supplies the proton motive force to drive ATP sy	2.98966	2.98966	3.00711	5.7464	2.98966	2.98966	2.98966	2.98966	2.79722	2.98966	4.51321	4.29955	2.47411	2.47411	2.47411	2.48613	2.4798	2.47411	2.47411	2.47262	6.507	4.79648	2.28638	2.74308
244996_at	ATCG00160		Chloroplast ribosomal protein S2, Chloroplast ribosomal protein S2	8.29059	8.66731	7.76053	10.0699	9.53793	9.56902	8.54408	8.65368	8.67554	9.63749	9.54867	9.62335	8.65561	8.77725	8.38542	9.45714	9.05539	8.13533	7.65064	7.72357	10.672	9.8751	7.37427	7.19862
244997_at	ATCG00170		RNA polymerase beta' subunit-2, RNA polymerase beta' subunit-2	7.04701	8.09217	7.29236	9.65378	8.82475	8.73714	7.45762	7.95008	8.02671	8.7853	8.66984	9.18403	9.41512	8.76514	8.57166	7.29947	6.85441	6.41975	5.92636	6.32797	11.5135	10.4015	7.79232	7.70633
244998_at	ATCG00180		RNA polymerase beta' subunit-1, RNA polymerase beta' subunit-1	8.23752	8.41381	8.52846	9.86555	9.5552	9.36917	8.54497	8.51036	8.65144	9.55736	9.43889	9.89433	9.82138	8.69302	6.95978	8.69246	7.97335	7.12099	5.70469	6.27256	10.3093	10.0929	7.55426	7.7319
244999_at	ATCG00190		Chloroplast DNA-dependent RNA polymerase B subunit. The transcription of this gene is regulated by a nuclear encoded RNA	2.43395	2.62748	2.58157	3.38089	2.52014	2.62748	2.62748	2.62748	2.62748	2.62748	2.75433	2.75824	2.11207	2.11207	2.13289	2.11207	2.11207	2.11207	2.11207	2.11207	2.34648	2.1943	2.11207	2.11207
245000_at	ATCG00210		Identical to Cytochrome b6-f complex subunit 8 (Cytochrome b6-f complex subunit VIII) (Cytochrome b6-f complex subunit p	6.15713	6.15713	7.29047	7.63869	5.74849	5.96677	5.48853	6.15938	5.99584	5.48364	6.98643	8.0502	2.24719	2.24719	2.28935	2.28935	3.06995	2.24719	2.28935	2.23108	3.55374	2.38342	2.24719	2.3691
245001_at	ATCG00220		PSII low MW protein, PSII low MW protein	13.6982	13.7774	13.6592	14.0554	14.0885	13.9599	13.5391	13.7105	13.7771	13.7817	13.6106	13.925	12.6684	11.5806	11.7332	12.839	12.513	11.9565	12.1644	12.2959	14.4021	14.4934	13.2469	13.2697
245002_at	ATCG00270		PSII D2 protein, PSII D2 protein	6.01225	6.02851	5.35926	7.95438	6.63462	6.88127	5.46319	6.4077	5.95001	7.1955	7.33354	7.39755	2.10551	2.10551	2.10551	2.14559	2.33171	2.10371	2.10551	2.10621	2.73625	2.69302	2.10551	2.10551
245003_at	ATCG00280		chloroplast gene encoding a CP43 subunit of the photosystem II reaction center. promoter contains a blue-light responsi	7.53183	7.93191	7.24042	9.66894	8.83233	9.07681	7.93653	7.90692	7.85017	8.82772	9.18746	9.1599	7.96564	7.22411	6.61591	8.78673	8.03113	6.18808	6.66892	5.83141	10.0363	9.41588	7.45885	7.84627
245004_at	ATCG00300		encodes PsbZ, which is a subunit of photosystem II. In Chlamydomonas, this protein has been shown to be essential in the	9.84886	9.80725	9.90741	11.7285	11.4075	11.4585	9.86745	9.87185	10.3117	10.9733	11.2425	11.4298	10.2534	9.42484	9.6213	9.40942	8.32491	8.17888	8.41413	8.69806	12.2437	11.4588	9.6078	9.32153
245005_at	ATCG00330		30S chloroplast ribosomal protein S14, 30S chloroplast ribosomal protein S14	2.07437	2.12366	2.15988	2.50373	2.12366	2.12366	2.07449	2.07576	2.07398	2.23554	2.30002	3.45298	2.14312	2.14312	2.24884	2.52929	2.14312	2.14312	2.42588	2.54659	2.14312	2.14312	2.14312	2.14312
245006_at	ATCG00340		Encodes the D1 subunit of photosystem I and II reaction centers., Encodes the D1 subunit of photosystem I and II react	10.5672	10.8483	10.0284	11.871	12.0107	11.6038	10.6744	10.9978	11.0214	11.7914	11.4337	11.7993	12.5522	12.2973	13.0569	13.3742	13.1923	12.5425	12.6063	12.443	14.5763	14.2079	13.0725	12.7726
245007_at	ATCG00350		Encodes psaA protein comprising the reaction center for photosystem I along with psaB protein; hydrophobic protein encod	6.44528	6.57187	5.53096	8.10255	7.35161	6.88521	5.73391	6.67298	6.47436	6.98319	7.72817	7.73731	2.31922	2.79899	2.61588	5.71781	5.28294	3.38082	2.86822	2.64883	6.18045	5.80959	4.14019	2.86822
245008_at	ATCG00360		Encodes a protein required for photosystem I assembly and stability. In Chlamydomonas reinhardtii, this protein seems to	4.66604	4.22543	5.19004	6.35445	5.0567	5.25824	4.35286	3.18173	4.03749	5.71596	5.61951	5.93341	7.9734	7.16348	7.33255	7.57489	8.20403	7.72787	5.82075	6.1066	10.6732	9.81491	7.8937	7.32933
245009_at	ATCG00380		Chloroplast encoded ribosomal protein S4, Chloroplast encoded ribosomal protein S4	13.6439	13.8905	13.7456	14.1774	14.3938	14.1646	13.7643	13.721	13.9423	14.2742	14.2596	14.2266	14.0666	13.2888	13.8275	12.2762	11.4532	10.9945	10.5705	10.6842	14.9725	15.0383	13.8609	13.9254
245010_at	ATCG00420		Encodes NADH dehydrogenase subunit J. Its transcription is increased upon sulfur depletion., Encodes NADH dehydrogenase	3.83837	4.76194	4.80667	6.02685	4.80667	5.35261	3.11378	2.89338	3.24199	5.22578	5.52087	6.27615	6.38927	5.49104	4.86631	6.38008	5.84242	5.25662	4.80637	5.26599	8.73924	8.56099	5.67142	5.43948
245011_at	ATCG00430		Encodes a protein which was originally thought to be part of photosystem II but its wheat homolog was later shown to enc	2.05938	2.05938	2.05938	3.23502	2.05938	2.05938	2.05946	2.05938	2.05938	2.16959	2.15235	2.44167	2.14199	2.14199	2.14199	2.28946	2.16026	2.14199	2.09839	2.14199	4.0455	2.52462	2.15033	2.32642
245012_at	ATCG00440		Encodes NADH dehydrogenase D3 subunit of the chloroplast NAD(P)H dehydrogenase complex, Encodes NADH dehydrogenase D3 su	10.3539	10.9599	10.4142	11.7814	11.8482	11.7878	10.2643	10.8864	11.072	11.1958	11.7602	11.8127	11.7636	11.0487	10.9269	11.563	10.9494	11.1326	10.6797	11.3387	13.4135	13.0354	11.7782	11.9159
245013_at	ATCG00470		ATPase epsilon subunit, ATPase epsilon subunit	13.2751	13.3432	13.1652	14.1661	14.0529	13.8014	13.5212	13.2904	13.6535	14.1848	13.6631	13.8864	13.7513	13.3276	13.6262	14.3099	13.9759	13.3092	13.3184	13.3167	15.3679	15.2773	13.9739	13.9601
245014_at	ATCG00480		chloroplast-encoded gene for beta subunit of ATP synthase, chloroplast-encoded gene for beta subunit of ATP synthase	13.1942	13.2739	12.7241	14.3025	13.7584	13.6131	13.2061	13.2076	13.3638	13.7147	13.8193	13.8138	11.4401	11.6144	12.4781	13.6671	13.2829	12.2389	12.3305	11.4838	14.6828	14.5769	13.3274	13.1755
245015_at	ATCG00490		large subunit of RUBISCO., large subunit of RUBISCO.	5.47756	6.75603	5.32625	8.17988	7.48442	7.45993	5.91951	6.26373	5.81969	7.37992	7.67998	7.76774	7.5128	7.20315	6.64779	8.61708	7.74022	6.19291	6.73203	6.54783	9.33203	8.73333	7.41366	7.26131
245016_at	ATCG00500		Encodes the carboxytransferase beta subunit of the Acetyl-CoA carboxylase (ACCase) complex in plastids. This complex cat	7.1888	7.4983	6.64698	9.01584	8.27821	7.97065	7.13033	7.55765	7.02619	8.62798	8.42517	8.2988	6.53591	6.5853	6.15599	7.77081	7.20887	6.12831	5.55156	5.5365	8.87139	8.79939	6.28581	6.61524
245017_at	ATCG00510		Encodes subunit I of photosystem I., Encodes subunit I of photosystem I.	8.92597	9.58604	8.73345	10.7183	10.2506	9.93211	9.34038	9.2392	9.42408	10.5672	10.0472	10.1255	9.83888	8.98317	8.33233	8.97578	8.01943	7.73599	6.79954	7.4709	10.8418	10.4571	8.08044	7.95877
245018_at	ATCG00520		Encodes a protein required for photosystem I assembly and stability. In cyanobacteria, loss of function mutation in this	8.68058	8.32253	7.72378	10.3487	8.92347	9.11023	8.22893	8.86941	8.64271	9.129	9.42693	9.3278	7.34416	6.29741	5.97093	7.50383	7.03429	5.89617	5.16029	5.19928	9.64619	9.31912	7.18799	7.03546
245019_at	ATCG00530		Identical to Chloroplast envelope membrane protein (cemA) [Arabidopsis Thaliana] (GB:P56783); similar to proton extrusio	10.3876	10.402	9.65358	12.0003	10.3736	10.8946	10.0367	10.4247	10.5738	10.9665	11.2172	11.039	8.9858	7.9374	8.25328	9.11334	8.65247	7.74537	7.31837	6.74499	11.1259	10.4204	8.55791	8.51964
245020_at	ATCG00540		Encodes cytochrome f apoprotein; involved in photosynthetic electron transport chain; encoded by the chloroplast genome	10.0322	10.3697	9.59681	12.0348	11.0463	11.0917	9.98867	10.5984	10.5993	10.7864	11.0317	11.0257	10.9906	10.5822	11.1735	11.5943	10.7586	10.5073	11.0375	10.8919	12.3411	11.9269	10.1872	10.282
245021_at	ATCG00550		PSII component, PSII component	11.061	11.2158	11.2038	12.0588	12.2429	11.8997	11.0677	11.4849	11.66	11.0199	12.1865	12.1261	10.1235	9.54533	10.1257	10.6109	9.97854	10.3277	9.66627	10.1118	12.9298	12.9667	11.4553	11.5691
245022_at	ATCG00560		PSII L protein, PSII L protein	9.37047	9.60296	9.42565	10.4904	10.6315	10.2753	9.25455	9.92771	9.86134	9.64985	10.749	10.4042	8.34424	7.84788	8.12976	8.34424	8.02229	7.95857	7.52666	7.72885	11.453	11.1507	9.30269	9.74577
245023_at	ATCG00080		PSII I protein, PSII I protein	10.0392	10.0244	10.0622	11.457	11.3748	10.9474	10.1898	10.2202	10.7047	10.9527	11.0798	11.1844	11.6367	10.6224	9.67049	11.7284	11.1791	10.6668	10.3351	10.3824	12.7755	12.4452	10.7323	10.6183
245024_at	ATCG00120		Encodes the ATPase alpha subunit, which is a subunit of ATP synthase and part of the CF1 portion which catalyzes the con	10.3408	10.4025	10.0062	11.5191	11.0618	10.8483	10.4104	10.2055	10.476	11.6384	11.1108	11.2091	9.24166	8.88042	9.36537	10.9558	10.6995	9.73684	9.06956	8.65038	12.1032	11.8459	9.81424	9.81066
245025_at	ATCG00130		ATPase F subunit., ATPase F subunit.	7.58944	7.41269	7.39642	9.15371	8.06773	8.22355	7.11354	7.80594	7.78667	8.1736	8.76368	8.85546	6.19251	5.89683	5.80616	7.4288	6.88622	6.041	5.74759	5.79719	8.42751	7.41839	6.19251	5.97801
245026_at	ATCG00140		ATPase III subunit, ATPase III subunit	7.88413	7.96621	8.27667	8.78799	8.77834	8.50979	7.65574	7.65657	7.97005	8.49612	8.41846	9.24917	7.85906	7.87033	8.80107	9.04772	7.87982	7.00763	6.97343	7.15342	11.1955	10.3308	7.91037	8.07771
245027_at	AT2G26550		encodes a heme oxygenase that catalyzes the oxidation of heme to biliverdin IXalpha, CO and Fe(2+), a committed step in	6.82575	6.64585	7.08135	7.05979	7.32995	7.75722	6.72912	7.24581	7.48945	6.97142	7.22215	7.45875	5.3047	5.87542	5.20161	5.50118	5.37417	6.15247	5.85414	6.14856	5.33429	5.42763	5.33429	5.50412
245028_at	AT2G26570		similar to unknown protein [Arabidopsis thaliana] (TAIR:AT5G42880.1); similar to unknown protein [Arabidopsis thaliana]	6.53027	7.24046	7.46548	7.02682	7.56198	6.95744	7.47176	6.71489	7.06752	7.56061	6.92878	6.96361	6.26954	5.52285	6.10131	3.85832	4.12072	6.26954	6.83689	6.26954	6.21843	6.28917	6.42203	6.62876
245029_at	AT2G26580	C2C2_YABBY	plant-specific transcription factor YABBY family protein; Identical to Axial regulator YABBY5 (YAB5) [Arabidopsis Thalia	5.92449	5.37757	6.29253	5.58151	5.27946	5.72637	6.30307	5.85095	5.58151	6.86757	5.79857	5.73346	2.10537	2.10537	2.10537	2.1032	2.1032	7.20417	7.30489	7.43009	2.25063	2.41741	3.70108	3.32498
245030_at	AT2G26620		glycoside hydrolase family 28 protein / polygalacturonase (pectinase) family protein; similar to glycoside hydrolase fam	2.05749	2.05749	2.05749	2.05749	2.05749	2.05749	2.05749	2.05749	2.05749	2.05749	2.05749	2.05749	2.09839	2.09839	2.09839	2.09839	2.09839	2.09839	2.09839	2.09839	2.09839	2.09839	2.09839	2.09839
245031_at	AT2G26360		binding; similar to mitochondrial substrate carrier family protein [Arabidopsis thaliana] (TAIR:AT2G35800.1); similar to	4.44271	4.65301	3.78914	5.14646	4.857	4.82656	4.4314	4.70551	4.70542	4.76603	4.83372	4.76603	3.30171	3.24826	3.95393	3.24826	3.24826	3.24826	3.24826	3.24826	3.32026	2.48749	3.31594	3.38738
245032_at	AT2G26630		transposase IS4 family protein, contains Pfam profile: PF01609 transposase DDE domain	2.05795	2.05795	2.06177	2.43278	2.05795	2.31589	2.05795	2.05795	2.05795	2.05795	2.05795	2.05795	2.09839	2.09839	2.09839	2.09839	2.09839	2.09839	2.09839	2.09839	2.09839	2.09839	2.09839	2.09839
245033_at	AT2G26380		disease resistance protein-related / LRR protein-related; similar to leucine-rich repeat family protein [Arabidopsis tha	7.50008	7.29936	7.69212	2.05749	2.05749	2.05749	6.87308	7.37024	7.00103	2.0764	2.05749	2.05749	2.6323	2.2594	2.63666	2.22207	2.41344	2.88063	2.22207	2.22207	2.09839	2.09839	2.09839	2.09839
245034_at	AT2G26390		serpin, putative / serine protease inhibitor, putative; similar to serpin, putative / serine protease inhibitor, putativ	9.86689	9.68066	9.81543	2.86019	3.25965	2.86318	9.44181	9.53168	9.20094	3.29178	2.92719	3.12298	5.07062	3.97939	3.8856	8.14443	8.15646	6.39381	6.62437	5.24343	3.79888	3.85489	3.68795	3.66568
245035_at	AT2G26400		Encodes a protein predicted to belong to the acireductone dioxygenase (ARD/ARDí)family.	7.61543	7.86678	7.87391	8.58046	7.66394	8.73365	7.83741	7.81179	7.3631	10.9882	7.43497	9.00657	6.9254	7.01339	7.45485	6.98651	8.41414	7.06359	7.19954	8.0718	5.12278	4.46603	5.31063	4.97158
245036_at	AT2G26410		IQD4 (IQ-domain 4); calmodulin binding; similar to IQD3 (IQ-domain 3), calmodulin binding [Arabidopsis thaliana] (TAIR:A	2.05749	2.05749	2.05749	2.05749	2.05749	2.05749	2.05749	2.05749	2.05749	2.05749	2.05749	2.05749	2.09839	2.09839	2.09839	2.09839	2.09839	2.09839	2.09839	2.09839	2.09839	2.09839	2.09839	2.09839
245037_at	AT2G26420		1-phosphatidylinositol-4-phosphate 5-kinase, putative / PIP kinase, putative / PtdIns(4)P-5-kinase, putative / diphospho	2.05749	2.05749	2.05749	2.05749	2.05749	2.05749	2.05749	2.05749	2.05749	2.05749	2.05749	2.05796	2.09839	2.09839	2.09839	2.09839	2.09839	2.09839	2.09839	2.09839	2.09839	2.09839	2.09839	2.09839
245038_at	AT2G26560		encodes a lipid acyl hydrolase with wide substrate specificity that accumulates upon infection by fungal and bacterial	11.1532	10.7575	10.8334	2.05749	2.08685	2.0945	8.54998	9.41932	7.91014	2.0945	2.09948	2.0945	2.09839	2.09839	2.09839	2.09839	2.09839	2.09839	2.11021	2.09839	2.09839	2.09839	2.09839	2.09839
245039_at	AT2G26600		glycosyl hydrolase family 17 protein; similar to glycosyl hydrolase family 17 protein [Arabidopsis thaliana] (TAIR:AT3G1	8.03378	8.29813	8.18214	8.61605	8.44558	8.25673	8.00254	8.26371	8.21681	8.28925	8.07606	8.35367	7.97214	7.68503	7.11096	8.30437	8.20423	7.88118	8.01289	7.79298	8.57282	8.61393	7.94186	8.39031
245040_at	AT2G26520		similar to unknown protein [Arabidopsis thaliana] (TAIR:AT3G57500.1)	2.30899	2.2972	2.11386	2.43136	2.37068	2.37068	2.37068	2.63846	2.31502	2.37068	2.37068	2.37068	2.2407	2.35417	2.09839	2.53383	2.10111	2.09839	2.09839	2.09839	2.09839	2.09839	2.09839	2.09839
245041_at	AT2G26530		unknown function	12.255	11.916	12.1144	2.05749	2.17483	2.0584	12.238	12.2554	12.0145	2.0584	2.05952	2.09427	8.72654	7.11291	7.74004	10.0334	9.08372	7.83275	7.3376	6.58851	3.78704	3.63341	2.4489	2.80388
245042_at	AT2G26540		HEMD; uroporphyrinogen-III synthase; similar to Os03g0186100 [Oryza sativa (japonica cultivar-group)] (GB:NP_001049201.1	7.44141	7.63072	7.73214	6.99222	7.27928	7.01299	7.65936	7.74707	7.5802	7.30482	7.18822	6.93519	6.90461	7.0479	7.31085	7.1546	7.2067	6.01531	6.04294	6.09023	6.77503	6.8131	6.94531	6.54021
245043_at	AT2G26430		Encodes an ania-6a type arginine-rich cyclin which confers tolerance to LiCl and NaCl when expressed in yeast., Encodes	8.91532	8.81754	9.09233	9.67157	9.78155	9.78781	8.79776	8.94668	9.09664	9.81598	9.22525	9.38938	8.88224	9.15156	8.91509	9.35455	9.22023	9.29622	9.12604	9.13515	8.48975	8.67452	9.12535	9.20016
245044_at	AT2G26500		cytochrome b6f complex subunit (petM), putative; similar to unknown [Euphorbia esula] (GB:AAF34768.1); contains InterPro	10.9303	11.2271	11.3386	12.7766	12.881	12.8972	11.2144	11.2981	11.4219	12.8304	12.3307	12.6068	11.257	10.8779	10.6187	11.1345	10.9693	10.7581	10.7483	11.3481	12.1766	12.1502	11.8356	12.0245
245045_at	AT2G26590		adhesion regulating molecule family; similar to Adhesion regulating molecule [Medicago truncatula] (GB:ABE79214.1); cont	9.77568	9.84329	9.65575	9.57768	9.60093	9.59687	9.83894	9.42904	9.5305	9.69424	9.72093	9.71543	10.8434	10.8024	10.9128	10.8283	10.8283	11.068	10.9875	11.0826	10.2237	10.0858	10.4442	10.4636
245046_at	AT2G26510		permease	10.5684	10.6887	10.6503	10.7702	10.7115	10.5502	10.7137	10.4307	10.4922	10.904	10.8536	10.7357	12.397	12.5524	12.6445	12.473	12.6102	12.4354	12.2377	12.2161	12.0605	12.0934	12.4724	12.2348
245047_at	ATCG00020		Encodes chlorophyll binding protein D1, a part of the photosystem II reaction center core, Encodes chlorophyll binding p	6.14908	6.19744	6.29553	7.05211	7.29524	6.52653	6.06245	6.11695	6.40496	6.91124	6.85751	6.80311	8.01896	6.85693	6.35764	8.43775	7.96337	6.34043	6.34043	6.29834	9.57537	9.64739	7.24003	7.63933
245048_at	ATCG00040		Encodes a maturase located in the trnK intron in the chloroplast genome., Encodes a maturase located in the trnK intron	11.9201	12.2869	11.8525	13.0998	13.1493	12.8193	11.8815	12.2077	12.4239	12.8696	12.8499	13.0179	12.9888	12.2218	11.8733	13.0985	12.9599	12.1685	11.3817	11.4224	13.9114	13.7416	12.4172	12.1375
245049_at	ATCG00050		Homologous to the bacterial ribosomal protein S16, Homologous to the bacterial ribosomal protein S16	3.83677	3.51531	3.73873	6.81682	5.88914	5.604	3.8978	4.98918	3.89336	5.49808	6.69413	6.81182	3.53267	2.76334	3.49987	4.43874	3.55058	2.76334	2.93263	2.77098	6.39617	5.98681	2.94279	3.36854
245050_at	ATCG00070		PSII K protein, PSII K protein	10.0259	10.0773	9.80664	11.3606	10.7279	10.7279	9.83214	10.3903	10.3171	11.0423	10.7967	11.1995	10.7583	8.69705	8.33263	10.8417	10.3074	8.97043	8.92861	8.59169	12.1948	11.612	9.14411	9.74686
245051_at	AT2G23320	WRKY	Encodes WRKY DNA-binding protein 15 (WRKY15)., Encodes WRKY DNA-binding protein 15 (WRKY15).	12.4843	12.0186	12.0059	8.70918	8.44856	8.74911	11.4971	11.8133	11.5148	9.0389	8.93183	9.33839	8.88312	8.68287	8.7036	9.24414	8.48387	9.9449	9.65112	10.1388	7.00087	6.95475	7.25478	7.62394
245052_at	AT2G26440		pectinesterase family protein; similar to pectinesterase family protein [Arabidopsis thaliana] (TAIR:AT1G02810.1); simil	9.85152	9.61932	9.52407	7.68775	7.32699	7.7076	8.22482	8.00218	7.56095	8.9479	8.95761	8.8028	2.12097	2.12097	2.12097	2.35175	3.52762	8.60219	8.80492	8.61043	8.7311	9.0534	9.39666	9.41294
245053_at	AT2G26450		pectinesterase family protein; similar to pectinesterase family protein [Arabidopsis thaliana] (TAIR:AT4G33230.1); simil	2.19969	2.19969	2.19969	2.19969	2.19969	2.19969	2.19969	2.19969	2.33112	2.19969	2.19969	2.19969	3.94424	3.27693	3.27693	3.22221	3.27693	5.36846	5.65031	6.34647	3.27693	3.22221	3.27693	3.27693
245054_at	AT2G26460		RED family protein; similar to Os11g0146700 [Oryza sativa (japonica cultivar-group)] (GB:NP_001065737.1); similar to exp	8.0725	8.06981	8.13098	8.64042	8.53916	8.49757	8.03914	8.03984	8.3333	8.47358	8.61698	8.50885	9.19548	10.1428	9.98932	9.65301	9.37894	9.45136	9.56084	9.40495	8.59759	8.90315	9.08142	9.37358
245055_at	AT2G26470		similar to Os06g0470800 [Oryza sativa (japonica cultivar-group)] (GB:NP_001057618.1); similar to hypothetical protein GS	3.64173	3.55452	3.82223	3.55452	3.22184	3.62837	3.5666	3.55452	3.55452	3.55452	3.55452	3.55452	3.04407	2.34198	2.44809	2.34198	2.34198	2.34198	2.34198	2.40042	2.34198	2.34198	2.34198	2.34198
245056_at	AT2G26480		UDP-glucoronosyl/UDP-glucosyl transferase family protein; similar to UDP-glucoronosyl/UDP-glucosyl transferase family pr	2.72264	2.72264	3.06347	2.65759	2.63117	2.72264	4.08107	2.99324	2.92665	2.72264	2.72264	2.10757	2.09839	2.09839	2.09839	2.09839	2.09839	2.09839	2.09839	2.11612	2.65633	3.23179	2.89208	3.47079
245057_at	AT2G26490		transducin family protein / WD-40 repeat family protein; similar to transducin family protein / WD-40 repeat family prot	2.05749	2.15527	2.05749	2.05749	2.05749	2.05749	2.05749	2.05749	2.05749	2.05749	2.05749	2.05749	2.09839	2.09839	2.09839	2.09839	2.09839	2.41931	2.19527	2.09839	2.09839	2.09839	2.13129	2.09839
245058_at	AT2G39790		mitochondrial glycoprotein family protein / MAM33 family protein; Identical to Uncharacterized protein At2g39790, mitoch	2.05749	2.05749	2.05749	2.05749	2.05749	2.05749	2.05749	2.05749	2.05749	2.05749	2.05749	2.05749	2.09839	2.09839	2.09839	2.09839	2.09839	2.09839	2.09839	2.09839	2.09839	2.09839	2.09839	2.09839
245059_at	AT2G39720		Encodes a putative RING-H2 finger protein RHC2a., Encodes a putative RING-H2 finger protein RHC2a.	8.40861	8.5031	8.31606	8.1149	8.58314	8.60643	8.5161	8.70573	8.53648	8.08371	8.45725	8.53771	6.93095	7.43545	7.59381	7.59147	6.93764	8.00338	7.85893	7.86125	6.37573	6.62124	6.79629	7.39355
245060_at	AT2G39770		Encodes a GDP-mannose pyrophosphorylase/ mannose-1-pyrophosphatase. This enzyme provides GDP-mannose, which is used for	10.1228	10.044	10.1075	10.776	10.7374	10.7422	10.1323	10.1447	9.91299	10.9065	10.7673	10.7069	8.4137	9.578	8.00694	9.8816	10.3205	9.44708	9.486	9.36411	11.2278	11.6387	11.3413	11.2566
245061_at	AT2G39730		Rubisco activase, a nuclear-encoded chloroplast protein that consists of two isoforms arising from alternative splicing	10.8653	10.5068	10.5271	11.4067	11.4579	11.4033	10.675	10.8402	10.8787	11.3569	11.475	11.324	8.63322	9.27541	8.63653	10.9713	11.035	9.88987	10.2128	10.0708	10.0553	10.2088	10.6222	11.1566
245062_at	AT2G39760		ATBPM3; protein binding; similar to ATBPM1 (BTB-POZ AND MATH DOMAIN 1), protein binding [Arabidopsis thaliana] (TAIR:AT5	7.93794	7.93592	8.22846	8.78578	8.76928	8.66612	8.29533	8.01893	8.11672	8.38891	8.9419	8.69483	7.88692	8.40387	8.8262	8.65032	8.70966	8.76045	8.29153	8.71347	8.28034	8.28581	8.62287	8.83624
245063_at	AT2G39795		mitochondrial glycoprotein family protein / MAM33 family protein; Identical to Uncharacterized protein At2g39795, mitoch	9.06641	8.72423	8.93959	9.35589	8.80009	9.07936	8.77194	8.83906	8.83797	9.49648	9.75277	9.59086	11.3346	10.9693	10.8458	10.6114	10.7914	10.6532	10.3025	10.3583	10.5124	10.3613	10.4439	10.3936
245064_at	AT2G39725		complex 1 family protein / LVR family protein; similar to Os08g0278600 [Oryza sativa (japonica cultivar-group)] (GB:NP_0	7.0062	7.10593	7.31645	7.86339	7.43617	7.30072	6.4976	7.1127	7.51307	7.32333	7.12943	7.56331	7.39594	6.59166	7.09901	6.8282	6.66967	7.33088	6.65784	7.58966	7.15768	7.18205	6.8158	6.59166
245065_at	AT2G39750		dehydration-responsive family protein; similar to dehydration-responsive protein-related [Arabidopsis thaliana] (TAIR:AT	8.13999	8.49742	8.15137	9.51512	9.22269	9.33834	8.46004	8.15179	8.49786	9.2502	9.10767	8.87034	9.66965	9.49339	9.76305	9.76722	9.88444	9.44724	9.7944	9.67171	9.75782	9.65402	9.73633	9.70394
245066_at	AT2G39840		Encodes the catalytic subunit of a Type 1 phosphoprotein Ser/Thr phosphatase, expressed in roots, shoots and flowers., E	8.89444	8.94412	8.87574	8.97051	8.93404	9.10709	8.77415	9.36283	9.00012	8.76916	9.05411	9.08293	9.63809	9.71507	9.88763	10.0762	9.97146	9.35123	9.61008	9.29259	9.32334	9.70309	9.60784	9.61347
245067_at	AT2G39780		S-like ribonuclease	9.15079	9.06395	9.06886	9.96715	9.68118	9.76704	9.2131	9.14841	9.19955	9.71663	9.95884	9.90231	9.05852	9.14267	9.19875	8.91749	9.06766	9.41428	9.55497	9.56848	9.86767	9.95645	9.80935	10.1565
245068_at	AT2G23260		UGT84B1 (UDP-glucosyl transferase 84B1); UDP-glycosyltransferase/ abscisic acid glucosyltransferase/ indole-3-acetate be	4.76687	3.16692	4.31815	2.05749	2.05749	2.05749	2.13711	2.51823	2.05749	2.05749	2.05749	2.05749	2.09839	2.09839	2.09839	2.09839	2.09839	2.09839	2.09839	2.09839	2.09839	2.09839	2.09839	2.09839
245069_at	AT2G23250		UGT84B2 (UDP-glucosyl transferase 84B2); UDP-glycosyltransferase/ abscisic acid glucosyltransferase/ transferase, transf	2.05749	2.05749	2.05749	2.05749	2.05749	2.05749	2.05749	2.05749	2.05749	2.05749	2.05749	2.05749	2.09839	2.09839	2.09839	2.09839	2.09839	2.09839	2.10261	2.09839	2.09839	2.09839	2.09839	2.09839
245070_at	AT2G23240		plant EC metallothionein-like family 15 protein; Identical to EC protein homolog 2 [Arabidopsis Thaliana] (GB:Q42377;GB:	2.05749	2.06368	2.05749	2.14786	2.05749	2.38701	2.05749	2.05749	2.05749	2.05749	2.05749	2.05749	2.09839	2.09839	2.09839	2.09839	2.09839	2.24656	2.09839	2.09839	2.09839	2.09839	2.09839	2.09839
245071_at	AT2G23230		terpene synthase/cyclase family protein; similar to ATTS1 (Arabidopsis thaliana terpene synthase 1), lyase/ magnesium io	2.05749	2.05863	2.05749	2.05749	2.05749	2.05749	2.05749	2.05749	2.05749	2.05749	2.05749	2.05749	2.09839	2.20363	2.12242	2.09839	2.09839	2.09839	2.09839	2.09839	2.09839	2.09839	2.09839	2.09839
245073_at	AT2G23210		UDP-glucoronosyl/UDP-glucosyl transferase family protein; similar to UGT84B1 (UDP-glucosyl transferase 84B1), UDP-glycos	2.05749	2.05749	2.05749	2.05749	2.05749	2.05749	2.05749	2.05749	2.07183	2.05749	2.05749	2.05749	2.09839	2.09839	2.09839	2.09839	2.09839	2.09839	2.09839	2.09839	2.09839	2.09839	2.09839	2.09839
245074_at	AT2G23200		protein kinase family protein; similar to protein kinase family protein [Arabidopsis thaliana] (TAIR:AT5G24010.1); simil	9.55654	9.1781	9.07389	6.02063	6.83889	6.21826	8.75243	8.91919	9.06692	6.4812	6.62512	6.72812	2.7873	2.7873	2.7873	3.37473	3.04312	2.41627	2.7873	2.7873	3.99067	3.12612	2.82099	3.60825
245075_at	AT2G23180		member of CYP96A, member of CYP96A	2.05822	2.05822	2.05822	2.05822	2.05822	2.05822	2.05822	2.05822	2.05749	2.05822	2.15325	2.07132	2.09839	2.09839	2.09839	2.09839	2.09839	2.09839	2.09839	2.09839	2.21468	2.09839	2.09839	2.12823
245076_at	AT2G23170		encodes an IAA-amido synthase that conjugates Asp and other amino acids to auxin in vitro.	14.1162	13.3189	13.947	7.26019	7.61004	7.57426	14.0244	13.49	13.049	8.72181	8.95981	8.69816	3.25816	2.1969	2.1969	7.03175	6.40598	9.79847	9.67234	9.70096	7.51469	7.66952	7.71344	7.68881
245077_at	AT2G23160		similar to F-box family protein [Arabidopsis thaliana] (TAIR:AT2G16450.1); similar to Probable disease resistance RPP8-l	2.05749	2.05762	2.05749	2.05749	2.05749	2.05749	2.05749	2.05749	2.05749	2.16326	2.05749	2.05749	2.09839	2.09839	2.17434	2.09839	2.09839	2.09839	2.09839	2.09839	2.09839	2.09839	2.09839	2.09839
245078_at	AT2G23340	AP2_EREBP	encodes a member of the DREB subfamily A-5 of ERF/AP2 transcription factor family. The protein contains one AP2 domain.	7.32501	6.63834	7.29365	7.1928	7.35092	7.19015	7.17475	7.10004	7.19015	7.25573	7.77746	7.53155	9.52208	9.45495	9.55467	10.4726	10.446	9.34064	9.46427	9.11672	8.67602	8.58554	8.651	9.20011
245079_at	AT2G23330		copia-like retrotransposon family, has a 3.9e-195 P-value blast match to GB:AAA57005 Hopscotch polyprotein (Ty1_Copia-el	2.05749	2.05749	2.05749	2.05749	2.05749	2.05749	2.05749	2.05749	2.05749	2.05749	2.05749	2.05749	2.09839	2.09839	2.09839	2.09839	2.09839	2.09839	2.09839	2.09839	2.09839	2.09839	2.09839	2.09839
245080_at	AT2G23300		leucine-rich repeat transmembrane protein kinase, putative; similar to leucine-rich repeat transmembrane protein kinase,	7.41231	7.50536	7.46211	6.89898	6.90946	7.10053	7.9507	7.68544	7.57938	7.24322	7.36007	6.78301	6.26526	5.90621	5.70047	5.45702	5.48205	6.93837	6.6954	6.41058	6.87173	6.93225	7.57916	7.2921
245082_at	AT2G23270		similar to unknown protein [Arabidopsis thaliana] (TAIR:AT4G37290.1)	13.6923	12.9782	13.4333	2.40581	3.85408	3.13479	13.4127	13.4354	13.4557	2.29855	2.40581	2.22356	2.40609	2.40609	3.06915	2.40609	2.45333	2.40609	2.40609	2.42421	2.57981	2.40609	2.40609	2.40609
245083_at	AT2G23310		Encodes AtRER1C1, a Golgi membrane protein involved in returning the molecules that are exported from the endoplasmic re	7.52953	7.24085	7.50025	7.97534	7.85355	8.13073	7.69997	7.45599	7.54236	7.75897	7.86347	7.85308	5.99021	5.99021	6.02367	5.99021	5.63399	6.00956	5.99021	6.28683	5.36377	5.21901	5.8623	5.99021
245084_at	AT2G23290	MYB	Member of the R2R3 factor gene family.	8.04697	8.40028	8.27347	8.00721	7.81971	8.34917	8.16668	8.85786	8.37108	8.07251	7.54249	8.12912	7.47968	8.31996	7.91976	8.47933	8.35214	7.83679	7.90422	7.19408	7.75862	8.4064	7.55836	7.93201
245085_at	AT2G23350		polyadenylate-binding protein, putative / PABP, putative.Member of the Class II family of PABP proteins. Highly and ubiq	10.3994	10.4889	10.3603	10.5353	10.3862	10.4541	10.3477	10.3773	10.0251	10.6051	10.944	10.5719	10.8575	11.7653	11.8177	12.1235	12.462	12.5332	12.2757	12.1228	10.573	10.58	11.6048	11.6092
245086_at	AT2G39820		eukaryotic translation initiation factor 6, putative / eIF-6, putative; Identical to Eukaryotic translation initiation f	2.05817	2.07733	2.05817	2.05817	2.05817	2.05817	2.05817	2.05817	2.05817	2.05817	2.08425	2.05817	2.40171	2.09839	2.09839	2.09839	2.09839	2.09839	2.09839	2.25548	2.09839	2.09839	2.09839	2.09839
245087_at	AT2G39830		zinc ion binding; similar to ubiquitin interaction motif-containing protein / LIM domain-containing protein [Arabidopsis	7.27426	6.95576	7.30121	6.52625	6.13794	6.26561	6.51219	5.82874	6.08668	7.70327	7.97517	7.64354	2.6878	2.6878	2.98501	3.58585	3.48156	5.96602	5.90094	5.70164	7.8833	7.91947	7.10038	6.89954
245088_at	AT2G39850		subtilase; similar to subtilase family protein [Arabidopsis thaliana] (TAIR:AT5G59190.1); similar to subtilisin-like pro	6.90868	6.16801	6.63064	5.88942	6.08627	5.79027	6.49967	5.66604	6.73902	6.82442	6.58286	6.97142	2.17286	2.17286	2.17286	2.31402	2.17286	2.17286	2.17286	2.17286	4.10461	4.93384	2.18323	2.23007
245089_at	AT2G45290		transketolase, putative; similar to transketolase, putative [Arabidopsis thaliana] (TAIR:AT3G60750.1); similar to transk	7.00892	6.47649	6.83756	7.97136	8.12494	8.1919	6.94307	6.85662	7.4671	8.00339	8.13399	8.06218	6.24395	5.90943	6.43616	6.93076	6.55065	8.07929	8.08426	7.86798	7.43399	7.35298	7.58867	7.50421
245090_at	AT2G40900		nodulin MtN21 family protein; similar to integral membrane family protein / nodulin MtN21-related [Arabidopsis thaliana]	2.05749	2.05749	2.05749	2.05749	2.05749	2.05749	2.05749	2.05749	2.05749	2.05749	2.05749	2.08393	2.09839	2.09839	2.09839	2.09839	2.09839	2.09839	2.09839	2.09839	2.09839	2.09839	2.09839	2.09839
245091_at	AT2G40910		F-box protein-related; similar to F-box family protein [Arabidopsis thaliana] (TAIR:AT2G40920.1); similar to Cyclin-like	2.05749	2.05749	2.05749	2.05749	2.05749	2.05749	2.05749	2.05749	2.05749	2.05749	2.05749	2.05749	2.09839	2.3461	2.09839	2.09839	2.09839	2.09839	2.09839	2.09839	2.09839	2.09839	2.09839	2.09839
245092_at	AT2G40950	bZIP	bZIP transcription factor family protein; similar to bZIP transcription factor family protein [Arabidopsis thaliana] (TA	8.76203	8.51118	8.66822	7.96327	8.33427	7.94667	9.04668	8.78102	8.80143	8.22889	8.16144	7.83091	7.30161	7.87188	7.37722	8.03714	8.15274	8.11755	7.84403	7.89034	7.35574	6.93009	7.55241	7.55548
245093_at	AT2G40820		proline-rich family protein; similar to myosin heavy chain-related [Arabidopsis thaliana] (TAIR:AT3G56480.1); similar to	7.38921	7.47951	7.25341	8.36488	8.20849	8.43885	7.14891	7.23311	7.61904	8.88233	8.28881	8.34339	5.86657	6.153	6.75486	6.32591	6.03408	6.56865	6.27402	6.83755	4.51289	4.97721	6.03198	6.54674
245094_at	AT2G40840		Encodes a cytosolic protein with transglucosidase and amylomaltase activity. It is an essential component of the pathw	9.27679	9.43562	9.30712	10.2846	10.2196	10.1787	9.18046	9.09529	9.52686	10.3503	10.4961	10.2302	9.53757	9.52513	9.78143	10.2621	10.0676	9.92982	9.97068	9.81683	10.7198	10.5986	10.7165	10.5111
245095_at	AT2G40860		protein kinase family protein / protein phosphatase 2C ( PP2C) family protein; similar to protein phosphatase 2C, putati	3.99437	4.23078	4.2167	4.52435	4.40494	4.23078	4.22892	4.50205	3.6545	4.44088	4.40942	4.26462	2.09839	2.09839	2.09839	2.09839	2.09839	2.09839	2.09839	2.11135	2.09839	2.09839	2.09839	2.09839
245096_at	AT2G40880		cysteine proteinase inhibitor homolog	8.53365	8.52972	8.63867	8.87504	9.06938	8.78464	8.69663	8.57365	8.93963	8.1563	8.03112	8.01271	2.09839	2.90852	2.09839	3.70618	2.9815	3.7607	4.61348	4.89176	4.31012	4.14101	3.70618	4.06815
245097_at	AT2G40935		similar to unknown protein [Arabidopsis thaliana] (TAIR:AT3G18470.1); similar to Os01g0267400 [Oryza sativa (japonica cu	8.00142	7.98255	7.98271	8.65947	8.77431	8.88098	8.29547	8.42445	8.06984	8.5784	8.37345	8.21191	8.1885	8.20477	7.94114	7.09398	7.68617	7.84544	7.96278	8.28384	7.7684	8.07684	7.87816	7.87728
245098_at	AT2G40940		Ethylene receptor, subfamily 1. Has histidine kinase activity.	10.0285	9.98751	10.0887	10.2097	10.6672	10.0931	10.0679	9.81808	9.86618	9.99675	9.86286	9.8942	7.03088	7.82137	7.59932	8.02467	7.4493	8.0392	8.21258	7.81383	8.4899	8.4769	8.09736	7.7992
245099_at	AT2G40830		Encodes a putative RING-H2 finger protein RHC1a., Encodes a putative RING-H2 finger protein RHC1a.	8.57675	8.72891	8.53586	8.98001	8.97278	8.83397	8.997	8.57503	8.91533	8.78431	8.80218	8.51962	7.85615	7.8718	7.84023	7.43584	7.28978	7.799	7.30019	7.75004	6.54629	6.43538	7.21754	7.17406
245100_at	AT2G40930		Encodes ubiquitin-specific protease with nuclear localization signals that is likely to be involved in ubiquitin-mediate	9.71934	9.74463	9.74463	9.84988	10.1122	10.0493	9.64919	9.76339	9.76339	9.89007	10.1132	9.94014	9.1488	9.1715	9.6828	9.47248	9.73601	9.39658	9.30364	9.25453	9.41475	9.41305	9.61512	9.37807
245101_at	AT2G40890		encodes coumarate 3-hydroxylase (C3H), a P450-dependent monooxygenase. Involved in lignin biosynthesis and flavonoid bio	9.38106	9.39564	9.47444	10.8746	10.7397	10.8505	9.37937	9.35892	9.55237	10.9643	11.1241	10.9661	8.20277	7.94163	7.90369	11.1533	10.9128	10.7416	11.1982	11.2183	10.0045	10.348	11.0069	10.8192
245102_at	AT2G41580		non-LTR retrotransposon family (LINE), has a 4.7e-42 P-value blast match to GB:NP_038602 L1 repeat, Tf subfamily, member	2.08638	2.05749	2.05749	2.05749	2.06745	2.05749	2.05749	2.05749	2.05749	2.05749	2.05749	2.05749	2.76376	2.17084	2.09839	2.09839	2.09839	2.09839	2.09839	2.09839	2.09839	2.09839	2.09839	2.09839
245103_at	AT2G41590		similar to unknown protein [Arabidopsis thaliana] (TAIR:AT5G25200.1); similar to 80C09_29 [Brassica rapa subsp. pekinens	2.05749	2.05749	2.05749	2.05749	2.05749	2.05749	2.05749	2.05749	2.05749	2.05749	2.05749	2.05749	2.09839	2.09839	2.09839	2.09839	2.09839	2.09839	2.31422	2.09839	2.09839	2.09839	2.09839	2.09839
245104_at	AT2G41600		similar to Os11g0140100 [Oryza sativa (japonica cultivar-group)] (GB:NP_001065708.1); similar to Mitochondrial glycoprot	9.1321	8.91611	8.97679	9.4777	9.47888	9.38171	8.93351	9.06877	9.02055	9.09535	9.41516	9.4234	8.0328	8.31062	8.68115	7.91617	8.03003	8.08765	8.03003	7.84957	8.03003	8.03003	8.15517	8.04834
245105_at	AT2G41610		similar to Os10g0200700 [Oryza sativa (japonica cultivar-group)] (GB:NP_001064300.1); similar to Os03g0253600 [Oryza sat	2.05749	2.05749	2.05749	2.05749	2.05749	2.05749	2.05749	2.05749	2.05749	2.05749	2.05749	2.05749	2.09839	2.09839	2.09839	2.09839	2.09839	2.09839	2.09839	2.09839	2.09839	2.09839	2.09839	2.09839
245106_at	AT2G41650		unknown protein	11.6804	11.9799	11.9247	12.5299	12.3284	12.3551	11.6684	11.7703	12.0285	12.4074	12.6549	12.5931	11.7688	12.1505	12.2975	12.1206	12.3406	12.6537	12.4723	12.7286	12.4375	12.6344	12.1108	12.4727
245107_at	AT2G41690	HSF	member of Heat Stress Transcription Factor (Hsf) family, member of Heat Stress Transcription Factor (Hsf) family	2.0648	2.05749	2.06463	2.05749	2.05749	2.05749	2.05749	2.05749	2.05749	2.05749	2.05749	2.05749	2.09839	2.09839	2.09839	2.09839	2.09839	2.09839	2.09839	2.2338	2.09839	2.09839	2.09839	2.09839
245108_at	AT2G41510		It encodes a protein whose sequence is similar to cytokinin oxidase/dehydrogenase, which catalyzes the degradation of cy	2.05749	2.05749	2.05749	2.05749	2.05749	2.05749	2.05751	2.05749	2.05749	2.05749	2.05749	2.05749	2.09839	2.09839	2.09839	2.09839	2.09839	2.09839	2.09839	2.09839	2.09839	2.09839	2.09839	2.09839
245109_at	AT2G41520		DNAJ heat shock N-terminal domain-containing protein; similar to DNAJ heat shock N-terminal domain-containing protein [A	8.53891	8.50554	8.48399	7.95376	8.08504	8.06435	8.52786	8.17475	8.08504	8.17831	8.05663	7.971	6.46961	6.70323	6.7061	7.44331	7.87719	7.37827	7.21567	6.85438	6.57913	6.57335	7.03405	6.68484
245110_at	AT2G41550		similar to streptococcal hemagglutinin protein [Staphylococcus epidermidis ATCC 12228] (GB:NP_765804.1); contains domain	8.20184	8.48008	8.66114	9.56886	9.5813	9.53645	8.69788	8.94234	9.13083	9.2207	9.18945	9.12585	10.5413	10.6714	10.9054	10.9895	11.2005	10.4748	10.343	10.3282	10.8438	11.0604	10.4461	10.3709
245111_at	AT2G41570		similar to unknown protein [Arabidopsis thaliana] (TAIR:AT2G16690.1); similar to 80C09_29 [Brassica rapa subsp. pekinens	2.05749	2.05749	2.05749	2.05749	2.05749	2.05749	2.05749	2.05749	2.05749	2.05749	2.05749	2.05749	2.09839	2.09839	2.09839	2.19832	2.09839	2.09839	2.09839	2.09839	2.09839	2.09839	2.09839	2.09839
245112_at	AT2G41540		Encodes a protein with NAD-dependent glycerol-3-phosphate (G3P) dehydrogenase which was shown to complement an Escherich	8.1219	8.31323	8.13262	9.55981	9.66803	9.714	8.34402	8.09704	8.62423	9.46043	9.79463	9.51288	9.65007	9.62404	9.6724	7.70027	8.38808	9.81474	9.84838	9.81707	10.0527	10.2266	10.3958	10.1084
245113_at	AT2G41660		Essential for hydrotropism in roots. Mutant roots are defective in hydrotropism, and have slightly reduced phototropism	2.06843	2.05749	2.05749	2.05749	2.05749	2.05749	2.05854	3.14441	2.57581	2.05749	2.05749	2.05749	2.09839	2.09839	2.09839	2.09839	2.09931	2.09839	2.09839	2.09839	2.09839	2.09839	2.09839	2.09839
245114_at	AT2G41630		Encodes the transcription factor TFIIB.	10.673	10.4621	10.6378	9.58516	9.59453	9.64684	10.699	10.719	10.3104	9.76145	9.7079	9.76195	11.7176	11.6817	11.9052	12.3688	12.3892	11.8269	11.6768	11.3615	11.6132	11.4675	10.6918	10.5198
245115_at	AT2G41530		Encodes a protein with S-formylglutathione hydrolase activity.	10.3866	10.743	10.5824	11.3885	11.3356	11.3069	10.5004	10.5243	10.6475	10.9946	11.1233	11.0948	9.69123	9.97347	9.68824	11.1351	10.5971	11.3463	11.2854	11.51	11.3845	11.2002	11.0797	11.0734
245116_at	AT2G41620		nucleoporin interacting component family protein; Identical to Uncharacterized protein At2g41620 [Arabidopsis Thaliana]	10.1775	10.1133	9.97399	10.1494	10.2368	10.1842	10.4518	10.2397	10.336	10.0668	9.80145	10.1431	10.4366	10.473	11.2949	10.8057	11.0137	10.9679	10.8621	10.7447	10.3065	10.255	10.776	10.6205
245117_at	AT2G41560		encodes a calmodulin-regulated Ca(2+)-ATPase that improves salt tolerance in yeast. localized to the vacuole.	7.68597	7.72343	7.93607	8.51995	8.70567	8.74437	7.46908	7.70218	7.79354	8.3732	7.95748	7.88043	8.68711	9.03286	9.42872	9.42451	9.39287	10.125	9.69979	10.0319	8.74239	8.53935	9.14996	8.80843
245118_at	AT2G41680		thioredoxin reductase, putative / NADPH-dependent thioredoxin reductase, putative; similar to NTRA (NADPH-dependent thio	9.28033	9.1886	9.21117	9.20716	9.16477	9.19694	9.14252	9.36544	9.13718	9.22114	9.12588	9.111	9.3306	9.21487	9.29877	9.79779	9.63927	9.64531	9.63744	9.38771	9.28893	9.34373	9.6164	9.31011
245119_at	AT2G41640		similar to unknown protein [Arabidopsis thaliana] (TAIR:AT3G57380.1); similar to glycosyltransferase [Medicago truncatul	11.9457	11.7134	11.8798	2.07644	2.64233	2.07565	12.0006	11.7408	11.5331	2.07644	2.07259	2.07565	6.79641	6.10201	5.944	8.86036	8.41754	6.97061	6.81583	6.05436	3.54234	2.69287	2.11067	2.21729
245120_at	AT2G39810		A novel protein with a RING finger motif near the amino terminus. Negative regulator of cold responses. Functions as an	8.09792	7.99437	8.09542	8.1348	8.1348	8.02146	8.1348	8.1348	7.99394	8.38049	8.1348	8.10494	8.58224	8.35731	9.21287	8.68165	8.39105	8.3884	8.20781	8.26155	8.1285	8.04295	8.25661	8.18289
245121_at	AT2G47610		60S ribosomal protein L7A (RPL7aA); Identical to 60S ribosomal protein L7a-1 (RPL7AA) [Arabidopsis Thaliana] (GB:P49692;	12.6765	12.5552	12.5923	13.1697	12.9106	13.0892	12.5931	12.4323	12.4939	13.2284	13.1784	13.1075	13.2183	13.5569	13.6022	13.3644	13.4987	13.8574	13.6871	13.5716	12.694	12.5166	12.9114	12.9077
245122_at	AT2G47420		dimethyladenosine transferase, putative; similar to ribosomal RNA adenine dimethylase family protein [Arabidopsis thalia	9.9855	9.92976	9.83333	9.97803	9.86252	9.8976	9.67007	9.73502	9.64691	10.0011	9.75052	9.57261	9.26228	9.64101	9.51174	9.32086	9.23296	9.40209	9.38984	9.2969	7.84471	8.09279	8.67155	9.0744
245123_at	AT2G47450		A component of the chloroplast signal recognition particle pathway that is involved in LHCP targeting. Downregulated in	8.25584	8.21322	8.19403	9.19638	8.86866	9.20592	8.12912	7.92505	8.25455	9.2619	9.04513	9.12656	7.70763	8.02375	7.8157	8.84638	9.03447	9.04877	9.4876	9.48144	9.30523	9.95828	9.90293	10.3071
245124_at	AT2G47580		encodes spliceosomal protein U1A	9.87022	9.80195	9.83511	10.302	10.3806	10.3844	9.90678	9.62072	9.68396	10.5783	10.6754	10.4915	9.20435	9.38118	9.52765	9.39632	8.9608	9.76119	9.56885	9.83402	8.57619	8.95851	8.91212	9.12014
245125_at	AT2G47430		Encodes a putative plasma membrane-bound hybrid histidine kinase and cytokinin sensor that is expressed within the femal	2.05749	2.05749	2.05749	2.05749	2.05749	2.05749	2.05749	2.05749	2.05749	2.05749	2.05749	2.05749	2.35646	2.2866	2.09839	2.09839	2.09839	2.56798	2.09839	2.09839	2.09839	2.09839	2.09839	2.09839
245126_at	AT2G47460	MYB	MYB12 belongs to subgroup 7 of the R2R3-MYB family. It strongly activates the promoters of chalcone synthase (CHS), flav	5.46927	4.48565	4.82892	5.52364	6.01523	5.48276	5.2945	4.46541	4.45849	7.04519	7.90067	7.44375	10.1578	9.69157	10.3222	10.0866	10.2509	8.73724	8.9415	7.56782	8.59281	8.17354	9.26526	8.66466
245127_at	AT2G47600		Encodes a magnesium/proton exchanger, member of putative Na+/Ca2+ antiporter gene family	7.6321	7.67546	7.53972	8.82011	8.91719	9.22006	7.88331	7.69224	7.93044	8.65356	8.76489	8.76414	9.00377	8.56911	8.47086	9.54232	9.32381	9.09776	9.23662	9.19496	8.88546	9.0117	9.11979	8.98418
245128_at	AT2G45380		similar to calcium ion binding [Arabidopsis thaliana] (TAIR:AT4G34070.1); similar to Os08g0117900 [Oryza sativa (japonic	2.05749	2.05749	2.05749	2.05749	2.05749	2.05749	2.05749	2.05749	2.05749	2.05749	2.05749	2.09515	2.09839	2.09839	2.09839	2.09839	2.09839	2.09839	2.09839	2.09839	2.09839	2.09839	2.09839	2.09839
245129_at	AT2G45350		Encodes a member of a PCMP (plant combinatorial and modular protein) family (PCMP-E subfamily) with 11 pentatricopeptide	2.05749	2.05749	2.05749	2.05749	2.05749	2.05749	2.05749	2.05749	2.05749	2.05749	2.05749	2.05749	2.09839	2.09839	2.09839	2.09839	2.09839	2.09839	2.09839	2.09839	2.09839	2.09839	2.09839	2.09839
245130_at	AT2G45340		leucine-rich repeat transmembrane protein kinase, putative; similar to leucine-rich repeat transmembrane protein kinase,	9.39515	9.56553	9.49066	10.1334	10.2612	9.9055	8.86938	9.36807	9.03997	10.5201	10.6856	10.525	4.46372	5.57094	5.41097	10.6156	10.108	8.87667	9.49858	8.76152	9.96099	9.99972	10.3714	10.2335
245132_at	AT2G45320		similar to conserved hypothetical protein [Medicago truncatula] (GB:ABE93197.1); contains domain Nucleotide-diphospho-su	8.95143	8.90755	8.7355	8.5953	8.87764	8.66228	8.99812	8.86591	8.89609	8.73992	8.51897	8.52118	8.97918	9.01373	8.73154	8.55101	8.71081	8.6085	8.79886	8.74432	8.70926	8.59188	8.8917	8.78399
245135_at	AT2G45230		non-LTR retrotransposon family (LINE), has a 3.9e-46 P-value blast match to GB:AAB41224 ORF2 (LINE-element) (Rattus norv	2.05749	2.05749	2.05749	2.05749	2.05749	2.05749	2.05749	2.05749	2.05749	2.07523	2.05749	2.05749	2.09839	2.09839	2.09839	2.09839	2.09839	2.09839	2.09839	2.09839	2.09839	2.09839	2.09839	2.09839
245136_at	AT2G45210		auxin-responsive protein-related; similar to auxin-responsive family protein [Arabidopsis thaliana] (TAIR:AT3G60690.1);	6.29254	5.732	5.82862	4.66039	5.57601	4.77081	5.41097	4.12734	6.33389	3.81694	4.12998	3.85982	2.09839	2.09839	2.09839	2.09839	2.09839	2.09839	2.09839	2.09839	2.09839	2.09839	2.09839	2.09839
245137_at	AT2G45460		forkhead-associated domain-containing protein / FHA domain-containing protein; similar to CIP1 (COP1-INTERACTIVE PROTEIN	8.54429	8.59496	8.60787	9.04718	9.39187	9.14845	8.72321	8.60698	8.70075	9.098	8.91929	8.93146	9.27585	9.30773	9.6643	9.2035	9.16306	8.64244	8.78844	8.7007	9.38904	9.47346	9.18867	9.46867
245138_at	AT2G45190	C2C2_YABBY	Encodes a member of the YABBY family of transcriptional regulators that is involved in abaxial cell type specification i	9.85725	10.007	9.81645	10.722	10.5629	10.5118	9.39561	9.57657	9.64946	11.1265	11.4029	11.1783	4.58648	4.77783	4.50319	6.07319	6.98681	13.9372	13.6415	13.7943	9.81413	9.74937	10.8565	10.7755
245139_at	AT2G45430		DNA-binding protein-related; similar to DNA-binding protein-related [Arabidopsis thaliana] (TAIR:AT4G22810.1); similar t	2.12521	2.11402	3.22951	2.11386	2.05749	2.11386	2.11386	2.58603	2.11386	2.42276	2.11386	2.11386	2.32731	2.32731	2.1072	2.1072	2.21921	3.01444	2.43923	3.16176	2.27012	2.11138	2.27012	2.1072
245140_at	AT2G45420		LOB domain protein 18 / lateral organ boundaries domain protein 18 (LBD18); Identical to LOB domain-containing protein 1	6.72812	6.85078	6.87325	5.50283	4.51386	4.97897	6.45605	6.25848	6.45496	6.70454	5.7237	6.44184	2.64318	2.64318	2.64318	2.64318	4.8143	6.54956	6.63377	6.79184	4.66318	4.79123	5.21545	4.77425
245141_at	AT2G45400		involved in the regulation of brassinosteroid metabolic pathway	9.51821	9.23849	9.76303	8.88632	8.71963	8.93995	10.4323	10.1985	10.1946	7.76746	8.30751	8.48854	9.959	9.77814	9.79923	7.03314	7.29777	8.87334	9.11328	8.9831	8.33809	8.14946	8.15415	8.57215
245142_at	AT2G45270		glycoprotease M22 family protein; similar to glycoprotease M22 family protein [Arabidopsis thaliana] (TAIR:AT4G22720.2);	6.55251	7.0724	6.57451	7.09364	7.46685	7.39149	6.96645	6.69409	6.54864	7.19921	7.16598	7.01279	8.66902	8.48815	8.14084	7.85551	8.12213	8.10577	7.85847	8.43205	7.98006	7.9432	7.97474	7.66293
245143_at	AT2G45450		similar to unknown protein [Arabidopsis thaliana] (TAIR:AT3G60890.1)	3.4171	3.76809	2.94952	5.56472	4.40507	4.85537	3.04242	3.28487	3.51703	4.06887	4.52466	4.71324	2.09887	2.09887	2.09887	2.38474	2.09887	2.09887	2.09887	2.09887	3.07326	2.5988	2.09887	2.09887
245144_at	AT2G45240		Encodes a cytoplasmic MAP1 like methionine aminopeptidase which is involved in removing the N-terminal methionine from p	10.0594	9.80033	10.1845	10.1278	9.83972	10.0753	9.657	10.2752	9.93976	10.1248	9.96314	10.0403	9.95535	9.79279	9.58478	9.19877	9.59477	9.4883	9.46282	9.4195	9.52769	9.81086	9.13499	9.23743
245145_at	AT2G45440		mutant has Increased levels of threonine; Dihydrodipicolinate Synthase 2	10.2597	10.003	10.1071	9.4339	9.70624	9.80897	10.0685	9.98081	9.82034	9.65625	9.85912	9.63516	9.50306	9.63231	9.05815	8.70385	9.04137	9.47814	9.50796	9.2482	8.9766	9.13619	9.52861	9.60674
245146_at	AT2G45200		Encodes a member of the GOS1 (Golgi SNARE) gene family.	8.627	8.70211	8.67494	10.1541	10.0476	10.3456	8.7566	8.42153	8.8114	10.3196	9.97604	9.9053	8.57253	8.39592	9.11484	9.36963	9.16087	9.15469	9.00509	9.26067	9.58744	9.79784	9.34585	9.71896
245147_at	AT2G45280		Encodes a protein similar to RAD51C involved in double stranded break repair via homologous recombination. Sensitive to	5.60503	6.28088	5.07492	7.1612	6.74812	6.96078	5.56973	4.84885	5.48444	7.2455	7.21172	7.19175	8.07681	7.65137	8.16323	7.57414	8.14273	8.17642	7.95818	8.06498	7.37236	7.23459	7.73697	7.07734
245148_at	AT2G45220		pectinesterase family protein; similar to pectinesterase family protein [Arabidopsis thaliana] (TAIR:AT5G51490.1); simil	2.05749	2.05749	2.05749	2.05749	2.05749	2.0601	2.05749	2.05749	2.05749	2.05749	2.05749	2.05749	2.09839	2.09839	2.09839	2.09839	2.09839	2.09839	2.09839	2.09839	2.09839	2.09839	2.09839	2.09839
245149_at	AT2G47620		Homologous to yeast SWI3 and a member of the Arabidopsis SWI3 gene family. Protein physically interacts with ATSWI3B and	6.60935	6.19107	7.02762	7.44842	7.44811	7.62385	6.64357	6.79918	6.93683	7.56915	7.31905	7.40204	7.8085	8.05267	8.32787	8.07724	7.87726	8.03149	7.71293	7.76259	7.71293	7.7893	7.84868	7.73171
245150_at	AT2G47590		photolyase/blue light photoreceptor PHR2 (PHR2) mRNA,	8.93658	8.39108	8.63206	9.45358	9.23137	9.30204	8.92376	9.03902	8.78106	9.67536	9.81951	9.70044	8.9589	9.82831	9.16541	9.43	9.44446	10.0761	9.95394	9.7217	8.46191	8.83978	9.31411	9.43745
245151_at	AT2G47550		pectinesterase family protein; similar to pectinesterase family protein [Arabidopsis thaliana] (TAIR:AT1G02810.1); simil	2.96881	2.08504	2.40282	2.05749	2.05749	2.05749	4.42558	3.73148	2.55492	2.05749	2.05749	2.05749	2.09839	2.09839	2.09839	2.10846	2.85517	2.09839	2.09839	2.09839	2.09839	2.09839	2.09839	2.09839
245152_at	AT2G47490		mitochondrial substrate carrier family protein; similar to mitochondrial substrate carrier family protein [Arabidopsis t	10.5789	10.1452	10.418	8.15672	8.26771	8.15395	10.93	10.7529	10.5186	8.0522	8.36986	7.89677	8.22314	8.83217	8.81422	8.64089	8.90487	8.99355	8.67357	8.51554	7.78897	7.76793	7.92182	8.09576
245153_at	AT5G12450		similar to syntaxin-related family protein [Arabidopsis thaliana] (TAIR:AT1G48390.1); contains InterPro domain FBD-like;	2.05749	2.05749	2.05749	2.05749	2.05749	2.05749	2.05749	2.05749	2.05749	2.05749	2.05749	2.05749	2.09839	2.87026	2.09839	2.09839	2.09839	2.09839	2.09839	2.09839	2.09839	2.09839	2.09839	2.09839
245154_at	AT5G12460		similar to fringe-related protein [Arabidopsis thaliana] (TAIR:AT2G37730.1); similar to Protein of unknown function DUF6	2.05749	2.05749	2.05749	2.05749	2.05749	2.05749	2.05749	2.05749	2.05749	2.05749	2.16924	2.13559	2.72995	2.47056	2.12854	2.09839	2.10133	2.10133	2.10133	2.10133	2.10133	2.10133	2.10133	2.10133
245155_at	AT5G12470		similar to unknown protein [Arabidopsis thaliana] (TAIR:AT2G40400.2); similar to Trimeric LpxA-like [Medicago truncatula	9.59556	9.82681	9.6364	9.61365	9.62255	9.51107	9.44746	9.59411	9.40529	9.72724	9.73889	9.62503	10.6615	10.8841	10.8522	10.5913	11.062	11.5036	11.4312	11.4961	9.39032	9.36765	10.1116	10.2692
245156_at	AT5G12480		calmodulin-domain protein kinase CDPK isoform 7 (CPK7)	8.9178	8.70681	9.19745	8.79752	8.67925	8.51223	8.65463	9.11383	8.9525	8.31154	8.91773	8.73604	7.30887	7.6007	7.43417	7.55451	7.68405	7.4605	7.46015	7.30887	8.33286	8.00699	7.93184	8.28499
245157_at	AT2G33160		glycoside hydrolase family 28 protein / polygalacturonase (pectinase) family protein; similar to glycoside hydrolase fam	2.05749	2.05749	2.05749	2.05749	2.05749	2.05749	2.05749	2.05749	2.05749	2.05749	2.05749	2.05749	2.09839	2.09839	2.09839	2.09839	2.09839	2.09839	2.09839	2.09839	2.09839	2.09839	2.09839	2.09839
245158_at	AT2G33130		Member of a diversely expressed predicted peptide family showing sequence similarity to tobacco Rapid Alkalinization Fac	2.06262	3.05512	3.0189	2.08713	2.06262	2.06262	2.15542	2.10674	2.13057	2.06262	2.06262	2.06509	2.09839	2.09839	2.09839	2.09839	2.09839	2.09839	2.09839	2.09839	2.09839	2.09839	2.09839	2.09839
245159_at	AT2G33100		encodes a gene similar to cellulose synthase, encodes a gene similar to cellulose synthase	2.05749	2.05749	2.05749	2.05749	2.05749	2.05749	2.05749	2.05749	2.05749	2.05749	2.05749	2.05749	6.27005	6.51126	6.15029	7.24825	6.56375	5.71628	5.5145	5.65641	4.38282	3.95036	3.44693	2.66724
245160_at	AT2G33080		leucine-rich repeat family protein; similar to leucine-rich repeat family protein [Arabidopsis thaliana] (TAIR:AT2G33020	2.05749	2.05749	2.05749	2.05749	2.05749	2.05749	2.0576	2.05749	2.05749	2.05749	2.05749	2.13043	2.24744	2.09839	2.09839	2.09839	2.09839	2.09839	2.09839	2.09839	2.09839	2.09839	2.09839	2.09839
245161_at	AT2G33070		jacalin lectin family protein; similar to ATMLP-470 (MYROSINASE-BINDING PROTEIN-LIKE PROTEIN-470) [Arabidopsis thaliana]	2.05749	2.05766	2.05749	2.05749	2.05749	2.8573	2.05749	2.05749	2.07464	2.05749	2.05749	2.05749	2.09839	2.09839	2.09839	2.09839	2.09839	2.09839	2.09839	2.09839	2.09839	2.09839	2.09839	2.09839
245162_at	AT2G33240		member of Myosin-like proteins, member of Myosin-like proteins	4.10324	4.22835	4.33645	4.79535	4.67327	5.34037	4.83744	4.79535	4.67154	4.91381	5.02981	4.55106	5.5182	5.15637	5.67446	3.52059	4.19737	3.4184	3.4184	3.4184	3.4162	3.4162	3.94659	3.42219
245163_at	AT2G33230		flavin-containing monooxygenase, putative / FMO, putative; similar to flavin-containing monooxygenase / FMO (YUCCA3) [Ar	2.05749	2.05749	2.05749	2.05749	2.05749	2.05749	2.05749	2.05749	2.05749	2.05749	2.05749	2.05749	2.74462	2.70496	2.70496	2.70496	2.70496	2.70496	2.70496	2.70496	2.34542	2.09839	2.70496	2.66944
245164_at	AT2G33210		chaperonin, putative; Identical to Chaperonin CPN60-like 1, mitochondrial precursor (HSP60-like 1) [Arabidopsis Thaliana	10.9427	10.9942	10.8239	10.8279	10.9323	10.7824	10.7107	11.0914	10.5795	11.0683	11.6685	11.4737	10.4863	11.4239	11.5226	10.8983	11.9935	11.9244	11.4468	11.404	10.8846	11.0108	11.5312	11.264
245165_at	AT2G33180		similar to hypothetical protein [Triticum aestivum] (GB:CAJ19336.1); similar to Os09g0481800 [Oryza sativa (japonica cul	6.16603	6.41679	6.42561	7.34502	7.12004	7.22111	6.15752	6.41429	6.48835	7.24331	7.28624	7.07047	4.67626	4.20758	4.21337	4.44151	4.68346	3.84736	4.28864	4.24498	5.11971	5.11108	4.69251	4.59831
245166_at	AT2G33170		leucine-rich repeat transmembrane protein kinase, putative; similar to leucine-rich repeat transmembrane protein kinase,	5.094	4.86449	5.36484	3.1629	3.0368	3.1629	4.53649	4.07188	3.78616	3.88868	4.02352	4.25601	2.96648	3.16221	3.06897	4.33515	4.47254	4.47254	4.47254	4.37212	4.41613	4.47254	4.71601	4.47982
245168_at	AT2G33150		Encodes an organellar (peroxisome, glyoxysome) 3-ketoacyl-CoA thiolase, involved in fatty acid b-oxidation during germin	10.811	10.6577	10.7252	10.9561	10.7848	11.076	10.7294	10.7753	10.6207	10.9266	11.1577	11.2426	11.0969	11.377	11.8311	12.7778	12.3056	12.3066	12.0908	12.0274	11.9583	12.1761	12.3846	12.5412
245169_at	AT2G33220		similar to MEE4 (maternal effect embryo arrest 4) [Arabidopsis thaliana] (TAIR:AT1G04630.1); similar to F6 [Gossypium hi	5.49925	5.80675	5.57895	6.33832	6.33261	6.22785	5.62728	6.15434	6.01896	6.22328	6.26388	6.22328	5.83835	5.90163	5.91145	5.83835	5.91879	5.91879	5.91879	5.91879	5.91145	5.91145	5.91879	5.92705
245170_at	AT2G47570		60S ribosomal protein L18 (RPL18A); Identical to Putative 60S ribosomal protein L18-1 (RPL18A) [Arabidopsis Thaliana] (G	2.05749	2.05749	2.05749	2.05749	2.05749	2.05749	2.05749	2.05749	2.05749	2.05749	2.05749	2.05749	2.09839	2.09839	2.09839	2.09839	2.09839	2.09839	2.09839	2.09839	2.09839	2.09839	2.09839	2.09839
245171_at	AT2G47560		zinc finger (C3HC4-type RING finger) family protein; Identical to RING-H2 finger protein ATL2N (ATL2N) [Arabidopsis Thal	2.05749	2.05749	2.05749	2.05749	2.05749	2.05749	2.05749	2.05749	2.05749	2.05749	2.05749	2.05749	2.09839	2.09839	2.09839	2.09839	2.09839	2.09839	2.09839	2.09839	2.09839	2.09839	2.09839	2.09839
245172_at	AT2G47540		pollen Ole e 1 allergen and extensin family protein; similar to pollen Ole e 1 allergen and extensin family protein [Ara	2.05749	2.05749	2.05749	2.05749	2.05749	2.05749	2.05749	2.05749	2.05749	2.05749	2.05749	2.05749	2.09839	2.09839	2.09839	2.09839	2.09839	2.09839	2.09839	2.09839	2.09839	2.09839	2.09839	2.09839
245173_at	AT2G47520	AP2_EREBP	encodes a member of the ERF (ethylene response factor) subfamily B-2 of ERF/AP2 transcription factor family. The protein	12.1476	12.2508	12.2395	6.00196	7.10176	6.75521	12.5629	12.8692	12.3268	6.62333	7.05139	7.09218	6.56517	6.20456	4.75962	5.28895	6.09728	5.64286	4.31274	4.75057	3.48807	3.1754	3.02197	3.43565
245174_at	AT2G47500		microtubule motor; similar to ATK4 (ARABIDOPSIS THALIANA KINESIN 4), microtubule motor [Arabidopsis thaliana] (TAIR:AT5G	3.99635	4.01697	4.46791	7.16718	6.30836	6.38468	4.35204	4.81981	5.28882	6.2341	6.54784	6.1323	5.47262	5.99943	6.14102	6.58141	6.09808	6.92057	6.55144	6.82207	6.29777	6.34668	5.69777	6.20592
245175_at	AT2G47470		Encodes a protein disulfide isomerase-like (PDIL) protein, a member of a multigene family within the thioredoxin (TRX) s	11.0008	11.0665	10.968	12.6211	12.4731	12.3356	11.1971	10.8804	11.2405	12.5331	12.4987	12.4599	12.7915	13.3644	13.2719	13.5467	13.4534	13.4552	13.5033	13.1726	13.1239	13.3013	13.6373	13.7486
245176_at	AT2G47440		DNAJ heat shock N-terminal domain-containing protein; similar to DNAJ heat shock N-terminal domain-containing protein [A	8.46287	9.2038	8.8107	9.03686	9.29857	8.99294	8.2449	8.03575	8.06029	10.357	9.73412	10.1138	8.32957	8.86091	7.54263	8.51083	8.60981	9.21117	9.39192	9.47952	8.834	9.02258	9.30181	9.47215
245177_at	AT5G12380		annexin, putative; similar to ANN7 (ANN7, ANNEXIN ARABIDOPSIS 7), calcium ion binding / calcium-dependent phospholipid b	2.28025	2.05749	2.05749	2.05749	2.07649	2.05749	2.05749	2.05749	2.05749	2.0865	2.05749	2.05749	2.09839	2.09839	2.09839	2.09839	2.09839	2.09839	2.09839	2.09839	2.09839	2.09839	2.09839	2.09839
245178_at	AT5G12390		binding; similar to binding [Arabidopsis thaliana] (TAIR:AT3G57090.1); similar to Os01g0951800 [Oryza sativa (japonica c	7.97056	8.21924	8.16589	8.50844	8.88523	8.78477	8.23945	7.94556	8.19792	8.32073	8.14896	8.38311	8.84473	8.5576	8.17747	8.04204	7.8507	8.30827	8.43601	8.41936	8.31866	8.33554	8.41053	8.58462
245179_at	AT5G12400	PHD	PHD finger transcription factor, putative; similar to PHD finger family protein [Arabidopsis thaliana] (TAIR:AT5G22760.1	8.39285	8.32954	8.38549	8.44309	8.62983	8.44309	8.44309	8.44309	8.44309	8.44309	8.51076	8.44309	6.13337	6.69512	6.4135	7.05294	6.90933	6.13337	6.13337	5.94052	6.13337	6.10729	6.34274	6.56794
245180_at	AT5G12410		THUMP domain-containing protein; similar to unknown protein [Arabidopsis thaliana] (TAIR:AT1G47970.1); similar to Os11g0	9.86087	10.0639	10.0123	10.5548	10.6177	10.512	10.118	9.99285	9.80722	10.2936	10.4702	10.5071	10.6248	10.3776	10.643	10.0421	10.276	10.4764	10.1614	10.3158	9.37732	9.67254	9.73969	9.61302
245181_at	AT5G12420		similar to unknown protein [Arabidopsis thaliana] (TAIR:AT5G16350.1); similar to Protein of unknown function DUF1298 [Me	2.05749	2.05749	2.05749	2.05749	2.05749	2.07048	2.05774	2.05749	2.05749	2.05749	2.05749	2.05749	2.09839	2.09839	2.09839	2.09839	2.09839	2.09839	2.09839	2.09839	2.09839	2.09839	2.09839	2.09839
245182_at	AT5G12430		DNAJ heat shock N-terminal domain-containing protein; similar to DNAJ heat shock N-terminal domain-containing protein [A	6.38097	5.62919	6.28045	6.74054	6.36393	5.93701	6.14743	6.29968	6.38526	6.33151	7.05015	6.35305	3.82365	4.11557	4.74437	3.80492	3.83949	4.1551	3.69812	3.75992	3.09475	3.66982	3.69812	3.84662
245183_at	AT5G12440		zinc finger (CCCH-type) family protein; similar to RNA binding [Arabidopsis thaliana] (TAIR:AT3G21100.2); similar to pre	7.98748	7.44588	7.64614	9.47325	9.6154	9.27521	7.97527	8.0957	8.1834	9.26213	9.38363	8.91564	9.15821	8.5524	9.46494	9.11825	9.25605	8.32265	8.09331	8.0139	8.59556	8.43754	8.62764	8.61787
245184_at	AT1G67790		similar to unknown protein [Arabidopsis thaliana] (TAIR:AT3G01670.1); similar to conserved hypothetical protein [Medicag	2.05749	2.05749	2.05749	2.05749	2.05749	2.05749	2.05749	2.05749	2.05749	2.05749	2.05749	2.05749	2.09839	2.09839	2.09839	2.09839	2.09839	2.09839	2.09839	2.09839	2.09839	2.09839	2.09839	2.09839
245185_at	AT1G67760		ATP binding / protein binding / unfolded protein binding; similar to T-complex protein 1 epsilon subunit, putative / TCP	2.09375	2.09375	2.09375	2.09375	2.09375	2.09375	2.09375	2.09375	2.05749	2.78646	2.09375	2.09635	2.11236	2.11236	2.22354	2.11236	2.1037	2.11236	2.11236	2.16413	2.11236	2.11236	2.11236	2.11236
245186_at	AT1G67710		Encodes an Arabidopsis response regulator (ARR) protein that acts in concert with other type-B ARRs in the cytokinin sig	2.05749	2.05749	2.05749	2.05749	2.05749	2.05749	2.05849	2.05749	2.06588	2.45425	2.05749	2.05749	2.09839	2.09839	2.09839	2.09839	2.09839	2.92783	2.09839	2.39572	2.09839	2.09839	2.09839	2.09839
245188_at	AT1G67660		similar to unknown protein [Arabidopsis thaliana] (TAIR:AT1G13810.1); similar to unknown protein [Oryza sativa (japonica	7.60183	7.83451	8.03315	8.24866	8.22202	8.03715	7.9293	7.60613	7.95132	7.73834	8.27647	8.2344	8.24835	7.96652	9.12615	8.93249	8.81793	8.35602	8.16523	8.36711	8.12778	7.84779	8.66635	8.9571
245189_at	AT1G67670		unknown protein	2.06856	2.05749	2.05749	2.05749	2.05749	2.05749	3.12456	2.05749	2.05749	2.05749	2.05749	2.05749	2.17715	2.19381	2.09839	2.70996	2.1086	2.09839	2.13927	2.09839	2.09839	2.09839	2.09839	2.09839
245190_at	AT1G67690		peptidase M3 family protein / thimet oligopeptidase family protein; similar to metalloendopeptidase [Arabidopsis thalian	7.65142	7.72655	7.52462	7.72301	7.79764	7.90896	7.53398	7.65304	7.25308	7.92754	7.91796	7.96659	7.71416	7.6359	8.0768	7.93004	7.9018	7.62015	7.83566	8.0137	7.69261	8.09898	7.88512	7.642
245191_at	AT1G67770		Similar to terminal ear1 in Zea mays. A member of mei2-like gene family; phylogenetic analysis revealed that TEL2 belong	7.80648	7.40863	7.90583	7.10072	7.52244	7.17143	7.9035	7.90499	7.70863	7.28047	7.30656	7.00803	9.14022	10.0986	10.1202	6.87744	8.0443	8.39684	8.39663	8.28487	6.66844	6.3133	7.93499	7.71593
245192_at	AT1G67780		similar to unknown protein [Arabidopsis thaliana] (TAIR:AT1G67270.1); similar to PREDICTED: hypothetical protein [Strong	3.8003	3.36541	4.00872	4.87554	4.73463	4.75907	4.42819	3.59635	4.51023	4.14286	5.86627	5.17596	6.75026	6.56713	6.75626	6.27159	6.69352	5.15013	3.86778	3.0029	5.61867	5.83051	5.41086	5.07324
245193_at	AT1G67810		Fe-S metabolism associated domain-containing protein; similar to QS (QUINOLINATE SYNTHASE), quinolinate synthetase A [Ar	6.01262	5.56922	4.67698	2.2048	2.2048	2.2048	3.8199	4.21819	3.97692	2.2048	2.2048	2.2048	2.09839	2.12062	2.12062	2.09966	2.09839	2.12062	2.12062	2.12062	2.09839	2.09839	2.09839	2.09839
245194_at	AT1G67820		protein phosphatase 2C, putative / PP2C, putative; similar to protein phosphatase 2C, putative / PP2C, putative [Arabido	3.98909	4.73672	4.19088	3.50056	3.58578	3.98022	3.99511	3.66579	3.29913	4.49584	4.17885	4.38712	7.78222	7.76586	7.67314	6.70675	7.02154	4.9555	5.53012	5.77085	7.67472	7.79713	6.7816	6.6723
245195_at	AT1G67740		PsbY precursor (psbY) mRNA. This single nuclear gene is imported into the chloroplasts where it is processed into two in	11.0353	11.2998	11.1004	11.73	11.7699	11.5086	11.3214	11.5413	11.3373	11.4681	11.1902	11.4409	8.48269	8.65555	8.4145	9.94102	9.57546	9.7006	10.099	10.0821	8.56456	8.59741	10.0011	10.2269
245196_at	AT1G67750		pectate lyase family protein; Identical to Probable pectate lyase 5 precursor (EC 4.2.2.2) [Arabidopsis Thaliana] (GB:Q9	4.34797	3.93741	3.43505	9.51132	8.73384	9.10059	6.7808	6.94165	7.44829	8.94081	9.47396	9.3736	3.81407	3.81407	3.81407	7.00012	6.68755	6.40882	6.86276	6.49811	8.21262	8.30704	9.14577	9.0842
245197_at	AT1G67800		copine-related; similar to copine-related [Arabidopsis thaliana] (TAIR:AT5G14420.2); similar to RING-finger protein [Cap	9.76582	9.63895	9.64896	7.79808	8.04426	7.85643	9.92108	9.68562	9.91	7.57287	7.37221	7.39298	5.30326	5.67995	5.26973	5.1133	5.24772	5.07152	4.95516	5.12223	4.845	4.94319	5.40731	4.88218
245198_at	AT1G67700		similar to At1g67700/F12A21_30 [Medicago truncatula] (GB:ABE84614.1); contains domain OLIGOPEPTIDASE (PTHR11804:SF2); co	7.20426	7.74185	7.27743	9.10969	8.88469	8.94977	7.9263	8.13029	7.98157	8.85852	8.5495	8.36192	7.41264	7.13152	7.59559	7.83782	8.15932	7.59284	8.22625	7.95112	8.13015	7.96014	8.152	8.57593
245199_at	AT1G67730		b-keto acyl reductase, putative (GLOSSY8); similar to short-chain dehydrogenase/reductase (SDR) family protein [Arabidop	10.7427	10.8026	10.6487	11.7057	11.5718	11.5439	10.7803	10.5893	10.946	11.706	11.8985	11.7134	11.7724	11.5839	11.554	10.0316	10.3286	11.7588	11.8592	11.9594	11.9935	12.1179	12.4753	12.3621
245200_at	AT1G67850		similar to unknown protein [Arabidopsis thaliana] (TAIR:AT1G13000.2); similar to Protein of unknown function DUF707 [Med	8.98499	8.47955	8.83816	8.41109	8.3818	8.46759	9.22586	8.99493	9.12612	7.38534	7.40517	7.77409	5.45932	4.52828	5.96243	6.7694	6.95553	5.7426	6.7786	6.48528	7.64711	7.51382	8.03021	7.52588
245201_at	AT1G67840		ATP-binding region, ATPase-like domain-containing protein; similar to ATP-binding protein [Populus trichocarpa] (GB:ABG3	8.11989	8.34437	8.28187	8.52821	8.73933	8.57869	8.62574	8.69926	8.63209	8.38309	8.71646	8.55882	8.55912	8.46572	8.96578	8.61667	8.30822	8.75815	9.2639	8.69797	8.82627	8.97352	9.08583	9.04456
245202_at	AT1G67720		leucine-rich repeat family protein / protein kinase family protein; similar to unknown protein [Arabidopsis thaliana] (T	8.47286	8.7708	8.46964	8.7964	8.59521	8.28717	8.07599	7.53634	8.13739	9.49622	9.10457	8.97363	8.49333	8.32109	8.30245	9.12655	9.27899	8.74665	8.85414	8.72961	9.72102	9.5555	9.48281	9.12625
245203_at	AT3G33080		similar to unknown protein [Arabidopsis thaliana] (TAIR:AT3G30650.1)	2.05749	2.05749	2.05749	2.05749	2.05749	2.05749	2.05749	2.05749	2.05749	2.05749	2.05749	2.05749	2.09839	2.09839	2.09839	2.09839	2.09839	2.09839	2.09839	2.09839	2.09839	2.09839	2.09839	2.09839
245204_at	AT5G12270		oxidoreductase, 2OG-Fe(II) oxygenase family protein; similar to oxidoreductase, 2OG-Fe(II) oxygenase family protein [Ara	2.96939	2.97067	2.97195	3.13923	2.97067	2.97323	2.96939	2.87051	2.87051	3.36751	3.06141	2.95242	2.09839	2.09839	2.09839	2.09839	2.09839	2.09839	2.09839	2.1263	2.09839	2.09839	2.67124	2.09839
245205_at	AT5G12280		RNA binding; similar to SWAP (Suppressor-of-White-APricot)/surp domain-containing protein / ubiquitin family protein [Ar	2.18362	2.18362	2.05749	2.18362	2.19991	2.18362	2.18362	2.18362	2.18362	2.18362	2.18362	2.18362	2.16823	2.16823	2.16823	2.25071	2.16823	2.16823	2.16823	2.16823	2.16823	2.16823	2.16823	2.16823
245206_at	AT5G12290		similar to expressed protein [Oryza sativa (japonica cultivar-group)] (GB:ABF96236.1)	8.89644	9.1175	8.91563	9.59741	9.34405	9.40571	8.92789	8.92523	8.92269	9.43101	9.58698	9.40487	9.63805	9.66465	10.1882	9.71545	9.88763	9.781	9.3245	9.28746	9.27402	9.25453	9.73008	9.30254
245207_at	AT5G12310		zinc finger (C3HC4-type RING finger) family protein; similar to zinc finger (C3HC4-type RING finger) family protein [Ara	10.1274	10.2032	9.98547	10.577	10.8382	10.6395	10.1569	10.1583	10.1327	10.3805	10.3862	10.3199	10.3344	10.2024	10.084	10.1732	10.0818	10.1137	10.0796	10.0595	9.97615	10.0996	9.87785	10.0796
245208_at	AT5G12330		A member of SHI gene family. Arabidopsis thaliana has ten members that encode proteins with a RING finger-like zinc fing	10.7402	10.8058	10.7459	11.0231	11.0115	10.9827	11.0206	10.7902	10.9483	10.3709	10.7797	10.6563	10.405	10.9279	11.1401	11.3189	11.1099	11.6901	11.6249	11.4713	9.53812	9.67628	10.0283	10.5215
245209_at	AT5G12340		similar to unknown protein [Arabidopsis thaliana] (TAIR:AT1G28190.1); similar to putative protein [Medicago truncatula]	8.32352	7.02276	7.75574	2.07122	2.07122	2.17403	7.26413	6.15852	6.3921	2.17403	2.16633	2.05749	2.09839	2.09839	2.09839	3.40412	2.56902	2.37745	2.09839	2.11138	2.09839	2.09839	2.09839	2.09839
245210_at	AT5G12350		Ran GTPase binding / chromatin binding / zinc ion binding; similar to zinc finger protein, putative / regulator of chrom	7.4979	7.83343	7.92422	8.35818	8.66704	8.71537	8.10363	7.50554	7.81092	8.62245	8.42459	7.99718	7.41648	6.94144	6.31959	6.50947	5.73073	6.15357	5.74981	6.11026	5.70674	6.08424	5.94464	6.38106
245211_at	AT5G12370		SEC10 (EXOCYST COMPLEX COMPONENT SEC10); Identical to Exocyst complex component 5 (Exocyst complex component Sec10) (SEC	9.41857	9.30249	9.56024	9.43437	9.59595	9.64334	9.45733	9.32598	9.43202	9.51388	9.44853	9.36445	9.77965	9.83477	9.92551	10.2776	10.3727	9.78422	9.79853	9.58493	9.91223	9.89486	10.197	10.2219
245212_at	AT1G44224		Encodes a ECA1 gametogenesis related family protein	2.05749	2.05749	2.05749	2.08037	2.05749	2.05749	2.05749	2.05891	2.05749	2.09678	2.05749	2.05749	2.09839	2.31481	2.09839	2.09839	2.09839	2.09839	2.09839	2.09839	2.09839	2.09839	2.09839	2.09839
245213_at	AT1G44575		Encoding PSII-S (CP22), a ubiquitous pigment-binding protein associated with photosystem II (PSII) of higher plants. Inv	10.9886	11.0968	10.9433	12.4013	12.3259	12.2582	10.9395	11.1432	11.3218	12.1266	12.6757	12.4837	10.9098	10.8348	10.4792	12.2175	12.1615	11.4045	12.1287	11.6594	12.1066	12.3733	12.6203	12.7677
245214_at	AT1G67855		unknown protein	2.05749	2.05749	2.05749	2.05749	2.05749	2.05749	2.05749	2.05749	2.05749	2.1324	2.05749	2.05749	2.09839	2.09839	2.09839	2.09839	2.09839	2.09839	2.09839	2.09839	2.09839	2.09839	2.09839	2.09839
245215_at	AT1G67830		Encodes a protein with &#945;-fucosidase activity. The activity was assessed on 2'-fucosyl-lactitol. AtFXG1 was able to	8.04197	8.70891	8.55303	8.95796	8.87421	8.9336	7.55404	7.64515	7.30755	10.0084	9.82509	9.79839	3.07343	2.85064	3.51726	6.38386	6.30125	7.23849	8.14884	8.30483	9.1332	9.19141	9.16867	9.25613
245216_at	AT4G16143		importin alpha-2, putative (IMPA-2); similar to AT-IMP (Arabidopsis thaliana importin alpha), protein transporter [Arabi	8.40978	8.35399	8.11257	8.29564	8.17898	7.95413	8.02341	8.32477	8.39594	7.93373	8.50603	8.11514	4.32363	5.66747	6.43963	6.75312	6.75799	6.88123	6.54427	5.51234	5.2434	5.44243	5.95393	5.95393
245217_at	AT1G38340		gypsy-like retrotransposon family (Athila), has a 3.7e-36 P-value blast match to GB:CAA57397 Athila ORF 1 (Arabidopsis t	2.05749	2.06388	2.05749	2.05749	2.05749	2.05749	2.05749	2.05749	2.18327	2.05749	2.05749	2.05749	2.09839	2.09839	2.09839	2.09839	2.09839	2.09839	2.24049	2.09839	2.09839	2.09839	2.09839	2.09839
245220_at	AT1G59171		similar to unknown protein [Arabidopsis thaliana] (TAIR:AT1G58936.1); similar to unknown protein [Arabidopsis thaliana]	2.05749	2.05749	2.05749	2.05749	2.14025	2.05749	2.05749	2.05749	2.05749	2.05749	2.05749	2.05749	5.82849	5.12196	2.87171	2.15565	2.27441	2.12266	2.09839	2.12266	6.02438	4.81274	2.09839	2.12266
245222_at	AT3G29787		CACTA-like transposase family (Ptta/En/Spm), has a 4.8e-35 P-value blast match to At5g29026.1/8-244 CACTA-like transposa	2.05749	2.05749	2.05749	2.05749	2.05749	2.05749	2.05749	2.05749	2.05749	2.05749	2.05749	2.05749	2.09839	2.09839	2.09839	2.09839	2.09839	2.09839	2.09839	2.09839	2.09839	2.09839	2.09839	2.09839
245223_at	AT3G29791		contains InterPro domain Polynucleotidyl transferase, Ribonuclease H fold; (InterPro:IPR012337)	2.05749	2.05749	2.05749	2.05749	2.05749	2.05749	2.05749	2.05749	2.05749	2.05749	2.05749	2.05749	2.09839	2.09839	2.09839	2.09839	2.09839	2.09839	2.09839	2.09839	2.09839	2.09839	2.09839	2.09839
245224_at	AT3G29796		unknown protein	2.05749	2.12382	2.0792	2.0792	2.22165	2.0792	2.0792	2.0792	2.0792	2.0792	3.32215	2.73521	2.09839	2.09839	2.09839	2.09839	2.09839	2.09839	2.09839	2.09839	2.09839	2.09839	2.09839	2.09839
245225_at	AT3G29800		AAA-type ATPase family; similar to AAA-type ATPase family protein [Arabidopsis thaliana] (TAIR:AT5G17740.1); similar to	2.05749	2.05749	2.05749	2.05749	2.05749	2.05749	2.05749	2.05749	2.05749	2.05749	2.05749	2.05749	2.09839	2.09839	2.09839	2.09839	2.09839	2.09839	2.09839	2.09839	2.09839	2.09839	2.09839	2.09839
245226_at	AT3G29970		germination protein-related; similar to senescence-associated protein, putative [Arabidopsis thaliana] (TAIR:AT3G48140.1	2.21419	3.55851	3.00972	6.25703	4.35333	6.59292	2.27726	3.3728	2.21419	7.87765	4.72695	5.59877	3.25268	2.99718	2.13045	2.77959	3.89388	2.09839	2.11278	2.10548	2.27048	2.4053	2.10548	2.11278
245227_s_at	AT1G08410		GTP-binding family protein; similar to GTP-binding family protein [Arabidopsis thaliana] (TAIR:AT2G27200.1); similar to	7.90836	7.40304	7.47544	6.95723	6.97147	6.56586	7.49533	7.48444	6.99688	6.88872	7.275	6.78882	2.09839	2.09839	2.09839	2.14268	2.11214	2.09839	2.33482	2.09839	2.09839	2.09839	2.09839	2.09839
245228_at	AT3G29810		phytochelatin synthetase family protein / COBRA cell expansion protein COBL2; Identical to COBRA-like protein 2 precurso	5.83065	6.65318	6.1102	6.64245	6.92082	7.16102	6.20806	5.87875	6.3947	7.26459	6.54198	7.00373	5.57736	5.93261	6.41614	7.05483	6.6111	3.84443	4.66324	4.53361	6.89715	6.9418	6.77139	7.13909
245229_at	AT4G25620		hydroxyproline-rich glycoprotein family protein; similar to hydroxyproline-rich glycoprotein family protein [Arabidopsis	3.39353	4.02159	3.91153	2.26119	2.33274	2.26119	3.80884	3.30321	2.59456	3.90423	2.84519	2.49832	7.30685	7.36885	6.99915	8.90152	8.08174	6.28958	6.68907	5.58703	6.19298	5.85055	5.73375	4.9523
245230_at	AT4G25610	C2H2	zinc finger (C2H2 type) family protein; similar to unknown protein [Arabidopsis thaliana] (TAIR:AT2G22795.1); similar to	6.28067	6.0711	6.06211	5.97254	5.87509	6.05073	6.61487	6.15714	5.91732	6.05073	5.94431	6.05073	3.8815	4.37984	3.8815	3.90614	4.02005	4.16574	3.8815	3.8815	3.87855	3.71917	3.76877	3.8815
245232_at	AT4G25590		actin binding; similar to actin-depolymerizing factor, putative [Arabidopsis thaliana] (TAIR:AT5G52360.1); similar to po	2.05749	2.05749	2.05749	2.05749	2.05749	2.05749	2.05749	2.05749	2.05749	2.05749	2.05749	2.05749	2.09839	2.09839	2.09839	2.09839	2.09839	2.09839	2.09839	2.09839	2.09839	2.09839	2.09839	2.09839
245233_at	AT4G25580		stress-responsive protein-related; similar to RD29B (RESPONSIVE TO DESSICATION 29B) [Arabidopsis thaliana] (TAIR:AT5G523	2.05749	2.05749	2.05749	2.05749	2.05749	2.05749	2.05749	2.05749	2.05749	2.05749	2.05749	2.05749	2.09839	2.09839	2.09839	2.09839	2.09839	2.09839	2.09839	2.09839	2.09839	2.09839	2.09839	2.09839
245234_at	AT4G25560	MYB	Member of the R2R3 factor gene family.	2.05749	2.05749	2.05749	2.05749	2.05749	2.05749	2.05749	2.05749	2.05749	2.05749	2.05749	2.05749	2.09839	2.09839	2.09839	2.09839	2.09839	2.09839	2.09839	2.09839	2.09839	2.09839	2.09839	2.09839
245235_at	AT4G25550		similar to ATCFIM-25/CFIM-25 (ARABIDOPSIS HOMOLOG OF CFIM-25) [Arabidopsis thaliana] (TAIR:AT4G29820.1); similar to OSJN	9.07195	8.97014	8.96763	9.38708	9.12939	9.56696	9.14835	8.90141	8.83927	9.49571	9.76476	9.49523	9.74208	9.72519	10.0439	9.70349	9.87534	10.4563	9.97209	10.1883	8.49958	8.33652	9.28329	9.60276
245236_at	AT4G25540		encodes a DNA mismatch repair homolog of human MutS gene, MSH6. There are four MutS genes in Arabidopsis, MSH2, MSH3, MS	3.2342	3.66976	3.76189	5.38553	4.95529	5.90619	3.66904	4.09193	3.77299	5.23243	4.73482	5.33912	6.52193	6.5793	6.90295	5.19215	5.99071	6.0159	5.94217	5.45491	5.49526	5.35909	5.51848	5.5585
245237_at	AT4G25520		transcriptional co-regulator family protein; similar to transcriptional co-regulator family protein [Arabidopsis thalian	8.30855	8.63611	8.48075	7.96021	8.15049	7.99457	8.47493	8.43747	8.52893	8.15693	7.80231	7.95763	7.29317	7.41499	7.47471	7.70615	7.38575	7.47532	7.48362	7.15361	6.78216	6.61545	6.89361	7.16103
245238_at	AT4G25570		Encodes cytochrome b561., Encodes cytochrome b561.	9.24171	9.58342	9.31017	10.9295	11.0214	10.8354	9.77566	9.70012	10.0517	10.5911	10.3074	10.4494	9.11282	10.0306	9.41425	9.23937	9.17747	9.44691	9.67014	9.60318	8.97408	9.36634	9.99814	10.0821
245239_at	AT4G25530	HB	Encodes a homeodomain-containing transcription factor that controls flowering. FWA is silenced in wild type plants and	2.05749	2.05749	2.05749	2.05749	2.05749	2.05749	2.05749	2.05749	2.05749	2.0632	2.05749	2.05749	2.09839	2.09839	2.09839	2.09839	2.09839	2.09839	2.09839	2.09839	2.09839	2.09839	2.09839	2.09839
245240_at	AT1G44510		copia-like retrotransposon family, has a 0. P-value blast match to dbj|BAA78426.1| polyprotein (AtRE2-1) (Arabidopsis th	2.05749	2.05749	2.05749	2.05749	2.05749	2.05749	2.05749	2.05749	2.05749	2.05749	2.05749	2.05749	2.09839	2.09839	2.09839	2.09839	2.09839	2.09839	2.09839	2.09839	2.09839	2.09839	2.09839	2.09839
245241_at	AT1G44478		similar to ATCYP59/CYP59 (CYCLOPHILIN 59), RNA binding / nucleic acid binding / peptidyl-prolyl cis-trans isomerase [Ara	2.05749	2.05749	2.05749	2.05749	2.05749	2.05749	2.05749	2.05749	2.05749	2.05749	2.05749	2.05749	2.09839	2.09839	2.09839	2.09839	2.09839	2.09839	2.09839	2.09839	2.09839	2.09839	2.09839	2.09839
245242_at	AT1G44446		Encodes chlorophyllide <i>a</i> oxygenase which converts chlorophyllide <i>a</i> to chlorophyllide <i>b</i> by catalyzin	6.9996	7.53024	7.39604	8.64977	8.34602	8.23318	7.8782	7.80179	7.85221	7.99547	7.67877	7.76867	5.74104	6.12128	6.78786	7.65964	7.89895	6.77267	7.52072	7.30071	7.19262	7.76804	7.611	7.34916
245243_at	AT1G44414		similar to Os05g0435400 [Oryza sativa (japonica cultivar-group)] (GB:NP_001055643.1)	2.05749	2.05749	2.05749	2.12586	2.05749	2.05749	2.05749	2.05749	2.16241	2.11295	2.10355	2.05749	2.09839	2.09839	2.09839	2.09839	2.09839	2.27595	2.09839	2.09839	2.09839	2.09839	2.09839	2.09839
245244_at	AT1G44350		encodes a protein similar to IAA amino acid conjugate hydrolase., encodes a protein similar to IAA amino acid conjugate	7.3834	6.97886	7.39378	3.40998	3.57708	4.36196	7.82513	7.07409	6.74634	3.31835	3.32132	3.31606	7.05786	5.22836	5.22836	8.06847	8.48881	4.6316	5.22836	5.06914	5.74829	4.75961	4.13519	3.11824
245245_at	AT1G44318		HEMB2; porphobilinogen synthase; similar to HEMB1 [Arabidopsis thaliana] (TAIR:AT1G69740.2); similar to aminolevulinate	2.32948	2.05749	2.46454	2.05749	2.05749	2.05749	2.05749	2.05749	2.05749	2.05749	2.05749	2.48181	2.1151	2.22144	2.13434	2.09839	2.09839	2.1151	2.1151	2.23852	2.09839	2.09839	2.1151	2.1151
245247_at	AT4G17230	GRAS	Encodes a scarecrow-like protein (SCL13). Member of GRAS gene family.	11.8669	11.6898	11.8197	8.18967	8.40829	8.5098	12.3078	12.1808	11.9847	7.76497	7.33958	7.54003	9.94888	10.7227	11.1717	12.522	12.4384	10.9282	10.9003	10.0015	7.97029	8.50762	7.27225	7.54094
245248_at	AT4G15415		B' regulatory subunit of PP2A (AtB'gamma), B' regulatory subunit of PP2A	8.35762	8.5125	8.40717	8.91598	9.21054	8.8631	8.28916	8.76019	8.66386	8.67904	9.21396	9.00397	8.6605	8.7766	8.89469	8.59382	8.64105	8.62509	8.45418	8.48207	8.88642	9.15971	9.09916	9.0406
245249_at	AT4G16760		Encodes a medium to long-chain acyl-CoA oxidase. Catalyzing the first step of fatty acid beta-oxidation. Gene expression	9.33332	9.11626	9.27759	9.32955	9.42937	9.40407	9.25159	9.07295	9.26583	9.64174	9.4	9.64539	9.5035	9.55307	9.34511	9.08665	9.41061	9.64736	9.56967	9.73017	9.21973	9.25732	9.41061	9.45983
245250_at	AT4G17490	AP2_EREBP	Encodes a member of the ERF (ethylene response factor) subfamily B-3 of ERF/AP2 transcription factor family (ATERF-6). T	10.6099	9.36982	10.4478	3.95181	3.57288	3.36538	10.3878	9.63456	9.86802	4.69651	3.90616	4.62387	7.89475	9.20334	8.95107	9.3276	8.70113	10.2759	9.78026	9.68473	6.76413	6.92897	3.36948	3.34548
245251_at	AT4G17615		member of AtCBLs (Calcineurin B-like Calcium Sensor Proteins). Protein level is increased upon high salt, mannitol, and	10.371	10.5702	10.4621	8.0685	7.49409	7.64785	9.33726	10.009	9.65883	7.92652	8.10191	8.13706	10.2999	10.0151	10.5539	11.2238	11.4503	10.6188	10.5938	10.2135	10.1926	9.76969	8.38777	8.07997
245252_at	AT4G17500	AP2_EREBP	Encodes a member of the ERF (ethylene response factor) subfamily B-3 of ERF/AP2 transcription factor family (ATERF-1). T	13.5602	13.308	13.4326	7.35586	7.58523	7.35586	13.0816	13.1769	12.8301	8.35308	7.33246	8.75421	11.1001	11.355	10.9121	11.7158	11.0387	10.1965	10.6698	9.88765	9.38149	9.08739	6.46691	7.0159
245253_at	AT4G15440		Encodes a hydroperoxide lyase. Also a member of the CYP74B cytochrome p450 family. In the ecotype Columbia (Col) the ge	6.72264	6.59852	6.07858	8.17938	9.05031	8.68381	7.12674	7.05662	7.29373	8.32133	9.20811	8.75559	3.2268	3.55632	3.18959	5.88523	4.74637	5.63527	6.4916	5.93633	7.80764	5.63231	7.30697	6.22151
245254_at	AT4G14680		ATP sulfurylase, ATP sulfurylase	12.7567	12.1208	12.4663	6.09614	7.03112	6.56508	12.2793	12.2341	12.1489	6.50368	7.00656	6.9431	8.07515	7.7046	8.25627	8.2482	8.41279	7.78092	7.43894	7.29461	7.27498	7.14135	7.33905	7.17445
245255_at	AT4G14110		Represses photomorphogenesis and induces skotomorphogenesis in the dark. A component of the COP9 signalosome complex.	9.28134	9.50697	9.44249	10.4453	10.3488	10.3547	9.27312	9.32786	9.37656	10.2962	10.0108	10.2889	10.1231	10.1659	9.95904	9.54147	10.0024	9.823	9.73563	9.85975	9.69109	9.87403	9.6656	9.55688
245256_at	AT4G15090		Encodes a nuclear localized protein involved in far red light response signaling. Loss of function mutants are defective	7.20404	7.21922	7.47508	8.23729	8.47078	8.10529	7.50031	7.39872	7.82728	8.25033	8.38883	8.03287	8.37042	8.61534	8.76118	7.41159	7.43705	7.96136	8.04201	8.29121	8.15233	8.16992	8.07908	7.95206
245257_at	AT4G14640		encodes a divergent member of calmodulin, which is an EF-hand family of Ca2+-binding proteins. This gene is expressed in	2.05749	2.05749	2.05749	2.05749	2.05749	2.05749	2.05749	2.05749	2.05749	2.05749	2.05749	2.05749	2.09839	2.09839	2.09839	2.09839	2.09839	2.09839	2.09839	2.09839	2.09839	2.09839	2.09839	2.09839
245258_at	AT4G15340		pentacyclic triterpene synthase, pentacyclic triterpene synthase	2.05749	2.05749	2.05749	2.05749	2.05749	2.05749	2.05749	2.05749	2.05749	2.05749	2.05749	2.05749	2.09839	2.09839	2.09839	2.09839	2.09839	2.09839	2.09839	2.09839	2.09839	2.09839	2.09839	2.09839
245259_at	AT4G14150		phragmoplast-associated kinesin-related protein 1 (PAKRP1)	6.76334	7.13894	7.25622	8.58814	8.61334	8.47865	7.05763	7.17123	7.2812	8.26192	8.64959	8.15924	9.67064	9.61506	9.38564	8.88087	9.09131	8.79305	8.66783	8.69747	8.15953	8.01635	7.9229	8.05501
245260_at	AT4G16360		5'-AMP-activated protein kinase beta-2 subunit, putative; Identical to SNF1-related protein kinase regulatory subunit be	8.13436	7.93965	8.1364	8.44671	8.48513	8.50846	8.20178	7.91919	8.06723	8.27493	8.48708	8.33456	8.10224	8.41413	8.3147	8.03923	8.49147	8.31241	8.38239	8.17371	8.42636	8.53638	8.70981	8.80673
245261_at	AT4G14385		similar to Os01g0233400 [Oryza sativa (japonica cultivar-group)] (GB:NP_001042511.1); similar to conserved hypothetical	8.54729	8.62643	8.77065	10.0465	9.76251	9.82842	8.78974	8.50998	8.70673	9.6055	8.78909	9.25952	8.11406	8.45478	8.6255	8.30436	8.35268	8.30436	8.40212	8.52746	8.26287	8.23084	7.35579	8.19038
245262_at	AT4G16563		aspartyl protease family protein; similar to aspartyl protease family protein [Arabidopsis thaliana] (TAIR:AT5G45120.1);	2.96947	2.97045	2.53348	4.33648	4.95578	5.37057	2.97045	4.73352	3.52383	2.53348	2.83242	2.58959	2.60074	4.01476	2.60028	3.30265	2.53077	2.51146	2.80316	2.60028	2.09839	2.36628	2.42772	2.42772
245263_at	AT4G17740		C-terminal processing protease, putative; similar to peptidase S41 family protein [Arabidopsis thaliana] (TAIR:AT3G57680	8.15606	8.19595	8.3793	9.11679	8.65111	8.89978	8.80098	8.21215	8.71076	8.64823	8.36392	8.45696	9.29808	9.42521	9.54431	9.92102	10.1243	9.09627	9.12068	9.30012	9.37203	9.37068	9.11282	9.39478
245264_at	AT4G17245		zinc finger (C3HC4-type RING finger) family protein; similar to zinc finger (C3HC4-type RING finger) family protein [Ara	2.05749	2.05749	2.54672	2.05749	2.05749	2.05749	2.05749	2.05749	2.05749	2.18996	2.05749	2.05749	2.09839	2.09839	2.09839	2.09839	2.09839	2.09839	2.09839	2.09839	2.09839	2.09839	2.09839	2.09839
245265_at	AT4G14400		encodes a novel protein with putative ankyrin and transmembrane regions. It is a member of one of the largest uncharacte	2.05749	2.05749	2.05749	2.05749	2.05749	2.05749	2.05749	2.05749	2.05749	2.05749	2.05749	2.05749	2.09839	2.09839	2.09839	2.09839	2.09839	2.09839	2.09839	2.09839	2.09839	2.09839	2.09839	2.09839
245266_at	AT4G17070		similar to Os03g0100300 [Oryza sativa (japonica cultivar-group)] (GB:NP_001048644.1); contains InterPro domain Peptidyl-	9.46828	7.62674	8.85602	5.93136	5.02969	6.00587	8.85263	7.35125	8.24557	6.83336	5.68303	6.10725	8.03637	8.21979	8.21254	8.63692	8.33989	7.69362	7.54605	7.55082	6.05849	5.8289	6.69596	6.44852
245267_at	AT4G14060		major latex protein-related / MLP-related; similar to major latex protein-related / MLP-related [Arabidopsis thaliana] (	2.05749	2.05749	2.05749	2.05749	2.05749	2.05749	2.05756	2.05749	2.05749	2.06364	2.05749	2.05749	2.09839	2.09839	2.09839	2.09839	2.09839	2.09839	2.09839	2.16604	2.09839	2.09839	2.09839	2.09839
245268_at	AT4G16570		protein arginine N-methyltransferase-related; similar to protein arginine N-methyltransferase, putative [Arabidopsis tha	7.75528	7.27281	7.72345	7.29436	7.22635	6.9308	7.71733	7.61803	7.27171	6.55195	6.9338	6.51107	7.79004	8.71089	8.15176	8.04021	8.51855	7.11429	6.84992	6.84992	7.68432	7.60539	7.15055	7.08231
245269_at	AT4G14500		similar to unknown protein [Arabidopsis thaliana] (TAIR:AT3G23080.1); similar to putative membrane related protein CP5 [	10.614	10.6851	10.7508	10.9818	10.904	11.1444	11.3	11.2063	11.1877	10.3908	9.75941	10.0928	10.7971	10.5387	10.9084	11.3739	11.2323	10.7115	10.8068	10.85	10.9402	10.8857	11.0105	10.8747
245270_at	AT4G14960		Encodes an alpha-tubulin isoform required for right handed helical growth., Encodes an alpha-tubulin isoform required fo	11.4659	11.2205	11.4125	12.9281	12.3649	12.6024	11.7281	11.299	11.2024	13.1219	13.172	13.0641	12.0497	13.0517	13.441	13.8545	13.6704	13.4438	13.3759	12.9962	12.5904	13.0683	13.0726	13.3275
245271_at	AT4G16430	bHLH	basic helix-loop-helix (bHLH) family protein; similar to basic helix-loop-helix (bHLH) family protein [Arabidopsis thali	8.77979	8.72027	8.88585	8.67525	8.71681	8.55886	8.85833	8.73841	8.67825	9.06049	8.82946	8.85561	9.40711	9.10235	8.7995	8.90322	9.01028	9.25693	9.26537	9.04706	9.57596	9.41098	9.43702	9.13734
245272_at	AT4G17250		similar to unknown protein [Arabidopsis thaliana] (TAIR:AT5G47580.1); similar to hypothetical protein 40.t00008 [Brassic	9.05654	8.16972	8.42233	2.2294	2.25189	2.25189	9.14871	8.81821	8.68396	2.25189	2.2294	2.22997	2.16408	2.09839	2.09839	2.58661	2.10347	2.09839	2.09839	2.11131	2.09839	2.09839	2.09839	2.09839
245273_at	AT4G14950		similar to unknown protein [Arabidopsis thaliana] (TAIR:AT1G05360.1); similar to conserved hypothetical protein [Medicag	7.07179	6.9474	6.88893	7.31322	6.95822	7.01863	6.99972	6.75073	6.82835	6.85805	7.44065	7.44512	6.3341	7.01186	7.48643	7.7311	7.53219	7.04561	6.82734	6.32965	6.29592	6.17245	6.89553	6.35639
245274_at	AT4G14360		dehydration-responsive protein-related; similar to dehydration-responsive protein-related [Arabidopsis thaliana] (TAIR:A	8.33554	8.32444	8.21678	8.77608	8.52477	8.47621	8.26206	7.97275	7.8895	9.41647	9.29467	9.1231	8.64347	9.17903	8.85041	10.2113	10.3271	10.1524	9.86692	9.79157	9.61281	9.77853	9.95321	9.87334
245275_at	AT4G15210		cytosolic beta-amylase expressed in rosette leaves and inducible by sugar. RAM1 mutants have reduced beta amylase in lea	9.25887	7.01472	7.98817	9.86152	8.0103	9.99784	8.96582	7.22695	8.50956	10.4091	10.6573	10.6328	2.45823	2.43272	2.37666	7.7197	7.38588	4.66271	6.41533	3.17615	11.6497	11.5414	12.3957	12.1175
245276_at	AT4G16780	HB	ATHB-2 (Homeobox-leucine zipper protein HAT4); DNA binding / transcription factor; Identical to Homeobox-leucine zipper	6.71265	6.20395	6.96733	2.70233	2.41513	2.70233	7.30627	6.71403	6.04394	2.70233	3.29864	3.4326	5.48171	5.10579	4.52543	3.42249	4.46771	5.68652	5.72606	5.57663	4.82795	4.52818	4.47666	3.98058
245277_at	AT4G15550		UDP-glucose:indole-3-acetate beta-D-glucosyltransferase	6.55512	7.18682	6.57182	2.54424	2.71494	2.58222	4.34835	3.3145	2.71494	3.80535	3.98993	4.50769	5.1199	4.78524	4.25465	3.63127	3.35925	2.30802	2.76836	2.78684	2.92466	2.45836	2.9607	2.4349
245278_at	AT4G17730		member of SYP2 Gene Family, member of SYP2 Gene Family	8.77172	8.95752	8.94409	10.3668	10.757	10.4333	9.18197	8.86507	9.09146	10.118	10.1905	10.0863	9.20115	9.83074	10.2448	10.2574	10.1612	9.31391	9.98006	9.60078	10.277	10.5963	10.3169	10.5826
245279_at	AT4G17270		Mo25 family protein; Identical to Putative MO25-like protein At4g17270 [Arabidopsis Thaliana] (GB:Q9M0M4;GB:O23570); sim	9.31568	9.53853	9.29483	9.59735	9.7059	9.41835	9.37547	9.31872	9.08305	9.69506	9.56771	9.57034	9.21723	9.44776	9.98266	9.80383	9.89341	10.1356	9.83593	10.0898	9.67104	9.52355	9.90881	9.98825
245280_at	AT4G16845	C2H2	The VERNALIZATION2 (VRN2) gene mediates vernalization and encodes a nuclear-localized zinc finger protein with similarit	7.45579	7.48799	7.51746	7.76932	7.85116	7.76477	7.53099	7.69459	7.45748	8.08536	8.07682	7.84896	8.65791	8.18861	8.46242	8.31964	8.54083	8.05046	8.04412	7.83757	8.65096	8.55969	8.14243	8.19096
245281_at	AT4G15560		Encodes a protein with 1-deoxyxylulose 5-phosphate synthase activity involved in the MEP pathway. It is essential for ch	11.5117	11.8804	11.565	12.0845	12.2732	12.1367	11.539	11.8772	11.6452	12.0065	12.0268	12.0937	10.9288	11.3889	11.742	12.0664	11.8895	11.9272	12.338	12.1196	12.2322	12.4985	12.6917	12.6444
245282_at	AT4G14990		similar to unknown protein [Arabidopsis thaliana] (TAIR:AT3G22270.1); similar to unknown protein [Oryza sativa (japonica	8.84595	8.62551	8.59149	8.16148	8.87126	8.08964	9.22935	8.94899	8.82119	7.7856	8.58589	7.84224	7.25537	7.64906	8.13093	8.28094	8.05218	8.21688	7.89575	7.59276	7.89606	7.86705	8.33711	8.20289
245283_at	AT4G13980	HSF	member of Heat Stress Transcription Factor (Hsf) family, member of Heat Stress Transcription Factor (Hsf) family	7.66065	7.36911	7.37891	6.8854	6.86069	6.84259	7.30298	7.43462	7.24985	6.86618	6.82503	6.77155	3.06044	3.22525	3.19698	3.24494	3.06044	3.31402	3.20627	3.08288	2.98272	3.50076	3.06044	3.27439
245284_at	AT4G14210		Encodes phytoene desaturase (phytoene dehydrogenase), an enzyme that catalyzes the desaturation of phytoene to zeta-caro	8.67161	8.95796	8.88913	9.19355	9.26908	9.68823	8.84679	8.71087	8.97537	9.36904	9.20694	9.49357	8.88703	8.73357	9.2452	8.72544	8.71427	8.8604	8.57342	9.03202	8.34747	8.23912	9.23247	8.81291
245286_at	AT4G14880		Encodes a cytosolic isoform of cytosolic O-acetylserine(thiol)lyase, a key enzyme in cysteine biosynthesis and for the f	10.8483	11.0613	11.0959	11.8659	11.8512	11.9374	11.321	11.5015	11.5813	11.5932	11.8105	11.8215	11.3787	11.8772	12.2059	12.9786	13.1373	12.3627	12.5316	12.2724	12.8787	13.0262	13.0833	12.9384
245287_at	AT4G14910		imidazoleglycerol-phosphate dehydratase; similar to imidazoleglycerol-phosphate dehydratase 1 (IGPD1) [Arabidopsis thali	6.78711	6.86175	6.92512	7.86432	7.76333	7.65836	6.44952	6.83858	7.37134	7.68171	8.10291	7.64432	6.80647	6.99661	7.99198	6.65552	6.73638	6.96931	6.82938	7.02488	6.95041	6.96511	7.0915	7.25971
245288_at	AT4G16420		Transcriptional co-activator. Essential for the developmental switch from cell proliferation to cell differentiation in	9.33493	9.60626	9.44007	9.9845	10.0739	10.1244	9.39331	9.31709	9.22442	10.4882	10.0752	9.91846	9.84254	10.1201	10.0927	10.1397	10.0972	10.062	9.78101	10.247	10.3862	10.6414	10.2744	10.5253
245289_at	AT4G15470		similar to glutamate binding [Arabidopsis thaliana] (TAIR:AT1G03070.1); similar to Os05g0402300 [Oryza sativa (japonica	11.0151	11.1117	11.0993	11.0764	11.0004	10.7253	11.3005	11.0268	11.3531	11.2142	10.899	10.8222	11.2658	11.6096	11.6131	11.8957	11.4468	11.0912	11.2742	11.3486	11.2245	11.3302	11.6087	11.3119
245290_at	AT4G16490		armadillo/beta-catenin repeat family protein; similar to armadillo/beta-catenin repeat family protein / U-box domain-con	7.72975	6.35364	6.80903	9.37799	9.15395	9.16032	8.06719	8.24953	8.55174	8.73356	8.74526	8.83498	2.28401	2.28856	2.28856	3.168	2.28856	2.28856	2.28856	2.28401	2.2869	2.57684	3.75358	4.17703
245291_at	AT4G16155		dihydrolipoamide dehydrogenase 2, plastidic / lipoamide dehydrogenase 2 (PTLPD2); similar to LPD1 (LIPOAMIDE DEHYDROGENA	7.61943	8.0067	7.57561	8.38278	8.33003	8.35611	8.02625	7.33741	7.98456	8.30103	8.41668	8.14354	8.98716	8.98491	8.62221	8.52763	8.89909	8.77512	8.53039	8.28813	8.15559	8.31577	8.58786	8.15963
245292_at	AT4G15093		catalytic LigB subunit of aromatic ring-opening dioxygenase family; Identical to 4,5-DOPA dioxygenase extradiol-like pro	7.21616	8.88385	7.77562	6.04099	8.36436	7.34023	6.47118	8.85892	8.22478	6.86451	8.24244	7.74489	5.76748	4.42734	5.52586	3.96998	3.85535	3.12398	2.45293	3.6498	5.66257	6.05619	5.79244	5.75824
245293_at	AT4G16660		heat shock protein 70, putative / HSP70, putative; similar to heat shock protein, putative [Arabidopsis thaliana] (TAIR:	7.90426	6.87887	7.95972	8.12328	8.51647	8.12878	7.88573	7.3879	7.63929	8.55253	8.70775	8.36386	7.29535	7.87227	8.04836	7.96679	7.87873	8.01143	8.09939	7.82082	8.32107	8.44547	8.55793	8.60504
245294_at	AT4G14340		Phosphorylates serine or threonine residues that are near and C-terminal to acidic side chains on a variety of target pr	7.89717	7.99423	7.91125	8.07143	7.94155	8.02987	7.91154	7.7739	7.91463	8.05535	8.26309	7.80185	8.04429	8.20482	8.27394	8.50991	8.58333	8.28198	8.05435	8.02005	8.05435	8.02854	8.05435	7.87621
245295_at	AT4G16100		similar to unknown protein [Arabidopsis thaliana] (TAIR:AT5G49220.1); similar to hypothetical protein [Oryza sativa (jap	9.45236	9.39432	9.22497	8.24053	8.49218	8.51666	9.41527	9.4717	9.36466	8.54073	8.55622	8.42918	8.90075	9.51835	9.26146	8.76823	8.68581	8.56331	8.39392	8.33732	8.04921	7.83754	8.05763	7.99231
245296_at	AT4G16370		oligopeptide transporter	7.2709	6.7549	7.05037	7.80825	8.09546	7.76198	7.46805	7.27765	7.2679	7.66188	7.5776	7.7473	8.28155	8.60305	8.37055	8.69735	8.33837	7.80967	7.92373	7.60499	7.08641	7.44353	7.88581	7.6751
245297_at	AT4G16510		YbaK/prolyl-tRNA synthetase-related; similar to YbaK/prolyl-tRNA synthetase associated re (GB:ABE80904.1); contains Inte	7.10691	6.75709	7.10618	8.12756	7.71204	8.16449	6.94075	6.75855	7.49195	7.92183	7.81365	7.88954	8.26323	7.65245	7.37174	6.73302	7.28106	7.75488	7.37472	7.51142	7.87815	7.83114	7.05314	6.81009
245298_at	AT4G15010		mitochondrial substrate carrier family protein; similar to SAMC2 (S-adenosylmethionine carrier 2), binding [Arabidopsis	6.1009	6.49784	5.98197	6.51657	6.70585	6.50799	6.07792	5.69689	6.18557	6.89138	6.50632	6.25878	7.1945	7.18262	7.55762	7.17178	7.12548	7.44498	7.32494	7.44735	7.39813	7.61676	7.23616	7.26106
245299_at	AT4G17530		RAB1C; GTP binding; similar to AtRABD2b/AtRab1A (Arabidopsis Rab GTPase homolog D2b), GTP binding [Arabidopsis thaliana]	10.4807	10.7013	10.5412	10.8531	10.7098	10.98	10.4752	10.465	10.5204	10.9879	10.7017	10.9682	10.0691	10.0095	10.1565	10.4416	10.31	9.9701	9.86725	10.211	10.7571	10.5465	10.613	10.4647
245300_at	AT4G16350		Calcium sensor protein. Binds CIPK14.	2.05749	2.05749	2.05749	2.05749	2.05749	2.05749	2.05749	2.05749	2.05749	2.05749	2.05749	2.05749	2.09839	2.09839	2.09839	2.09839	2.09839	2.09839	2.09839	2.09839	2.09839	2.09839	2.09839	2.09839
245301_at	AT4G17190		Encodes a protein with farnesyl diphosphate synthase activity, which catalyzes the rate limiting step in isoprenoid bios	8.73777	8.88484	9.0241	10.0575	9.68042	9.81715	8.8984	9.02759	9.11319	9.8237	10.1656	9.90212	10.6959	10.4881	10.61	11.317	11.4588	11.1857	11.158	11.1588	11.4254	11.5313	11.4343	11.5154
245302_at	AT4G17695		KAN3 (KANADI 3); DNA binding / transcription factor; similar to KAN2 (KANADI 2), DNA binding / transcription factor [Ara	8.26162	7.67616	8.03171	4.04501	5.0682	4.49357	7.15413	6.80011	7.36077	5.50101	6.08289	5.50101	2.09839	2.09839	2.09839	2.09839	2.09839	2.18077	2.15008	2.10946	3.69348	2.57636	2.769	2.13236
245303_at	AT4G17010		similar to hypothetical protein [Oryza sativa (japonica cultivar-group)] (GB:BAD23134.1); similar to Os04g0431800 [Oryza	7.58383	7.6808	7.65581	8.79175	8.81488	8.54664	7.82336	7.6448	7.70944	8.42393	8.82805	8.30924	7.88272	8.27169	8.16606	7.95542	7.72106	8.20484	7.99708	8.24566	7.70156	7.77623	8.23953	8.19292
245304_at	AT4G15630		integral membrane family protein; similar to integral membrane family protein [Arabidopsis thaliana] (TAIR:AT4G15620.1);	7.66524	8.32888	8.00717	8.65718	9.53436	8.85557	7.14329	7.69534	7.85275	9.05323	9.74121	9.41233	6.09539	7.30949	7.04913	2.09839	3.96945	7.81892	8.64647	8.64045	9.02117	9.20959	9.41308	9.64921
245305_at	AT4G17215		similar to unknown protein [Arabidopsis thaliana] (TAIR:AT5G47635.1); similar to hypothetical protein 40.t00006 [Brassic	2.0697	2.27468	2.05749	2.05749	2.19064	2.05749	2.05749	2.05749	2.05749	2.57225	2.05749	2.05749	2.27494	2.1303	2.1303	2.11838	2.12408	2.1303	2.1303	2.1303	2.11838	2.10674	2.1303	2.11838
245306_at	AT4G14690		Encodes an early light-induced protein.	10.6703	10.2907	10.5762	10.6144	11.0598	10.5052	10.3549	9.65255	10.0529	10.9377	12.477	11.9397	12.9689	13.0578	12.8623	13.6531	13.7616	10.875	11.9878	10.9718	11.2159	11.0725	11.2544	11.0775
245307_at	AT4G16770		oxidoreductase, 2OG-Fe(II) oxygenase family protein; similar to oxidoreductase, 2OG-Fe(II) oxygenase family protein [Ara	7.97846	8.51584	8.13886	9.07647	9.70797	9.35395	8.33602	8.84641	8.51493	8.78657	9.22925	9.05793	8.43534	8.28683	8.40914	8.73567	8.32418	7.8895	8.65554	8.92944	10.3495	10.2019	10.0978	10.1044
245308_at	AT4G17486		Identical to UPF0326 protein At4g17486 [Arabidopsis Thaliana] (GB:Q93VG8;GB:O23591;GB:Q9FPJ0); similar to unknown protei	8.45338	8.59184	8.67321	9.69847	9.23495	9.46925	8.69758	8.40811	8.29755	9.77566	9.05975	9.25914	9.19322	9.05431	9.59526	10.0578	10.2892	9.79603	9.90793	9.97711	9.898	9.95828	10.0633	10.1818
245309_at	AT4G15140		similar to OSJNBa0014K14.13 [Oryza sativa (japonica cultivar-group)] (GB:CAE02941.3); similar to Os04g0504200 [Oryza sat	8.81119	8.58342	8.90418	10.1421	9.54593	9.96026	9.01213	9.14102	9.12651	9.71331	9.69774	9.68178	8.04378	7.81499	7.21089	7.22611	7.20985	7.77509	7.82284	7.83696	8.06541	7.95482	7.78031	7.25259
245310_at	AT4G13950		Member of a diversely expressed predicted peptide family showing sequence similarity to tobacco Rapid Alkalinization Fac	7.97029	8.50385	8.26393	9.15561	9.38268	9.27489	8.05268	8.33277	8.56502	9.40601	9.73318	9.45029	7.97729	7.55015	6.86292	6.45134	5.87	6.49305	6.53688	7.0333	8.74014	8.4834	8.55973	8.09278
245311_at	AT4G14320		60S ribosomal protein L36a/L44 (RPL36aB); Identical to 60S ribosomal protein L36a (RPL36AB) [Arabidopsis Thaliana] (GB:O	12.9862	13.5054	13.4127	14.3551	14.2847	14.2346	13.2282	13.3813	13.301	14.3512	14.2542	14.1915	13.017	13.5025	13.0819	12.9743	13.2804	13.3842	13.0915	13.35	13.1045	12.9536	13.0113	13.2255
245312_at	AT4G14600		Identical to Bet1-like protein At4g14600 [Arabidopsis Thaliana] (GB:Q8VXX9;GB:O23316); similar to unknown protein [Arabi	6.7576	6.39416	6.74744	7.81555	6.62507	7.27096	6.88861	5.76562	6.12166	7.58729	6.72164	6.88479	6.70751	6.60036	6.25734	6.54073	6.51878	7.35636	6.75634	7.67366	5.10831	6.05759	5.80381	6.29907
245313_at	AT4G15420		PRLI-interacting factor K; similar to ubiquitin fusion degradation UFD1 family protein [Arabidopsis thaliana] (TAIR:AT2G	9.96521	8.72144	9.41834	8.80265	6.68095	9.01031	9.43809	7.86825	8.92594	9.00141	6.74281	8.20178	9.6751	9.29465	8.63451	9.50591	9.59741	9.6821	9.61801	9.43682	8.85697	8.88491	8.26977	7.74432
245314_at	AT4G16745		exostosin family protein; similar to exostosin family protein [Arabidopsis thaliana] (TAIR:AT5G19670.1); similar to exos	2.05749	2.05749	2.05749	2.05749	2.05926	2.05749	2.05749	2.05749	2.05749	2.06742	2.05749	2.05749	2.37122	3.33563	2.16472	2.10166	2.16472	2.18412	2.16472	2.16472	2.16472	2.16472	2.16472	2.11922
245315_at	AT4G14800		Encodes 20S proteasome beta subunit PBD2 (PBD2).	10.1004	10.171	10.2696	11.1401	10.9702	11.1183	10.0798	10.0436	10.0545	11.3181	11.35	11.2931	11.4492	11.7888	11.8769	11.5879	11.6405	12.178	11.9552	11.8756	11.1926	11.2402	11.7988	11.9504
245316_at	AT4G14000		similar to unknown protein [Arabidopsis thaliana] (TAIR:AT2G43320.2); similar to Os09g0359900 [Oryza sativa (japonica cu	8.67299	8.81398	8.34765	9.18113	9.22773	9.21062	8.29311	8.58797	8.39567	9.21724	9.29894	9.31465	9.42907	9.51921	9.74427	9.24321	9.71358	9.42665	9.40083	9.52144	9.37786	9.50351	9.63114	9.83362
245317_at	AT4G15610		integral membrane family protein; similar to integral membrane family protein [Arabidopsis thaliana] (TAIR:AT3G06390.1);	2.05749	2.05749	2.05749	2.05749	2.05749	2.05749	2.05749	2.05749	2.05749	2.05749	2.05749	2.05749	2.10244	2.10244	2.10244	2.09839	2.10244	2.10244	2.10244	2.10244	2.10244	2.10244	2.10244	2.09839
245318_at	AT4G16980		arabinogalactan-protein family; similar to AGP19/ATAGP19 (ARABINOGALACTAN-PROTEIN 19) [Arabidopsis thaliana] (TAIR:AT1G6	6.91957	2.89363	6.09694	7.47912	4.83402	6.64089	6.46701	3.44564	5.1275	8.92982	4.47424	7.20623	3.45095	3.45095	2.98041	5.674	4.89332	5.92939	5.99381	5.90786	2.82154	3.0948	2.36629	3.08143
245319_at	AT4G16146		similar to unknown protein [Arabidopsis thaliana] (TAIR:AT1G69510.2); similar to negatively light-regulated protein, put	9.10223	9.4648	9.30984	10.4664	10.607	10.7156	10.1739	10.0228	10.058	9.43065	9.58625	9.5801	8.74689	7.67689	7.53766	6.70517	6.60827	7.43775	6.99021	7.17635	8.48574	8.21449	7.68971	7.63275
245320_at	AT4G16444		similar to Os06g0198700 [Oryza sativa (japonica cultivar-group)] (GB:NP_001057061.1); contains domain NITRATE, FROMATE,	8.55581	8.45942	8.55558	8.98891	9.25344	8.91179	8.52912	8.47541	8.48034	8.36346	9.11841	8.92023	8.16805	8.32345	8.25895	7.8003	7.60958	7.45602	7.60958	7.61857	8.64101	8.71648	8.65862	8.85069
245321_at	AT4G15545		similar to unknown protein [Arabidopsis thaliana] (TAIR:AT1G16520.1); similar to unknown protein [Oryza sativa (japonica	9.8961	9.88887	9.92894	10.4931	10.747	10.5658	9.62646	9.38238	9.54846	10.7238	10.771	10.8234	6.96621	6.97415	7.64664	8.39451	7.40096	7.47546	7.77847	7.91561	8.77101	8.76033	8.94084	8.4993
245322_at	AT4G14815		protease inhibitor/seed storage/lipid transfer protein (LTP) family protein; similar to protease inhibitor/seed storage/	2.05749	2.05749	2.05749	2.05749	2.05749	2.05749	2.05749	2.05749	2.05749	2.05749	2.07253	2.05749	2.09839	2.09839	2.09839	2.09839	2.09839	2.09839	2.09839	2.09839	2.09839	2.09839	2.09839	2.09839
245323_at	AT4G16500		cysteine protease inhibitor family protein / cystatin family protein; similar to cysteine protease inhibitor, putative /	10.3675	10.8422	10.9047	11.6146	11.6512	11.6591	11.0852	11.03	11.1412	11.0717	10.7703	10.9882	9.89515	10.1235	9.25361	12.0538	11.4442	11.9326	12.2579	12.1495	11.988	12.2209	11.8101	12.1847
245324_at	AT4G17260		L-lactate dehydrogenase, putative; similar to PMDH1 (PEROXISOMAL NAD-MALATE DEHYDROGENASE 1), malate dehydrogenase [Arab	10.9832	10.5477	10.6527	9.12285	8.86894	9.2093	10.3618	10.3465	10.1261	9.59246	9.46876	9.5817	11.3347	11.9037	11.6879	12.8422	12.5619	10.0276	9.53001	9.49892	10.2218	10.0741	9.89014	10.4308
245325_at	AT4G14130		xyloglucan endotransglycosylase-related protein (XTR7)	5.33807	6.73674	6.50341	9.68694	9.05371	9.32806	6.78983	6.30752	7.13597	10.0534	8.52053	8.90047	4.59949	5.61265	4.5416	11.3146	10.4158	9.08736	10.1154	9.88717	9.71717	10.1835	9.34697	10.3043
245326_at	AT4G14100		transferase, transferring glycosyl groups; similar to unknown protein [Arabidopsis thaliana] (TAIR:AT3G23760.1); similar	6.62392	7.64364	7.18774	8.91026	9.44151	9.25606	6.90441	7.71487	7.46197	8.58371	8.69921	8.81325	2.57485	2.5146	3.81675	2.5146	2.5146	2.5146	2.71067	2.86339	3.26029	2.82364	4.42601	4.42738
245327_at	AT4G16850		similar to unknown protein [Arabidopsis thaliana] (TAIR:AT1G31130.1); similar to IMP dehydrogenase/GMP reductase [Medica	5.28288	5.20201	5.19157	5.20201	5.17156	5.52212	5.19157	5.20201	5.20201	5.20201	5.20201	5.20201	3.5249	3.65784	3.52993	3.19123	3.48565	3.52993	3.5249	3.52993	3.5249	3.31908	3.52993	3.62362
245328_at	AT4G14465		DNA-binding protein-related; similar to DNA-binding protein-related [Arabidopsis thaliana] (TAIR:AT3G04570.1); similar t	2.09049	2.09049	2.09049	2.09049	2.17323	2.09049	2.09049	2.09049	2.09049	2.40966	2.09777	2.09049	2.40566	2.40566	2.40566	2.40566	2.40566	2.40566	2.40566	2.40566	2.40566	2.40566	2.40566	2.40566
245329_at	AT4G14365		zinc finger (C3HC4-type RING finger) family protein / ankyrin repeat family protein; similar to zinc finger (C3HC4-type	14.6329	14.2358	14.2921	6.65691	7.02827	6.91156	14.4564	14.5517	14.2439	7.71259	5.43348	6.78237	7.43731	6.82479	6.4882	10.6973	10.1945	8.719	9.62067	8.53337	7.37336	6.51312	3.88283	3.33779
245330_at	AT4G14930		acid phosphatase survival protein SurE, putative; similar to acid phosphatase survival protein SurE, putative [Arabidops	8.85517	8.47267	8.43541	9.53172	9.35177	9.5605	8.51982	7.82397	8.50519	9.984	9.08898	9.68252	8.74581	9.34192	8.70902	9.4957	9.08395	9.76669	9.96009	9.87126	8.43616	8.06327	8.85303	9.21885
245331_at	AT4G14410	bHLH	basic helix-loop-helix (bHLH) family protein; similar to basic helix-loop-helix (bHLH) family protein [Arabidopsis thali	8.92759	9.40779	8.9546	9.66886	9.89979	9.67451	9.00732	8.90173	8.94013	9.39667	9.47599	9.64895	8.76022	9.10654	9.4075	8.79486	8.85343	9.00328	9.01794	9.20173	9.85922	9.9175	9.48494	9.75736
245332_at	AT4G15940		fumarylacetoacetate hydrolase family protein; similar to fumarylacetoacetate hydrolase family protein [Arabidopsis thali	8.92847	9.27162	8.88622	8.75379	8.92978	8.87672	8.86966	8.75371	8.71554	8.80603	8.67001	8.69854	8.48614	8.57582	8.53034	8.329	8.29247	8.6643	8.39869	8.68324	8.55102	8.73626	8.31486	8.3344
245333_at	AT4G14615		similar to unknown protein [Arabidopsis thaliana] (TAIR:AT1G52825.1); similar to Os07g0181800 [Oryza sativa (japonica cu	9.84631	9.93908	10.1152	11.2063	10.8804	10.9704	9.99563	10.0769	10.1155	11.2234	10.7518	10.9381	9.07413	9.2904	9.0324	9.25614	9.25594	10.0422	10.0525	10.4702	10.2113	10.0438	10.0527	10.4168
245334_at	AT4G15800		Member of a diversely expressed predicted peptide family showing sequence similarity to tobacco Rapid Alkalinization Fac	10.0564	9.62388	10.4099	9.40704	8.14748	9.36183	10.8453	9.90438	10.5318	8.97419	8.14748	8.65343	9.93001	9.89159	9.07527	10.8518	10.8098	10.0028	10.0243	9.94094	8.45056	8.87826	7.34451	8.06429
245335_at	AT4G16160		Homologous to pea OEP16 and barley pPORA (OEP16), a member of Arabidopsis OEP16 family. Two OEP16 genes are closely rela	2.07377	2.33525	2.07377	4.44448	5.41683	5.69908	2.3409	2.3409	2.32782	2.72473	2.32192	2.32192	2.14993	2.09839	2.09839	2.09839	2.09839	2.09839	2.09839	2.09839	2.09839	2.09839	2.09839	2.09839
245336_at	AT4G16515		unknown protein	2.0647	2.0647	2.06387	2.0647	2.0647	2.26302	2.06387	2.0647	2.76881	2.06877	2.06387	2.06387	2.58752	2.58752	2.58752	2.10103	2.28845	2.58752	2.68992	2.59252	2.28121	2.58752	2.58752	2.44741
245337_at	AT4G16566		histidine triad family protein / HIT family protein; similar to Os04g0535400 [Oryza sativa (japonica cultivar-group)] (G	7.7485	7.61019	7.80083	8.07724	7.99214	7.93725	7.80863	7.46829	7.53681	8.35142	7.70935	8.02431	9.10432	8.77483	8.46227	7.76682	8.14086	7.78312	7.99095	8.35654	8.54417	8.47624	8.24299	7.98819
245338_at	AT4G16442		integral membrane family protein; similar to integral membrane family protein [Arabidopsis thaliana] (TAIR:AT2G35760.1);	8.99185	9.2055	8.99857	10.5892	10.399	10.5164	9.45073	9.35935	9.80481	9.84139	10.1302	10.3098	10.4491	10.7844	10.7839	8.35512	9.03543	9.73899	9.55919	9.95518	10.3843	10.548	10.8114	10.6843
245339_at	AT4G16120		putative membrane-anchored cell wall protein, putative membrane-anchored cell wall protein	7.03695	7.31377	7.02533	7.89716	7.84006	7.75506	6.7153	6.50634	6.78388	8.2614	8.44526	7.88362	9.31985	9.7921	10.0563	10.1696	9.76488	9.47707	9.44505	8.93431	7.83521	7.43904	8.86344	8.61762
245340_at	AT4G14420		lesion inducing protein-related; similar to lesion inducing protein-related [Arabidopsis thaliana] (TAIR:AT1G04340.1); s	10.8848	10.6138	10.7624	10.9348	10.9439	10.7923	11.0007	10.8666	10.8795	11.0939	11.1322	11.1104	11.146	11.098	11.0236	10.554	10.5918	10.7162	10.51	10.8966	10.8443	11.0196	11.0329	11.3609
245341_at	AT4G16447		unknown protein	7.37467	6.82741	6.86623	8.01868	8.05332	7.55481	5.92011	4.35497	6.3234	9.08583	9.0015	8.66966	2.09839	2.09839	2.09839	2.34953	2.0999	2.09839	2.63623	4.3166	5.85878	3.70416	4.83859	2.83179
245342_at	AT4G16720		60S ribosomal protein L15 (RPL15A); Identical to 60S ribosomal protein L15-2 (RPL15B) [Arabidopsis Thaliana] (GB:Q8VYF1;	13.0562	13.2456	13.1195	13.6226	13.6256	13.7223	12.9538	13.0914	13.1182	13.6415	13.8492	13.7054	13.5147	13.4167	13.8546	13.8537	13.926	14.1664	14.1292	14.0138	13.3555	13.5041	13.7994	13.719
245343_at	AT4G15830		binding; similar to binding [Arabidopsis thaliana] (TAIR:AT3G01450.1); similar to Os02g0305700 [Oryza sativa (japonica c	8.59049	9.22923	8.90801	10.6963	10.4172	10.5937	9.12438	9.11449	9.24479	10.2534	10.5922	10.6656	10.8653	10.8506	11.3267	11.7596	11.3877	11.1173	11.2792	11.1869	10.3494	10.2742	10.681	10.8433
245344_at	AT4G15475		F-box family protein (FBL4); similar to EBF2 (EIN3-BINDING F BOX PROTEIN 2) [Arabidopsis thaliana] (TAIR:AT5G25350.1); s	8.58577	8.59041	8.37773	8.90255	8.91956	8.79384	8.80711	8.19379	8.24353	8.39611	8.12356	8.61112	9.13807	8.4183	8.8555	8.42918	8.23005	7.74049	8.05586	7.69467	8.21583	7.87754	8.45247	8.48104
245345_at	AT4G16640		matrix metalloproteinase, putative; similar to matrix metalloproteinase [Arabidopsis thaliana] (TAIR:AT2G45040.1); simil	2.05749	2.05749	2.05749	2.05749	2.05749	2.05749	2.05749	2.05749	2.05749	2.05749	2.05749	2.06654	2.09839	2.09839	2.09839	2.09839	2.09839	2.09839	2.09839	2.09839	2.09839	2.09839	2.09839	2.09839
245346_at	AT4G17090		Encodes a beta-amylase targeted to the chloroplast. Transgenic BMY8 RNAi lines fail to accumulate maltose during cold sh	5.786	5.26315	5.2718	6.55171	6.81748	7.04896	5.62889	4.15458	6.46121	6.91386	8.33952	7.75085	6.85323	6.63691	7.33646	10.4856	9.7615	8.82468	9.97581	8.32568	8.3983	8.53561	8.35031	8.13952
245347_at	AT4G14890		ferredoxin family protein; similar to ATFD3 (FERREDOXIN 3), electron carrier [Arabidopsis thaliana] (TAIR:AT2G27510.1);	7.43956	7.91062	7.62039	9.2788	9.52266	9.71459	7.19553	7.93382	8.30719	9.32937	8.37653	9.00815	7.6233	7.76601	7.56967	7.98062	8.14994	7.56967	7.81899	8.05948	8.73739	9.04736	8.75762	8.73679
245348_at	AT4G17770		Encodes an enzyme putatively involved in trehalose biosynthesis. The protein has a trehalose synthase (TPS)-like domain	7.39569	7.69798	7.89379	8.82547	8.62663	8.575	7.89086	7.33207	7.77641	8.95514	9.16273	8.74935	10.2185	10.1197	9.9812	10.3896	10.664	9.83203	9.81669	9.47363	9.7556	9.78225	10.2997	10.0824
245349_at	AT4G16690		esterase/lipase/thioesterase family protein; similar to hydrolase, alpha/beta fold family protein [Arabidopsis thaliana]	7.79415	8.56009	8.04847	9.39833	10.0869	9.44405	7.76667	9.10743	8.63307	8.69473	9.11529	9.22357	5.97558	5.23111	5.9029	7.08092	6.42503	5.74171	6.84863	6.27017	7.83072	7.75778	8.26404	8.70446
245350_at	AT4G16830		nuclear RNA-binding protein (RGGA); similar to nuclear RNA-binding protein, putative [Arabidopsis thaliana] (TAIR:AT5G47	9.59543	10.1999	9.86788	10.7714	10.8481	10.8851	9.78295	10.385	10.1581	10.6718	10.8202	10.8204	10.5934	10.9353	10.4615	10.5363	10.5583	10.7574	10.8596	10.8296	10.038	9.95256	10.5461	10.5198
245351_at	AT4G17640		Encodes casein kinase II beta (regulatory) subunit., Encodes casein kinase II beta (regulatory) subunit.	9.9063	10.0594	9.86224	10.9214	11.0141	10.959	9.91956	10.1562	9.98822	10.6204	10.6157	10.5828	8.95277	9.12626	9.53556	9.83811	9.44344	9.67699	9.81424	9.78285	10.0791	10.2562	9.8205	10.2128
245352_at	AT4G15490		Encodes a protein that might have sinapic acid:UDP-glucose glucosyltransferase activity.	8.15873	8.88609	8.16051	8.15098	8.61562	8.64399	7.94076	8.68041	8.79831	7.59347	8.24491	7.81334	2.82042	3.17224	2.95387	7.13206	6.21044	3.18619	3.62509	3.84113	4.66271	4.10018	5.60772	5.37084
245353_at	AT4G16000		similar to unknown protein [Arabidopsis thaliana] (TAIR:AT4G15990.1)	2.05749	2.05749	2.05749	2.05749	2.08867	2.05749	2.05749	2.05749	2.11448	2.08753	2.05749	2.05749	2.09839	2.09839	2.09839	2.09839	2.09839	2.09839	2.09839	2.09839	2.09839	2.09839	2.09839	2.09839
245354_at	AT4G17600		Encodes Lil3:1 (light-harvesting-like) protein. Belongs to the Lhc super-gene family encodes the light-harvesting chlor	8.09179	9.14032	8.48448	8.86511	9.64964	8.85248	7.93078	9.26653	8.84695	8.37825	9.4187	9.51484	10.3212	9.65686	10.0009	10.004	10.0855	9.66908	9.92789	9.67235	10.3453	10.0351	10.6122	10.5522
245355_at	AT4G17390		60S ribosomal protein L15 (RPL15B); Identical to 60S ribosomal protein L15-2 (RPL15B) [Arabidopsis Thaliana] (GB:Q8VYF1;	12.7601	12.6655	12.7746	13.3887	13.2384	13.3634	12.5506	12.6096	12.7009	13.6238	13.4937	13.5417	13.3412	13.8868	13.7686	13.6624	13.9556	14.4415	14.1439	14.0409	13.0082	12.8594	13.5903	13.8279
245356_at	AT4G13940		Encodes a S-adenosyl-L-homocysteine hydrolase required for DNA methylation-dependent gene silencing., Encodes a S-adenos	12.8455	12.7665	12.6507	13.5391	13.5837	13.508	12.6911	12.524	12.6953	13.5533	13.7198	13.5678	13.0872	13.8516	13.7941	14.1442	13.8933	14.0535	14.1255	14.0719	13.4449	13.6375	13.927	14.1902
245357_at	AT4G17560		ribosomal protein L19 family protein; Identical to 50S ribosomal protein L19-1, chloroplast precursor [Arabidopsis Thali	6.60825	7.43295	7.50996	9.39423	9.47067	9.47558	7.30791	7.75935	7.80671	8.85282	9.1292	8.94593	6.52883	6.58629	6.47006	6.57757	6.58933	6.05359	6.07686	6.28954	7.38544	7.63007	7.02136	7.44781
245358_at	AT4G15900		Mutations confer hypersensitivity to glucose and sucrose and augments sensitivity to cytokinin, ethylene, ABA and auxin.	9.19395	9.75538	9.16858	9.91643	10.1076	9.87345	9.19443	9.23235	9.09735	9.90204	10.1667	9.9198	9.3526	9.95632	10.1586	9.61724	9.59847	9.71557	9.45109	9.47332	8.81679	8.81122	9.55401	9.63402
245359_at	AT4G14430		enoyl-CoA hydratase/isomerase family protein; similar to enoyl-CoA hydratase/isomerase family protein [Arabidopsis thali	8.44751	9.26218	8.48687	8.34546	8.8151	9.11101	8.26088	9.09166	8.6491	8.29997	8.8571	8.76413	7.92843	8.33018	8.79677	8.41953	8.48206	8.61337	8.75246	8.67294	8.22013	8.67426	8.79677	9.29612
245360_at	AT4G16330		oxidoreductase, 2OG-Fe(II) oxygenase family protein; similar to oxidoreductase, 2OG-Fe(II) oxygenase family protein [Ara	7.03604	6.96217	6.78594	8.24572	8.47338	8.32365	6.83017	7.0031	7.12809	8.24962	7.39831	7.69834	9.51936	9.34431	9.3809	9.59276	9.07027	8.72403	8.94612	9.33514	8.04435	8.12895	8.08219	8.6678
245361_at	AT4G17790		similar to unknown protein [Arabidopsis thaliana] (TAIR:AT1G71940.1); similar to hypothetical protein 23.t00026 [Brassic	7.78581	8.42491	8.10116	8.99404	9.58617	9.05387	8.35931	8.16269	8.04798	8.69765	9.14201	9.28939	8.24636	7.32546	8.9763	8.24335	8.47436	8.15719	8.02633	8.88498	10.3853	10.3272	10.2316	10.4231
245362_at	AT4G17460	HB	Encodes homeobox protein HAT1., Encodes homeobox protein HAT1.	10.3158	10.4606	10.2789	6.99376	6.9981	7.21662	9.284	9.49274	8.76096	8.98532	8.7218	9.00638	2.46226	2.09839	2.09839	7.53163	6.83485	4.06289	5.07089	4.8921	8.60065	8.86825	7.82717	8.29454
245363_at	AT4G15120		VQ motif-containing protein; similar to VQ motif-containing protein [Arabidopsis thaliana] (TAIR:AT3G22160.1); similar t	6.42238	5.07311	5.64829	2.07963	2.07963	2.07963	5.04663	2.38804	3.9913	2.07963	2.07963	2.07963	2.1037	2.1037	2.1037	2.1037	2.1037	2.1037	2.1037	2.1037	2.09839	2.1037	2.09839	2.09839
245364_at	AT4G15790		similar to expressed protein [Oryza sativa (japonica cultivar-group)] (GB:ABA99455.1); similar to Os12g0541400 [Oryza sa	8.02611	8.6926	8.40254	9.86983	9.63854	9.71078	7.72026	8.30474	8.43069	9.81692	10.4659	10.1936	8.42493	8.79227	9.06993	8.3487	7.86482	8.71135	8.11979	8.84115	8.04513	8.16713	7.79926	8.26918
245365_at	AT4G17720		RNA recognition motif (RRM)-containing protein; similar to RNA recognition motif (RRM)-containing protein [Arabidopsis t	9.09987	8.13375	9.15152	9.08682	8.44839	8.69309	9.11355	7.82122	8.92541	9.13101	8.7819	8.85531	9.62034	9.73684	9.36224	9.90184	10.0223	9.33944	9.22693	9.17624	9.33944	9.29057	9.27783	8.95853
245366_at	AT4G14965		ATMAPR4 (ARABIDOPSIS THALIANA MEMBRANE-ASSOCIATED PROGESTERONE BINDING PROTEIN 4); heme binding / transition metal ion b	7.4858	7.74221	7.41131	8.38337	8.91843	8.83996	7.60733	7.86875	7.63677	8.29268	8.85481	8.8201	8.35378	8.58836	8.08405	8.19361	8.26028	7.84236	8.15406	8.14279	8.93403	9.07672	8.26028	8.44277
245367_at	AT4G16265		DNA-directed RNA polymerase II, putative; similar to DNA-directed RNA polymerase II, putative [Arabidopsis thaliana] (TA	8.22036	8.87863	8.70021	8.66751	8.85123	8.83055	8.27118	8.57338	8.5749	9.08571	9.25022	8.68619	9.70395	9.75618	9.46737	8.85005	9.08261	9.38959	9.1581	9.45774	8.89961	8.96211	9.10493	9.06482
245368_at	AT4G15510		photosystem II reaction center PsbP family protein; Identical to Thylakoid lumenal 21.5 kDa protein, chloroplast precurs	5.98217	6.18483	6.24599	7.35854	7.1621	7.35334	6.65755	6.69627	6.55743	6.98933	6.27982	6.49625	3.77551	3.40578	3.53618	3.73391	4.28462	3.62576	4.0728	4.42231	3.62776	3.88519	3.97783	3.72382
245369_at	AT4G15975		zinc finger (C3HC4-type RING finger) family protein; Identical to RING-H2 finger protein ATL4G (RING-H2 finger protein A	5.94704	9.50575	9.44971	2.06868	2.08203	2.07754	3.73888	9.927	9.06743	2.08203	2.0822	2.08237	3.04493	3.16537	4.13876	2.09839	2.09839	2.09839	2.09839	2.09839	2.09839	2.09839	2.09839	2.09839
245370_at	AT4G16840		similar to unknown protein [Arabidopsis thaliana] (TAIR:AT5G61630.1)	8.0192	6.84189	8.0152	6.04885	5.47642	5.75797	7.75001	5.67213	7.21362	5.70645	5.16636	5.31569	6.25145	6.10601	5.76549	5.97664	6.04663	6.22718	5.88208	6.03669	4.73921	4.9703	5.01658	5.16062
245371_at	AT4G15750		invertase/pectin methylesterase inhibitor family protein; similar to invertase/pectin methylesterase inhibitor family pr	2.05749	2.05749	2.05749	2.05749	2.06861	2.05749	2.05749	2.06092	2.05749	2.05749	2.05749	2.05749	2.09839	2.09839	2.09839	2.09839	2.09839	2.09839	2.09839	2.09839	2.09839	2.09839	2.09839	2.09839
245372_at	AT4G15000		60S ribosomal protein L27 (RPL27C); Identical to 60S ribosomal protein L27-3 (RPL27C) [Arabidopsis Thaliana] (GB:P51419;	12.3702	12.793	12.5863	13.269	12.9481	13.1037	12.4215	12.4665	12.6914	12.9319	13.1959	13.3674	12.6509	12.6151	12.4365	11.6517	11.7856	12.8787	12.3321	12.7556	12.0791	11.7431	11.7928	12.0029
245374_at	AT4G17620		glycine-rich protein; Identical to Protein Dom3z homolog, chloroplast precursor [Arabidopsis Thaliana] (GB:Q8RY73;GB:O23	9.66589	9.75277	9.76301	9.92279	10.0923	10.0115	9.67647	9.4866	9.78308	9.89848	9.89426	9.91793	11.3191	11.567	12.0361	11.2606	11.542	11.5747	11.3943	11.78	10.5654	10.3445	10.6994	10.8325
245375_at	AT4G17660		protein kinase, putative; similar to protein kinase, putative [Arabidopsis thaliana] (TAIR:AT5G47070.1); similar to kina	4.7667	4.02016	4.9663	2.05753	2.05753	2.05753	4.95506	3.71672	4.72216	2.05753	2.05753	2.05749	2.09839	2.09839	2.09839	2.09839	2.09839	2.09839	2.09839	2.09839	2.09839	2.09839	2.09839	2.09839
245376_at	AT4G17690		peroxidase, putative; Identical to Peroxidase 41 precursor (EC 1.11.1.7) (Atperox P41) (PER41) [Arabidopsis Thaliana] (G	2.05749	2.05749	2.05749	2.05749	2.05749	2.05749	2.05749	2.05749	2.05749	2.05749	2.05749	2.05749	2.09839	2.09839	2.09839	2.09839	2.09839	2.09839	2.09839	2.09839	2.09839	2.09839	2.09839	2.09839
245378_at	AT4G17710	HB	homeobox-leucine zipper family protein / lipid-binding START domain-containing protein; similar to HB-7 (homeobox-7), DN	2.05749	2.05749	2.05846	2.05749	2.05749	2.05749	2.05749	2.05749	2.05749	2.05749	2.05749	2.05749	2.09839	2.09839	2.09839	2.09839	2.09839	2.09839	2.09839	2.09839	2.09839	2.09839	2.09839	2.09839
245379_at	AT4G17750	HSF	native protein is a trimer, interacts with HSP70, also with TBP, DNA interaction is modulated by phosphorylation and is	7.43602	7.14631	7.3995	6.62222	6.76937	6.79599	7.37805	7.6847	7.37851	6.55605	6.76056	6.76558	5.65018	5.25793	5.75919	5.34184	5.41108	5.06496	4.88385	5.25793	3.85177	4.10229	4.34932	4.34932
245380_at	AT4G17760		damaged DNA binding / exonuclease; similar to hypothetical protein 40.t00049 [Brassica oleracea] (GB:ABD65164.1); contai	2.88119	3.9272	3.28173	5.8677	5.44809	5.84985	4.08976	3.84819	4.50062	5.88567	5.80179	5.42254	7.37125	6.92611	7.51372	6.22295	6.13605	6.20698	6.39658	5.99239	5.29292	5.25509	5.63692	5.14676
245381_at	AT4G17785		Encodes a putative transcription factor (MYB39).	2.05749	2.15423	2.06186	2.05749	2.08299	2.05749	2.05775	2.05749	2.05749	2.06994	2.05749	2.05749	2.76624	2.52528	2.10142	2.09839	2.10142	2.23495	2.64596	2.11357	2.10142	2.10142	2.28913	2.14185
245382_at	AT4G17800		DNA-binding protein-related; similar to DNA-binding protein-related [Arabidopsis thaliana] (TAIR:AT2G35270.1); similar t	7.26277	7.33154	7.28433	7.74138	8.02218	7.94414	6.82424	6.94803	6.87667	8.20686	8.29096	8.0268	2.90452	2.87566	2.88338	3.72272	3.49474	2.62678	2.7415	2.7415	4.1043	4.79737	6.65901	6.45183
245383_at	AT4G17810	C2H2	nucleic acid binding / transcription factor/ zinc ion binding; similar to zinc finger (C2H2 type) family protein [Arabid	2.0818	2.0818	2.0818	2.0818	2.0818	2.0818	2.0818	2.0818	2.08488	2.0818	2.40183	2.15102	3.34819	2.41424	2.09839	2.09839	2.09839	2.09839	2.10934	2.09839	2.09839	2.09839	2.09839	2.09839
245384_at	AT4G16790		hydroxyproline-rich glycoprotein family protein; similar to unknown protein [Arabidopsis thaliana] (TAIR:AT3G60380.1); s	2.15926	2.05893	2.41577	2.07111	2.35629	2.05893	2.05893	2.05749	2.05893	2.29467	2.05893	2.06288	2.10353	2.09933	2.09933	2.09933	2.09839	2.09933	2.09933	2.10353	2.10353	2.11048	2.09933	2.10353
245385_at	AT4G14020		rapid alkalinization factor (RALF) family protein; contains InterPro domain Rapid ALkalinization Factor; (InterPro:IPR00	2.0814	2.0814	2.10895	2.0814	2.1297	2.10277	2.07264	2.24239	2.1068	2.16465	2.0814	2.0814	2.09839	2.15545	2.09839	2.09839	2.09839	2.09839	2.09839	2.09839	2.92914	2.10893	2.09839	2.09839
245386_at	AT4G14010		Member of a diversely expressed predicted peptide family showing sequence similarity to tobacco Rapid Alkalinization Fac	3.25522	3.45197	2.83589	6.83477	6.64356	7.40816	3.38382	4.99877	5.33835	6.22702	7.10859	6.20846	3.42796	3.42796	3.42796	3.50729	2.10584	2.4652	3.42796	3.42796	5.66301	4.92877	4.12024	3.68091
245387_at	AT4G17520		nuclear RNA-binding protein, putative; similar to nuclear RNA-binding protein, putative [Arabidopsis thaliana] (TAIR:AT5	9.70839	9.68162	10.0349	11.0499	11.0661	10.8196	9.82715	9.87547	9.89778	11.1522	11.3365	11.032	10.8704	11.8628	11.9773	11.2453	11.5071	12.3041	11.7275	11.7303	10.5028	10.3206	11.4308	11.4793
245389_at	AT4G17480		palmitoyl protein thioesterase family protein; similar to palmitoyl protein thioesterase family protein [Arabidopsis tha	5.07826	5.07494	5.06961	8.04758	6.99562	7.63016	5.40136	4.65239	5.22324	6.67315	5.52549	5.40817	4.62151	4.12079	2.77219	2.36374	2.66473	2.79228	2.94445	3.41919	2.864	2.77219	2.77219	2.98103
245390_at	AT4G17650		aromatic-rich family protein; similar to aromatic-rich family protein [Glycine max] (GB:ABC47856.1); contains InterPro d	7.68901	7.71333	7.78876	7.02062	7.43328	7.5706	7.83743	7.93175	7.67145	6.94019	7.41028	7.15066	8.31949	7.76182	7.9323	8.97608	8.99559	7.66393	7.61813	7.38878	7.57363	7.90207	7.47298	7.67485
245391_at	AT4G16520		ATG8F (AUTOPHAGY 8F); microtubule binding; similar to AtATG8e (AUTOPHAGY 8E), microtubule binding [Arabidopsis thaliana]	11.2366	11.4407	11.7915	12.8963	12.8048	12.9561	12.0077	12.149	12.0469	12.2768	11.7454	12.1955	11.0626	11.3879	11.389	11.6121	11.3915	11.2105	11.526	11.8989	12.6921	12.7761	12.3088	12.7089
245392_at	AT4G15680		glutaredoxin family protein; Identical to Monothiol glutaredoxin-S4 (AtGrxS4) (GRXS4) [Arabidopsis Thaliana] (GB:O23419)	6.90835	7.2666	6.84249	2.05749	2.05749	2.05749	6.14437	6.63294	3.19694	2.05749	2.05749	2.05749	2.09839	2.09839	2.09839	2.09839	2.09839	2.09839	2.09839	2.09839	2.09839	2.09839	2.09839	2.09839
245393_at	AT4G16260		glycosyl hydrolase family 17 protein; similar to BG1 (BETA-1,3-GLUCANASE 1), hydrolase, hydrolyzing O-glycosyl compounds	2.05749	2.05749	2.05749	2.05749	2.05749	2.05749	2.05749	2.05749	2.05749	2.05749	2.05749	2.05749	2.09839	2.09839	2.09839	2.09839	2.09839	2.09839	2.09839	2.09839	2.09839	2.09839	2.09839	2.09839
245394_at	AT4G16450		similar to Os08g0431500 [Oryza sativa (japonica cultivar-group)] (GB:NP_001061863.1); similar to unknown protein [Oryza	9.95058	10.0735	9.94959	11.1211	10.992	11.037	9.63277	10.22	9.96572	10.796	11.1819	11.172	11.0126	10.9585	10.9335	10.4504	10.4504	11.1959	11.1476	11.422	11.016	10.888	11.1208	11.2683
245395_at	AT4G17420		similar to unknown protein [Arabidopsis thaliana] (TAIR:AT5G47420.1); similar to hypothetical protein 31.t00054 [Brassic	6.73418	7.35323	6.91637	8.04281	8.2229	8.12423	7.14995	7.16106	6.99406	7.9106	7.92832	7.73586	9.76742	9.47252	9.67406	8.93913	9.41275	9.17802	9.08723	9.17418	8.94951	9.26284	9.08933	8.91859
245396_at	AT4G14870		protein translocase; similar to conserved hypothetical protein [Medicago truncatula] (GB:ABE77495.1); contains InterPro	6.24312	7.42621	7.07029	7.60335	8.18581	8.20181	6.89392	7.80501	7.31138	7.553	7.0055	7.553	8.7877	8.0262	7.92337	7.8706	7.79797	7.89632	7.81514	7.92337	8.81146	9.27343	8.51338	8.95698
245397_at	AT4G14560	AUX_IAA	auxin (indole-3-acetic acid) induced gene (IAA1) encoding a short-lived nuclear-localized transcriptional regulator prot	8.39552	7.33532	7.85445	4.08217	3.68566	3.79353	8.87293	8.53505	8.5417	4.07592	4.08827	3.56313	5.88714	6.95935	5.55523	4.70252	5.42473	5.39916	5.61196	5.61186	5.61196	5.24952	5.24952	5.53697
245398_at	AT4G14900		hydroxyproline-rich glycoprotein family protein; similar to hydroxyproline-rich glycoprotein family protein [Arabidopsis	8.83708	8.82673	8.79823	9.82748	9.88332	9.65142	9.01699	8.95092	9.17492	9.54963	9.64835	9.14676	8.61955	9.35158	9.8117	8.16152	7.94181	8.46224	8.44198	8.7259	7.35465	6.88195	8.46188	8.75601
245399_at	AT4G17340		DELTA-TIP2/TIP2;2 (tonoplast intrinsic protein 2;2); water channel; Identical to Probable aquaporin TIP2.2 (Tonoplast in	2.05807	2.05807	2.05807	2.05807	2.07074	3.01099	2.05749	2.05807	2.05749	2.05807	2.07891	2.17698	2.14142	2.11795	2.11795	2.76742	2.77564	2.11795	2.09839	2.09839	2.11795	2.14444	2.27666	2.4957
245400_at	AT4G17040		ATP-dependent Clp protease proteolytic subunit, putative; similar to endopeptidase Clp [Arabidopsis thaliana] (TAIR:AT1G	9.65269	9.63503	9.5744	10.9211	10.9063	10.9563	9.63759	9.77479	9.63719	10.649	10.8291	10.8171	10.6503	10.6879	10.7145	11.2005	11.243	11.1269	10.936	11.0894	11.0312	11.1404	11.0575	11.2541
245401_at	AT4G17670		senescence-associated protein-related; similar to senescence-associated protein-related [Arabidopsis thaliana] (TAIR:AT5	9.31375	7.92472	8.97548	8.74638	7.52648	8.28019	8.88885	8.35758	8.91239	9.36977	8.77395	9.11043	6.00286	6.31487	5.80904	4.63921	5.3502	5.81059	5.76369	5.87666	6.62032	6.24455	5.96131	5.73101
245402_at	AT4G17585		similar to unknown protein [Arabidopsis thaliana] (TAIR:AT4G17970.1); similar to Protein of unknown function UPF0005; Rh	2.05749	2.05749	2.05749	2.05749	2.05749	2.05749	2.05749	2.05749	2.05749	2.05749	2.05749	2.05749	2.09839	2.09839	2.09839	2.09839	2.09839	2.09839	2.09839	2.09839	2.09839	2.09839	2.09839	2.09839
245403_at	AT4G17590		nucleolar protein-related; contains domain NOP2(YEAST)-RELATED NOL1/NOP2/FMU(SUN) DOMAIN-CONTAINING (PTHR22807); contain	2.05749	2.05749	2.05749	2.05749	2.05749	2.06839	2.05749	2.05749	2.05749	2.05749	2.05749	2.06163	2.09839	2.09839	2.09839	2.09839	2.09839	2.09839	2.09839	2.09839	2.09839	2.09839	2.09839	2.09839
245404_at	AT4G17610		tRNA/rRNA methyltransferase (SpoU) family protein; similar to RNA methyltransferase, TrmH family protein, expressed [Ory	7.44847	7.4158	7.41999	7.7046	7.84925	7.7873	7.39029	7.49914	7.41329	8.10416	8.54377	8.36418	9.41321	9.52727	9.47421	8.4773	8.94781	9.04793	8.59951	8.64147	8.96833	9.06799	8.79132	8.50952
245405_at	AT4G17150		similar to unknown protein [Arabidopsis thaliana] (TAIR:AT4G14290.1); similar to unknown protein [Arabidopsis thaliana]	6.06693	6.06507	6.13516	7.68046	7.66747	7.21778	6.38872	6.15524	6.49981	7.59285	7.32831	7.13244	7.52409	8.07913	8.53533	7.51665	7.27214	6.56454	6.53855	6.676	7.14689	6.68406	6.68406	6.9587
245406_at	AT4G17160		AtRABB1a/AtRab2B (Arabidopsis Rab GTPase homolog B1a); GTP binding; similar to AT-RAB2 (Arabidopsis Rab GTPase homolog B	2.18197	2.18197	2.18197	2.18197	3.02623	2.18197	2.18197	2.64624	2.18197	2.18197	2.05749	2.18197	2.43229	2.43229	2.43229	2.43229	2.43229	2.60455	2.43229	3.05143	2.39532	2.43229	2.2246	2.43229
245407_at	AT4G17170		member of RAB gene family, member of RAB gene family	8.76963	8.48209	8.80423	9.42386	9.26862	9.42402	8.81928	9.15184	8.8397	9.15978	8.98498	9.00684	7.40694	7.95071	7.8852	7.91744	7.91579	7.38575	7.48294	7.20352	7.83249	8.0653	7.54442	8.10789
245408_at	AT4G17180		glycosyl hydrolase family 17 protein; similar to glycosyl hydrolase family 17 protein [Arabidopsis thaliana] (TAIR:AT4G3	8.05407	8.07849	7.93781	9.23253	9.00946	9.07921	8.3297	8.14062	7.91438	9.06518	8.98034	9.12847	8.52665	8.50069	8.77317	8.98168	8.77884	8.57524	8.50069	8.57656	8.97224	9.36443	9.24814	9.46665
245409_at	AT4G17200		F-box family protein; similar to F-box family protein [Arabidopsis thaliana] (TAIR:AT3G13680.1); similar to Cyclin-like	2.05749	2.05749	2.05749	2.05749	2.05749	2.05749	2.05749	2.05749	2.05749	2.05749	2.05749	2.05749	2.09839	2.09839	2.09839	2.09839	2.09839	2.09839	2.09839	2.09839	2.09839	2.09839	2.09839	2.09839
245410_at	AT4G17220		Encodes a microtubule associated protein (MAP70-5). Expressed in all tissues.	2.05749	2.05749	2.05749	2.05749	2.05749	2.05749	2.05749	2.05749	2.05749	2.05749	2.05749	2.05749	2.44608	2.44608	2.44608	2.59864	2.44608	2.44608	2.45775	2.44608	2.38588	2.25863	2.44608	2.44608
245411_at	AT4G17240		similar to hypothetical protein 31.t00013 [Brassica oleracea] (GB:ABD65111.1)	6.41134	6.24619	6.7521	6.63337	6.29082	6.53144	7.3078	7.78918	7.49187	6.8361	6.78164	6.22123	6.19793	6.45937	6.92604	6.7626	6.79304	6.25616	6.15526	5.31533	6.18744	5.90429	5.84322	6.01456
245412_at	AT4G17280		auxin-responsive family protein; similar to auxin-responsive protein, putative [Arabidopsis thaliana] (TAIR:AT5G47530.1)	4.08242	4.14866	3.80317	6.97193	6.16056	6.38609	4.70947	3.98615	4.51298	5.35816	6.01496	5.75263	2.13545	2.13545	2.13545	2.13545	2.13545	2.13545	2.13545	2.13545	2.42191	2.13545	2.50694	3.49871
245413_at	AT4G17300		Asparaginyl-tRNA synthetase protein involved in amino acid activation/protein synthesis., Asparaginyl-tRNA synthetase pr	7.81299	8.23146	7.94345	7.84792	8.04493	8.10408	8.01042	7.84881	7.89755	8.1824	7.7587	7.88338	7.81113	8.05706	8.01941	7.60974	7.53671	8.26138	8.18282	8.37702	6.9327	6.9327	7.35242	7.1797
245414_at	AT4G17310		similar to unknown protein [Arabidopsis thaliana] (TAIR:AT5G47455.6); similar to hypothetical protein 26.t00030 [Brassic	5.89925	5.69926	5.89414	5.48622	5.69769	5.26914	5.76645	5.69926	5.41691	5.70973	5.69926	5.7691	3.37916	3.78827	3.13901	3.13883	3.13883	3.33657	3.13883	3.39697	3.05843	2.684	2.97233	2.97233
245415_at	AT4G17330		gene of unknown function expressed in seedlings, flower buds and stems, gene of unknown function expressed in seedlings,	11.2751	11.6686	11.4619	12.0214	12.2447	12.0111	11.4643	11.1955	11.3842	11.9132	12.154	12.1859	11.6223	12.2095	12.2811	11.9044	11.9906	11.5751	11.5353	11.4815	11.789	11.7715	11.97	11.8009
245416_at	AT4G17350		similar to unknown protein [Arabidopsis thaliana] (TAIR:AT5G47440.1); similar to hypothetical protein 40.t00010 [Brassic	5.90931	6.23099	5.82528	6.23099	6.51947	6.35991	6.08882	6.2208	6.1534	6.6316	6.23099	6.42786	5.50695	4.57693	4.84874	7.05927	7.61568	4.57693	4.05808	4.57693	6.83156	6.57743	6.01018	5.76717
245417_at	AT4G17360		formyltetrahydrofolate deformylase, putative; similar to formyltetrahydrofolate deformylase, putative [Arabidopsis thali	3.68667	3.07835	3.68603	3.78979	3.76114	3.9062	3.5804	2.86567	3.38649	3.68667	3.75567	3.68603	2.09839	2.83343	2.53785	2.09839	2.09839	2.09839	2.09839	2.09839	2.09839	2.16147	2.09839	2.09839
245418_at	AT4G17370		oxidoreductase family protein; similar to oxidoreductase family protein [Brassica oleracea] (GB:ABD65136.1); contains In	7.09115	7.7339	7.14777	7.76805	8.40383	8.12333	7.69401	7.45863	7.76231	7.39497	6.92553	7.16143	7.0593	7.37966	7.16747	6.60963	6.9379	6.35178	6.58561	6.64629	6.97694	6.81846	6.96407	6.483
245419_at	AT4G17380		Encodes the Arabidopsis homolog of MSH4, a meiosis-specific member of the MutS-homolog family of genes. It is expressed	2.2834	2.38533	2.38533	2.39272	2.66697	2.41872	2.2834	2.38533	2.2834	2.92272	2.38533	2.38533	4.36218	4.19198	4.19008	2.41763	2.12581	2.73975	2.12581	2.15655	2.12581	2.14392	2.22471	2.09839
245420_at	AT4G17410		similar to unknown protein [Arabidopsis thaliana] (TAIR:AT5G47430.1); similar to hypothetical protein 31.t00039 [Brassic	5.23931	5.25198	4.53573	5.25198	5.16211	5.23931	5.07457	4.3889	3.8191	5.84824	5.93508	5.34636	6.73498	6.44494	6.84119	6.97803	7.06386	6.33606	6.63841	6.26419	4.64481	4.54102	5.03119	4.96652
245421_at	AT4G17430		similar to hypothetical protein 31.t00055 [Brassica oleracea] (GB:ABD65093.1)	8.42466	8.15126	8.07331	8.69969	8.65827	8.54242	8.37175	8.24467	8.44669	8.33627	8.83645	8.68041	8.91395	8.93679	8.61656	8.79192	8.87819	8.65249	8.24869	8.48911	9.35146	9.21919	9.20916	9.51408
245422_at	AT4G17470		palmitoyl protein thioesterase family protein; similar to palmitoyl protein thioesterase family protein [Arabidopsis tha	2.08092	2.08101	2.08092	2.09232	2.12076	3.54046	2.08092	2.08092	2.08092	2.08092	2.08092	2.08092	2.09839	2.09839	2.09839	2.09839	2.09839	2.09839	2.09839	2.09839	2.10649	2.09839	2.09839	2.09839
245423_at	AT4G17483		palmitoyl protein thioesterase family protein; similar to palmitoyl protein thioesterase family protein [Arabidopsis tha	6.00492	6.37332	6.34026	6.5199	6.38094	6.02955	6.27636	6.49442	6.39601	6.06006	6.17033	5.95803	7.78504	7.49207	7.17186	5.791	5.84881	5.7682	5.87804	5.92235	7.45663	7.29027	6.7046	6.12685
245424_at	AT4G17505		similar to unknown protein [Arabidopsis thaliana] (TAIR:AT2G27320.1); similar to hypothetical protein 25.t00048 [Brassic	2.05749	2.05749	2.05749	2.05749	2.05749	2.05749	2.05749	2.05749	2.05749	2.05749	2.05749	2.05749	2.5314	2.09839	2.09839	2.09839	2.09839	2.09839	2.09839	2.09839	2.09839	2.09839	2.09839	2.09839
245425_at	AT4G17510		ubiquitin carboxyl-terminal hydrolase, putative / ubiquitin thiolesterase, putative; similar to ubiquitin carboxyl-termi	8.89125	9.26527	9.0495	9.41593	9.54645	9.56847	8.96752	8.94249	8.9777	9.09248	9.54165	9.4623	8.96302	8.36325	8.98166	8.87245	8.90725	8.94143	8.70472	9.14948	8.65407	8.4367	8.41743	8.55995
245426_at	AT4G17540		similar to Os10g0563400 [Oryza sativa (japonica cultivar-group)] (GB:NP_001065401.1)	6.61607	6.51854	7.01423	6.7753	7.55495	7.08716	6.89326	6.60526	6.94318	7.32388	7.38449	7.15139	7.64107	7.63043	7.74105	6.94354	6.9019	7.22948	7.01954	7.25095	8.26344	8.24738	7.93899	7.73367
245427_at	AT4G17550		transporter-related; similar to glycerol-3-phosphate transporter, putative / glycerol 3-phosphate permease, putative [Ar	5.53115	4.88567	4.81548	7.74022	7.38431	7.64561	5.94963	5.84342	6.61722	6.40655	6.52	6.37886	7.19008	7.01852	6.79438	5.77194	6.25212	6.56623	6.55803	6.95625	6.55794	6.41408	6.69255	6.56249
245428_at	AT4G17570	C2C2_GATA	zinc finger (GATA type) family protein; Identical to GATA transcription factor 28 [Arabidopsis Thaliana] (GB:Q8W4H1;GB:O	8.06463	8.17534	8.1487	8.13024	8.17206	7.79989	8.42937	8.40183	8.54022	7.27231	7.62124	7.62561	6.72963	6.98238	7.17833	7.12162	7.68738	6.62813	6.66023	6.61531	7.91906	7.31433	6.93446	6.72589
245429_at	AT4G17580		Bax inhibitor-1 family protein / BI-1 family protein; similar to ATBI-1 (ARABIDOPSIS BAX INHIBITOR 1) [Arabidopsis thali	2.05749	2.05749	2.05749	2.05749	2.19389	2.05749	2.05749	2.05749	2.05749	2.05749	2.05749	2.05749	2.14776	2.78056	2.09839	2.09839	2.09839	2.09839	2.09839	2.09839	2.09839	2.09839	2.09839	2.09839
245430_at	AT4G17060		similar to transcription factor [Arabidopsis thaliana] (TAIR:AT2G44730.1); contains domain Origin of replication-binding	8.70448	8.25589	8.53547	8.69704	8.50924	8.72361	8.76546	8.47325	8.45943	8.76081	8.66603	8.59424	9.20344	9.61291	9.46154	10.0315	10.1124	9.24485	9.33816	9.20916	8.59348	8.91541	9.02812	9.42068
245431_at	AT4G17080		MORN (Membrane Occupation and Recognition Nexus) repeat-containing protein /phosphatidylinositol-4-phosphate 5-kinase-re	10.231	9.30185	10.0454	8.90476	8.96119	8.84018	10.4412	9.25649	9.94475	8.68821	8.21232	8.10042	8.2559	8.75188	8.14449	8.95954	9.00984	8.19927	8.55732	8.0537	8.29209	8.52565	8.2722	8.30785
245433_at	AT4G17110		similar to unknown protein [Arabidopsis thaliana] (TAIR:AT4G17120.1); similar to unknown protein [Oryza sativa] (GB:AAG6	8.66699	8.98609	8.63203	8.99067	9.32756	9.19081	8.72166	8.77636	8.82947	9.10065	9.15887	9.03899	9.60466	10.0195	9.84779	9.57323	9.5469	8.96898	9.07123	9.16436	9.7584	9.96916	9.86541	9.68254
245434_at	AT4G17120		similar to C2 domain-containing protein [Arabidopsis thaliana] (TAIR:AT1G48090.2); similar to unknown protein [Oryza sat	7.43112	7.43112	7.31181	7.53036	7.50923	7.78761	7.43112	7.48921	7.41929	7.43112	7.67702	7.5591	2.09839	2.09839	2.39539	2.1623	2.33207	2.16101	2.09839	2.09839	2.09839	2.09839	2.09839	2.09839
245435_at	AT4G17130		similar to C2 domain-containing protein [Arabidopsis thaliana] (TAIR:AT1G48090.2); similar to vacuolar protein sorting 1	4.33714	4.33714	4.33483	4.41144	5.264	5.30984	4.33678	4.33483	4.2337	4.34497	4.33714	4.34796	6.41838	6.00629	5.08265	3.9678	4.45938	5.08265	5.08265	5.08265	4.92083	5.02747	5.08265	4.93167
245436_at	AT4G16620		integral membrane family protein / nodulin MtN21-related; similar to nodulin MtN21 family protein [Arabidopsis thaliana]	2.05749	2.06158	2.05749	2.05749	2.05749	2.05749	2.05749	2.05749	2.05749	2.05749	2.05749	2.05749	2.09921	2.09921	2.17039	2.09921	2.09921	2.09921	2.09921	2.09921	2.09921	2.09839	2.09921	2.09921
245438_at	AT4G16650		similar to unknown protein [Arabidopsis thaliana] (TAIR:AT1G76270.1); similar to OSIGBa0122F23.8 [Oryza sativa (indica c	7.6094	7.83538	7.64075	8.78768	8.80568	8.87092	7.6143	7.45155	7.42661	8.9233	8.64533	8.52518	8.00184	8.56528	8.79975	8.5895	8.50581	9.08474	8.82203	8.67657	7.7752	7.92761	8.13019	8.35118
245439_at	AT4G16670		similar to unknown protein [Arabidopsis thaliana] (TAIR:AT4G17350.1); similar to hypothetical protein 31.t00035 [Brassic	5.61747	5.81783	5.84034	5.07132	4.73986	5.05439	5.38174	5.05285	5.84726	5.16842	4.78502	4.70232	3.16951	3.19356	2.57807	2.69809	3.19356	3.19356	3.01794	3.10406	3.19741	3.19356	3.00482	3.14166
245440_at	AT4G16680		RNA helicase, putative; similar to MEE29 (maternal effect embryo arrest 29), ATP-dependent RNA helicase [Arabidopsis tha	9.06739	9.62777	9.04588	4.52447	4.68835	4.301	8.5007	9.4672	8.3714	2.91435	3.31798	3.23622	2.09839	2.09839	2.09839	2.09938	2.09839	2.09839	2.09839	2.09839	2.09839	2.09839	2.09839	2.09839
245441_at	AT4G16700		phosphatidylserine decarboxylase; similar to PSD2 (Phosphatidylserine decarboxylase 2) [Arabidopsis thaliana] (TAIR:AT4G	7.38124	6.99523	7.28097	6.49853	5.53126	6.09828	7.37259	7.05623	7.1106	6.9105	6.89797	6.42208	6.75572	7.93425	7.77617	6.35664	7.19539	7.50529	7.12766	7.01639	4.97115	4.61511	6.06365	5.77777
245442_at	AT4G16710		glycosyltransferase family protein 28; similar to Os02g0467700 [Oryza sativa (japonica cultivar-group)] (GB:NP_001046820	6.20743	6.22442	6.17578	6.25399	6.5752	6.22442	6.22442	6.22442	6.22442	6.08475	6.22442	6.29341	7.13401	6.53651	6.81229	6.14375	6.53651	6.56281	6.56281	6.68643	7.6344	7.5433	6.86172	6.66508
245443_at	AT4G16730		lyase/ magnesium ion binding; similar to ATTPS03 (Arabidopsis thaliana terpene synthase 03) [Arabidopsis thaliana] (TAIR	2.05749	2.05749	2.05749	2.05749	2.05749	2.05749	2.05749	2.06101	2.05749	2.05749	2.05749	2.05749	2.09839	2.09839	2.09839	2.09839	2.09839	2.09839	2.09839	2.09839	2.09839	2.09839	2.09839	2.09839
245444_at	AT4G16740		Monoterpene synthase, catalyzes the formation of the acyclic monoterpene (E)-beta-ocimene in response to wounding or tre	2.05749	2.05749	2.05749	2.05749	2.05749	2.05749	2.05749	2.05749	2.05749	2.05749	2.05749	2.05749	2.09839	2.09839	2.09839	2.09839	2.09839	2.09839	2.09839	2.09839	2.09839	2.09839	2.09839	2.09839
245445_at	AT4G16750	AP2_EREBP	encodes a member of the DREB subfamily A-4 of ERF/AP2 transcription factor family. The protein contains one AP2 domain.	2.05749	2.05749	2.05749	2.05749	2.05749	2.05749	2.05922	2.05749	2.05749	2.05749	2.05749	2.05749	2.09839	2.09839	2.09839	2.09839	2.09981	2.09839	2.09839	2.09839	2.09839	2.09839	2.09839	2.09839
245446_at	AT4G16800		enoyl-CoA hydratase, putative; similar to ATDCI1 (DELTA(3,5),DELTA(2,4)-DIENOYL-COA ISOMERASE 1), delta3,5-delta2,4-dien	8.03201	8.39069	8.09717	8.36994	8.96903	8.693	8.27347	8.4166	8.36076	8.37785	9.04787	8.76164	8.86757	9.16654	9.22149	9.23655	9.29352	9.09841	9.23614	9.20946	8.3979	8.39803	8.85069	9.22304
245447_at	AT4G16820		lipase class 3 family protein; similar to DAD1 (DEFECTIVE ANTHER DEHISCENCE 1), triacylglycerol lipase [Arabidopsis thal	8.9537	6.32498	8.60342	2.05749	2.05749	2.05749	8.64524	7.89152	8.17497	2.05749	2.05749	2.05749	3.3684	2.67158	2.57743	3.36038	2.9263	2.67158	2.67158	2.57743	2.45178	2.58369	2.23338	2.57743
245448_at	AT4G16860		Confers resistance to Peronospora parasitica.	3.21278	2.05897	2.47014	2.05749	2.05749	2.05749	2.05749	2.05749	2.05749	2.05749	2.05749	2.05749	2.09839	2.09839	2.09839	2.09839	2.09839	2.09839	2.09839	2.09839	2.09839	2.09839	2.09839	2.09839
245449_at	AT4G16870		copia-like retrotransposon family, has a 0. P-value blast match to dbj|BAA78426.1| polyprotein (AtRE2-1) (Arabidopsis th	2.05749	2.05749	2.05749	2.05749	2.05749	2.05749	2.05749	2.05749	2.05749	2.05749	2.05749	2.05749	2.09839	2.09839	2.09839	2.09839	2.09839	2.09839	2.09839	2.09839	2.09839	2.09839	2.09839	2.09839
245450_at	AT4G16880		disease resistance protein-related; similar to disease resistance protein (TIR-NBS-LRR class), putative [Arabidopsis tha	2.06321	2.06321	2.3782	2.06321	2.06321	2.06321	2.06321	2.06964	2.06321	2.06321	2.06321	2.06321	2.09839	2.28082	2.09839	2.09839	2.09839	2.09839	2.09839	2.32582	2.09839	2.09839	2.09839	2.09839
245451_at	AT4G16890		Encodes a Toll Interleukin1 receptor-nucleotide binding-Leu- rich repeat-type resistance gene (TIR-NB-LRR-type) involve	2.0832	2.19917	2.0832	2.0832	2.0832	2.0832	2.0832	2.30308	2.24924	2.0832	2.0832	2.0832	2.09839	2.09839	2.09839	2.09839	2.09839	2.09839	2.09839	2.09839	2.09839	2.09839	2.09839	2.09839
245452_at	AT4G16910		gypsy-like retrotransposon family, has a 6.1e-185 P-value blast match to GB:AAD27547 polyprotein (Gypsy_Ty3-element) (Or	2.05749	2.05749	2.05749	2.05749	2.05749	2.05749	2.05749	2.05749	2.05749	2.05749	2.05749	2.05749	2.09839	2.34913	2.09839	2.09839	2.09839	2.12271	2.09839	2.09839	2.09839	2.09839	2.09839	2.09839
245453_at	AT4G16900		disease resistance protein (TIR-NBS-LRR class), putative; similar to SNC1 (SUPPRESSOR OF NPR1-1, CONSTITUTIVE 1) [Arabid	5.10576	3.02863	4.1537	3.19515	2.05749	3.23718	5.01219	2.41734	3.78461	3.18035	2.51869	3.07057	2.84237	3.01152	2.14551	3.66717	3.42989	3.06309	4.31553	3.01152	2.11388	2.58531	2.58531	2.58531
245454_at	AT4G16920		disease resistance protein (TIR-NBS-LRR class), putative; similar to SNC1 (SUPPRESSOR OF NPR1-1, CONSTITUTIVE 1) [Arabid	6.49208	7.84011	7.05732	6.49208	7.26618	7.05279	6.49208	8.20733	8.07895	6.48864	7.23086	6.93502	2.97304	2.09839	2.09839	2.09839	2.09839	2.09839	2.09839	2.09839	3.79839	4.87619	2.32063	2.3916
245455_at	AT4G16930		disease resistance protein (TIR-NBS-LRR class), putative; similar to RPP5 (RECOGNITION OF PERONOSPORA PARASITICA 5) [Ara	2.05749	2.05749	2.05749	2.05749	2.05749	2.05749	2.05749	2.05749	2.05749	2.05749	2.05749	2.05749	2.09839	2.09839	2.09839	2.09839	2.09914	2.09839	2.09839	2.09839	2.09839	2.09839	2.09839	2.09839
245456_at	AT4G16950		Contains a putative nucleotide binding site and leucine-rich repeats. Similar to the plant resistance genes N and L6, an	10.868	9.62492	10.5449	8.22371	7.85056	7.93073	11.0988	9.69991	10.3102	8.10645	7.04158	7.85056	6.05123	5.90125	5.60422	7.86047	7.67404	7.58254	7.41539	7.22437	6.03508	5.93448	6.05123	6.05123
245458_at	AT4G16970		kinase; similar to casein kinase II alpha chain, putative [Arabidopsis thaliana] (TAIR:AT2G23070.1); similar to Protein	6.64982	5.58041	6.59661	7.80453	7.04196	7.80946	7.71409	6.21936	6.75848	7.83794	7.14221	7.42775	7.65715	7.99218	7.86408	7.57012	7.66806	7.87255	7.44807	7.23417	5.86808	5.7661	5.7524	5.88036
245460_at	AT4G16990		disease resistance protein (TIR-NBS class), putative; similar to disease resistance protein (TIR-NBS-LRR class), putativ	6.04841	2.05749	3.85017	2.05749	2.05749	2.05749	5.05181	2.05749	2.05749	2.86545	2.05749	2.05749	2.09839	2.09839	2.09839	2.09839	2.09839	2.09839	2.09839	2.09839	2.09839	2.09839	2.09839	2.09839
245461_at	AT4G17000		similar to unknown protein [Arabidopsis thaliana] (TAIR:AT3G28770.1); similar to hypothetical protein [Capsella rubella]	8.28698	8.44868	8.76677	8.37288	8.29698	8.29074	8.73104	9.19421	9.19139	7.83128	8.3356	8.33935	8.63814	8.81594	9.04417	8.68679	8.15988	8.57493	8.18119	8.46136	8.32514	8.27885	7.90984	8.16988
245462_at	AT4G17020		transcription factor-related; similar to B0213E10.4 [Oryza sativa (indica cultivar-group)] (GB:CAJ86205.1); similar to O	6.30529	6.14185	5.99548	6.77342	7.18563	6.48981	6.14185	6.14185	6.14185	6.54597	6.82538	6.81576	2.23202	2.18315	2.1186	2.1576	2.13275	2.1186	2.41289	2.1186	2.11443	2.1186	2.30428	2.1186
245463_at	AT4G17030		EXPANSIN-RELATED. Naming convention from the Expansin Working Group (Kende et al, 2004. Plant Mol Bio)	2.05749	2.05749	2.05749	2.05749	2.05749	2.05749	2.05749	2.05749	2.05749	2.19088	2.05749	2.05749	2.09839	2.09839	2.09839	2.09839	2.09839	2.09839	2.09839	2.09839	2.09839	2.09839	2.09839	2.09839
245465_at	AT4G16590		encodes a gene similar to cellulose synthase, encodes a gene similar to cellulose synthase	2.05749	2.05749	2.05749	2.05749	2.05749	2.05749	2.05749	2.05749	2.05749	2.05749	2.06769	2.05749	2.09839	2.09839	2.09839	2.09839	2.09839	2.09839	2.09839	2.09839	2.09839	2.09839	2.09839	2.09839
245466_at	AT4G16600		glycogenin glucosyltransferase (glycogenin)-related; similar to glycogenin glucosyltransferase (glycogenin)-related [Ara	8.24331	5.28895	7.24392	5.3056	3.64067	4.84899	8.02031	5.71946	7.44677	6.24248	4.93912	5.26841	2.93928	2.79808	2.90369	4.09841	3.86435	3.06112	4.41635	3.12944	3.13009	2.94306	3.07639	2.79125
245467_at	AT4G16610	C2H2	zinc finger (C2H2 type) family protein; similar to zinc finger (C2H2 type) family protein [Arabidopsis thaliana] (TAIR:A	8.079	7.24826	7.40388	8.14203	7.40928	8.10674	7.78229	6.47478	6.71197	9.13676	8.84918	8.6578	5.75396	6.02337	5.70533	4.8722	4.19852	5.12344	5.56984	5.91101	5.07392	5.40152	5.15332	5.13759
245468_at	AT4G15980		pectinesterase family protein; similar to pectinesterase family protein [Arabidopsis thaliana] (TAIR:AT5G49180.1); simil	8.1477	2.05749	6.19859	2.05749	2.05749	2.05749	9.12024	2.06077	7.41695	2.05749	2.05749	2.05749	2.09839	2.09839	2.09839	2.09839	2.09839	2.09839	2.09839	2.09839	2.09839	2.09839	2.09839	2.09839
245470_at	AT4G16020		copia-like retrotransposon family, has a 1.3e-221 P-value blast match to GB:BAA78423 polyprotein (Ty1_Copia-element) (Ar	2.05749	2.05749	2.05749	2.05749	2.05749	2.05749	2.05749	2.05749	2.05749	2.05749	2.05749	2.05749	2.09839	2.09839	2.09839	2.09839	2.09839	2.09839	2.09839	2.09839	2.09839	2.09839	2.09839	2.09839
245471_at	AT4G16030		60S ribosomal protein L19, putative; similar to 60S ribosomal protein L19 (RPL19C) [Arabidopsis thaliana] (TAIR:AT4G0223	2.05749	2.05749	2.05749	2.05749	2.05749	2.05749	2.05749	2.05749	2.05749	2.05749	2.05749	2.05749	2.09839	2.09839	2.09839	2.09839	2.09839	2.09839	2.09839	2.09839	2.09839	2.09839	2.09839	2.09839
245472_at	AT4G16040		unknown protein	2.05749	2.05749	2.05749	2.05749	2.05749	2.05749	2.05749	2.05749	2.05749	2.06133	2.05749	2.05749	2.09839	2.09839	2.09839	2.09839	2.09839	2.09839	2.09839	2.09839	2.09839	2.09839	2.09839	2.09839
245473_at	AT4G16050		similar to unknown protein [Arabidopsis thaliana] (TAIR:AT1G51538.1); similar to hypothetical protein [Oryza sativa (jap	2.05749	2.05749	2.05749	2.05749	2.09873	2.05749	2.05749	2.05749	2.05749	2.05749	2.05749	2.05749	2.2333	2.09839	2.09839	2.09839	2.09839	2.09839	2.09839	2.09839	2.09839	2.09839	2.09839	2.09839
245474_at	AT4G16060		similar to Os05g0358400 [Oryza sativa (japonica cultivar-group)] (GB:NP_001055302.1); similar to hypothetical protein ME	7.18471	8.04658	7.01266	8.02609	8.49317	8.13004	6.99876	7.45445	7.39621	8.00614	8.41568	8.2394	7.22023	6.98714	7.50463	8.1828	8.02665	7.06065	7.01259	6.77153	8.19734	8.07896	7.89839	8.08506
245476_at	AT4G16090		similar to unknown protein [Arabidopsis thaliana] (TAIR:AT2G45930.1)	2.05749	2.05749	2.05749	2.05749	2.05749	2.05749	2.05749	2.05749	2.05749	2.05749	2.05749	2.05749	2.09839	2.09839	2.13711	2.09839	2.09839	2.09839	2.15472	2.42175	2.09839	2.09839	2.09839	2.09839
245477_at	AT4G16110		Encodes a pollen-specific transcription factor involved in the expression of nuclear genes for components of mitochondri	7.19237	7.6802	7.17346	8.42565	8.84944	8.79015	7.59785	7.86139	7.46507	8.30403	8.3865	8.52581	5.94181	4.64709	6.66282	7.76415	7.26293	6.79058	6.80742	6.78912	6.72029	7.11016	7.35592	7.44622
245478_at	AT4G16130		Similar to galactokinase.	8.64815	9.10143	8.88527	9.63526	10.3194	9.97503	9.19322	9.39791	9.20409	9.26468	9.01958	8.84563	7.92817	8.10774	8.18852	8.41071	7.74982	8.1349	8.4873	8.15413	8.4873	8.58966	9.11644	8.84089
245479_at	AT4G16140		proline-rich family protein; similar to hydroxyproline-rich glycoprotein family protein [Arabidopsis thaliana] (TAIR:AT5	7.55424	7.84454	7.65884	7.13646	7.88598	7.34122	7.64305	8.20561	7.91561	7.9844	9.10879	8.79673	7.39173	7.39173	7.58945	7.28531	6.42507	8.35223	8.77056	8.69346	7.24619	7.39173	7.89629	7.58945
245481_at	AT4G16170		similar to unknown protein [Arabidopsis thaliana] (TAIR:AT3G28720.1); similar to expressed protein [Oryza sativa (japoni	8.00793	7.4056	7.85082	8.58487	8.03119	8.0553	8.01455	7.51672	8.01229	8.25059	8.07458	8.17828	8.70969	8.8378	8.50047	8.81652	8.43999	8.93745	8.77653	8.9109	8.73442	8.8378	8.68487	8.73707
245483_at	AT4G16190		cysteine proteinase, putative; similar to RD19 (RESPONSIVE TO DEHYDRATION 19), cysteine-type peptidase [Arabidopsis thal	11.0135	11.1467	10.8325	12.8849	12.9496	13.0744	11.6672	11.2201	11.8419	12.5628	12.1455	12.5234	4.44399	4.75174	4.75351	10.4967	9.19814	7.93626	9.83559	9.39861	10.9259	10.789	11.3333	11.6751
245484_at	AT4G16210		enoyl-CoA hydratase/isomerase family protein; similar to naphthoate synthase, putative / dihydroxynaphthoic acid synthet	8.21252	8.03526	7.97984	8.16284	8.27082	8.15246	8.16744	7.83331	7.78638	8.21096	8.469	8.24905	5.97824	5.9755	6.35145	6.29423	6.2561	6.71028	6.61568	6.82547	6.33582	6.39835	6.78831	6.9246
245485_at	AT4G16230		GDSL-motif lipase/hydrolase family protein; similar to GDSL-motif lipase/hydrolase family protein [Arabidopsis thaliana]	2.05749	2.05749	2.05749	2.05749	2.05749	2.05749	2.05749	2.05749	2.05749	2.05749	2.05749	2.05749	2.09839	2.09839	2.09839	2.09839	2.09839	2.09839	2.10254	2.09839	2.09839	2.09839	2.09839	2.09839
245486_x_at	AT4G16240		similar to glycine-rich protein [Arabidopsis thaliana] (TAIR:AT5G46730.1); similar to glycine-rich protein [Arabidopsis	5.68333	7.11644	5.60357	6.93092	6.80308	6.9489	5.76208	6.89501	6.64823	6.81164	7.19277	7.00425	6.19049	6.69473	6.06034	5.9234	5.40904	6.13082	6.06034	5.98564	5.71205	5.28907	6.06034	5.90581
245487_at	AT4G16250		Encodes a phytochrome photoreceptor with a function similar to that of phyB that absorbs the red/far-red part of the lig	6.34717	8.09157	7.1429	7.14591	8.5197	7.50698	6.14608	7.6554	7.2021	6.99626	8.41407	7.60293	8.26109	8.0422	9.38234	6.89575	6.90322	6.17532	6.88753	7.18053	8.58267	8.38384	8.3523	8.65044
245488_at	AT4G16270		peroxidase 40 (PER40) (P40); Identical to Peroxidase 40 precursor (EC 1.11.1.7) (Atperox P40) (PER40) [Arabidopsis Thali	2.05749	2.05749	2.05749	2.05749	2.05749	2.05749	2.05749	2.05749	2.05749	2.05749	2.05749	2.05749	2.09839	2.09839	2.09839	2.09839	2.09839	2.09839	2.09839	2.09839	2.09839	2.09839	2.09839	2.09839
245489_at	AT4G16280		Involved in the promotion of the transition of the vegetative meristem to reproductive development. Four forms of the pr	6.85956	7.31464	7.0328	7.20341	7.77296	7.42246	6.68729	6.66036	6.56656	7.56664	7.18911	7.14161	6.03306	6.21088	6.11499	6.57618	6.70614	6.16839	6.26636	6.34965	4.74647	5.41624	6.03306	6.11499
245490_at	AT4G16310		amine oxidase family protein / SWIRM domain-containing protein; similar to amine oxidase family protein / SWIRM domain-c	3.85787	3.7426	3.8397	3.85787	3.87833	3.70977	3.90926	3.73081	3.68405	3.89885	4.37357	4.1182	2.09839	2.16322	2.09839	2.09839	2.1636	2.09839	2.11122	2.09839	2.09839	2.09839	2.09839	2.09839
245492_at	AT4G16340		mutant has Seedling lethal; Cotyledon, leaf-shape, trichome defects; Putative Cytoskeletal Protein	8.51739	8.66667	8.74955	9.5764	9.72543	9.50687	8.58554	8.40596	8.77195	9.92976	9.98566	9.94647	9.93538	9.86983	10.1913	10.2821	10.0776	10.0028	10.0742	10.2256	10.2655	10.0894	10.2131	10.2479
245493_at	AT4G16380		metal ion binding; similar to heavy-metal-associated domain-containing protein [Arabidopsis thaliana] (TAIR:AT1G51090.1)	2.05749	2.05749	2.05749	2.05749	2.2547	2.20034	2.05749	2.05749	2.05749	2.05749	2.05749	2.29139	2.12454	2.09839	2.12454	2.0994	2.12454	2.09839	2.12454	2.09839	2.12454	2.12454	2.09839	2.09839
245494_at	AT4G16390		chloroplastic RNA-binding protein P67, putative; similar to pentatricopeptide (PPR) repeat-containing protein [Arabidops	8.31524	8.40198	8.08444	9.06267	9.21641	9.2364	8.21463	8.48899	8.44073	9.03068	9.13026	9.03989	9.96931	9.58797	9.71856	9.0954	9.65384	9.17983	9.0988	9.42594	9.737	9.71895	9.38059	9.37463
245495_at	AT4G16400		similar to unknown protein [Arabidopsis thaliana] (TAIR:AT3G13175.1); similar to hypothetical protein MA4_112I10.14 [Mus	2.05972	2.06787	2.05951	2.05951	2.05951	2.10083	2.05951	2.05951	2.05951	2.05951	2.05951	2.05951	2.09839	2.09839	2.80492	2.09839	2.09839	2.09839	2.09839	2.09839	2.66418	2.09839	2.09839	2.09839
245496_at	AT4G16440		iron hydrogenase family protein; similar to Narf-like protein [Medicago truncatula] (GB:CAD10687.1); contains InterPro d	8.68009	8.78988	8.89773	8.37289	8.24936	8.28463	8.85209	8.45096	8.55403	8.20383	8.17732	8.10171	9.95982	9.93728	9.62391	8.95412	9.19043	9.31046	9.05999	9.01828	8.821	8.72353	8.9308	8.72941
245497_at	AT4G16460		similar to hypothetical protein MtrDRAFT_AC148526g7v1 [Medicago truncatula] (GB:ABE88232.1)	2.09704	2.09704	2.43578	2.09704	2.09704	2.09704	2.09704	2.09704	2.09704	2.09704	2.09686	2.33548	3.07499	2.09839	2.09839	2.09839	2.09839	2.09839	2.09839	2.21203	2.09839	2.09839	2.09839	2.09839
245498_at	AT4G16470		binding; similar to pentatricopeptide (PPR) repeat-containing protein [Arabidopsis thaliana] (TAIR:AT1G11290.1); similar	7.89022	8.20427	7.76982	7.27302	7.3523	7.6295	8.26256	8.45983	8.13776	6.87725	7.58381	7.37413	8.25948	7.44627	7.99445	7.45486	7.475	7.29805	7.57615	7.30037	7.58306	7.96011	7.83063	7.02536
245499_at	AT4G16480		Encodes a high affinity H+:<i>myo</i>-inositol symporter. The only other compound shown to be transported was pinitol, a	8.91565	9.23887	9.09233	9.20912	9.71391	9.17656	9.45343	9.61099	9.59436	8.65258	8.53123	8.48159	8.7231	8.95681	8.92613	7.16772	7.55614	7.87827	8.28578	8.64754	8.13469	8.34228	8.8717	8.83473
245500_at	AT4G15590		non-LTR retrotransposon family (LINE), has a 1.5e-50 P-value blast match to GB:AAA67727 reverse transcriptase (LINE-elem	2.05749	2.05749	2.05749	2.05749	2.05749	2.05749	2.05749	2.05749	2.05749	2.05749	2.05749	2.05749	2.09839	2.09839	2.09839	2.09839	2.09839	2.09839	2.09839	2.09839	2.09839	2.09839	2.09839	2.09839
245501_at	AT4G15620		integral membrane family protein; similar to integral membrane family protein [Arabidopsis thaliana] (TAIR:AT4G15630.1);	6.34209	6.69436	6.68614	8.57564	8.85509	8.66216	6.02502	6.20672	6.51117	9.06233	9.0601	9.2306	2.29902	2.38592	2.38592	2.11692	2.09839	5.05837	7.09521	6.81627	6.40805	6.1816	6.89176	7.12231
245502_at	AT4G15640		similar to unknown protein [Arabidopsis thaliana] (TAIR:AT3G21465.1); similar to adenyl cyclase [Nicotiana tabacum] (GB:	9.14927	9.20065	9.15751	9.09293	8.84389	9.03105	9.23068	9.12334	8.94532	9.56322	9.68312	9.45235	9.50874	9.94474	9.70888	9.52044	10.0028	9.74611	9.62321	9.52504	9.74481	9.73432	9.16083	9.21244
245503_at	AT4G15650		protein kinase-related; similar to unknown protein [Arabidopsis thaliana] (TAIR:AT1G79280.1); similar to conserved hypot	2.05749	2.05749	2.05749	2.05749	2.05749	2.05749	2.05749	2.05749	2.05749	2.13181	2.05749	2.05749	2.09839	2.09839	2.09839	2.09839	2.09839	2.09839	2.09839	2.09839	2.09839	2.09839	2.09839	2.09839
245504_at	AT4G15660		glutaredoxin family protein; Identical to Monothiol glutaredoxin-S8 (AtGrxS8) (GRXS8) [Arabidopsis Thaliana] (GB:O23417)	2.05749	4.78616	3.05847	2.05749	2.08035	2.05749	2.05749	4.34566	3.91624	2.05749	2.05749	2.05749	2.09839	2.09839	2.09839	2.09839	2.09839	2.09839	2.09839	2.09839	2.09839	2.09839	2.09839	2.09839
245505_at	AT4G15690		glutaredoxin family protein; Identical to Monothiol glutaredoxin-S5 (AtGrxS5) (GRXS5) [Arabidopsis Thaliana] (GB:O23420)	2.05749	2.05749	2.33281	2.05749	2.05749	2.05749	2.60098	2.05749	2.05749	2.05749	2.05749	2.05749	2.09839	2.09839	2.09839	2.09839	2.09839	2.09839	2.09839	2.09839	2.09839	2.09839	2.09839	2.09839
245506_at	AT4G15700		glutaredoxin family protein; Identical to Monothiol glutaredoxin-S3 (AtGrxS3) (GRXS3) [Arabidopsis Thaliana] (GB:O23421)	2.05749	2.05814	2.25675	2.05749	2.05749	2.05749	3.02567	2.05749	2.05749	2.05749	2.05749	2.05749	2.09839	2.09839	2.09839	2.09839	2.09839	2.09839	2.09839	2.09839	2.09839	2.09839	2.09839	2.09839
245507_at	AT4G15710		unknown protein	2.05749	2.05749	2.05749	2.05749	2.05749	2.05749	2.05749	2.05749	2.05749	2.05749	2.05749	2.05749	2.09839	2.09839	2.09839	2.09839	2.09839	2.09839	2.09839	2.09839	2.09839	2.09839	2.09839	2.09839
245508_at	AT4G15720		pentatricopeptide (PPR) repeat-containing protein; similar to pentatricopeptide (PPR) repeat-containing protein [Arabido	2.05749	2.06851	2.05957	2.50128	2.06404	2.06851	2.05749	2.05957	2.06851	2.06851	2.47285	2.29643	4.70039	4.54971	4.82742	3.66104	4.78821	4.01303	3.45511	3.34087	3.22858	3.34087	3.23192	3.02312
245509_at	AT4G15730		zinc ion binding; similar to zinc ion binding [Arabidopsis thaliana] (TAIR:AT3G62900.1); similar to Os05g0371100 [Oryza	4.8069	4.54542	4.67763	4.75423	4.91789	4.8069	4.42121	4.80211	4.71544	4.80719	4.8069	4.8069	5.85834	5.64582	6.37282	5.05465	5.58813	4.93745	5.08151	5.00916	5.02528	4.9878	5.07439	5.05878
245510_at	AT4G15740		C2 domain-containing protein; similar to C2 domain-containing protein [Arabidopsis thaliana] (TAIR:AT3G16510.1); similar	2.21255	2.05749	2.05749	2.05749	2.05749	2.05749	2.05928	2.05801	2.07646	2.0748	2.28229	2.05749	2.22106	2.13924	2.09839	2.09839	2.09839	2.09839	2.09839	2.09839	2.09839	2.09839	2.09839	2.09839
245511_at	AT4G15755		C2 domain-containing protein; similar to C2 domain-containing protein [Arabidopsis thaliana] (TAIR:AT3G16510.1); similar	2.05749	2.05749	2.05749	2.05749	2.05749	2.05749	2.05749	2.05749	2.05749	2.05749	2.05749	2.05749	2.09839	2.09839	2.09839	2.09839	2.09839	2.09839	2.10248	2.09839	2.09839	2.09839	2.09839	2.09839
245512_at	AT4G15770		60S ribosome subunit biogenesis protein, putative; similar to PREDICTED: similar to MGC83122 protein [Gallus gallus] (GB	11.216	11.3846	11.3406	11.0709	11.1105	11.1937	11.0097	11.5142	11.3074	11.1529	11.6452	11.6202	12.7227	12.5187	12.0946	11.4473	11.5737	12.4025	12.1449	12.4644	11.5597	11.6208	11.9142	11.8838
245513_at	AT4G15780		member of VAMP72 Gene Family, member of VAMP72 Gene Family	8.87129	8.7461	8.92059	10.4909	10.3235	10.4539	9.03866	9.10081	9.04924	10.0561	10.1503	10.225	5.09998	5.27557	5.79153	6.62747	5.57693	6.62747	6.62747	6.62747	6.88075	6.81472	6.59785	7.11695
245515_at	AT4G15810		chloroplast outer membrane protein, putative; similar to TOC159 (translocon outer membrane complex 159) [Arabidopsis tha	4.54032	4.57081	4.54032	5.49075	5.18674	4.62416	4.36912	4.54032	4.57008	4.5468	4.88097	4.83069	2.10047	2.78679	2.10047	2.10047	2.10047	2.12431	2.18956	2.10047	2.10047	2.10047	2.10047	2.10047
245516_at	AT4G15820		wound-responsive protein-related; similar to EMB1703 (EMBRYO DEFECTIVE 1703) [Arabidopsis thaliana] (TAIR:AT3G61780.1)	5.87358	6.06049	5.53396	6.03751	6.04749	6.09529	5.65476	6.266	5.95549	5.90074	6.44553	6.22399	6.89889	6.76589	6.591	6.19101	6.36833	6.07078	5.0099	6.19073	7.08832	6.94765	6.89119	6.81452
245517_at	AT4G15840		similar to Os01g0932600 [Oryza sativa (japonica cultivar-group)] (GB:NP_001045299.1); contains InterPro domain TRAF-like	6.90829	6.75162	6.75973	7.3107	7.81087	7.50831	7.1289	6.75162	6.86871	7.69459	7.14723	7.252	8.69295	9.03138	8.83065	8.85829	8.67878	8.33864	8.58089	8.54035	8.76595	8.84054	8.54774	8.90652
245518_at	AT4G15850		plant DEAD box-like RNA helicase., plant DEAD box-like RNA helicase.	7.00283	6.87486	6.73276	6.45962	6.21627	6.26061	6.34479	6.70467	6.54152	6.49294	6.71541	6.59735	5.69896	5.8749	6.2131	5.62981	5.72227	5.88368	5.51109	5.15937	5.29428	5.62091	5.58234	5.50805
245519_at	AT4G15860		copia-like retrotransposon family, has a 2.3e-43 P-value blast match to dbj|BAA78425.1| polyprotein (Arabidopsis thalian	2.05749	2.05749	2.05749	2.05749	2.05749	2.05749	2.05749	2.05749	2.05749	2.05749	2.05749	2.05749	2.09839	2.09839	2.09839	2.09839	2.09839	2.09839	2.09839	2.09839	2.09839	2.09839	2.09839	2.09839
245520_at	AT4G15870		encodes a putative terpene synthase, encodes a putative terpene synthase	2.05749	2.05749	2.05749	2.05749	2.05749	2.05749	2.05749	2.05749	2.05749	2.05749	2.05749	2.05749	2.09839	2.09839	2.09839	2.09839	2.09839	2.09839	2.09839	2.09839	2.09839	2.09839	2.09839	2.09839
245521_at	AT4G15880		EARLY IN SHORT DAYS 4 Arabidopsis mutant shows extreme early flowering and alterations in shoot development. It encodes	8.67204	8.49804	8.65648	8.46543	8.27541	8.4084	8.44382	8.54786	8.47259	8.33036	8.6372	8.51658	8.88819	9.09372	9.89042	8.80036	9.2078	9.21559	9.0391	8.89361	9.55481	9.681	9.45709	9.64314
245522_at	AT4G15890		binding; similar to binding [Arabidopsis thaliana] (TAIR:AT3G57060.1); similar to PREDICTED: similar to LOC398742 protei	7.0698	7.25549	7.18134	8.23032	8.0679	7.99159	7.14222	7.14222	7.10063	8.10112	8.18159	7.906	8.88192	9.4352	9.22051	8.55967	8.60598	8.51679	8.64813	8.3783	7.33988	7.64104	8.04485	7.80795
245523_at	AT4G15910		encodes a gene whose transcript level in root and leaves increases to progressive drought stress. The transcript level i	9.00558	10.7625	9.67244	9.93742	11.604	10.6277	8.92886	10.2831	9.77008	10.1191	11.9646	11.3194	11.288	11.0701	11.3177	9.97437	10.0889	9.86377	10.2462	10.2803	10.8815	10.9724	10.954	11.0992
245524_at	AT4G15920		nodulin MtN3 family protein; similar to nodulin MtN3 family protein [Arabidopsis thaliana] (TAIR:AT3G16690.1); similar t	7.26353	7.17876	7.17876	6.662	6.50777	6.67731	5.68699	6.08901	5.13757	7.52503	8.12404	8.29528	3.16278	3.16278	3.16278	6.2364	5.94274	4.85405	5.29156	5.60567	7.98846	7.65444	7.70612	7.58705
245525_at	AT4G15930		dynein light chain, putative; similar to dynein light chain, putative [Arabidopsis thaliana] (TAIR:AT5G20110.1); similar	9.35734	9.34755	9.53916	10.9971	10.8973	10.8554	9.43971	9.16965	9.54278	11.0788	10.9036	10.8594	11.0438	11.1439	10.7478	10.8959	11.1699	10.9439	10.8895	11.1607	11.4223	11.3932	11.0098	11.434
245526_at	AT4G15950		contains domain DNA-DIRECTED RNA POLYMERASE II (PTHR21297)	5.2831	5.66187	5.37432	5.66187	5.66187	6.06891	5.53857	4.94409	5.34136	6.02602	5.39315	5.77197	4.75008	4.73582	4.40015	4.0048	4.29726	4.03492	3.94788	4.37556	4.0048	4.01321	4.0048	3.99412
245527_at	AT4G15955		epoxide hydrolase-related; similar to epoxide hydrolase, putative [Arabidopsis thaliana] (TAIR:AT3G05600.1); similar to	2.26615	2.40106	2.16631	2.64378	2.50432	2.608	2.05749	2.47326	2.312	2.52433	3.02568	2.77391	2.09839	2.09839	2.09839	2.09839	2.09839	2.09839	2.09839	2.09839	2.09839	2.09839	2.09839	2.09839
245528_at	AT4G15530		The product of this long transcript was shown to be targeted to the chloroplast, whereas the shorter transcript (no targ	8.74493	9.85296	9.34149	3.7671	5.35624	4.04816	7.85031	8.08735	6.85453	5.35624	5.35624	5.89162	2.10753	2.09839	2.09839	2.91073	2.10753	2.09839	2.10753	2.09839	3.43479	4.16504	4.84168	4.56328
245529_at	AT4G15570		tRNA-splicing endonuclease positive effector-related; similar to tRNA-splicing endonuclease positive effector-related [A	7.50935	7.09918	7.58682	7.00211	6.25692	6.73711	7.61121	7.50874	7.07031	7.17639	7.0989	6.70025	8.01079	7.932	8.49635	8.19046	8.58453	8.71113	8.13501	8.20442	7.42397	7.79426	7.46301	7.96207
245531_at	AT4G15100		SCPL30 (serine carboxypeptidase-like 30); serine carboxypeptidase; similar to SCPL31 (serine carboxypeptidase-like 31),	2.05749	2.05749	2.05749	2.05749	2.05749	2.05749	2.05749	2.05749	2.05749	2.05749	2.05749	2.05749	2.09839	2.09839	2.09839	2.09839	2.09839	2.09839	2.09839	2.09839	2.09839	2.09839	2.09839	2.09839
245532_at	AT4G15110		member of CYP97B, member of CYP97B	8.65574	8.29816	8.67894	8.56238	8.91313	8.80939	8.81502	8.60369	8.77753	8.75965	8.42164	8.48638	8.14592	8.15783	8.20883	9.01951	9.34749	8.64779	8.90971	8.78939	9.16266	9.3012	8.90872	8.8566
245533_at	AT4G15130		cholinephosphate cytidylyltransferase, putative / phosphorylcholine transferase, putative / CTP:phosphocholine cytidylyl	8.87969	9.01721	8.83148	8.81107	8.96401	9.02253	8.70384	8.72116	8.75837	8.83148	9.038	8.78489	9.73337	9.64715	9.78628	9.44632	9.37248	9.07728	9.37081	8.94696	9.44632	9.32436	9.18058	9.01339
245534_at	AT4G15150		glycine-rich protein; similar to unknown protein [Arabidopsis thaliana] (TAIR:AT5G49350.1); similar to Os04g0615700 [Ory	2.05749	2.05749	2.06149	2.05749	2.05749	2.18808	2.05749	2.05749	2.05749	2.05749	2.05749	2.05749	2.09839	2.09839	2.09839	2.09839	2.09839	2.09839	2.09839	2.09839	2.09839	2.09839	2.09839	2.09839
245535_at	AT4G15160		protease inhibitor/seed storage/lipid transfer protein (LTP) family protein; similar to CWLP (CELL WALL-PLASMA MEMBRANE	2.5799	2.85062	2.85062	2.85062	3.21548	2.8051	2.85062	2.8637	2.85487	2.80477	3.04087	2.85062	2.10565	2.40105	2.10565	2.10564	2.10565	2.10565	2.16575	2.10565	2.10565	2.36753	2.10565	2.10565
245538_at	AT4G15200		formin homology 2 domain-containing protein / FH2 domain-containing protein; similar to Fh5 (FORMIN HOMOLOGY5), actin bi	2.05749	2.05749	2.05749	2.05749	2.05965	2.05749	2.05749	2.05749	2.05749	2.05749	5.90013	3.0955	2.09839	2.09839	2.09839	2.09839	2.09839	2.09839	2.09839	2.09839	2.99232	2.51219	3.76218	2.1246
245539_at	AT4G15230		ATPDR2/PDR2 (PLEIOTROPIC DRUG RESISTANCE 2); ATPase, coupled to transmembrane movement of substances; Identical to Pleio	2.40883	2.05749	2.05749	2.05749	2.05749	2.05749	2.05749	2.05749	2.05749	2.05749	2.05749	2.05749	2.34665	2.09839	2.09839	2.09839	2.09839	2.18964	2.09839	2.09839	2.09839	2.09839	2.09839	2.09839
245542_at	AT4G15250	C2C2_CO	zinc finger (B-box type) family protein; Identical to Putative zinc finger protein CONSTANS-LIKE 11 (COL11) [Arabidopsis	2.05749	2.05749	2.05749	2.05749	2.05749	2.05749	2.05749	2.05749	2.05749	2.05749	2.05749	2.05749	2.09839	2.09839	2.09839	2.09839	2.09839	2.09839	2.09839	2.09839	2.09839	2.09839	2.09839	2.09839
245543_at	AT4G15260		UDP-glucoronosyl/UDP-glucosyl transferase family protein; similar to UDP-glucoronosyl/UDP-glucosyl transferase family pr	6.97719	2.64393	5.86746	4.55251	2.64393	4.10274	7.18488	2.64393	5.75853	3.22636	2.64393	2.96384	4.28645	4.28645	4.28645	5.36896	5.22761	4.77419	4.75023	4.66592	2.93009	4.28645	3.52232	4.28645
245544_at	AT4G15270		glucosyltransferase-related; similar to UDP-glucoronosyl/UDP-glucosyl transferase family protein [Arabidopsis thaliana]	2.05749	2.05749	2.05749	2.05749	2.05749	2.05749	2.05749	2.05749	2.05749	2.05749	2.05749	2.05749	2.09839	2.09839	2.09839	2.09839	2.09839	2.09839	2.09839	2.09839	2.09839	2.09839	2.09839	2.09839
245545_at	AT4G15280		UDP-glucoronosyl/UDP-glucosyl transferase family protein; similar to UDP-glucoronosyl/UDP-glucosyl transferase family pr	2.05749	2.05749	2.05749	2.05749	2.05749	2.05749	2.05749	2.05749	2.05749	2.17717	2.05749	2.05749	2.42485	2.42485	2.42485	2.42485	2.42485	2.43669	2.42485	2.42485	2.42485	2.28592	2.42485	2.42485
245546_at	AT4G15290		encodes a gene similar to cellulose synthase, encodes a gene similar to cellulose synthase	2.05749	2.05749	2.05749	2.05749	2.05749	2.05749	2.05749	2.05749	2.05749	2.05749	2.47543	2.05749	2.46499	2.71083	2.46499	2.46499	2.46499	2.46499	2.46499	2.46499	2.30259	2.46499	2.7847	2.46499
245547_at	AT4G15300		a member of the cytochrome P450 gene family. molecular function unknown., a member of the cytochrome P450 gene family. m	2.05749	2.05749	2.05749	2.05749	2.05749	2.05749	2.06128	2.05749	2.05749	2.05749	2.05749	2.05749	2.09839	2.09839	2.44217	2.09839	2.09839	2.09839	2.09839	2.09839	2.09839	2.09839	2.09839	2.09839
245548_at	AT4G15310		a member of the cytochrome P450 gene family. molecular function unknown., a member of the cytochrome P450 gene family. m	2.05749	2.05749	2.05749	2.05749	2.05749	2.05749	2.05749	2.05749	2.05749	2.05749	2.05749	2.05749	2.09839	2.09839	2.09839	2.09839	2.09839	2.18658	2.09839	2.11239	2.09839	2.09839	2.09839	2.09839
245549_at	AT4G15320		encodes a gene similar to cellulose synthase, encodes a gene similar to cellulose synthase	2.05749	2.05749	2.05749	2.05749	2.05749	2.05749	2.05749	2.05749	2.05749	2.05749	2.05749	2.05749	2.09839	2.09839	2.09839	2.09839	2.09839	2.09839	2.09839	2.09839	2.09839	2.09839	2.09839	2.09839
245550_at	AT4G15330		a member of the cytochrome P450 family, a member of the cytochrome P450 family	2.05749	2.05749	2.05749	2.05749	2.05749	2.05749	2.05749	2.05749	2.05749	2.06386	2.38233	2.05749	2.09839	2.09839	2.09839	2.09839	2.09839	2.09839	2.09839	2.09839	2.09839	2.09839	2.09839	2.09839
245551_at	AT4G15350		member of CYP705A, member of CYP705A	2.05749	2.05749	2.05749	2.05749	2.05749	2.05749	2.05749	2.05749	2.05749	2.21346	2.05749	2.05749	2.13	2.09839	2.09839	2.09839	2.09839	2.09839	2.09839	2.09839	2.09839	2.15127	2.12624	2.09839
245552_at	AT4G15360		member of CYP705A, member of CYP705A	2.05749	2.05749	2.05749	2.05749	2.05749	2.05749	2.05749	2.05749	2.05749	2.05749	2.05749	2.05749	2.09839	2.09839	2.09839	2.09839	2.09839	2.09839	2.09839	2.09839	2.09839	2.09839	2.09839	2.09839
245553_at	AT4G15370		pentacyclic triterpene synthase, putative; similar to pentacyclic triterpene synthase, putative [Arabidopsis thaliana] (	2.05749	2.05749	2.05749	2.05749	2.05749	2.05749	2.05749	2.05749	2.05749	2.068	2.05749	2.05749	2.09839	2.09839	2.09839	2.09839	2.09839	2.09839	2.09839	2.09839	2.09839	2.09839	2.09839	2.09839
245554_at	AT4G15380		member of CYP705A, member of CYP705A	2.05749	2.05749	2.05749	2.06203	2.05749	2.05749	2.05749	2.05749	2.05749	2.05749	2.05749	2.05749	2.09839	2.09839	2.09839	2.09839	2.09839	2.09839	2.09839	2.09839	2.09839	2.09839	2.09839	2.09839
245555_at	AT4G15390		transferase family protein; similar to transferase family protein [Arabidopsis thaliana] (TAIR:AT3G30280.1); similar to	2.05749	2.05749	2.05749	2.05749	2.05749	2.05749	2.05749	2.05749	2.05749	2.05749	2.05749	2.05749	2.09839	2.09839	2.09839	2.09839	2.09839	2.09839	2.09839	2.09839	2.09839	2.09839	2.09839	2.09839
245556_at	AT4G15400		transferase family protein; similar to transferase family protein [Arabidopsis thaliana] (TAIR:AT5G47980.1); similar to	2.05749	2.05749	2.05749	2.05749	2.05749	2.05749	2.05749	2.05749	2.05749	2.05749	2.05749	2.05749	2.09839	2.09839	2.09839	2.09839	2.09839	2.09839	2.09839	2.09839	2.09839	2.09839	2.09839	2.09839
245557_at	AT4G15410		Identical to UBA and UBX domain-containing protein At4g15410 [Arabidopsis Thaliana] (GB:Q7Y175;GB:O23394;GB:Q94A11); sim	10.5635	9.99744	10.1613	9.36153	9.13647	9.60041	10.1796	9.84986	9.95964	10.1125	9.7541	9.675	9.06706	9.84051	8.70716	9.21602	9.59691	9.30141	8.89202	8.96099	8.006	8.21087	9.12429	8.6225
245558_at	AT4G15430		similar to early-responsive to dehydration protein-related / ERD protein-related [Arabidopsis thaliana] (TAIR:AT4G04340.	5.53739	5.96944	5.53883	6.14003	6.31521	5.66861	5.41757	4.3027	4.81738	6.36902	6.08296	6.23149	4.43885	5.13205	5.10048	6.51534	6.27552	5.62665	5.98348	6.76786	5.59672	5.18572	5.83337	5.36356
245559_at	AT4G15460		glycine-rich protein; similar to glycine-rich protein [Arabidopsis thaliana] (TAIR:AT2G05440.2); similar to hypothetical	2.05749	2.05749	2.05749	2.05749	2.05749	2.05749	2.05824	2.05749	2.05824	2.05749	2.05749	2.05749	2.09839	2.09839	2.09839	2.09839	2.09839	2.09839	2.09839	2.09839	2.09839	2.09839	2.09839	2.09839
245560_at	AT4G15480		Encodes a protein that might have sinapic acid:UDP-glucose glucosyltransferase activity.	5.22437	6.78379	5.52815	5.91603	9.00826	7.29348	5.22288	8.26248	8.00568	5.95488	9.62734	8.24735	5.6778	6.614	6.09985	6.90186	6.82731	3.59658	4.4712	3.62198	5.46405	4.97201	6.19545	5.74214
245561_at	AT4G15500		Encodes a protein that might have sinapic acid:UDP-glucose glucosyltransferase activity.	2.05749	2.05749	2.06076	2.05749	2.05749	2.54925	2.05749	2.05749	2.05749	2.05749	2.05749	2.36114	2.11118	2.11118	2.11118	2.11118	2.09839	2.11118	2.11118	2.11118	2.11118	2.11118	2.12233	2.11118
245562_at	AT4G15520		tRNA/rRNA methyltransferase (SpoU) family protein; similar to OBP33pep (GB:AAA79704.1); contains InterPro domain tRNA/rR	7.45857	7.70312	7.63995	8.58673	8.50838	8.5277	7.99646	7.42216	7.63668	8.52287	8.45102	8.37131	8.72046	9.15965	9.0427	8.41072	8.70341	8.81317	8.72648	8.69391	8.13495	8.05741	8.47408	8.58039
245563_at	AT4G14580		CBL-interacting protein kinase, CBL-interacting protein kinase	2.05749	2.88221	2.05749	2.05749	2.05749	2.05749	2.05749	2.05749	2.31644	2.05749	2.05749	2.05749	3.6987	3.6735	3.6735	3.6735	3.70648	3.6987	3.48978	3.6735	3.6735	3.49142	3.6987	3.54102
245564_at	AT4G14590		EMB2739 (EMBRYO DEFECTIVE 2739); similar to PREDICTED: similar to CG17665-PA.3 [Tribolium castaneum] (GB:XP_967034.1)	4.24735	2.50337	3.21226	2.87102	2.16851	2.2401	4.11885	2.50337	3.09231	2.51171	2.50337	2.50337	4.51339	4.73494	4.1395	5.30458	5.11488	5.28163	4.42878	4.84451	3.15551	3.42691	3.43997	3.41597
245565_at	AT4G14605		mitochondrial transcription termination factor-related / mTERF-related; similar to PDE191 (PIGMENT DEFECTIVE 191) [Arabi	5.42534	5.57392	5.84767	6.67922	6.90013	6.90847	5.60133	5.88988	6.26742	6.62215	7.04049	6.78839	4.00239	3.4536	5.30043	3.4536	3.44384	3.27661	3.41576	3.41576	4.54111	4.57869	5.17265	4.91104
245566_at	AT4G14610		pseudogene, disease resistance protein (CC-NBS-LRR class), putative, domain signature CC-NBS-LRR exists, suggestive of a	2.05812	2.0605	2.67002	2.05749	2.05749	2.05749	2.19249	2.11105	2.08442	2.05749	2.05749	2.05749	2.09839	2.09839	2.09839	2.09839	2.09839	2.09839	2.09839	2.09839	2.09839	2.09839	2.09839	2.09839
245567_at	AT4G14630		germin-like protein with N-terminal signal sequence that may target it to the vacuole, plasma membrane and/or outside th	4.84076	2.45401	4.92348	2.05749	2.05749	2.05749	5.98028	5.27028	4.71015	2.05749	2.05749	2.05749	2.09839	2.09839	2.09839	2.09839	2.09839	2.09839	2.09839	2.09839	2.09839	2.09839	2.09839	2.09839
245568_at	AT4G14650		similar to unknown protein [Arabidopsis thaliana] (TAIR:AT2G22795.1); similar to CG6004-PB [Drosophila melanogaster] (GB	2.05749	2.05749	2.05749	2.05749	2.05749	2.05749	2.05749	2.05749	2.05749	2.05749	2.05749	2.05749	2.09839	2.09839	2.09839	2.09839	2.09839	2.09839	2.10723	2.09839	2.09839	2.09839	2.09839	2.09839
245569_at	AT4G14660		RNA polymerase Rpb7 N-terminal domain-containing protein; similar to RNA polymerase Rpb7 N-terminal domain-containing pr	7.0201	7.17635	7.0719	9.13594	8.70543	8.99152	7.09582	6.80441	7.26082	8.6909	8.60087	8.58293	8.65623	8.93986	9.01272	8.04318	8.27621	7.82252	7.78209	7.94904	8.07378	8.16867	7.70878	7.88463
245570_at	AT4G14670		This locus was originally annotated as encoding ClpB2 (also referred to as Hsp92.7), which belongs to the Casein lytic p	2.05749	2.05749	2.05749	2.05749	2.05749	2.05749	2.05749	2.05749	2.05749	2.05749	2.05749	2.05749	2.09839	2.09839	2.09839	2.09839	2.09839	2.09839	2.09839	2.09839	2.09839	2.09839	2.09839	2.09839
245571_at	AT4G14695		similar to unknown protein [Arabidopsis thaliana] (TAIR:AT4G22310.1); similar to Protein of unknown function UPF0041 [Me	4.17883	4.56683	3.87019	8.41109	7.82301	8.25737	5.11844	5.54168	5.80222	7.05243	7.24924	7.29434	4.50708	4.13137	5.47391	5.80852	5.60074	3.95178	4.13137	4.32709	5.41707	5.35351	4.82274	5.26833
245572_at	AT4G14720		PPD2 (and its paralog, PPD1) encode plant-specific putative DNA-binding proteins. Deletion of the PPD locus increases l	9.48849	9.89324	9.54154	10.3118	10.6709	10.5118	9.58793	9.67762	9.68061	10.2062	10.3877	10.0265	8.48591	9.09611	9.52913	9.0755	8.74426	8.83235	9.12132	9.44297	9.90824	9.95742	9.95359	10.4104
245574_at	AT4G14750		IQD19 (IQ-DOMAIN 19); calmodulin binding; similar to IQD26 (IQ-domain 26), calmodulin binding [Arabidopsis thaliana] (TA	3.87901	3.78844	3.64528	6.18337	5.00188	5.37006	4.98689	3.78205	3.8082	5.02039	5.45892	4.41665	4.2053	5.44759	5.63921	2.10739	2.19819	5.53592	4.51065	5.11683	2.09856	2.24497	3.9309	2.92771
245575_at	AT4G14760		M protein repeat-containing protein; similar to kinase interacting family protein [Arabidopsis thaliana] (TAIR:AT3G22790	7.13906	7.23764	7.21079	7.87994	7.80258	7.79436	6.732	7.26994	7.03859	7.97747	8.6149	8.43155	6.88345	6.90379	6.90379	6.81241	6.35809	6.66337	6.90379	6.90379	7.48795	7.64492	7.19983	7.63868
245576_at	AT4G14770	CCP	tesmin/TSO1-like CXC domain-containing protein; similar to TSO1 (CHINESE FOR 'UGLY'), transcription factor [Arabidopsis	8.58866	9.15469	8.6234	10.0562	9.92378	9.88793	9.12189	8.9495	9.29189	9.66999	9.68461	9.77763	9.20325	9.15202	9.25315	8.60425	8.8509	9.35949	9.50117	9.56931	9.25315	9.52799	9.84805	9.73158
245577_at	AT4G14780		protein kinase, putative; similar to protein kinase, putative [Arabidopsis thaliana] (TAIR:AT3G22750.1); similar to flag	2.06419	2.05749	2.05749	2.05749	2.05749	2.05749	2.05749	2.05749	2.05749	2.05749	2.05749	2.05749	2.09839	2.09839	2.09839	2.09839	2.09839	2.09839	2.09839	2.09839	2.09839	2.09839	2.09839	2.09839
245578_at	AT4G14790		encodes a nuclear-encoded DExH box RNA helicase, which is localized to mitochondria and whose in vitro ATPase activity i	3.15667	3.41821	3.45178	3.70274	4.03728	3.95872	3.44991	2.96756	3.15667	3.70544	4.20136	3.86155	2.34914	2.48674	3.1052	2.301	3.04553	2.31761	2.301	2.301	2.301	2.49853	2.38988	2.301
245579_at	AT4G14810		unknown protein	2.05835	2.05835	2.05835	2.05835	2.05835	2.05835	2.05848	2.16008	2.05835	2.05835	2.05835	2.05749	2.09839	2.09839	2.19943	2.09839	2.09839	2.29051	2.28364	2.09839	2.09839	2.09839	2.09839	2.09839
245580_at	AT4G14820		pentatricopeptide (PPR) repeat-containing protein; similar to pentatricopeptide (PPR) repeat-containing protein [Arabido	2.34673	2.34673	2.23121	2.34798	2.34798	2.34798	2.23121	2.34798	2.41484	2.57269	2.45723	2.34798	4.87426	4.88475	4.94235	3.54827	3.51838	4.09016	3.89811	3.54827	3.86673	3.86673	4.10263	3.86673
245581_at	AT4G14840		similar to unknown protein [Arabidopsis thaliana] (TAIR:AT3G22520.1); similar to CDPK adapter protein 1 [Mesembryanthemu	6.39271	5.87328	6.64391	7.35052	6.84983	7.20488	6.80603	5.81435	6.10564	7.69921	6.21543	6.82196	4.81523	4.37567	4.19478	4.7068	4.97708	4.2055	4.19478	4.68768	4.48994	4.18193	4.09907	4.02362
245582_at	AT4G14850		LOI1 (LOVASTATIN INSENSITIVE 1); binding; similar to pentatricopeptide (PPR) repeat-containing protein [Arabidopsis thal	4.18379	3.36826	3.98978	4.29825	4.19148	4.666	4.38888	3.44145	3.92385	4.56598	4.31665	4.00423	6.00386	7.03727	6.63218	6.09058	6.82217	7.19879	6.35458	7.19984	5.10718	4.91081	4.57548	5.33356
245583_at	AT4G14920	PHD	PHD finger transcription factor, putative; similar to DNA binding [Arabidopsis thaliana] (TAIR:AT1G05380.1); similar to	8.0932	8.39359	8.16264	8.05021	8.41747	8.09412	7.96806	8.03531	8.09749	8.10013	8.31339	8.10526	8.46503	8.3152	8.52667	7.79129	7.97721	7.98766	8.02728	8.36111	8.10251	8.11765	8.10251	8.10251
245584_at	AT4G14940		atao1 gene of Arabidopsis thaliana encodes an extracellular copper amine oxidase expressed during early stages of vascul	2.23969	2.23969	2.23969	2.23969	2.60113	2.23969	2.23969	2.23969	2.23969	2.23969	2.23969	2.23969	2.45701	2.41623	2.41623	2.30703	2.30703	2.30703	2.30703	2.30703	2.43544	2.43544	2.41623	2.30703
245585_at	AT4G14970		similar to putative fanconi anemia, complementation group D2 [Oryza sativa (japonica cultivar-group)] (GB:BAD31595.1)	3.17645	4.59612	3.92589	4.59612	5.84197	4.8258	3.17645	4.36091	3.92434	5.61119	6.80182	5.85949	6.65967	6.00255	7.33824	4.71487	5.0027	4.67074	4.61585	4.44143	5.47026	4.84737	5.09664	5.41012
245586_at	AT4G14980		DC1 domain-containing protein; similar to DC1 domain-containing protein [Arabidopsis thaliana] (TAIR:AT5G54040.1); simil	2.05749	2.05749	2.05749	2.05749	2.05749	2.05749	2.05749	2.05749	2.07047	2.05749	2.05749	2.05749	2.09839	2.09839	2.09839	2.09839	2.09839	2.09839	2.09839	2.09839	2.09839	2.09839	2.09839	2.09839
245587_at	AT4G15020		similar to DNA binding / protein dimerization [Arabidopsis thaliana] (TAIR:AT3G22220.2); similar to Os03g0822900 [Oryza	8.25387	7.79449	8.01214	7.82836	7.77457	7.69867	7.95779	8.1052	7.75532	7.82589	8.05549	7.79874	5.45429	6.11047	6.15883	6.36139	6.65825	6.55873	6.47108	5.34929	4.96256	5.77335	5.8477	6.5329
245588_at	AT4G15030		similar to unknown protein [Arabidopsis thaliana] (TAIR:AT1G56660.1); similar to Phyb1 [Pimpinella brachycarpa] (GB:AAC3	7.55722	7.61628	7.61542	7.92562	8.31087	7.51151	7.70811	8.36739	8.07103	6.96746	7.61048	7.64897	5.9842	6.64512	6.92224	6.20329	5.93489	6.91705	6.82678	6.57613	7.63684	6.90843	5.57133	6.1924
245589_at	AT4G15040		subtilase family protein; similar to subtilase family protein [Arabidopsis thaliana] (TAIR:AT5G59120.1); similar to subt	2.05749	2.05749	2.05749	2.05749	2.05749	2.05749	2.05749	2.05749	2.05749	2.05749	2.05749	2.05749	2.09839	2.09839	2.09839	2.09839	2.09839	2.09839	2.09839	2.09839	2.09839	2.09839	2.09839	2.09839
245590_at	AT4G15060		F-box protein-related; similar to F-box family protein [Arabidopsis thaliana] (TAIR:AT1G55660.1); similar to Cyclin-like	2.05749	2.05749	2.05749	2.05749	2.05749	2.05749	2.05749	2.05749	2.05749	2.05749	2.05749	2.05749	2.09839	2.09839	2.09839	2.09839	2.09839	2.09839	2.09839	2.1087	2.09839	2.09839	2.09839	2.09839
245591_at	AT4G14530		similar to MADS-box family protein [Arabidopsis thaliana] (TAIR:AT1G46408.1)	2.05749	2.05749	2.05749	2.05749	2.05749	2.05749	2.05749	2.05749	2.05749	2.05749	2.05749	2.05749	2.09839	2.09839	2.09839	2.09839	2.09839	2.09839	2.09839	2.09839	2.09839	2.09839	2.09839	2.09839
245592_at	AT4G14540	CCAAT_HAP3	CCAAT-box binding transcription factor subunit B (NF-YB) (HAP3 ) (AHAP3) family; Identical to Nuclear transcription fact	5.6717	6.93452	6.07929	7.82271	8.40617	8.24142	6.37013	6.46135	6.83085	7.14301	7.22594	7.30485	2.95551	2.90736	3.09106	3.78676	3.45337	3.78737	4.81471	3.94438	5.37439	4.97467	4.83952	5.54427
245593_at	AT4G14550	AUX_IAA	IAA14 is a member of the Aux/IAA protein family. Involved in lateral root development. Gain of function mutation decre	3.59319	3.71787	3.58701	2.42759	2.70026	2.70026	3.60652	3.61469	3.91189	3.70112	4.07424	3.92773	2.21481	2.21481	2.21481	2.18968	2.1855	2.21481	2.21481	2.253	2.21481	2.21481	2.21481	2.74217
245594_at	AT4G14570		acylaminoacyl-peptidase-related; similar to serine-type peptidase [Arabidopsis thaliana] (TAIR:AT5G36210.1); similar to	7.34187	7.16743	6.93045	7.05874	7.14896	6.97953	7.10875	7.2721	7.0124	6.80229	7.65716	7.12899	4.45295	4.58942	4.65918	5.55573	5.79324	4.58942	4.45295	4.45295	4.58942	4.45718	5.56694	5.32043
245595_at	AT4G14170		pentatricopeptide (PPR) repeat-containing protein; similar to pentatricopeptide (PPR) repeat-containing protein [Arabido	2.22616	2.24316	2.20027	2.24729	2.24316	2.27753	2.26044	2.24316	2.20757	2.24316	2.24316	2.24316	2.26758	2.26758	2.42604	2.56341	2.67306	2.42182	2.66658	2.26758	2.26758	2.26758	2.26758	2.26758
245596_at	AT4G14180		similar to Os04g0347800 [Oryza sativa (japonica cultivar-group)] (GB:NP_001052517.1); similar to OSIGBa0130K07.4 [Oryza	2.05749	2.05749	2.05749	2.05749	2.05749	2.05749	2.05749	2.05749	2.05749	2.06248	2.05749	2.05749	2.12286	2.09839	2.11898	2.09839	2.39133	2.09839	2.09839	2.09839	2.09839	2.09839	2.09839	2.09839
245597_at	AT4G14190		binding; similar to pentatricopeptide (PPR) repeat-containing protein [Arabidopsis thaliana] (TAIR:AT3G42630.1); similar	6.93026	7.39535	6.87941	7.48393	7.74389	7.58517	6.84239	7.23003	6.98159	7.40091	7.30251	7.12595	5.95699	5.8045	6.68219	5.82518	6.15279	5.83341	6.11691	6.0177	6.8148	6.51659	7.0083	6.63565
245598_at	AT4G14200		similar to unknown protein [Arabidopsis thaliana] (TAIR:AT5G40450.1); similar to hypothetical salt-inducible protein [Pr	7.21269	7.50503	7.52479	8.03371	8.11468	8.19787	7.7444	7.47603	7.77135	8.24127	8.02954	8.18754	7.31281	7.64121	7.85895	8.42601	8.27913	8.45077	8.23898	7.93566	7.64121	7.93575	7.98146	8.2024
245599_at	AT4G14220		zinc finger (C3HC4-type RING finger) family protein; similar to CIC7E11, protein binding / zinc ion binding [Arabidopsis	9.35206	8.57382	8.98352	6.08906	5.77785	5.94465	8.9638	8.69978	8.93765	5.52436	5.07408	5.59239	4.16737	3.34654	3.29362	5.1799	5.04712	3.34654	3.29362	3.29362	3.01884	3.10903	3.305	3.35475
245600_at	AT4G14230		CBS domain-containing protein-related; similar to unknown protein [Arabidopsis thaliana] (TAIR:AT4G14240.1); similar to	8.19961	8.04988	8.15795	7.89961	7.86857	7.61206	8.03427	7.79947	7.98479	7.84315	7.99564	7.69344	7.02972	7.50622	7.62895	7.724	7.77881	6.91852	7.19709	7.16364	7.23393	7.53315	7.92553	7.66224
245601_at	AT4G14240		similar to CBS domain-containing protein-related [Arabidopsis thaliana] (TAIR:AT4G14230.1); similar to Os05g0395300 [Ory	5.84729	5.84729	5.79748	5.84729	6.27517	5.84729	6.01091	5.95521	6.07871	5.75478	5.869	5.77461	3.62726	3.62726	3.62726	3.39339	3.62726	3.62726	3.62726	3.32324	3.93963	4.27979	4.43649	3.62726
245602_at	AT4G14270		Protein containing PAM2 motif which mediates interaction with the PABC domain of polyadenyl binding proteins.	12.5741	13.0492	12.9382	14.2961	14.3304	14.5782	13.1447	13.4035	13.6711	13.9299	13.5349	14.0805	11.7669	11.5157	12.4452	12.8641	12.038	12.1178	12.7591	12.8457	13.8551	13.9708	13.1536	13.7883
245604_at	AT4G14290		similar to unknown protein [Arabidopsis thaliana] (TAIR:AT3G23540.1); similar to expressed protein [Oryza sativa (japoni	5.48851	5.86996	5.62371	6.72659	6.48238	6.59598	6.15589	5.77775	5.91539	6.50162	6.60429	6.52187	5.29701	4.77886	5.43394	5.16408	4.97619	4.44975	4.44975	4.14534	4.44975	4.53914	4.7654	4.44975
245605_at	AT4G14300		heterogeneous nuclear ribonucleoprotein, putative / hnRNP, putative; similar to heterogeneous nuclear ribonucleoprotein,	8.94837	9.092	8.92825	9.42202	9.78667	9.79418	8.96321	9.55668	9.43622	9.25175	9.41783	9.50874	9.10761	9.74078	9.94864	9.9377	10.1809	9.86626	9.76372	9.7143	9.71575	10.0619	10.1512	10.0007
245607_at	AT4G14330		phragmoplast-associated kinesin-related protein 2 (PAKRP2); similar to kinesin motor protein-related [Arabidopsis thalia	6.06958	6.5777	6.61131	8.59252	8.12211	8.48109	6.7988	6.95796	6.78412	8.48192	8.31657	8.4195	8.36641	8.57227	8.6095	8.13391	7.217	8.26627	7.68881	8.2087	7.47149	7.1668	7.78184	7.50258
245608_at	AT4G14350		protein kinase family protein; similar to kinase [Arabidopsis thaliana] (TAIR:AT2G20470.1); similar to protein kinase, p	9.65487	9.90964	9.81009	8.90508	8.82495	8.8665	10.0825	10.1996	10.0576	8.39194	9.00975	8.90227	8.70924	8.98611	9.21085	8.70386	8.91054	8.61101	8.01543	8.05679	8.37204	8.29298	8.22535	7.7946
245609_at	AT4G14370		disease resistance protein (TIR-NBS-LRR class), putative; similar to disease resistance protein (TIR-NBS-LRR class), put	2.05749	2.05749	2.05749	2.05749	2.05749	2.05749	2.05773	2.05749	2.05749	2.05749	2.05749	2.05749	2.09839	2.09839	2.09839	2.09839	2.09839	2.09839	2.09839	2.09839	2.09839	2.09839	2.09839	2.09839
245610_at	AT4G14380		unknown protein	2.05749	2.05749	2.05863	2.05749	2.05749	2.05749	2.05749	2.05749	2.05749	2.05749	2.05749	2.05749	2.21846	2.09839	2.09839	2.09839	2.09839	2.09839	2.09839	2.09839	2.09839	2.09839	2.09839	2.09839
245611_at	AT4G14390		ankyrin repeat family protein; similar to ACD6 (ACCELERATED CELL DEATH 6), protein binding [Arabidopsis thaliana] (TAIR:	2.08438	2.06069	2.06069	2.06069	2.06069	2.06069	2.06069	2.06069	2.06069	2.06069	2.06069	2.06069	2.20668	2.20668	2.20183	2.20668	2.20668	2.20668	2.20668	2.20183	2.20668	2.20668	2.23216	2.20668
245612_at	AT4G14440		enoyl-CoA hydratase/isomerase family protein; similar to enoyl-CoA hydratase/isomerase family protein [Arabidopsis thali	8.02693	7.3025	7.0467	6.84161	7.32236	6.58149	5.29811	4.76479	5.38171	8.65581	9.54891	8.97407	3.70287	4.92951	5.53	2.16853	2.54496	6.38186	7.09639	6.77586	5.53351	5.86253	7.44441	8.11983
245614_at	AT4G14460		copia-like retrotransposon family, has a 4.2e-253 P-value blast match to GB:CAA72989 open reading frame 1 (Ty1_Copia-ele	2.05749	2.05749	2.05749	2.05749	2.05749	2.05749	2.05749	2.05749	2.05749	2.05749	2.05749	2.05749	2.09839	2.09839	2.09839	2.09839	2.09839	2.09839	2.09839	2.09839	2.09839	2.09839	2.09839	2.09839
245615_at	AT4G14470		non-LTR retrotransposon family (LINE), has a 2.1e-25 P-value blast match to GB:AAB41224 ORF2 (LINE-element) (Rattus norv	2.05749	2.05749	2.05749	2.05749	2.05749	2.05749	2.05749	2.05884	2.05749	2.05749	2.05749	2.05749	2.40081	2.40081	2.40081	2.40081	2.40081	2.40081	2.40081	2.40081	2.40081	2.40081	2.40081	2.40081
245616_at	AT4G14480		protein kinase family protein; similar to protein kinase family protein [Arabidopsis thaliana] (TAIR:AT5G14720.1); simil	2.05749	2.05749	2.05749	2.05749	2.05749	2.05749	2.05749	2.05749	2.05749	2.05749	2.05749	2.05749	3.31206	3.87	2.31528	5.90098	5.40699	4.55815	4.04878	3.64694	2.31528	2.31528	2.09839	2.31528
245617_at	AT4G14490		forkhead-associated domain-containing protein / FHA domain-containing protein; Identical to FHA domain-containing protei	4.34636	5.52629	4.27098	6.00165	7.25495	7.16996	4.97996	6.00165	5.84738	6.02472	6.91721	6.45013	4.30437	4.75894	6.76419	3.69147	3.69147	3.25658	3.25658	3.25658	6.53604	6.95327	6.50774	6.78166
245618_at	AT4G14510		similar to unknown protein [Arabidopsis thaliana] (TAIR:AT3G23070.1); similar to Protein of unknown function UPF0044 [Me	6.5776	6.29362	6.08772	7.04748	7.39507	7.14167	6.58797	6.67241	6.91285	7.05187	7.17915	7.04523	6.61971	6.62351	6.24072	5.74365	6.16009	6.15185	5.85742	5.91422	6.96635	6.61899	6.18712	6.15368
245619_at	AT4G13990		exostosin family protein; similar to MUR3 (MURUS 3), catalytic [Arabidopsis thaliana] (TAIR:AT2G20370.1); similar to Exo	2.54444	2.54444	2.54444	2.54444	2.54444	2.54444	2.54444	2.54444	2.54444	2.54444	2.54444	2.54444	2.39164	2.44805	2.39164	2.39164	2.39164	2.31261	2.39164	2.39164	2.39164	2.39164	2.53769	2.42417
245620_at	AT4G14050		pentatricopeptide (PPR) repeat-containing protein; similar to pentatricopeptide (PPR) repeat-containing protein [Arabido	2.31488	2.29765	2.11011	2.31553	2.353	2.30209	2.30723	2.31553	2.31553	2.47682	2.31553	2.31553	4.20499	3.75331	4.19274	3.34901	4.34836	3.76585	3.6661	4.09816	3.10896	3.07396	3.12446	2.94389
245621_at	AT4G14070		Plastidic acyl activating enzyme involved in the elongation of exogenous medium-chain fatty acids to 16- and 18-carbon f	7.49239	7.62892	7.32256	7.56446	7.78373	7.84647	7.75828	7.51129	7.65037	7.71146	8.15397	7.81508	7.61941	7.45469	7.91321	8.11159	7.84312	7.75843	7.57189	7.68318	8.81815	8.91585	8.97379	8.61319
245622_at	AT4G14080		MEE48 (maternal effect embryo arrest 48); hydrolase, hydrolyzing O-glycosyl compounds; Identical to Probable glucan endo	2.05749	2.05749	2.05749	2.05749	2.05749	2.05749	2.05749	2.05749	2.05749	2.05749	2.05749	2.05749	2.09839	2.09839	2.09839	2.09839	2.09839	2.09839	2.09839	2.09839	2.09839	2.09839	2.09839	2.09839
245624_at	AT4G14090		The At4g14090 encodes a anthocyanidin 5-O-glucosyltransferase specifically glucosylating the 5-position of the flavonoid	6.13045	5.07274	5.91958	5.90518	6.35817	6.87297	5.55445	5.1564	5.42577	6.63549	8.82724	8.32636	2.20559	2.09839	2.09839	2.09839	2.09839	2.09839	2.09839	2.09839	2.55332	3.19608	3.58316	2.86193
245625_at	AT4G14160		transport protein, putative; similar to transport protein, putative [Arabidopsis thaliana] (TAIR:AT2G21630.1); similar t	10.0083	9.85525	9.83027	9.46643	9.3266	9.44392	9.88989	10.0357	9.70591	9.24973	9.54333	9.49123	8.17682	8.78655	8.73528	9.49538	9.96298	9.49077	9.2208	8.7825	9.1427	9.22674	9.44286	9.41101
245626_at	AT1G56700		pyrrolidone-carboxylate peptidase family protein; similar to pyrrolidone-carboxylate peptidase family protein [Arabidops	9.67165	9.75464	9.77452	10.515	10.2033	10.2559	9.29818	9.6578	9.65602	10.1081	10.3539	10.5755	10.4616	10.3124	9.89634	10.1054	10.1263	9.74475	10.1998	10.1054	10.8788	10.7677	10.7345	10.6146
245627_at	AT1G56600		ATGOLS2 (ARABIDOPSIS THALIANA GALACTINOL SYNTHASE 2); transferase, transferring glycosyl groups / transferase, transferr	10.327	9.55442	9.76501	2.05749	2.05749	2.05749	9.19672	9.27222	8.64139	2.05749	2.05749	2.05749	2.09839	2.09839	2.09839	2.09839	2.09839	2.09839	2.09839	2.09839	2.09839	2.09839	2.09839	2.09839
245628_at	AT1G56650	MYB	Encodes a putative MYB domain containing transcription factor involved in anthocyanin metabolism and radical scavenging.	2.07425	2.05749	2.07425	3.33874	3.37754	3.36277	2.05749	2.05749	2.07425	2.07425	2.27682	2.07425	2.09839	2.09839	2.09839	2.09839	2.09839	2.09839	2.14197	2.09839	2.09839	2.09839	2.09839	2.09839
245629_at	AT1G56580		similar to unknown protein [Arabidopsis thaliana] (TAIR:AT1G09310.1); similar to Os12g0563600 [Oryza sativa (japonica cu	11.1265	10.9374	11.1427	12.0893	11.8773	12.0811	11.1838	11.0203	11.4205	11.9149	12.6175	12.5595	10.2164	10.1992	9.58321	7.85421	8.35905	10.923	11.3941	11.3418	12.2753	12.1798	12.2233	12.0018
245630_at	AT1G25360		pentatricopeptide (PPR) repeat-containing protein; similar to pentatricopeptide (PPR) repeat-containing protein [Arabido	2.73161	2.9919	2.79937	3.08185	3.08185	3.20464	3.20225	2.83869	2.73161	3.43655	3.33154	3.75403	5.2321	5.15644	5.83838	5.73871	5.5829	5.38816	4.87727	5.13945	4.63498	4.63606	4.70526	4.36152
245631_at	AT1G25350		OVA9 (OVULE ABORTION 9); glutamine-tRNA ligase; similar to tRNA synthetase class I (E and Q) family protein [Arabidopsis	11.2163	11.5528	11.3194	11.4439	11.3703	11.3299	11.3406	11.2528	11.3532	11.4591	11.6212	11.371	11.9367	12.2667	12.425	12.2262	12.3052	12.3211	12.2877	11.8837	11.4403	11.6592	11.8032	11.5195
245632_at	AT1G25290		rhomboid family protein; similar to rhomboid family protein [Arabidopsis thaliana] (TAIR:AT1G52580.1); similar to Rhombo	6.94271	7.52262	6.75687	7.10299	7.24801	7.16539	7.17763	7.48346	6.82425	7.13157	6.92131	7.08945	5.06635	4.55805	4.58763	4.20927	4.44616	4.40342	4.56323	4.46288	4.20927	3.96043	4.20927	4.3933
245633_at	AT1G25280	TUB	Member of TLP family	11.1059	11.1122	11.2184	10.5483	10.5934	10.4247	11.0518	10.9368	11.0518	10.8753	10.7454	10.7862	10.4566	10.7495	11.1795	11.3414	11.3648	11.2552	11.1692	10.9712	11.1803	11.4076	11.3427	11.3549
245634_at	AT1G25270		similar to nodulin MtN21 family protein [Arabidopsis thaliana] (TAIR:AT1G68170.1); similar to Protein of unknown functio	2.05749	2.05749	2.05749	2.05749	2.05749	2.05749	2.05749	2.05749	2.05749	2.05749	2.05749	2.05749	2.09839	2.09839	2.09839	2.09839	2.09839	2.09839	2.09839	2.09839	2.09839	2.09839	2.09839	2.09839
245635_at	AT1G25250	C2H2	ATIDD16 (ARABIDOPSIS THALIANA INDETERMINATE(ID)-DOMAIN 16); nucleic acid binding / transcription factor/ zinc ion bindin	2.05749	2.05749	2.05749	2.05749	2.05749	2.05749	2.05749	2.05749	2.05749	2.05749	2.05749	2.05749	2.09839	2.09839	2.09839	2.09839	2.09839	2.09839	2.09839	2.09839	2.09839	2.09839	2.09839	2.09839
245636_at	AT1G25240		epsin N-terminal homology (ENTH) domain-containing protein / clathrin assembly protein-related; Identical to Putative cl	2.05749	2.05749	2.05749	2.05749	2.05749	2.69075	2.05749	2.05749	2.05749	2.05749	2.05749	2.05749	2.18222	2.09839	2.09839	2.09839	2.09839	2.09839	2.09839	2.09839	2.09839	2.09839	2.09839	2.09839
245637_at	AT1G25230		purple acid phosphatase family protein; similar to ATPAP3/PAP3 (purple acid phosphatase 3), acid phosphatase/ protein se	2.48295	3.38463	2.05749	3.38463	5.73338	3.58499	2.42551	2.19813	3.33643	3.86714	3.38463	3.38463	2.09839	2.16378	2.09839	4.89588	2.51166	2.09839	2.48652	2.51166	2.51166	2.51166	2.51166	2.20543
245639_at	AT1G25260		acidic ribosomal protein P0-related; similar to 60S acidic ribosomal protein P0 (RPP0C) [Arabidopsis thaliana] (TAIR:AT3	11.9711	12.003	11.8676	12.4392	12.4223	12.4188	11.8476	11.8184	11.7265	12.521	12.3587	12.3472	11.3581	11.8087	11.6898	11.6005	11.6352	11.8896	11.7983	11.8413	11.7875	11.6951	11.4958	11.5982
245640_at	AT1G25330	bHLH	basic helix-loop-helix (bHLH) family protein; similar to BEE1 (BR ENHANCED EXPRESSION 1), transcription factor [Arabidop	2.05749	2.05749	2.05749	2.05749	2.05749	2.05749	2.05749	2.05749	2.05749	2.05749	2.05749	2.05749	2.09839	2.09839	2.09839	2.09839	2.09839	2.09839	2.09839	2.09839	2.09839	2.09839	2.09839	2.09839
245641_at	AT1G25370		similar to unknown protein [Arabidopsis thaliana] (TAIR:AT1G68340.1); similar to conserved hypothetical protein [Medicag	8.93277	8.73448	9.15641	4.16498	4.12546	3.74128	8.53877	8.76253	8.31231	4.0927	4.49348	4.0927	4.2498	4.42152	4.2498	6.2541	5.65922	3.84789	4.24028	3.92817	3.94556	3.90584	3.55876	3.62116
245642_at	AT1G25275		unknown protein	14.7183	14.6354	14.7264	12.7427	12.6824	12.8236	14.5746	14.4913	14.4409	13.5868	13.2809	13.4404	12.4435	12.1275	12.4086	12.8132	12.6204	12.705	12.8458	12.8517	12.0685	12.1283	12.9555	13.0913
245643_at	AT1G25340	MYB	putative transcription factor (MYB116), putative transcription factor (MYB116)	2.05749	2.05749	2.05749	2.05749	2.05749	2.05749	2.05749	2.05749	2.05749	2.05749	2.05749	2.05749	2.09839	2.09839	2.09839	2.09839	2.09839	2.09839	2.09839	2.09839	2.09839	2.09839	2.09839	2.09839
245644_at	AT1G25320		leucine-rich repeat transmembrane protein kinase, putative; similar to leucine-rich repeat transmembrane protein kinase,	9.38224	9.62207	9.85651	9.87905	10.0714	9.71442	9.76006	9.663	9.58823	10.2583	9.50893	9.88263	9.93527	10.1785	10.5866	10.2335	9.8997	9.60369	9.76087	9.93979	9.77422	9.90288	10.1367	9.98452
245645_at	AT1G24764		Member of the MAP70 protein family.	7.77902	7.87018	8.17665	8.98156	9.0048	8.97594	8.23593	7.88074	8.23076	8.98858	9.1374	8.98973	7.24069	7.98315	8.43785	8.54753	8.11626	8.22325	8.22703	7.95105	8.86848	8.74406	8.53126	8.8016
245648_at	AT1G24938		similar to unknown protein [Arabidopsis thaliana] (TAIR:AT1G35100.1)	2.05749	2.05749	2.05749	2.05749	2.05749	2.05749	2.05749	2.05749	2.05749	2.05749	2.05749	2.05749	2.09839	2.09839	2.09839	2.09839	2.09839	2.09839	2.09839	2.09839	2.09839	2.09839	2.09839	2.09839
245649_at	AT1G24706		similar to DEAD box RNA helicase, putative [Arabidopsis thaliana] (TAIR:AT1G20920.1); similar to F5A9.21, related [Medic	8.78146	8.93939	9.06598	9.00135	9.0289	8.83187	8.89913	8.75839	8.78103	9.09023	8.99064	8.88173	7.88898	8.21336	8.05248	8.25674	8.40956	8.18822	8.14605	7.99954	7.84231	7.88417	8.01262	7.91558
245650_at	AT1G24735		caffeoyl-CoA 3-O-methyltransferase, putative; similar to CCoAMT (caffeoyl-CoA 3-O-methyltransferase), caffeoyl-CoA O-met	4.53033	4.48932	4.45125	5.22702	5.3744	4.86449	4.2397	4.49675	4.34621	4.49584	4.49539	4.49539	3.30125	3.88603	3.46523	3.89884	3.61443	2.90875	3.29094	2.90875	3.30125	3.30125	3.27246	3.05644
245652_at	AT4G13960		F-box family protein; similar to unknown protein [Arabidopsis thaliana] (TAIR:AT1G52650.1); similar to Os10g0128600 [Ory	2.05749	2.05749	2.05749	2.05749	2.05749	2.05749	2.05749	2.05749	2.05749	2.05749	2.05749	2.05749	2.09839	2.09839	2.09839	2.09839	2.09839	2.09839	2.09839	2.09839	2.09839	2.09839	2.09839	2.09839
245653_at	AT4G13985		F-box family protein; Identical to FBD-associated F-box protein At4g13985 [Arabidopsis Thaliana] (GB:Q4PSI6;GB:O23259);	2.0589	2.05749	2.05749	2.05749	2.05749	2.05749	2.05749	2.05749	2.05749	2.05749	2.05749	2.05749	2.09839	2.09839	2.09839	2.09839	2.09839	2.09839	2.09839	2.09839	2.09839	2.09839	2.09839	2.09839
245654_at	AT1G56540		disease resistance protein (TIR-NBS-LRR class), putative; similar to disease resistance protein (TIR-NBS-LRR class), put	7.97655	8.0101	8.77756	2.05828	2.05775	2.05828	8.7088	8.3361	8.27117	2.1827	2.05828	2.05749	2.10078	2.09986	2.10078	2.10078	2.13512	2.11892	4.07455	3.10725	2.10078	2.10078	2.10078	2.10078
245656_at	AT1G56620		pectinesterase inhibitor domain-containing protein; similar to invertase/pectin methylesterase inhibitor family protein	2.05749	2.05749	2.05749	2.05749	2.05749	2.05749	2.05749	2.05749	2.05749	2.05749	2.05749	2.05749	2.17037	2.09839	2.09839	2.09839	2.09839	2.09839	2.09839	2.09839	2.09839	2.09839	2.09839	2.09839
245657_at	AT1G56720		protein kinase family protein; similar to protein kinase family protein [Arabidopsis thaliana] (TAIR:AT1G09440.1); simil	5.21349	5.2222	5.7723	7.52804	7.61561	7.51399	6.05709	5.2852	5.21349	7.7797	7.42469	7.26691	4.01401	4.86019	4.01401	3.93807	4.60633	3.72082	3.72082	3.64345	7.75524	7.79394	7.15671	7.17326
245658_at	AT1G28270		Member of a diversely expressed predicted peptide family showing sequence similarity to tobacco Rapid Alkalinization Fac	2.05749	2.05749	2.05749	2.05749	2.05749	2.05749	2.05749	2.05749	2.05749	2.05749	2.05749	2.05749	2.09839	2.09839	2.09839	2.09839	2.09839	2.09839	2.09839	2.09839	2.09839	2.09839	2.09839	2.09839
245659_at	AT1G28260		binding; similar to unknown protein [Arabidopsis thaliana] (TAIR:AT5G19400.1); similar to conserved hypothetical protein	6.13093	6.48565	6.05001	6.72969	7.12133	6.84304	6.76804	6.20122	6.02082	7.35015	6.57494	6.89484	3.6419	3.83805	3.96929	4.0999	3.28492	2.90348	3.93115	4.28741	5.29018	5.34561	5.86677	5.92321
245660_at	AT1G28240		similar to hydrolase, acting on carbon-nitrogen (but not peptide) bonds, in linear amides [Arabidopsis thaliana] (TAIR:A	6.79847	6.38061	6.98732	6.86223	6.36186	6.55093	7.05633	6.23904	6.5783	7.23807	6.61125	7.12917	8.06205	8.1387	8.05967	8.31483	8.49264	7.63147	7.30653	7.44157	7.17409	6.88235	7.26841	7.3996
245661_at	AT1G28220		Member of a family of proteins related to PUP1, a purine transporter. May be involved in the transport of purine and pur	2.05749	2.05749	2.05749	2.05749	2.05749	2.05749	2.05749	2.05749	2.05749	2.05749	2.05749	2.05749	2.16113	2.09839	2.09839	2.09839	2.09839	2.09839	2.09839	2.15226	2.09839	2.09839	2.09839	2.09839
245662_at	AT1G28190		similar to unknown protein [Arabidopsis thaliana] (TAIR:AT5G12340.1); similar to expressed protein [Oryza sativa (japoni	12.4957	11.7868	12.2279	6.76584	7.00731	5.91443	11.2894	11.6672	11.2475	7.34255	8.11732	8.3906	2.97004	2.69985	2.69985	5.40603	4.06806	7.45877	6.47256	6.33191	3.47137	3.47137	3.47137	3.47137
245663_at	AT1G28170		sulfotransferase family protein; similar to sulfotransferase family protein [Arabidopsis thaliana] (TAIR:AT1G13420.1); s	2.05749	2.05749	2.05749	2.05749	2.05749	2.05749	2.05749	2.05749	2.05749	2.05749	2.05749	2.05749	2.09839	2.09839	2.09839	2.09839	2.09839	2.09839	2.09839	2.09839	2.09839	2.09839	2.09839	2.09839
245664_at	AT1G28327		similar to protein binding / zinc ion binding [Arabidopsis thaliana] (TAIR:AT1G03770.1); similar to putative zinc finger	2.05749	2.05749	2.05749	2.05749	2.05749	2.05749	2.05749	2.05749	2.05749	2.05749	2.05749	2.05749	2.09839	2.09839	2.09839	2.09839	2.09839	2.09839	2.10552	2.09839	2.09839	2.09839	2.09839	2.09839
245665_at	AT1G28250		similar to hypothetical protein [Oryza sativa (japonica cultivar-group)] (GB:BAC84779.1)	9.60112	9.42537	9.56612	9.03987	8.71342	8.90565	9.20876	9.46474	9.34376	8.96272	8.59394	8.92608	4.60686	4.0378	4.0378	3.52675	3.45544	3.82717	3.95055	4.02556	4.32447	4.21257	4.83027	4.0378
245666_at	AT1G28280		VQ motif-containing protein; similar to VQ motif-containing protein [Arabidopsis thaliana] (TAIR:AT2G33780.1); similar t	10.6967	10.6063	10.6583	8.54819	8.31309	8.4185	9.85158	9.99204	9.68325	9.60032	8.89157	9.13773	9.3987	9.14308	8.55147	9.1056	8.76646	9.20767	9.26896	9.55156	8.07408	8.13756	8.67666	8.52868
245667_at	AT1G28200		VirF-interacting protein FIP1	9.33341	9.22355	9.36398	9.36392	9.49038	9.55953	9.22032	9.26852	9.24973	9.41901	9.21863	9.34126	9.71512	10.0168	9.89106	10.204	9.92366	9.91517	9.9299	9.86715	8.74669	8.8107	9.35051	9.62961
245668_at	AT1G28330		dormancy-associated protein (DRM1)	9.49522	11.4795	10.4569	12.4381	12.9214	12.8294	10.8382	11.371	10.867	11.8749	9.98591	11.5761	6.44884	7.95902	7.83919	7.99104	5.25427	6.41739	8.73018	8.62678	8.33106	8.32544	8.04626	9.41492
245669_at	AT1G28300		Transcription factor that contains a B3 domain, a DNA-binding motif unique to plants and characteristic of several trans	2.05762	2.05749	2.05749	2.05749	2.05749	2.05749	2.05749	2.05749	2.05749	2.05749	2.05749	2.05749	2.09839	2.09839	2.09839	2.09839	2.09839	2.09839	2.09839	2.09839	2.09839	2.09839	2.09839	2.09839
245670_at	AT1G28210		DnaJ homolog AtJ1 (atj), DnaJ homolog AtJ1 (atj)	7.66929	7.8637	7.61009	7.44797	7.72512	7.64222	7.69023	7.15754	7.39763	7.7501	7.67616	7.70807	8.36592	8.24262	8.42021	8.25086	8.36144	7.81068	7.94513	8.00907	8.41114	8.42162	7.95527	7.81316
245671_at	AT1G28230		Encodes a transporter that transports purines,cytokinins and other adenine derivatives. Expressed in the leaf hydathodes	4.3166	4.42194	4.42323	4.42762	5.27715	4.49498	4.42065	3.60439	4.54017	4.607	4.70474	5.10057	2.34988	2.31675	2.31675	2.31675	2.31675	2.31675	2.31675	2.31675	2.31675	2.31675	2.31675	2.31675
245672_at	AT1G56710		glycoside hydrolase family 28 protein / polygalacturonase (pectinase) family protein; similar to glycoside hydrolase fam	2.05749	2.05749	2.05749	2.05749	2.05749	2.05749	2.05749	2.05749	2.05749	2.05749	2.05749	2.05749	2.09839	2.09839	2.09839	2.09839	2.09839	2.09839	2.09839	2.09839	2.09839	2.09839	2.09839	2.09839
245673_at	AT1G56690		pentatricopeptide (PPR) repeat-containing protein; similar to pentatricopeptide (PPR) repeat-containing protein [Arabido	2.61058	2.67533	2.95064	4.5201	4.01906	3.76425	3.08896	2.72661	2.7699	4.29154	4.59004	4.34923	7.82596	7.45546	7.33245	5.59085	6.00548	6.03767	5.27134	5.73748	5.50862	5.82357	5.00091	5.00091
245674_at	AT1G56680		glycoside hydrolase family 19 protein; similar to glycoside hydrolase family 19 protein [Arabidopsis thaliana] (TAIR:AT2	2.59948	2.71362	2.60399	3.01921	2.59948	2.60399	2.59948	2.60399	2.45196	2.40832	2.60849	2.58577	2.09839	2.09839	2.09839	2.09839	2.09839	2.09839	2.09839	2.22868	2.09839	2.1132	2.09839	2.10462
245676_at	AT1G56670		GDSL-motif lipase/hydrolase family protein; similar to GDSL-motif lipase/hydrolase family protein [Arabidopsis thaliana]	2.84339	2.84462	2.91659	3.13523	3.13967	2.95127	2.95127	2.84339	2.84274	2.95127	2.95127	2.95127	4.86235	5.05564	4.95736	4.95736	4.95736	4.27006	4.1546	4.55077	4.89301	4.73391	4.01153	4.22587
245677_at	AT1G56660		similar to unknown protein [Arabidopsis thaliana] (TAIR:AT3G28770.1); similar to KED [Nicotiana tabacum] (GB:BAA95789.1)	2.31189	2.79345	3.31669	2.31189	2.31189	2.31189	2.31189	2.65768	2.51607	2.49671	2.30196	2.36353	10.5861	10.3385	10.3514	10.4156	10.0641	10.0991	10.1762	10.0992	8.9915	8.99626	4.41245	5.07076
245678_at	AT1G56610		syntaxin-related family protein; similar to F-box family protein [Arabidopsis thaliana] (TAIR:AT4G14096.1); similar to C	9.20638	9.3314	9.36271	8.45701	8.52437	8.44307	9.03965	9.17503	8.84538	8.50979	8.43531	8.34453	6.85039	6.69333	7.52523	6.55365	6.41642	5.79419	6.11344	6.01084	7.89297	8.05827	7.29494	7.42552
245679_at	AT1G56590		clathrin adaptor complexes medium subunit family protein; similar to clathrin adaptor complexes medium subunit family pr	8.29736	7.92282	8.16828	8.69367	8.86315	8.72723	8.07814	8.05117	8.06238	8.91717	8.64413	8.93376	8.22488	8.58734	8.42754	8.4494	8.46174	8.10074	7.95436	7.78008	8.55286	8.67779	8.33877	8.42928
245680_at	AT1G56570		pentatricopeptide (PPR) repeat-containing protein; similar to pentatricopeptide (PPR) repeat-containing protein [Arabido	3.75178	4.16935	4.16935	4.62538	4.16935	4.16935	4.16159	4.16935	4.16694	4.16935	4.16935	4.27547	3.25471	3.25471	4.11471	3.84155	4.04653	3.50522	3.25471	3.25471	3.20942	3.25471	3.25471	3.20942
245681_at	AT1G56560		beta-fructofuranosidase, putative / invertase, putative / saccharase, putative / beta-fructosidase, putative; similar to	8.79474	8.57619	8.73931	7.17289	7.18537	7.35584	8.62927	8.29207	8.1501	7.88406	7.6169	7.64604	7.92856	7.69153	7.43123	8.13804	8.30662	8.34792	8.14892	7.75072	8.06065	7.88331	8.12627	7.33524
245682_at	AT5G08750		zinc finger (C3HC4-type RING finger) family protein; similar to zinc finger (C3HC4-type RING finger) family protein [Ara	7.33982	7.0255	7.38357	7.52405	7.85905	7.39822	7.15347	7.30071	7.30071	8.1703	8.44019	8.14716	7.33744	6.88343	6.60735	6.78369	7.09051	6.81355	7.11491	7.43002	7.89125	7.84577	7.92972	8.32512
245683_at	AT5G22030		ubiquitin-specific protease 8, putative (UBP8); similar to ubiquitin carboxyl-terminal hydrolase family protein [Arabido	8.1026	7.76944	7.8711	7.88063	7.90262	7.95639	7.75587	7.89072	7.71236	8.13785	8.23977	7.98863	7.37076	7.70854	7.55226	8.07149	7.83192	7.87543	7.8124	7.50437	7.7792	7.75942	7.44928	7.71968
245684_at	AT5G22000		CIC7E11; protein binding / zinc ion binding; similar to zinc finger (C3HC4-type RING finger) family protein [Arabidopsis	10.4584	10.5039	10.1994	9.66572	9.86066	9.57609	10.2384	10.4326	10.1886	9.7567	9.44651	9.31767	8.37261	8.22917	8.5054	9.02388	8.6669	8.37261	8.56289	8.35457	7.83282	7.92152	7.72394	7.89343
245685_at	AT5G22220	E2F_DP	Member of the E2F transcription factors, (cell cycle genes), key components of the cyclin D/retinoblastoma/E2F pathway.	6.70792	7.13944	7.09669	7.47258	7.30336	7.54248	6.77886	6.45533	6.33815	7.7063	6.98382	7.31751	8.3641	7.97836	7.71059	7.25198	7.2603	7.86259	7.14428	7.49374	7.21683	6.75812	7.08902	7.5797
245686_at	AT5G22060		Co-chaperonin similar to E. coli DnaJ, Co-chaperonin similar to E. coli DnaJ	11.089	10.9039	10.8254	9.68167	9.62984	9.65473	10.553	10.5452	10.5698	10.0397	10.3725	10.2501	10.9605	10.7444	10.5762	11.1972	11.4889	11.6784	11.3201	11.0905	10.8236	10.6688	11.2669	11.1715
245687_at	AT1G28320		protease-related; similar to DEGP1 (DEGP PROTEASE 1), serine-type peptidase [Arabidopsis thaliana] (TAIR:AT3G27925.1); s	9.04419	9.28112	9.29704	8.44766	8.55295	8.69275	9.01338	8.92846	9.01308	8.55768	8.46282	8.51228	7.57626	7.86283	8.13032	7.81173	7.53776	8.17029	7.99879	8.1142	8.4538	8.58034	8.23161	8.17711
245688_at	AT1G28290		pollen Ole e 1 allergen and extensin family protein; similar to pollen Ole e 1 allergen and extensin family protein [Ara	13.0815	13.1316	13.0462	13.7392	13.4454	13.2726	12.5117	12.7945	12.7219	13.8932	13.9818	14.2083	12.9521	13.4021	13.4914	13.9764	13.7266	13.653	13.9503	13.8067	13.6556	13.7344	14.2148	14.4618
245689_at	AT5G04120		phosphoglycerate/bisphosphoglycerate mutase family protein; similar to phosphoglycerate/bisphosphoglycerate mutase famil	2.05749	2.05749	2.05749	2.05749	2.05749	2.05749	2.05749	2.05749	2.06188	2.05749	2.05749	2.05749	2.09839	2.09839	2.14837	2.09839	2.09839	2.09839	2.09839	2.09839	2.09839	2.09839	2.09839	2.09839
245690_at	AT5G04230		Member of Phenylalanine ammonialyase (PAL) gene family.Differs significantly from PAL1 and PAL2 and other sequenced plan	5.33098	5.69875	5.27041	4.93808	5.12171	5.27956	3.31183	4.01626	3.30403	7.30755	6.58917	6.35313	2.10926	2.10926	2.10926	2.10926	2.10926	2.10926	2.10926	2.11904	2.36403	2.10926	2.32666	3.40995
245691_at	AT5G04240	C2H2	Encodes a jumonji-class transcription factor that acts as a repressor in the photoperiod pathway.	9.2294	9.21337	9.3893	9.19301	9.54911	9.48875	9.41253	9.10524	9.08384	9.49205	9.36575	9.21506	9.63953	9.70925	9.88126	9.70704	9.48284	9.64678	9.60205	9.68119	9.45432	9.41097	8.95117	9.25382
245692_at	AT5G04150	bHLH	basic helix-loop-helix (bHLH) family protein; similar to ORG2 (OBP3-responsive gene 2), DNA binding / transcription fact	2.05749	2.05749	2.05749	2.05749	2.05749	2.05749	2.05749	2.05749	2.05749	2.05749	2.05749	2.05749	2.09839	2.09839	2.09839	2.09839	2.09839	2.09839	2.09839	2.09839	2.09839	2.09839	2.09839	2.09839
245693_at	AT5G04260		thioredoxin family protein; Identical to Thioredoxin-like 8, chloroplast precursor [Arabidopsis Thaliana] (GB:Q8VZT6;GB:	8.04842	8.03643	8.15282	8.28014	8.15669	8.35329	8.31082	8.05411	7.9853	8.33297	8.18851	8.32202	8.71108	8.94049	8.69425	8.35641	8.65469	8.56255	8.68319	8.66042	8.90509	8.88384	8.31048	8.67557
245694_at	AT5G04170		calcium-binding EF hand family protein; similar to calcium-binding EF hand family protein [Arabidopsis thaliana] (TAIR:A	9.75022	9.56425	9.52932	7.51392	7.55844	7.56205	9.81703	9.68532	9.69421	7.30088	7.79698	7.76537	6.80128	7.23296	7.28877	7.75483	7.76834	7.7565	7.79642	7.75483	6.86445	7.29315	7.2301	7.75579
245695_at	AT5G04270		zinc ion binding; similar to zinc finger (DHHC type) family protein [Arabidopsis thaliana] (TAIR:AT3G09320.1); similar t	5.52878	4.65427	5.69927	6.5703	6.34462	6.64738	5.15366	5.60269	5.00409	7.14999	6.50194	6.68176	6.81085	7.04071	6.87926	7.17625	7.46126	7.43686	7.1423	7.21279	6.4742	6.65398	7.23573	7.03769
245696_at	AT5G04190		Encodes phytochrome kinase substrate 4, a phytochrome signaling component involved in phototropism.	2.05749	2.05749	2.05749	2.05749	2.05749	2.05749	2.05749	2.05749	2.05749	2.05749	2.05749	2.05749	2.16085	2.09839	2.09839	2.09839	2.09839	2.09839	2.09839	2.09839	2.09839	2.09839	2.09839	2.09839
245697_at	AT5G04200		latex-abundant protein, putative (AMC9) / caspase family protein; similar to latex abundant protein, putative (AMC5) / c	2.05749	2.05749	2.05749	2.05749	2.05749	2.05749	2.05749	2.05749	2.05749	2.05749	2.05749	2.05749	2.09839	2.09839	2.09839	2.09839	2.09839	2.09839	2.09839	2.09839	2.09839	2.09839	2.09839	2.09839
245698_at	AT5G04160		phosphate translocator-related; similar to phosphate translocator-related [Arabidopsis thaliana] (TAIR:AT3G10290.1); sim	10.3977	9.49793	10.2423	7.61484	7.22455	7.67472	10.4753	10.331	10.3453	7.8024	7.97503	8.06748	8.58685	8.59333	9.22337	9.13216	9.28747	9.26769	8.96857	8.9359	9.01974	9.13644	9.24853	9.02537
245699_at	AT5G04250		OTU-like cysteine protease family protein; similar to OTU-like cysteine protease family protein [Arabidopsis thaliana] (	8.28959	8.16285	8.65034	7.77138	8.37413	8.07975	8.29229	8.87012	8.43822	7.78719	7.47962	8.07875	8.45186	8.11459	8.21289	9.01793	9.14949	7.4385	7.59551	7.89245	8.87251	8.81281	8.33692	8.39334
245700_at	AT5G04180		carbonic anhydrase family protein; similar to carbonic anhydrase family protein [Arabidopsis thaliana] (TAIR:AT4G20990.1	2.05749	2.6157	2.05749	2.05749	2.05749	2.05749	2.26667	2.05749	2.05749	2.05749	2.05749	2.05749	2.09839	2.09839	2.09839	2.09839	2.09839	2.09839	2.09839	2.09839	2.09839	2.09839	2.09839	2.09839
245701_at	AT5G04140		Encodes a gene whose sequence is similar to ferredoxin dependent glutamate synthase (Fd-GOGAT). Expression in leaves is	4.92549	4.63288	4.6585	7.39699	7.60602	7.09949	4.63194	5.20926	4.79466	7.32067	7.6112	7.47427	3.48023	3.48023	3.42272	7.14409	6.9531	4.31009	5.68959	5.41285	7.84446	8.58079	8.01327	8.03671
245702_at	AT5G04220		C2 domain-containing protein (sytC); similar to C2 domain-containing protein (sytA) [Arabidopsis thaliana] (TAIR:AT2G209	2.05749	2.05749	2.05749	2.05749	2.05749	2.05749	2.05749	2.05749	2.05749	2.54841	2.05749	2.05882	2.09839	2.09839	2.09839	2.09839	2.09839	2.09839	2.09839	2.09839	2.11853	2.11192	2.11433	2.09839
245703_at	AT5G04380		S-adenosyl-L-methionine:carboxyl methyltransferase family protein; similar to S-adenosyl-L-methionine:carboxyl methyltra	2.05749	2.05749	2.05749	2.05749	2.05749	2.05749	2.05749	2.05749	2.05749	2.05749	2.05749	2.05749	2.09839	2.09839	2.09839	2.09839	2.09839	2.09839	2.09839	2.09839	2.09839	2.09839	2.09839	2.09839
245704_at	AT5G04290		KOW domain-containing transcription factor family protein; similar to KOW domain-containing transcription factor family	9.13575	10.0106	9.21309	10.5748	10.7701	10.4713	9.7015	9.8497	9.91773	10.1088	10.5761	10.3013	10.8895	11.636	12.0538	10.422	10.4725	10.5103	10.4954	10.5482	10.0473	10.0093	10.1031	10.4361
245705_at	AT5G04390	C2H2	zinc finger (C2H2 type) family protein; similar to zinc finger (C2H2 type) family protein [Arabidopsis thaliana] (TAIR:A	3.97129	2.66521	2.45875	2.05749	2.05749	2.05749	2.05749	2.099	2.05749	2.05749	2.05749	2.05749	2.09839	2.09839	2.09839	2.09839	2.09839	2.09839	2.09839	2.09839	2.09839	2.09839	2.09839	2.09839
245706_at	AT5G04310		pectate lyase family protein; similar to PMR6 (POWDERY MILDEW RESISTANT 6), lyase/ pectate lyase [Arabidopsis thaliana]	3.15075	3.25054	3.16608	2.34539	2.34539	2.34539	2.35525	2.45099	2.34539	2.34539	2.34539	2.34539	2.40629	2.40629	2.40629	2.40629	2.40629	2.40629	2.40629	2.40629	3.4213	3.22768	2.45566	2.40629
245707_at	AT5G04400	NAC	ANAC077 (Arabidopsis NAC domain containing protein 77); DNA binding; similar to ANAC051/ANAC052 (Arabidopsis NAC domain	2.05749	2.05749	2.05749	2.05749	2.05749	2.05749	2.05749	2.05749	2.05749	2.05749	2.05749	2.05749	2.12962	2.14638	2.09839	2.09839	2.09839	2.09839	2.09839	2.09839	2.09839	2.09839	2.09839	2.09839
245709_at	AT5G04320		similar to unknown protein [Arabidopsis thaliana] (TAIR:AT3G10440.1); similar to hypothetical protein [Oryza sativa (jap	6.72841	6.35278	6.67634	7.79017	7.4353	7.41467	6.79761	6.22954	6.57211	7.4794	7.75479	7.60252	8.99488	8.80463	9.31491	8.34705	8.48072	8.40821	8.21191	8.06089	8.7467	8.63447	8.21329	7.79262
245710_at	AT5G04330		cytochrome P450, putative / ferulate-5-hydroxylase, putative; similar to FAH1 (FERULATE-5-HYDROXYLASE 1), ferulate 5-hyd	4.29157	2.91818	3.60789	2.62301	2.62301	2.62301	3.61035	4.48875	2.99016	2.62301	2.62301	2.62301	2.18434	2.18434	2.18434	2.66284	2.18434	2.18434	2.11257	2.18004	2.18004	2.18004	2.18434	2.18004
245711_at	AT5G04340	C2H2	putative c2h2 zinc finger transcription factor mRNA,	13.3571	13.1601	13.0649	7.76687	8.06456	7.95519	12.8542	12.9826	12.469	7.83635	7.50633	8.17415	7.21813	6.91427	7.62529	9.26395	7.4677	6.91668	8.73541	7.92422	8.39837	7.72279	3.9459	4.50975
245712_at	AT5G04360		Encodes an enzyme thought to be involved in the hydrolysis of the &#945;-1,6 linkages during starch degradation in seed	6.43689	6.80965	6.60935	8.05616	8.30599	7.99007	6.5956	6.79253	6.85031	7.86883	7.57003	7.63966	7.58851	7.28547	7.73615	7.58193	7.20741	6.50662	6.65832	7.27906	8.1212	8.06509	8.10991	7.494
245713_at	AT5G04370		A member of the Arabidopsis SABATH methyltransferase gene family. Encodes NAMT1, a methyltransferase that methylates ni	2.12769	2.05749	2.05749	2.05749	2.05749	2.05749	2.05749	2.05749	2.05749	2.05749	2.05749	2.05749	2.09839	2.09839	2.09839	2.09839	2.09839	2.09839	2.09839	2.09839	2.09839	2.09839	2.09839	2.09839
245714_at	AT5G04280		glycine-rich RNA-binding protein; similar to glycine-rich RNA-binding protein, putative [Arabidopsis thaliana] (TAIR:AT1	10.1623	10.3489	10.2369	10.4653	10.6984	10.6277	10.4208	10.3804	10.2606	10.4538	10.5167	10.3908	10.6968	11.0417	11.0644	11.0838	11.2796	11.3045	11.4138	10.9428	10.0889	10.1748	10.9884	11.0749
245716_at	AT5G08740		NDC1 (NAD(P)H DEHYDROGENASE C1); NADH dehydrogenase; similar to NDA1 (ALTERNATIVE NAD(P)H DEHYDROGENASE 1), NADH dehydro	9.08636	8.78659	9.0028	8.26636	8.37218	8.30046	9.03225	8.90296	8.71968	8.2548	8.49701	8.69332	8.4669	8.86157	9.11295	9.4813	9.50127	8.92305	8.96325	8.62569	8.82497	8.65036	8.91298	8.72004
245717_at	AT5G33390		glycine-rich protein; similar to glycine-rich protein [Arabidopsis thaliana] (TAIR:AT1G36675.1); similar to EBNA-1 [Cerc	2.10519	2.10519	2.05749	2.10519	2.10519	2.11722	2.10519	2.10519	2.10519	2.10519	2.10519	2.10519	4.08187	4.08187	4.08187	4.08187	4.08187	4.08187	4.47622	4.08187	4.00288	4.00288	4.08187	4.08187
245718_at	AT5G04110		DNA topoisomerase II family protein; similar to DNA topoisomerase, ATP-hydrolyzing, putative / DNA topoisomerase II, put	8.31489	8.28029	8.20015	8.81909	8.97984	8.8842	8.61938	8.10745	8.0194	8.91272	8.82065	8.67615	7.98216	7.61238	8.11325	8.28884	8.21617	7.49254	7.81973	7.50554	8.051	7.83441	8.03342	7.84467
245720_at	AT5G04210		RNA recognition motif (RRM)-containing protein; similar to zinc finger (CCCH-type) family protein / RNA recognition moti	2.05749	2.05749	2.05749	2.05749	2.05749	2.05749	2.05749	2.05749	2.05749	2.05749	2.05749	2.05749	2.09839	2.09839	2.09839	2.09839	2.09839	2.09839	2.09839	2.09839	2.09839	2.09839	2.09839	2.09839
245722_at	AT1G73430		sec34-like family protein; similar to Subunit of cis-Gol (GB:CAL52453.1); similar to Os08g0451000 [Oryza sativa (japonic	7.64527	7.48031	7.88409	8.18926	8.05718	8.14091	7.90249	7.74203	7.85969	8.3235	8.33468	8.47331	8.76778	8.43771	8.63361	8.04861	7.90336	8.34687	7.94871	8.12787	7.98753	7.98713	7.98408	8.05034
245723_at	AT1G73400		pentatricopeptide (PPR) repeat-containing protein; similar to pentatricopeptide (PPR) repeat-containing protein [Arabido	6.15473	6.10477	5.96548	6.21882	6.41734	6.1318	6.29229	5.93884	6.07235	6.29229	6.53181	6.16644	5.8316	6.56876	6.6377	6.11865	6.53244	5.96555	6.63491	6.59086	5.89935	5.85782	6.3415	6.05666
245724_at	AT1G73390		similar to unknown protein [Arabidopsis thaliana] (TAIR:AT1G17940.1); similar to unknown protein [Oryza sativa (japonica	6.40792	6.40573	6.51003	6.50322	6.54283	6.49429	6.50462	5.91358	6.07871	7.03708	6.51003	6.61758	6.02437	6.04395	6.01138	6.01138	6.01662	6.05259	6.04395	6.04395	6.43254	6.64845	6.39081	6.64998
245725_at	AT1G73370		Encodes a protein with sucrose synthase activity (SUS6).	5.8492	6.36804	5.96009	6.12341	5.69988	5.96369	5.67053	5.57553	5.93813	6.14463	6.01128	5.93829	5.84087	5.23624	5.23624	5.19494	4.80365	4.35852	5.23624	5.02518	7.88449	8.06995	6.53828	6.47649
245726_at	AT1G73360	HB	homeobox-leucine zipper family protein / lipid-binding START domain-containing protein; similar to HDG12 (HOMEODOMAIN GL	6.16971	5.77504	5.94385	6.42876	6.47223	6.38519	6.4132	6.21665	5.7731	6.23025	6.50171	6.26402	5.69585	6.88981	5.56681	3.171	3.171	3.27423	3.27423	3.86628	4.97913	4.49314	5.2177	4.44982
245727_at	AT1G73350		similar to Os02g0637900 [Oryza sativa (japonica cultivar-group)] (GB:NP_001047530.1); similar to conserved hypothetical	7.91696	7.7746	7.72627	7.9471	8.06319	7.94863	7.97582	7.99073	7.81206	7.85822	7.96367	7.78835	6.5105	6.29553	6.81674	6.14054	6.14054	6.50797	6.39558	6.37694	6.14883	6.16372	6.2895	5.92365
245728_at	AT1G73340		cytochrome P450 family protein; similar to DWF4 (DWARF 4) [Arabidopsis thaliana] (TAIR:AT3G50660.1); similar to E-class	2.05749	2.05749	2.05749	2.05749	2.05749	2.05749	2.05749	2.05749	2.05749	2.05749	2.05749	2.05749	2.09839	2.09839	2.09839	2.09839	2.09839	2.09839	2.09839	2.09839	2.09839	2.09839	2.09839	2.09839
245729_at	AT1G73490		RNA recognition motif (RRM)-containing protein; similar to nucleotide binding [Arabidopsis thaliana] (TAIR:AT5G51730.1);	11.6912	11.7118	11.5454	11.2063	11.323	11.3327	11.4681	11.5509	11.5532	11.1902	11.486	11.5922	11.3935	11.4043	11.3927	11.1413	11.1418	11.677	11.7991	11.6744	10.9234	10.9927	10.9516	10.92
245730_at	AT1G73470		similar to hypothetical protein slr0975 [Synechocystis sp. PCC 6803] (GB:NP_440211.1); similar to Os09g0448900 [Oryza sa	7.27984	7.98006	7.7188	9.01783	9.36203	8.96607	8.06712	8.24749	8.17868	8.49512	8.39713	8.41105	9.52097	9.54196	9.41111	8.17828	8.44314	8.0328	8.3604	8.76535	7.98287	7.8109	8.51098	8.51459
245731_at	AT1G73500		member of MAP Kinase Kinase, member of MAP Kinase Kinase	13.2212	13.3233	13.3749	8.39688	8.47498	8.27993	13.3447	13.3264	13.025	8.93037	8.6436	9.23488	9.76598	10.4021	10.719	10.396	10.096	9.4946	9.82797	9.16299	7.62681	7.22993	5.74649	5.84719
245732_at	AT1G73440		calmodulin-related; similar to EDA34 (embryo sac development arrest 34), calcium ion binding [Arabidopsis thaliana] (TAI	8.03804	7.5716	8.17847	8.22999	7.92934	8.13247	8.22688	8.02956	8.06419	8.21816	8.14742	7.93001	6.17439	7.2495	6.67161	5.38162	6.21181	5.37968	5.46216	5.67358	6.47477	6.47708	6.44395	6.37003
245733_at	AT1G73380		similar to conserved hypothetical protein [Medicago truncatula] (GB:ABE81139.1); contains InterPro domain Protein of unk	7.45995	7.7555	7.81225	8.45397	8.89258	8.57493	8.36555	7.79703	7.93764	7.77792	7.83563	7.92542	7.5459	7.57168	7.76589	7.86747	7.26174	7.21848	7.19739	7.30102	7.01492	6.869	7.39753	7.25599
245734_at	AT1G73480		hydrolase, alpha/beta fold family protein; similar to hydrolase, alpha/beta fold family protein [Arabidopsis thaliana] (	6.5824	6.6178	6.73622	7.36038	8.30278	7.63035	7.21457	7.2433	7.1985	6.8243	6.40115	6.57258	5.65108	6.3833	5.30627	7.00444	7.3733	6.74381	7.35797	6.87833	7.3897	7.25778	6.07885	6.15751
245735_at	AT1G73410	MYB	Encodes a putative transcription factor that is a member of the R2R3-MYB family., Encodes a putative transcription fac	2.05749	2.05749	2.05749	2.05749	2.05749	2.05749	2.05749	2.05749	2.05749	2.05749	2.05749	2.05749	2.09839	2.09839	2.09839	2.09839	2.09839	2.09839	2.09839	2.09839	2.09839	2.09839	2.09839	2.09839
245736_at	AT1G73330		encodes a plant-specific protease inhibitor-like protein whose transcript level in root disappears in response to progre	2.05749	2.05749	2.05749	2.05749	2.05749	2.05749	2.05749	2.05749	2.05749	2.05749	2.05749	2.05749	2.09839	2.09839	2.09839	2.09839	2.09839	2.09839	2.09839	2.09839	2.09839	2.09839	2.09839	2.09839
245737_at	AT1G44160		DNAJ chaperone C-terminal domain-containing protein; similar to DNAJ chaperone C-terminal domain-containing protein [Ara	2.05749	2.05749	2.10226	2.05749	2.05749	2.05749	2.05749	2.05749	2.05749	2.05749	2.05749	2.05749	2.09839	2.09839	2.09839	2.09839	2.09839	2.09839	2.09839	2.09839	2.09839	2.09839	2.09839	2.09839
245738_at	AT1G44130		nucellin protein, putative; similar to nucellin protein, putative [Arabidopsis thaliana] (TAIR:AT1G77480.2); similar to	10.952	10.5787	11.1607	2.05749	2.05749	2.05749	11.6327	11.7178	11.531	2.05749	2.05749	2.05749	2.09839	2.09839	2.09839	2.09839	2.09839	2.09839	2.09839	2.09839	2.09839	2.09839	2.09839	2.09839
245739_at	AT1G44110		CYCA1;1 (CYCLIN A1;1); cyclin-dependent protein kinase regulator; similar to CYCA1,2 (CYCLIN A1,2), cyclin-dependent pro	8.55766	8.94596	9.01418	10.7602	10.294	10.5015	8.88386	8.80396	8.82411	10.8681	10.4487	10.6847	10.5047	11.0581	11.1295	11.1482	11.056	11.3397	11.2752	11.2023	11.0152	11.3608	10.9664	10.711
245740_at	AT1G44100		amino acid permease 5, amino acid permease 5	12.1247	11.0554	11.459	5.71396	6.12917	6.22607	10.4789	10.5093	10.5044	7.46067	7.39959	7.66998	6.01029	6.84336	6.84336	6.28821	5.74817	7.65919	6.84336	7.3348	8.77808	9.40047	7.4669	7.36675
245741_at	AT1G44120		C2 domain-containing protein / armadillo/beta-catenin repeat family protein; similar to C2 domain-containing protein / a	2.05749	2.07239	2.05749	2.05749	2.05749	2.05749	2.05749	2.05749	2.05749	2.05749	2.05749	2.05749	2.09839	2.09839	2.09839	2.09839	2.09839	2.09839	2.09839	2.09839	2.09839	2.09839	2.09839	2.09839
245742_at	AT1G44170		Encodes a protein similar to the aldehyde dehydrogenase cp-ADH from C.plantagineum. Constitutively expressed at low leve	8.69213	8.83996	8.56788	9.29701	9.34084	9.36669	9.16453	8.87614	9.20626	9.30334	9.49087	9.342	2.31989	2.52608	2.31989	7.49562	6.87668	7.58277	8.47485	7.8656	9.55201	9.64269	9.45997	9.59315
245743_at	AT1G51080		similar to conserved hypothetical protein [Medicago truncatula] (GB:ABE80919.1)	3.1533	3.36482	3.22703	4.63662	4.72424	4.17674	3.35411	3.7511	3.88656	3.90094	4.38687	4.20432	4.27513	4.63871	3.6996	3.26053	2.95366	3.26053	3.50936	3.26053	3.28397	3.28664	3.45683	3.33269
245744_at	AT1G51110		plastid-lipid associated protein PAP / fibrillin family protein; similar to plastid-lipid associated protein PAP / fibri	5.67969	5.66933	5.77765	7.48931	7.80592	7.56308	6.17921	5.72616	6.22266	7.19452	7.68368	7.52391	2.61172	2.61172	2.613	3.47644	3.23097	2.61172	4.01317	2.64909	4.25427	3.69092	3.30716	4.41612
245746_at	AT1G51070	bHLH	basic helix-loop-helix (bHLH) family protein; similar to ILR3 (IAA-LEUCINE RESISTANT3), DNA binding / transcription fact	8.35189	8.61974	8.37594	8.51136	8.71372	8.50371	7.48435	7.02765	7.13923	9.89972	9.72937	9.64593	7.95966	8.41202	8.46748	8.96409	8.51089	8.2482	8.8087	8.74711	9.72343	9.41442	9.77896	9.87201
245747_at	AT1G51100		similar to Os01g0676200 [Oryza sativa (japonica cultivar-group)] (GB:NP_001043849.1)	4.47418	4.06403	4.6345	5.52917	4.67165	5.29123	4.94424	4.55163	4.71844	4.96545	4.85255	5.79298	2.09839	2.09839	2.09839	2.09839	2.09839	2.09839	2.09839	2.09839	2.10882	2.09839	2.09839	2.09839
245748_at	AT1G51140	bHLH	basic helix-loop-helix (bHLH) family protein; similar to basic helix-loop-helix (bHLH) family protein [Arabidopsis thali	6.82256	6.72521	6.75193	10.1799	10.3748	10.2945	8.54279	8.13761	8.88318	8.6002	8.55864	8.57509	7.2607	8.06049	8.06265	4.06415	3.63796	5.563	6.46022	6.05234	8.24412	8.41155	7.84495	8.23845
245749_at	AT1G51090		heavy-metal-associated domain-containing protein; similar to metal ion binding [Arabidopsis thaliana] (TAIR:AT4G16380.1)	2.05749	2.05749	2.05749	2.15752	2.37121	2.05749	2.05766	2.05749	2.05749	2.34941	2.05749	2.05749	2.56709	2.28109	2.28109	4.66303	2.44612	2.28109	2.17983	2.17683	2.16569	2.16569	2.09839	2.09839
245750_at	AT1G51060		histone H2A, putative; Identical to Probable histone H2A.1 (HTA10) [Arabidopsis Thaliana] (GB:Q9C681); similar to histon	12.9067	12.9951	13.1001	12.6531	12.6578	12.7533	13.3086	13.2724	13.1568	12.7465	13.0604	13.0018	13.0821	13.7503	13.9548	13.4994	13.7638	13.7914	13.6655	13.2939	12.6596	12.7549	13.2879	13.6119
245752_at	AT1G35150		similar to hAT dimerisation domain-containing protein / transposase-related [Arabidopsis thaliana] (TAIR:AT2G06500.1); s	2.05749	2.05749	2.05749	2.05749	2.05749	2.05749	2.05749	2.05749	2.05749	2.05749	2.05749	2.05749	2.09839	2.13889	2.09839	2.09839	2.09839	2.09839	2.09839	2.09839	2.09839	2.09839	2.09839	2.09839
245753_at	AT1G35143		similar to replication protein-related [Arabidopsis thaliana] (TAIR:AT1G52950.1); similar to unknown protein [Arabidopsi	2.05749	2.05749	2.05749	2.05749	2.05749	2.05749	2.05749	2.05749	2.05749	2.05749	2.05749	2.05749	2.09839	2.09839	2.09839	2.09839	2.09839	2.09839	2.09839	2.09839	2.09839	2.09839	2.09839	2.09839
245754_at	AT1G35183		unknown protein	2.05797	2.05749	2.05749	2.05749	2.05749	2.05749	2.05749	2.05749	2.05749	2.39352	2.05749	2.05749	2.09839	2.09839	2.09839	2.10569	2.09839	2.09839	2.10386	2.09839	2.09839	2.09839	2.09839	2.09839
245755_at	AT1G35210		similar to unknown protein [Arabidopsis thaliana] (TAIR:AT1G72240.1); similar to Avr9/Cf-9 rapidly elicited protein 75 [	12.6319	11.9978	12.5487	2.05749	2.05749	2.05749	12.5211	12.441	12.5589	2.05749	2.05749	2.05749	2.09839	2.09839	2.09839	2.10023	2.09839	2.09839	2.09839	2.09839	2.09839	2.09839	2.09839	2.09839
245756_at	AT1G35190		oxidoreductase, 2OG-Fe(II) oxygenase family protein; similar to oxidoreductase, 2OG-Fe(II) oxygenase family protein [Ara	7.13017	7.03961	6.80534	5.01168	5.5445	5.21614	7.20634	7.67274	7.46546	3.73989	3.56585	4.31488	2.09839	2.09839	2.09839	2.09839	2.09839	2.09839	2.09839	2.09839	2.09839	2.09839	2.09839	2.09839
245757_at	AT1G35140		At1g35140 (At1g35140/T32G9_32) mRNA, complete cds	2.05749	2.05749	2.05749	2.05749	2.05749	2.05749	2.05749	2.05749	2.11863	2.05749	2.05749	2.06661	9.27771	9.91174	9.74419	8.67649	8.1895	8.42494	8.27144	8.16381	5.05558	5.45356	3.77869	3.77869
245758_at	AT1G32240		Encodes a member of the KANADI family of putative transcription factors. Together with KAN1, this gene appears to be inv	9.53059	8.96717	9.36042	7.52649	7.56664	7.35936	8.38435	8.39915	7.96562	8.93979	9.32685	9.19546	2.71993	2.65256	2.76177	2.09839	2.83867	6.32321	6.44507	6.66359	6.97453	6.10914	7.23479	7.45141
245759_at	AT1G66900		similar to unknown protein [Arabidopsis thaliana] (TAIR:AT5G38220.3); similar to Os01g0689800 [Oryza sativa (japonica cu	8.5627	8.44019	8.49205	8.23724	8.41753	8.42742	8.76791	8.79955	8.27273	7.24812	7.63571	7.85585	4.95768	5.6591	5.73567	7.17342	6.59349	6.07198	7.01132	7.04722	6.56413	6.6093	7.14728	6.66131
245761_at	AT1G66890		similar to 50S ribosomal protein-related [Arabidopsis thaliana] (TAIR:AT5G16200.1)	7.01488	7.86989	7.54329	8.6485	8.8892	8.92521	7.18931	7.24984	7.1034	8.72426	8.13904	8.99113	2.13322	2.09839	2.09839	3.16544	2.79976	2.73945	3.28859	3.12936	5.25934	5.6657	4.35935	4.57572
245762_at	AT1G27880		ATP-dependent DNA helicase, putative; similar to RecQl3 (Recq-like 3), ATP binding / ATP-dependent helicase [Arabidopsis	3.67174	4.0673	3.79321	5.40815	5.60312	5.30437	4.16958	4.12519	3.95316	5.87825	6.12232	5.63797	7.72998	8.05366	7.92533	7.14517	7.56276	8.061	7.35838	7.14173	6.34895	6.1296	6.99989	6.22352
245763_at	AT1G27850		similar to proline-rich family protein [Arabidopsis thaliana] (TAIR:AT3G09000.1); similar to expressed protein [Oryza sa	8.15559	7.9991	7.95088	7.9552	8.28531	8.21913	8.15245	8.0977	7.95088	8.16884	8.03494	8.03384	7.03722	6.9505	7.17354	7.15948	7.35378	6.84653	7.19691	6.99973	7.42667	8.04712	7.50316	7.6747
245765_at	AT1G33600		leucine-rich repeat family protein; similar to disease resistance protein-related / LRR protein-related [Arabidopsis tha	10.509	9.86689	10.2574	3.41034	2.96242	2.91616	9.41626	9.50842	9.33137	5.4336	5.39024	5.24224	5.50191	4.60945	5.42404	5.0808	3.64921	5.47017	5.72893	5.05034	3.89816	4.12428	3.75828	3.81472
245766_at	AT1G33580		CACTA-like transposase family (Tnp2/En/Spm), has a 5.5e-96 P-value blast match to gb|AAG52024.1|AC022456_5 Tam1-homologo	2.05749	2.05749	2.05749	2.05749	2.05749	2.05749	2.05749	2.05749	2.05749	2.05749	2.05749	2.05749	2.09839	2.09839	2.09839	2.09839	2.09839	2.09839	2.09839	2.09839	2.09839	2.09839	2.09839	2.09839
245767_at	AT1G33610		leucine-rich repeat family protein; similar to disease resistance protein-related / LRR protein-related [Arabidopsis tha	2.64107	2.06778	2.05749	2.05749	2.05749	2.05749	2.05749	2.05806	2.05749	2.05749	2.05749	2.05749	2.09839	2.09839	2.09839	2.09839	2.09839	2.09839	2.09839	2.1099	2.09839	2.09839	2.09839	2.09839
245768_at	AT1G33590		disease resistance protein-related / LRR protein-related; similar to leucine-rich repeat family protein [Arabidopsis tha	13.8102	13.6795	13.7166	10.6712	10.8066	10.3516	13.3756	13.2661	13.1535	11.2258	11.275	11.5414	9.21964	9.44602	9.71	11.5692	10.1501	10.3919	10.4833	10.26	9.60524	9.96776	10.5708	10.885
245769_at	AT1G30220		ATINT2 (INOSITOL TRANSPORTER 2); carbohydrate transporter/ sugar porter; Identical to Probable inositol transporter 2 (I	2.10982	2.10982	2.14159	3.81863	3.00184	4.11391	2.41449	2.41449	3.45761	2.41449	2.1505	2.10982	2.09839	2.09839	2.09839	2.09839	2.09839	2.09839	2.09839	2.09839	2.09839	2.09839	2.09839	2.09839
245770_at	AT1G30240		binding; similar to Proline-, glutamic acid- and leucine-rich protein 1 (Modulator of nongenomic activity of estrogen re	9.31608	9.01846	9.1921	8.32761	7.82702	7.99167	9.21297	8.94747	8.78083	8.74733	8.5165	8.48765	8.70896	8.90204	8.75516	7.86566	8.3855	8.16	8.47536	8.10019	7.93842	7.85483	7.93364	7.66636
245772_at	AT1G30300		similar to phosphonate metabolism protein-related [Arabidopsis thaliana] (TAIR:AT4G03610.1); similar to Os03g0643200 [Or	8.39973	8.30792	8.32549	8.15984	8.2438	8.48836	8.4526	8.56788	8.26567	7.9764	8.19293	8.3531	8.45246	8.05453	8.16881	8.55659	8.33084	8.28484	8.25844	8.04728	8.8959	8.68935	8.27449	8.06051
245773_at	AT1G30290		pseudogene of unknown protein	7.43516	7.28431	7.50649	8.27023	8.34721	8.12685	7.69877	7.67362	7.76285	8.10576	8.15141	7.85143	7.50144	8.14855	8.05165	7.57597	7.94785	7.52455	7.70782	7.76465	7.95901	7.84072	8.26909	8.08748
245774_at	AT1G30210	TCP	TCP24; transcription factor; similar to TCP family transcription factor, putative [Arabidopsis thaliana] (TAIR:AT4G18390	3.72068	3.62688	3.48159	3.89985	3.74938	3.89415	3.49151	3.36631	3.57239	3.91477	3.82031	4.14308	2.18164	2.09839	2.15491	2.09839	2.10051	2.09839	2.09839	2.53389	2.49784	2.84274	4.10229	2.55298
245775_at	AT1G30270		Arabidopsis thaliana CBL-interacting protein kinase 23. CIPK23 serves as a positive regulator of the potassium transpor	9.02132	9.02871	9.08401	8.70999	9.01476	8.89258	8.8661	9.1087	9.08858	8.60205	8.6488	8.83387	7.51574	8.2103	8.29774	7.35206	7.49471	7.87912	8.30808	8.19406	7.71432	7.78123	7.77278	7.98065
245776_at	AT1G30260		AGL79 (AGAMOUS-LIKE 79); similar to galactosyltransferase family protein [Arabidopsis thaliana] (TAIR:AT4G21060.1); simi	5.33967	5.0828	5.68607	7.16306	7.08061	7.30262	5.99327	5.62222	6.19796	6.86893	5.67187	6.34344	2.09839	2.09839	2.09839	2.09839	2.09839	2.09839	2.09839	2.09839	2.09839	2.13024	2.09839	2.09839
245777_at	AT1G73540		ATNUDT21 (Arabidopsis thaliana Nudix hydrolase homolog 21); hydrolase; Identical to Nudix hydrolase 21, chloroplast prec	9.24851	9.29868	9.44416	7.30114	7.26823	7.21717	9.65977	9.6178	9.33059	7.31238	7.35751	7.49823	9.32937	9.13822	9.03721	9.74899	9.23823	9.22292	9.63107	9.24964	9.38533	9.1226	4.17898	4.06649
245778_at	AT1G73530		RNA recognition motif (RRM)-containing protein; similar to RNA recognition motif (RRM)-containing protein [Arabidopsis t	2.20288	2.20635	2.20288	2.20288	2.20288	2.20288	2.05749	2.20288	2.19159	2.20288	2.20288	2.20288	2.10681	2.10681	2.10681	2.10681	2.10681	2.36746	2.10681	2.10681	2.10681	2.10681	2.10681	2.10681
245779_at	AT1G73510		unknown protein	2.05749	2.05749	2.05749	2.05749	2.05749	2.05749	2.05749	2.05749	2.05749	2.05749	2.05749	2.05749	2.09839	2.09839	2.09839	2.09839	2.09839	2.09839	2.09839	2.09839	2.09839	2.09839	2.09839	2.09839
245780_at	AT1G45688		similar to unknown protein [Arabidopsis thaliana] (TAIR:AT5G42860.1); similar to H0814G11.12 [Oryza sativa (indica culti	9.12944	8.7255	8.85707	10.076	9.92112	9.86858	9.08601	9.16539	9.16223	10.2202	10.1242	10.2897	8.67607	9.06853	9.15619	10.1801	9.90419	9.68732	9.67434	9.29801	9.03012	8.99015	9.6196	9.44205
245781_at	AT1G45976		SBP1 (S-RIBONUCLEASE BINDING PROTEIN 1); protein binding / zinc ion binding; similar to protein binding / zinc ion bindi	10.5905	10.5584	10.6112	10.8438	11.138	11.2147	10.8049	10.8954	10.6361	10.7466	10.3097	10.7008	9.73439	9.92156	10.1375	10.4909	10.5133	9.83266	10.0392	9.96472	10.9318	11.0899	10.372	10.6269
245782_at	AT1G35200		60S ribosomal protein L4/L1 (RPL4B), pseudogene, similar to 60S ribosomal protein L4 (fragment) GB:P49691 from (Arabidop	2.05749	2.05749	2.05749	2.05749	2.05749	2.05749	2.05749	2.05749	2.05749	2.05749	2.05749	2.05749	2.45158	2.09839	2.09839	2.09839	2.09839	2.09839	2.09839	2.10601	2.09839	2.09839	2.09839	2.09839
245784_at	AT1G32190		similar to unknown protein [Arabidopsis thaliana] (TAIR:AT3G30380.1); similar to Os01g0689800 [Oryza sativa (japonica cu	9.26427	9.54173	9.53105	10.1819	10.2043	10.2425	9.62066	9.75143	9.88943	10.3079	10.3239	10.2829	9.93168	10.3738	10.162	10.3975	10.3704	10.8695	10.8473	10.869	9.98922	9.89556	10.2985	10.3804
245785_at	AT1G32180		encodes a gene similar to cellulose synthase, encodes a gene similar to cellulose synthase	2.05749	2.05749	2.05749	2.05749	2.05749	2.05749	2.05749	2.05749	2.05749	2.05749	2.05749	2.05749	2.09839	2.09839	2.09839	2.09839	2.09839	2.09839	2.09839	2.09839	2.09839	2.09839	2.09839	2.09839
245786_at	AT1G32150	bZIP	bZIP transcription factor family protein; similar to bZIP transcription factor family protein [Arabidopsis thaliana] (TA	10.9358	10.0787	10.5093	9.10363	8.97183	9.24015	10.9485	10.3765	10.5764	9.11941	8.9338	8.92876	7.90045	8.11568	8.17054	8.27856	7.9281	7.76035	7.63459	7.45898	7.49557	7.488	7.38681	7.29786
245787_at	AT1G32130		similar to IWS1 C-terminus family protein [Arabidopsis thaliana] (TAIR:AT4G19000.1); similar to Os01g0147200 [Oryza sati	10.2019	10.1243	10.1519	9.80963	9.87419	9.77245	10.2521	10.2415	10.2698	9.57226	9.89388	9.7901	9.584	9.71844	10.0359	10.0431	10.0446	10.2956	10.1034	10.0302	10.0841	10.0589	9.95347	9.74239
245788_at	AT1G32120		similar to unknown protein [Arabidopsis thaliana] (TAIR:AT1G51538.1); similar to Plant viral-response family protein [So	9.12498	8.57436	9.09305	7.66624	7.44795	7.58823	9.23341	9.62792	9.25139	7.46827	6.35937	6.98848	7.42421	7.2883	6.77572	7.40881	7.33674	7.16844	7.45214	7.24807	7.45093	7.69069	7.51624	7.29101
245789_at	AT1G32090		early-responsive to dehydration protein-related / ERD protein-related; similar to early-responsive to dehydration protei	7.7299	7.69185	7.97416	7.89296	7.67022	7.69739	7.64707	7.54935	7.50762	8.3171	7.90088	8.00428	8.16967	8.25348	8.79794	8.61825	8.47974	7.84738	7.62122	7.73311	7.97138	8.0203	8.09523	8.13248
245790_at	AT1G32200		Encodes a chloroplast glycerol-3-phosphate acyltransferase.Involved in the biosynthesis of chloroplast phosphatidylglyce	8.77718	8.41964	8.67236	8.50607	8.48319	8.30801	8.72142	8.95526	8.9257	8.78941	8.38631	8.33232	8.33248	7.99762	8.09453	8.94108	8.92516	8.12291	7.93662	7.95352	7.68723	8.01952	7.72738	7.64114
245791_at	AT1G32210		Encodes protein involved in suppression of apoptosis. Complements a mammalian apoptosis suppressor mutation.	10.3771	10.6363	10.3791	11.7234	11.4667	11.4525	10.2562	10.3305	10.5583	11.6959	11.622	11.8678	11.4169	11.5336	10.8378	10.7093	10.907	11.3694	11.2824	11.3619	11.8787	12.0159	11.7564	12.0204
245792_at	AT1G32100		encodes a protein whose sequence is similar to pinoresinol-lariciresinol reductase from pine.	2.7596	2.35844	2.35844	4.10519	3.30358	3.68867	2.64539	2.68334	3.23512	4.00939	3.22808	3.52373	2.11207	2.09839	2.11207	2.09904	2.10384	2.12579	2.11207	2.11207	3.60713	3.26023	3.58206	4.80105
245793_at	AT1G32220		catalytic/ coenzyme binding; similar to catalytic/ coenzyme binding [Arabidopsis thaliana] (TAIR:AT5G10730.1); similar t	7.52038	7.30611	7.44935	8.36356	8.02651	8.61941	7.51653	7.13957	7.45751	8.35555	8.35652	8.52025	8.19305	7.65718	7.94279	8.28313	8.15606	8.09146	7.84074	7.90911	8.48479	8.32395	8.62055	8.28683
245794_at	AT1G32170		xyloglucan endotransglycosylase-related protein (XTR4)	5.41542	4.84892	5.12714	2.07232	2.07232	2.07232	3.82493	4.73978	4.7711	2.07232	2.07232	2.05959	2.09839	2.09839	2.09839	2.09839	2.09839	2.09839	2.09839	2.09839	2.09839	2.09839	2.09839	2.09839
245795_at	AT1G32160		similar to unknown protein [Arabidopsis thaliana] (TAIR:AT3G17800.2); similar to unknown protein [Oryza sativa (japonica	8.71382	9.00694	8.63185	9.27498	9.63446	9.5251	8.67885	8.66813	9.00789	9.22361	9.24737	9.1957	9.52707	8.42203	8.89036	9.01768	8.67928	8.23775	8.68628	8.68086	9.48493	9.33205	9.15564	8.72539
245796_at	AT1G32230		Encodes a protein belonging to the (ADP-ribosyl)transferase domain-containing subfamily of WWE protein-protein interacti	11.5501	11.5903	11.5425	10.8584	11.1139	10.7153	11.1767	11.3042	11.2337	10.9709	10.9769	10.8024	10.0558	10.2388	10.5391	10.7057	10.6226	10.3153	10.5733	10.4965	11.2186	11.2924	11.3872	11.0596
245797_at	AT1G45230		defective chloroplasts and leaves protein-related / DCL protein-related; similar to unknown protein [Arabidopsis thalian	6.98436	6.89031	6.77892	8.53011	8.681	8.6294	6.66732	6.72497	7.26958	8.41392	8.11954	8.40783	5.31578	5.31578	5.31578	5.54958	5.95297	5.50727	6.06285	5.63335	6.01902	6.32076	6.62914	6.58031
245798_at	AT1G45545		similar to unknown protein [Arabidopsis thaliana] (TAIR:AT5G42880.1); similar to IMP dehydrogenase/GMP reductase [Medica	2.05749	2.05749	2.05749	2.05749	2.05749	2.05749	2.05893	2.05749	2.05749	2.05749	2.05749	2.05749	2.09839	2.09839	2.09839	2.09839	2.09839	2.09839	2.09839	2.09839	2.09839	2.09839	2.09839	2.09839
245799_at	AT1G45616		leucine-rich repeat family protein; similar to disease resistance family protein [Arabidopsis thaliana] (TAIR:AT5G27060.	2.05749	2.05749	2.05749	2.05749	2.05749	2.05749	2.05749	2.05749	2.05749	2.05749	2.05749	2.05749	2.09839	2.09839	2.09839	2.09839	2.09839	2.09839	2.09839	2.09839	2.09839	2.09839	2.09839	2.09839
245800_at	AT1G46264	HSF	member of Heat Stress Transcription Factor (Hsf) family, member of Heat Stress Transcription Factor (Hsf) family	8.4596	7.62078	8.40465	7.34051	7.70091	7.01844	6.29917	6.21061	6.22219	9.40731	9.02992	9.27585	2.10949	2.10949	2.10949	5.38121	4.72281	5.87001	5.86473	6.57299	7.20213	7.01863	7.26139	7.31462
245801_at	AT1G46912		F-box family protein-related; similar to F-box family protein [Arabidopsis thaliana] (TAIR:AT1G46840.1); similar to Prob	2.05749	2.05749	2.05749	2.05749	2.05749	2.05749	2.05749	2.05749	2.05749	2.05749	2.05749	2.05749	2.09839	2.09839	2.09839	2.09839	2.09839	2.09839	2.09839	2.09839	2.09839	2.09839	2.09839	2.09839
245802_at	AT1G46840		F-box family protein; similar to F-box protein-related [Arabidopsis thaliana] (TAIR:AT1G46984.1); similar to Probable di	2.05749	2.05749	2.05749	2.05749	2.05749	2.05749	2.05749	2.05749	2.05749	2.05749	2.05749	2.05749	2.09839	2.09839	2.09839	2.09839	2.09839	2.09839	2.09839	2.09839	2.09839	2.09839	2.09839	2.09839
245803_at	AT1G47128		cysteine proteinase (RD21A) / thiol protease; Identical to Cysteine proteinase RD21a precursor (EC 3.4.22.-) (RD21) (RD2	10.6079	10.9465	10.7469	11.9154	11.9409	11.7071	10.8392	10.7692	11.1817	11.4483	11.804	11.6712	8.89008	8.76235	9.29732	11.0078	10.6072	9.28697	10.4042	10.0837	10.6569	10.8258	11.1329	11.5722
245804_at	AT1G46696		similar to myosin heavy chain-related [Arabidopsis thaliana] (TAIR:AT4G03830.1); similar to hypothetical protein 26.t000	2.05749	2.05749	2.05749	2.05749	2.05749	2.05749	2.05749	2.05749	2.05749	2.05749	2.05749	2.05749	2.09839	2.09839	2.09839	2.09839	2.09839	2.09839	2.09839	2.09839	2.09839	2.09839	2.09839	2.09839
245805_at	AT1G46336		unknown protein	2.05749	2.05768	2.05749	2.05749	2.05749	2.05749	2.05749	2.05749	2.05749	2.05749	2.05749	2.05749	2.09839	2.09839	2.09839	2.09839	2.15659	2.09839	2.09839	2.09839	2.09839	2.09839	2.09839	2.09839
245806_at	AT1G45474		Encodes a component of the light harvesting complex of photosystem I., Encodes a component of the light harvesting compl	8.24842	8.88969	8.44142	10.1747	9.91964	10.0101	8.30338	8.37757	8.38	10.085	10.1078	10.0686	9.41957	9.09197	9.52579	9.70977	10.0725	9.19026	9.72119	9.20234	9.69155	9.94257	9.94035	9.67552
245807_at	AT1G46768	AP2_EREBP	encodes a member of the DREB subfamily A-5 of ERF/AP2 transcription factor family (RAP2.1). The protein contains one AP2	2.05749	2.05749	2.05749	2.05749	2.05749	2.05749	2.05749	2.05749	2.05749	2.05749	2.05749	2.05749	2.09839	2.09839	2.09839	2.09839	2.09839	2.09839	2.09839	2.09839	2.09839	2.09839	2.09839	2.09839
245808_at	AT1G58470		encodes an RNA-binding protein	9.9036	9.63782	9.8586	8.99155	9.0258	8.96236	9.94081	10.0316	9.76169	8.61825	8.67786	8.68513	8.21785	8.11726	8.36467	7.724	7.76501	8.21075	8.4373	7.91368	7.3581	7.53197	7.38161	7.47345
245809_at	AT1G58440		Encodes a putative protein that has been speculated, based on sequence similarities, to have squalene monooxygenase acti	7.83223	7.69813	7.89205	7.84664	7.69082	7.53837	7.78605	7.29549	7.65264	8.07096	7.72842	7.80854	8.75305	8.49748	8.00536	8.58604	8.85513	7.82477	8.29414	7.75148	8.68809	8.63648	8.73935	8.66742
245811_at	AT1G37537		gypsy-like retrotransposon family, has a 1.5e-34 P-value blast match to GB:AAD19359 polyprotein (gypsy_Ty3-element) (Sor	2.05749	2.05749	2.05749	2.05749	2.05749	2.05749	2.05749	2.05749	2.05749	2.05749	2.05749	2.05749	2.09839	2.09839	2.09839	2.09839	2.09839	2.09839	2.22498	2.26439	2.09839	2.09839	2.09839	2.09839
245813_at	AT1G49920		zinc finger protein-related; similar to zinc finger protein-related [Arabidopsis thaliana] (TAIR:AT1G64260.1); similar t	4.18783	4.9841	4.93348	4.9841	4.92185	4.9841	3.72591	4.61718	4.9793	4.72435	5.20102	4.9841	6.87974	6.58807	6.89582	5.37674	5.60583	2.85343	2.85343	2.85343	4.99446	5.64338	3.77579	4.82964
245814_at	AT1G49910		WD-40 repeat family protein / mitotic checkpoint protein, putative; similar to WD-40 repeat family protein / mitotic che	5.16855	5.69767	5.61821	6.77999	6.94935	6.81443	5.66387	5.70985	5.69767	6.67678	6.67678	6.81034	7.66845	7.93045	7.81333	7.59123	7.70149	7.71741	7.46479	7.1323	6.53369	6.82794	7.31035	7.0698
245815_at	AT1G26090		ATP binding; similar to COG0003: Oxyanion-translocating ATPase [Nostoc punctiforme PCC 73102] (GB:ZP_00107658.1); simila	6.35743	6.81562	6.46895	6.51478	6.71781	6.66919	6.8994	6.53421	6.67226	6.37293	6.30928	6.61768	4.61995	4.2439	4.8457	4.30165	4.93966	4.23903	4.23903	4.24672	5.54282	6.5202	4.51507	4.9484
245816_at	AT1G26210		similar to unknown protein [Arabidopsis thaliana] (TAIR:AT1G68870.1); similar to PREDICTED: similar to Mystery 45A CG807	6.30493	5.39488	5.02607	5.97266	7.26456	6.00057	4.58843	3.55028	4.57645	7.86857	8.2007	7.12343	2.37414	3.04672	3.04672	2.54119	2.09839	4.9029	6.25064	6.16458	6.10796	6.72379	6.27607	6.36879
245817_at	AT1G26160		metal-dependent phosphohydrolase HD domain-containing protein; similar to metal-dependent phosphohydrolase HD domain-con	8.26549	8.26939	8.23454	8.89651	8.673	8.72045	8.51478	8.42735	8.53503	8.96805	8.86546	8.62782	8.67594	8.65134	8.69493	8.86894	8.87191	8.15308	8.4029	8.38464	8.7554	8.94596	8.50798	8.75447
245818_at	AT1G26100		cytochrome B561 family protein; similar to ACYB-1 (Arabidopsis cytochrome b561 -1), carbon-monoxide oxygenase [Arabidops	7.75595	7.43187	7.5982	7.28123	6.93059	7.31225	7.54804	7.33703	7.01178	7.85254	7.77087	7.82236	7.74148	7.53457	7.89307	8.16073	8.14508	8.37183	7.79281	8.52017	8.07966	8.22906	8.21635	8.03065
245819_at	AT1G26310	MADS	Floral homeotic gene encoding a MADS domain protein homologous to AP1. Enhances the flower to shoot transformation in ap	7.85554	7.59943	7.87371	7.16633	7.02822	6.80492	7.75405	7.58195	7.18204	7.73424	7.37587	7.46594	2.67079	2.90668	2.2117	2.09839	2.29537	5.20812	4.96919	5.81976	3.3606	3.31746	3.20736	2.76446
245820_at	AT1G26320		NADP-dependent oxidoreductase, putative; similar to NADP-dependent oxidoreductase, putative [Arabidopsis thaliana] (TAIR	2.08996	2.08996	2.08957	2.08996	2.08996	2.08996	2.09698	2.08996	2.08996	3.06188	2.08996	2.08996	5.0239	5.0239	5.0239	5.0239	5.0239	5.0239	5.0239	5.32213	5.0239	5.0239	5.0239	5.0239
245821_at	AT1G26270		phosphatidylinositol 3- and 4-kinase family protein; similar to phosphatidylinositol 3- and 4-kinase family protein [Ara	11.4061	11.5896	11.4536	10.6753	10.7533	10.8771	11.4628	11.5502	11.5734	10.9419	9.95758	10.3111	10.1278	10.1291	10.3192	10.7509	10.6075	10.4673	10.3432	10.1676	10.2574	10.3867	9.80109	10.1131
245822_at	AT1G26110		similar to unknown protein [Arabidopsis thaliana] (TAIR:AT5G45330.1); similar to hypothetical protein [Glycine max] (GB:	11.3898	11.4692	11.445	11.3022	11.3458	11.2598	11.352	11.5894	11.5569	11.1548	11.4456	11.3536	10.0615	11.0535	11.3399	11.1105	11.1689	11.358	11.3805	11.3421	10.2832	10.1665	10.6202	10.9109
245823_at	AT1G57906		ATP-dependent helicase; similar to F-box family protein [Arabidopsis thaliana] (TAIR:AT2G17690.1); similar to Cyclin-lik	2.11264	2.05749	2.05749	2.05749	2.05749	2.05749	2.05749	2.05749	2.05749	2.05749	2.05749	2.05749	2.09839	2.09839	2.20951	2.09839	2.09839	2.09839	2.09839	2.09839	2.09839	2.09839	2.09839	2.09839
245824_at	AT1G57943		Member of a family of proteins related to PUP1, a purine transporter. May be involved in the transport of purine and pur	2.05762	2.25345	2.67441	2.05749	2.05749	2.05749	2.05749	2.05749	2.05749	2.05749	2.05749	2.05749	2.09839	2.09839	2.09839	2.09839	2.10616	2.09839	2.09839	2.09839	2.09839	2.09839	2.09839	2.09839
245825_at	AT1G57870		shaggy-related protein kinase kappa, putative / ASK-kappa, putative; Identical to Shaggy-related protein kinase delta (E	7.63339	7.81373	7.50972	8.71377	8.87274	8.60016	7.72162	7.61475	7.8549	8.68917	8.71203	8.78459	8.64161	8.53752	8.23977	8.15204	7.97727	7.61621	7.71325	7.91679	8.46358	8.38047	8.65203	8.60683
245826_at	AT1G57850		Toll-Interleukin-Resistance (TIR) domain-containing protein; similar to Toll-Interleukin-Resistance (TIR) domain-contain	2.05749	2.05749	2.05749	2.05749	2.05749	2.05749	2.05749	2.05749	2.05749	2.05749	2.05749	2.05749	2.09839	2.09839	2.13463	2.09839	2.09839	2.09839	2.09839	2.09839	2.09839	2.09839	2.09839	2.09839
245827_at	AT1G57830		Toll-Interleukin-Resistance (TIR) domain-containing protein; similar to Toll-Interleukin-Resistance (TIR) domain-contain	2.05749	2.05749	2.05749	2.05749	2.05749	2.05749	2.05749	2.05749	2.05749	2.05749	2.05749	2.05749	2.09839	2.09839	2.09839	2.09839	2.09839	2.09839	2.09839	2.09839	2.09839	2.09839	2.09839	2.09839
245828_at	AT1G57820		Encodes a 645-amino acid methylcytosine-binding protein with a PHD domain, two RING finger domains, and an SRA domain th	8.32101	8.5274	8.7182	10.1629	9.82888	9.87273	8.74965	8.58265	8.58924	10.4426	10.1199	9.9194	11.5364	11.4947	11.9788	12.381	12.6974	11.8966	11.6064	11.4197	10.1414	10.053	10.9334	10.7252
245829_at	AT1G57780		heavy-metal-associated domain-containing protein; similar to MEE56 (maternal effect embryo arrest 56), metal ion binding	2.05749	2.05749	2.05749	2.05749	2.05749	2.05749	2.05749	2.05749	2.05749	2.05749	2.05749	2.05749	2.09839	2.09839	2.09839	2.09839	2.09839	2.09839	2.09839	2.09839	2.09839	2.09839	2.09839	2.09839
245830_at	AT1G57790		F-box family protein; similar to F-box family protein [Arabidopsis thaliana] (TAIR:AT3G56470.1); similar to F-box protei	6.83544	7.06606	6.7008	7.5479	7.66826	7.46239	7.15579	6.82417	6.95675	7.54604	7.52838	7.51585	5.02915	5.44579	5.08374	5.51261	5.6016	4.95107	5.34943	5.62225	6.12177	6.83947	6.03048	7.41633
245831_at	AT1G48840		similar to unknown protein [Arabidopsis thaliana] (TAIR:AT3G18350.1); similar to unknown protein [Oryza sativa (japonica	7.96441	7.93458	8.1229	8.49721	8.58287	8.61395	8.0289	8.22295	8.52921	8.08439	7.57014	7.77099	6.62734	6.71528	7.15037	7.55649	7.33608	6.8669	7.40542	6.83526	8.01481	8.17456	7.6577	7.72823
245832_at	AT1G48850		EMB1144 (EMBRYO DEFECTIVE 1144); chorismate synthase; Identical to Chorismate synthase, chloroplast precursor (EC 4.2.3.	9.68251	9.91351	9.80195	9.86102	9.88749	9.86102	9.66417	9.86102	9.86102	9.89925	10.2136	10.0512	10.1065	10.2067	10.1338	10.0898	10.4258	10.3315	10.0898	10.2525	9.98898	10.037	10.0657	10.136
245833_at	AT1G42220		CACTA-like transposase family (Ptta/En/Spm), has a 3.7e-14 P-value blast match to At5g36655.1/81-333 CACTA-like transpos	2.06146	2.06146	2.06146	2.06146	2.06146	2.06146	2.06146	2.06146	2.06146	2.06146	2.06146	2.06146	2.09839	2.21303	2.09839	2.09839	2.09839	2.09839	2.10706	2.09839	2.09839	2.09839	2.09839	2.09839
245834_at	AT1G42200		CACTA-like transposase family (Ptta/En/Spm), has a 2.3e-27 P-value blast match to At5g36655.1/81-333 CACTA-like transpos	2.05749	2.05749	2.05749	2.05749	2.05749	2.05749	2.05756	2.05749	2.05749	2.05749	2.05749	2.05749	2.09839	2.09839	2.09839	2.09839	2.09839	2.09839	2.09839	2.09839	2.09839	2.09839	2.09839	2.09839
245835_at	AT1G42190		contains domain GAG/POL/ENV POLYPROTEIN (PTHR10178); contains domain POLYPROTEIN-RELATED (PTHR10178:SF12)	2.05749	2.05749	2.05749	2.05749	2.27067	2.05749	2.05749	2.05749	2.05749	2.05749	2.05749	2.05749	2.09839	2.09839	2.16702	2.09839	2.09839	2.09839	2.09839	2.1077	2.09839	2.09839	2.09839	2.09839
245836_at	AT1G42250		replication protein-related; similar to unknown protein [Arabidopsis thaliana] (TAIR:AT2G05087.1); contains InterPro dom	2.05749	2.05749	2.05749	2.05749	2.05749	2.05749	2.05749	2.05749	2.05749	2.06359	2.05749	2.05749	2.14406	2.09839	2.09839	2.09839	2.09839	2.09839	2.09839	2.09839	2.09839	2.09839	2.09839	2.09839
245837_at	AT1G58450		peptidyl-prolyl cis-trans isomerase FKBP-type family protein; similar to ROF1 (ROTAMASE FKBP 1), FK506 binding / calmodu	2.05749	2.05749	2.05749	2.05749	2.05749	2.05749	2.05749	2.05749	2.05749	2.05749	2.05749	2.05749	2.09839	2.09839	2.09839	2.09839	2.09839	2.09839	2.09839	2.09839	2.09839	2.09839	2.09839	2.09839
245838_at	AT1G58410		disease resistance protein (CC-NBS-LRR class), putative; Identical to Probable disease resistance protein RXW24L (RXW24L	2.1955	2.46377	2.1955	2.1955	2.1955	2.1955	2.1955	2.1955	2.1955	2.1955	2.1955	2.1955	2.15962	2.15962	2.15962	4.13119	2.19535	2.15962	2.15962	2.15962	2.15962	2.15962	2.15962	2.15962
245839_at	AT1G58390		disease resistance protein (CC-NBS-LRR class), putative; similar to disease resistance protein (CC-NBS-LRR class), putat	2.05749	2.05749	2.05749	2.05749	2.05749	2.05749	2.05749	2.05749	2.05749	2.05749	2.05749	2.05749	2.09839	2.09839	2.09839	2.09839	2.09839	2.09839	2.09839	2.09839	2.09839	2.09839	2.09839	2.09839
245840_at	AT1G58420		similar to unknown protein [Arabidopsis thaliana] (TAIR:AT1G10140.1); similar to Os07g0123800 [Oryza sativa (japonica cu	10.3953	10.1899	10.6679	2.38307	2.38307	2.38307	10.7732	10.5722	10.3192	2.87997	2.87997	2.34888	4.28616	4.37916	3.96355	5.49672	5.67794	4.15982	5.48046	5.06692	3.13076	3.34493	3.08477	2.76148
245842_at	AT1G58430		Encodes an anther-specific proline-rich protein.	2.05749	2.05749	2.05749	2.05749	2.05749	2.05749	2.05749	2.05749	2.05749	2.05749	2.05749	2.05749	2.09839	2.09839	2.09839	2.09839	2.09939	2.09839	2.09839	2.09839	2.09839	2.09839	2.09839	2.10401
245844_at	AT1G26170		importin beta-2 subunit family protein; similar to protein transporter [Arabidopsis thaliana] (TAIR:AT3G59020.2); simila	8.15914	8.40646	8.11745	8.58545	8.49826	8.49826	8.30797	7.61542	7.91455	8.54411	8.77109	8.49826	9.17161	9.64524	10.0693	9.4359	9.68164	9.52002	9.41844	9.48491	9.13157	9.20421	8.86733	8.91307
245845_at	AT1G26150		protein kinase; similar to protein kinase family protein [Arabidopsis thaliana] (TAIR:AT5G38560.1); similar to protein k	8.16302	8.65107	8.53261	8.95024	9.38797	8.89661	8.43316	8.23363	8.45729	9.44285	9.46607	9.51687	7.92924	7.62791	7.96621	8.57469	8.73958	8.49713	8.59201	8.58946	9.45872	9.61098	9.49442	9.62766
245846_at	AT1G26130		haloacid dehalogenase-like hydrolase family protein; Identical to Putative phospholipid-transporting ATPase 12 (EC 3.6.3	4.63191	3.98273	4.64012	4.57809	4.61844	4.62335	4.19729	4.69083	4.45568	4.7367	4.66827	4.66285	4.28152	4.28152	5.24643	4.30561	4.29066	4.62339	4.28152	4.3425	4.28152	4.7382	4.73466	4.83389
245847_at	AT5G11050	MYB	Member of R2R3-MYB transcription factor gene family., Member of R2R3-MYB transcription factor gene family.	2.07222	2.07222	2.05749	2.07222	2.07222	2.24286	2.07222	2.07222	2.8296	2.07222	2.07222	2.07222	2.82557	2.62664	2.59729	2.62664	2.62664	2.62664	2.62664	2.62664	2.57172	2.09839	2.52544	2.62664
245848_at	AT5G13480		Encodes a protein with similarity to yeast Pfs2p, an mRNA processing factor. Involved in regulation of flowering time; a	8.86369	8.74575	8.79186	8.33602	8.4031	8.34034	8.99215	8.52891	8.60324	8.78048	8.45683	8.67038	8.97577	9.14607	9.52796	8.76469	8.75636	9.16482	8.68819	8.91887	7.79344	7.68389	8.34949	8.33103
245849_at	AT5G13520		peptidase M1 family protein; similar to APM1 (Aminopeptidase M1) [Arabidopsis thaliana] (TAIR:AT4G33090.1); similar to l	8.40193	8.4256	8.54378	9.27816	8.98144	8.93985	8.41545	8.48468	8.39694	9.26683	9.38859	9.08776	10.0851	10.2153	10.4458	10.2813	10.5522	10.4036	10.2311	10.1762	9.71247	9.43125	9.87618	9.97615
245850_at	AT5G13530		Stone et al. (Plant Cell, 2007, PubMed ID 17194765) suggested that this locus is misannotated, with a full open reading	2.87198	2.82351	2.66906	2.82853	2.82351	2.82853	3.28798	3.56318	2.64037	2.82853	2.84275	2.82853	2.09839	2.09839	2.09839	2.09839	2.09839	2.09839	2.09839	2.09839	2.09839	2.09839	2.09839	2.09839
245851_at	AT5G13540		Stone et al. (Plant Cell, 2007, PubMed ID 17194765) suggested that this locus is misannotated, with a full open reading	8.61514	8.86312	8.54927	8.92371	9.01172	8.85815	8.78513	8.76836	8.8307	8.92921	8.92737	8.85899	7.28955	7.28442	7.84675	8.05275	7.95501	7.07174	7.56257	7.51563	8.11919	7.83685	8.29972	8.31502
245852_at	AT5G13510		ribosomal protein L10 family protein; Identical to 50S ribosomal protein L10, chloroplast precursor (CL10) (RPL10) [Arab	8.67821	8.84881	8.60689	9.63293	9.79509	9.82456	8.41089	8.87365	9.00928	10.046	9.70517	9.70274	9.35911	9.22412	8.88365	8.22559	8.6309	8.46574	8.49142	8.83397	8.19564	8.07722	8.97317	8.99202
245853_at	AT5G13500		similar to unknown protein [Arabidopsis thaliana] (TAIR:AT5G25265.1); similar to Os01g0272600 [Oryza sativa (japonica cu	8.13722	7.78341	8.08335	8.12068	8.00295	8.02636	7.92028	8.30217	8.48377	7.88423	7.90601	8.22713	5.72663	6.47275	6.67717	6.96197	6.72598	6.95995	7.27958	7.07557	6.55239	6.54326	7.13541	6.68563
245854_at	AT5G13490		Encodes mitochondrial ADP/ATP carrier	10.6104	10.6499	10.67	9.41363	9.29879	9.28405	10.3908	10.7333	10.5163	9.24286	9.56659	9.48387	10.2595	10.92	10.301	10.6475	10.8378	10.5017	10.3497	10.1956	10.3177	10.3728	10.301	10.4216
245855_at	AT5G13550		Encodes a sulfate transporter., Encodes a sulfate transporter.	6.87785	6.87785	6.87197	7.19123	7.13716	6.89554	6.83592	6.97111	6.73474	7.23864	7.31381	6.93965	5.59021	5.99359	6.36416	7.01197	6.86373	6.24743	6.48862	6.22299	7.23575	7.05773	7.45877	7.38366
245856_at	AT5G28240		similar to Ulp1 protease family protein [Arabidopsis thaliana] (TAIR:AT1G35770.1)	2.05749	2.05749	2.05749	2.05749	2.05749	2.05749	2.05749	2.05749	2.05749	2.05749	2.05749	2.05749	2.09839	2.09839	2.09839	2.09839	2.09839	2.09839	2.09839	2.09839	2.09839	2.09839	2.09839	2.09839
245857_at	AT5G28270		similar to unknown protein [Arabidopsis thaliana] (TAIR:AT5G28480.1); similar to Ulp1 protease family protein [Arabidops	2.05749	2.05749	2.05749	2.05749	2.05749	2.05749	2.05749	2.05749	2.05749	2.05749	2.05749	2.05749	2.09839	2.09839	2.09839	2.09839	2.09839	2.09839	2.09839	2.09839	2.09839	2.09839	2.09839	2.09839
245858_at	AT5G28280		pseudogene, sterol desaturase domain-containing protein, CER1-like, A.thaliana, ATCER1L19; blastp match of 55% identity	2.05749	2.05749	2.05749	2.05749	2.05749	2.05749	2.05749	2.05749	2.05749	2.10542	2.05749	2.05749	2.09839	2.09839	2.09839	2.09839	2.09839	2.09839	2.09839	2.09839	2.09839	2.09839	2.09839	2.09839
245859_at	AT5G28290		protein kinase, putative; similar to protein kinase family protein [Arabidopsis thaliana] (TAIR:AT1G54510.1); similar to	7.48038	6.88829	6.90047	7.87717	8.05014	7.77468	7.47421	6.82146	6.90113	8.45786	8.32955	8.20676	8.03025	7.63252	8.85638	8.26416	8.42182	8.75432	8.70815	9.09302	8.88909	8.71547	9.4861	9.0384
245860_at	AT5G28310		oxidoreductase-related; similar to oxidoreductase family protein [Arabidopsis thaliana] (TAIR:AT2G45630.2); similar to O	2.05749	2.05749	2.05749	2.05749	2.05749	2.05749	2.05749	2.05749	2.05749	2.05749	2.05749	2.05749	2.09839	2.09839	2.09839	2.09839	2.09839	2.09839	2.09839	2.09839	2.09839	2.09839	2.09839	2.09839
245861_at	AT5G28300	TRIHELIX	trihelix DNA-binding protein, putative; similar to trihelix DNA-binding protein, putative [Arabidopsis thaliana] (TAIR:A	4.21194	3.55973	4.51867	5.94309	6.04519	5.88968	4.78713	3.58835	5.02658	6.60856	6.60297	6.46311	2.09839	2.09839	2.09839	3.68894	2.23863	2.09839	2.09839	2.09839	4.43726	3.10011	4.40962	3.80169
245862_at	AT5G01010		similar to emp24/gp25L/p24 [Medicago truncatula] (GB:ABE93045.1); contains InterPro domain emp24/gp25L/p24; (InterPro:IP	8.97981	8.9425	8.79695	9.57116	9.44473	9.45641	8.87737	8.69779	8.51657	9.73808	9.78496	9.55533	7.35538	8.27357	8.22936	8.87365	8.89138	8.95593	9.05234	8.1874	7.50411	7.72753	8.20891	8.70286
245864_at	AT1G58070		similar to Os11g0195800 [Oryza sativa (japonica cultivar-group)] (GB:NP_001067427.1); similar to hypothetical protein LO	2.09182	2.09182	2.09182	2.09182	2.09182	2.25022	2.0953	2.09182	2.09182	2.09182	2.05907	2.09182	2.09839	2.22518	2.09839	2.09839	2.09839	2.09839	2.09839	2.09839	2.09839	2.09839	2.09839	2.09839
245867_at	AT1G58080		ATP phosphoribosyl transferase, catalyses first step of histidine biosynthesis	8.3447	8.42921	8.64783	8.08194	8.20835	8.12617	8.42016	8.39254	8.04935	8.35036	8.65041	8.35601	8.53092	9.86697	9.3531	8.92775	9.43154	9.46066	9.06591	9.07108	9.22001	9.04892	9.45492	9.683
245868_at	AT1G58030		Arabidopsis thaliana amino acid permease family protein (At1g58030)	8.48781	8.84446	8.62894	9.45029	9.67916	9.63855	8.98089	8.95337	8.87491	9.52035	9.26732	9.24541	9.77477	9.64242	9.67749	10.6294	10.3311	9.91076	10.28	10.1023	9.88761	10.0599	10.5297	10.3736
245869_at	AT1G26330		similar to Quinoprotein amine dehydrogenase, beta chain-like [Medicago truncatula] (GB:ABE89249.1); contains InterPro do	4.86059	3.86214	4.04323	6.32289	5.60214	6.39069	4.52538	4.85354	4.50831	6.06088	6.15468	6.0127	7.97862	7.73547	8.45434	7.64102	7.99675	8.14316	7.64449	7.59089	6.93223	6.88752	7.31035	7.18929
245870_at	AT1G26300		BSD domain-containing protein; similar to unknown protein [Arabidopsis thaliana] (TAIR:AT1G69030.1); similar to Os04g066	8.05492	7.48173	7.62727	8.20717	7.9086	8.23197	8.00584	7.45309	7.5508	8.33198	7.85174	8.23914	5.62846	5.50037	5.36135	5.36135	5.36135	5.46349	5.36135	5.36135	5.62584	5.8533	5.36135	5.36135
245871_at	AT1G26290		similar to hypothetical protein LOC_Os10g23004 [Oryza sativa (japonica cultivar-group)] (GB:ABG66051.1)	2.05835	2.05835	2.05835	2.05835	2.05835	2.05835	2.05835	2.05835	2.05835	2.27482	2.05835	2.05835	2.09839	2.09839	2.09839	2.09839	2.09839	2.09839	2.09839	2.09839	2.09839	2.09839	2.10912	2.09839
245873_at	AT1G26260	bHLH	basic helix-loop-helix (bHLH) family protein; similar to basic helix-loop-helix (bHLH) family protein [Arabidopsis thali	8.62761	8.70776	8.64764	8.29345	8.53585	8.14305	8.0639	8.05509	7.78802	9.40192	9.40343	9.00048	7.54756	7.8221	8.34532	9.21815	9.13348	7.80148	8.27973	8.07959	9.83608	9.71996	9.22339	9.14056
245875_at	AT1G26240		proline-rich extensin-like family protein; similar to proline-rich extensin, putative [Arabidopsis thaliana] (TAIR:AT1G2	2.05749	2.05749	2.05749	2.05749	2.05749	2.05749	2.05749	2.05749	2.05749	2.05749	2.05749	2.05749	2.09839	2.09839	2.09839	2.09839	2.09839	2.09839	2.09839	2.23637	2.09839	2.09839	2.09839	2.09839
245876_at	AT1G26230		chaperonin, putative; similar to chaperonin, putative [Arabidopsis thaliana] (TAIR:AT3G13470.1); similar to CPN60B (CHAP	3.28899	2.97792	3.23873	5.42066	5.0634	4.09325	3.23873	3.00313	3.28861	5.54765	5.02051	4.63218	3.90007	3.10964	3.26609	3.50563	4.00365	4.01429	3.91357	3.5976	4.39172	4.49556	4.41339	3.94997
245878_at	AT1G26190		phosphoribulokinase/uridine kinase family protein; similar to phosphoribulokinase/uridine kinase family protein [Arabido	8.56616	8.86513	8.65122	8.32262	7.95236	8.11799	7.39109	7.48844	7.04244	9.84191	9.62217	10.0102	6.31006	6.8447	6.83036	9.42265	9.24819	8.45669	8.4542	7.99719	9.77189	9.91209	9.88567	9.59507
245879_at	AT5G09420		chloroplast outer membrane translocon subunit, putative; similar to chloroplast outer membrane translocon subunit, putat	8.30297	8.00744	8.54949	6.69223	6.85667	6.68987	8.33676	8.51927	7.98465	7.5105	7.57193	7.34821	7.95531	8.0162	8.13284	7.40669	7.65616	7.20998	6.67895	6.8509	6.64286	6.79561	7.08233	6.80752
245880_at	AT5G09430		hydrolase; similar to hydrolase, alpha/beta fold family protein [Arabidopsis thaliana] (TAIR:AT4G39955.1); similar to hy	2.05823	2.05782	2.05763	2.05749	2.05749	2.05749	2.05856	2.05749	2.20772	2.05749	2.05749	2.05749	2.59421	2.62336	2.59421	2.6295	2.59421	2.59421	2.72183	2.596	2.53764	2.58596	2.09839	2.51296
245881_at	AT5G09460	bHLH	transcription factor/ transcription regulator; similar to SAC51 (SUPPRESSOR OF ACAULIS 51), transcription factor/ transc	10.131	9.88845	9.88071	9.26301	9.29291	8.97477	9.96884	9.97377	9.94072	8.95293	9.67481	9.22715	6.41671	6.46043	7.16685	7.34207	6.98606	6.79182	7.25189	6.49698	7.00341	7.36105	6.96611	7.37629
245882_at	AT5G09470		mitochondrial substrate carrier family protein; similar to mitochondrial substrate carrier family protein [Arabidopsis t	3.46857	2.42786	2.67761	2.24537	2.16315	2.1379	2.41956	3.60779	2.88052	2.16315	2.16315	2.06579	2.13988	2.13988	2.13988	2.13988	2.13988	2.64134	2.90227	2.14927	4.06507	4.09542	4.31181	4.97797
245883_at	AT5G09500		40S ribosomal protein S15 (RPS15C); Identical to 40S ribosomal protein S15-3 (RPS15C) [Arabidopsis Thaliana] (GB:Q9FY65)	2.05749	2.05749	2.05749	2.05749	2.05749	2.05749	2.05749	2.05749	2.05749	2.05749	2.05749	2.05749	3.37319	3.35501	2.62789	2.62789	2.62789	2.62789	2.95756	3.09487	2.62789	2.62789	2.62789	2.62789
245884_at	AT5G09300		2-oxoisovalerate dehydrogenase, putative / 3-methyl-2-oxobutanoate dehydrogenase, putative / branched-chain alpha-keto a	8.16986	9.20704	8.64702	9.46032	9.4026	9.49507	8.51448	8.78142	8.82632	9.83143	9.64036	9.48187	9.69094	9.8931	10.0894	10.0617	10.2268	9.49317	9.51926	9.34798	10.3857	10.5661	10.0744	9.90973
245885_at	AT5G09440		phosphate-responsive protein, putative; similar to phosphate-responsive protein, putative [Arabidopsis thaliana] (TAIR:A	11.52	11.8631	11.6123	12.199	12.2595	12.1585	11.6928	11.554	11.8565	12.1672	12.0092	12.0505	9.94644	10.1308	9.24777	9.57591	9.44804	11.6038	11.672	11.8677	11.0883	10.9753	12.1733	12.1996
245886_at	AT5G09510		40S ribosomal protein S15 (RPS15D); Identical to 40S ribosomal protein S15-4 (RPS15D) [Arabidopsis Thaliana] (GB:Q9FY64)	11.7336	11.8145	11.7868	12.3747	11.8817	12.0617	11.6169	11.5189	11.7503	12.2093	12.4606	12.2064	10.4854	10.6391	10.9905	10.0808	9.78833	11.0335	10.3296	10.6192	10.1928	10.0479	10.0735	10.2609
245887_at	AT5G09390		CD2-binding protein-related; similar to nucleic acid binding [Arabidopsis thaliana] (TAIR:AT3G54230.1); similar to AT5g0	9.69191	9.5978	9.77946	10.0303	10.0182	9.9412	9.73721	9.71464	9.74727	9.67335	9.65957	9.7181	9.78184	9.55703	10.3402	10.0063	9.78832	9.95382	9.76224	9.71742	9.51457	9.3862	9.37143	9.64588
245888_at	AT5G09450		pentatricopeptide (PPR) repeat-containing protein; similar to pentatricopeptide (PPR) repeat-containing protein [Arabido	7.76488	7.81052	7.43309	7.9935	7.69388	7.82632	7.64415	7.74332	7.64146	7.54137	8.15575	7.68918	8.25412	8.55889	8.61213	8.80261	9.10288	8.50553	8.1328	8.30753	9.28891	9.26612	9.09487	9.16659
245889_at	AT5G09480		hydroxyproline-rich glycoprotein family protein; similar to hydroxyproline-rich glycoprotein family protein [Arabidopsis	2.05749	2.05749	2.05749	2.05749	2.05749	2.05749	2.05749	2.05749	2.05749	2.05749	2.05749	2.05749	2.09839	2.09839	2.09839	2.09839	2.10071	2.09839	2.09839	2.09839	2.09839	2.09839	2.09839	2.09839
245890_at	AT5G09490		40S ribosomal protein S15 (RPS15B); Identical to 40S ribosomal protein S15-2 (RPS15B) [Arabidopsis Thaliana] (GB:Q9FY66)	2.05749	2.05749	2.05749	2.05749	2.05749	2.05749	2.05749	2.05749	2.05749	2.05749	2.05749	2.05749	2.09839	2.09839	2.1183	2.09839	2.09839	2.09839	2.09839	2.09839	2.09839	2.09839	2.09839	2.09839
245891_at	AT5G09220		member of AAAP family	7.12272	6.68868	6.98975	7.54635	7.40602	7.79651	6.91915	6.43584	6.60337	8.29949	7.85966	7.87577	3.58066	3.54036	3.00575	3.21127	3.06988	2.89133	3.03029	2.7139	9.51659	10.2306	7.79358	8.22155
245892_at	AT5G09370		protease inhibitor/seed storage/lipid transfer protein (LTP) family protein; similar to protease inhibitor/seed storage/	2.05749	2.05749	2.05749	2.05749	2.05749	2.05749	2.05749	2.05749	2.18953	2.05749	2.05749	2.05749	3.41696	2.39836	2.33356	2.33356	2.33356	2.33356	2.33909	2.33356	2.1423	2.18162	2.33356	2.33356
245893_at	AT5G09270		similar to conserved hypothetical protein [Medicago truncatula] (GB:ABE83174.1)	7.84045	7.62307	7.90445	8.76169	8.5904	8.62698	7.87545	7.87439	7.72736	8.41048	8.92783	8.85082	8.70545	8.23652	8.89992	8.29164	8.21237	8.79475	8.28107	8.90186	8.49219	8.52849	8.40656	8.48628
245894_at	AT5G09310		Identical to Gamma-secretase subunit PEN2-like protein [Arabidopsis Thaliana] (GB:Q9FY84); similar to presenilin enhance	9.15604	9.35452	9.20755	9.72526	9.85421	9.86273	9.13838	9.41739	9.21432	9.9954	9.55224	9.79895	9.75531	9.268	9.55655	9.31817	9.01185	9.27448	9.28438	9.83573	8.72856	8.747	9.35557	9.65731
245895_at	AT5G09230		SRT2; DNA binding; similar to SRT1 (SIRTUIN 1), DNA binding [Arabidopsis thaliana] (TAIR:AT5G55760.1); similar to Silent	8.02196	7.93146	7.67156	7.93655	8.24367	8.07021	8.01481	7.54174	7.7351	7.91451	8.29074	8.00836	9.17573	9.32944	9.38982	8.81734	9.08555	8.73493	8.70599	8.86227	8.90855	8.86831	8.76251	8.78116
245896_at	AT5G09250		putative transcriptional co-activator (KIWI) mRNA, complete	8.67263	8.96381	8.85376	9.83401	9.60841	9.69616	8.77256	8.93052	8.902	9.7804	9.96931	9.63554	9.37293	9.1345	9.01089	8.23022	7.95257	8.49737	8.1058	8.44301	8.72036	8.6789	8.18624	8.24188
245897_at	AT5G09400		potassium transporter, potassium transporter	4.90456	4.81835	5.11804	4.87737	4.94219	4.81835	4.76875	4.92825	4.39672	4.59481	4.94527	5.19503	2.09839	2.09839	2.09839	2.09839	2.09839	2.09839	2.09839	2.09839	2.09839	2.09839	2.09839	2.09839
245898_at	AT5G11020		kinase; similar to protein kinase family protein [Arabidopsis thaliana] (TAIR:AT4G32000.1); similar to putative protein	9.06629	8.22708	8.88099	8.13935	8.06111	7.96928	9.55876	9.29585	9.52625	7.642	7.42716	7.18919	8.04922	8.4427	8.34959	8.0016	8.12797	8.18989	8.35083	8.34887	7.72595	7.83958	7.69853	7.02614
245899_at	AT5G11030		alf4-1 prevents initiation of lateral roots. Cannot be rescued by IAA. Protein belongs to a plant-specific gene family a	8.19563	8.16288	8.17199	7.80278	7.80769	7.87191	8.52888	8.08476	8.26542	8.2149	7.95697	7.99583	8.51419	8.6927	8.91431	8.13834	8.21617	8.51541	8.69547	8.36459	7.3106	7.9836	8.18259	7.81044
245900_at	AT5G11040		similar to Os04g0502200 [Oryza sativa (japonica cultivar-group)] (GB:NP_001053234.1); similar to H0311C03.11 [Oryza sati	9.25541	9.01743	9.13609	9.19958	9.39339	9.45863	9.27987	9.26174	9.26645	9.37254	9.12822	9.35929	9.1976	9.03102	9.43857	9.42878	9.35074	9.03102	9.06649	9.11978	8.89553	8.77516	9.30129	9.29411
245901_at	AT5G11060	HB	A member of Class II KN1-like homeodomain transcription factors (together with KNAT3 and KNAT5), with greatest homology	7.37731	7.32701	7.09817	6.78168	6.96155	6.54295	6.36561	6.44318	6.98177	7.38072	7.02823	7.38731	4.69682	4.10293	4.06284	4.07032	3.35253	4.17053	5.2772	5.10457	4.09651	3.62672	4.388	4.11349
245902_at	AT5G11080		ubiquitin family protein; similar to unknown protein [Arabidopsis thaliana] (TAIR:AT5G25270.1); similar to Ubiquitin [Me	2.05749	2.25722	2.05749	2.05749	2.05749	2.05749	2.05749	2.05749	2.05749	2.05749	2.05749	2.05749	2.09839	2.09839	2.20022	2.09839	2.09839	2.09839	2.09839	2.09839	2.09839	2.09839	2.09839	2.09839
245903_at	AT5G11100		C2 domain-containing protein; similar to C2 domain-containing protein [Arabidopsis thaliana] (TAIR:AT1G05500.1); similar	2.18174	2.18174	2.18174	2.18174	2.23674	2.18174	2.18174	2.18174	2.18174	2.18174	2.58118	2.38237	2.46981	2.13992	2.13992	2.09839	2.13374	2.13992	2.46981	2.46981	2.97557	2.50939	2.56764	2.46981
245904_at	AT5G11110		Encodes a protein with putative sucrose-phosphate synthase activity.	7.39561	6.99637	7.40926	7.18765	7.91665	7.70459	7.5408	7.25343	7.37201	7.63284	7.76164	7.65619	8.80444	8.96375	8.93815	7.89333	7.67711	7.21716	7.02374	7.4525	7.36929	7.16132	7.46534	7.3711
245905_at	AT5G11090		serine-rich protein-related; similar to serine-rich protein-related [Arabidopsis thaliana] (TAIR:AT5G25280.2); similar t	9.84486	9.8036	9.70607	10.1168	9.28115	10.1918	9.57678	9.40086	9.36154	10.5579	9.56963	10.065	7.50213	7.84308	7.61366	7.4631	6.88457	7.24693	6.75479	7.12869	8.16163	8.28697	8.19582	8.35373
245906_at	AT5G11070		similar to unknown protein [Arabidopsis thaliana] (TAIR:AT5G35090.1)	6.36888	7.15821	7.0549	8.14688	7.82387	7.93032	6.74354	6.37756	6.65496	8.50183	7.83158	8.64379	11.8269	11.8547	11.637	12.4764	12.0193	10.7861	11.2056	11.0893	10.6295	10.6867	7.70916	7.86947
245907_at	AT5G09340		ubiquitin, putative; similar to UBQ12 (UBIQUITIN 12) [Arabidopsis thaliana] (TAIR:AT1G55060.1); contains InterPro domain	2.05749	2.05749	2.05749	2.05749	2.05749	2.05749	2.05749	2.05749	2.05749	2.05749	2.05749	2.05749	2.09839	2.09839	2.09839	2.09839	2.09839	2.09839	2.09839	2.09839	2.09839	2.09839	2.09839	2.09839
245908_at	AT5G09360		putative laccase, a member of laccase family of genes (17 members in Arabidopsis).	2.05749	2.05749	2.05749	2.05749	2.05749	2.05749	2.07456	2.05749	2.05749	2.05749	2.05749	2.05749	3.56401	3.88155	3.28867	2.96948	3.28867	3.28867	3.3096	3.28867	3.28867	3.28381	3.28867	3.28867
245909_at	AT5G09380		DNA-directed RNA polymerase III RPC4 family protein; similar to DNA-directed RNA polymerase [Arabidopsis thaliana] (TAIR	7.54131	7.31457	7.11257	6.89885	6.98558	6.77514	7.02992	7.20504	7.01102	6.80605	7.02737	6.72405	5.62562	6.62795	5.26918	5.35284	6.72122	4.44036	4.18916	4.28197	5.3737	6.2869	4.44458	4.53281
245910_at	AT5G09410	CAMTA	calmodulin-binding protein, similar to another ethylene-upregulated calmodulin-binding protein ER1 GI:11612392 from (Nic	9.73565	9.844	9.73044	10.0971	10.117	10.2348	9.83043	9.70616	9.81454	10.1053	10.0465	9.95696	10.7252	10.6433	10.8631	10.1897	10.1172	10.4424	10.5691	10.5684	10.6354	10.2594	10.3502	10.2397
245911_at	AT5G19690		encodes an oligosaccharyl transferase involved response to high salt. Mutants are hypersensitive to high salt conditions	9.87081	9.97882	9.96088	10.4529	10.4434	10.3451	10.0011	10.1253	10.0708	10.394	10.5502	10.5605	10.6146	10.636	10.8376	11.0528	11.4619	11.7936	11.382	11.5187	11.2952	11.4643	11.878	11.4978
245912_at	AT5G19600		Encodes sulfate transporter Sultr3;5.	2.05749	2.05749	2.05749	2.05749	2.05749	2.05749	2.05749	2.05749	2.08138	2.05749	2.05749	2.05749	2.09839	2.09839	2.09839	2.09839	2.09839	2.09839	2.09839	2.09839	2.09839	2.09839	2.09839	2.09839
245913_at	AT5G19860		similar to unknown protein [Arabidopsis thaliana] (TAIR:AT1G55265.1); similar to Protein of unknown function DUF538 [Med	8.94937	9.34124	9.16651	9.95474	10.0043	9.63267	9.12849	9.06925	9.21126	9.93035	9.48686	9.68329	6.60266	7.35141	7.62415	8.1489	7.2451	7.90563	7.76031	8.47271	7.74926	7.92681	8.1489	8.86526
245914_at	AT5G19620		AtOEP80 is paralog to the chloroplastic protein translocation channel Toc75	7.42416	7.4207	7.53211	7.85961	7.96358	7.78438	7.5665	7.6101	7.83007	7.93305	8.08606	7.75091	8.16068	8.25784	8.96854	8.13523	8.09854	8.34444	8.32138	8.36328	8.14463	8.35663	7.89482	8.06691
245917_at	AT5G28740		transcription-coupled DNA repair protein-related; similar to crooked neck protein, putative / cell cycle protein, putati	10.1824	10.0229	10.147	10.0808	9.97576	9.98548	9.99848	10.2591	10.0482	10.2122	10.2624	10.0393	9.45571	10.1119	10.3291	10.5011	10.3202	10.7971	10.5006	10.2858	10.1512	10.4207	9.98273	9.99802
245918_at	AT5G28760		similar to unknown protein [Arabidopsis thaliana] (TAIR:AT5G27160.1); similar to ring-infested erythrocyte surface antig	2.05749	2.05749	2.05749	2.05749	2.05749	2.05749	2.05749	2.05749	2.05749	2.05749	2.05749	2.05749	2.09839	2.09839	2.09839	2.09839	2.09839	2.09839	2.09839	2.09839	2.09839	2.09839	2.09839	2.09839
245919_at	AT5G28780		similar to unknown protein [Arabidopsis thaliana] (TAIR:AT1G54430.1); similar to expressed protein [Oryza sativa (japoni	2.05749	2.05749	2.05749	2.05749	2.05749	2.05749	2.05749	2.05749	2.05749	2.05749	2.05749	2.05749	2.09839	2.09839	2.09839	2.09839	2.09839	2.09839	2.09839	2.09839	2.09839	2.09839	2.09839	2.09839
245920_at	AT5G28790		unknown protein	2.05749	2.05749	2.05749	2.05749	2.05749	2.05749	2.05749	2.05749	2.05749	2.05749	2.05749	2.05749	2.09839	2.09839	2.09839	2.09839	2.09839	2.09839	2.09839	2.09839	2.09839	2.09839	2.09839	2.09839
245921_at	AT5G28800		unknown protein	2.05749	2.05749	2.05749	2.05749	2.05749	2.05749	2.05749	2.05749	2.05749	2.05749	2.05749	2.05749	2.09839	2.09839	2.09839	2.09839	2.09839	2.09839	2.09839	2.09839	2.09839	2.09839	2.09839	2.09839
245922_at	AT5G28810		similar to Ulp1 protease family protein [Arabidopsis thaliana] (TAIR:AT4G08430.1); similar to Ulp1 protease family prote	2.05773	2.05749	2.05749	2.05749	2.05749	2.05749	2.05749	2.05749	2.05749	2.05749	2.05749	2.05749	2.09839	2.09839	2.09839	2.09839	2.09839	2.09839	2.09839	2.09839	2.09839	2.09839	2.09839	2.09839
245923_at	AT5G28820		similar to unknown protein [Arabidopsis thaliana] (TAIR:AT5G27260.1)	2.05749	2.05749	2.05749	2.08774	2.05749	2.05749	2.05749	2.05749	2.05749	2.33161	2.05749	2.05749	2.09839	2.09839	2.09839	2.09839	2.09839	2.09839	2.09839	2.09839	2.09839	2.09839	2.09839	2.09839
245924_at	AT5G28750		thylakoid assembly protein, putative; similar to HCF106 (High chlorophyll fluorescence 106) [Arabidopsis thaliana] (TAIR	9.3049	9.64104	9.53489	10.5267	10.3502	10.4602	9.51976	9.31018	9.60238	10.5252	10.2213	10.4662	9.37194	9.75519	9.31784	9.42052	9.24806	9.55273	9.23026	9.73433	10.665	10.6135	9.95017	9.98715
245925_at	AT5G28770	bZIP	bZIP protein BZO2H3 mRNA, partial cds, bZIP protein BZO2H3 mRNA, partial cds	7.02521	7.97269	7.79462	8.59388	8.29382	8.4382	7.75201	7.70931	7.44418	8.32917	6.99092	7.2019	3.92891	3.93508	3.92891	5.40811	4.68515	3.59792	3.54526	3.59124	5.38785	5.40368	4.00628	5.53228
245926_at	AT5G24740		similar to C2 domain-containing protein [Arabidopsis thaliana] (TAIR:AT1G48090.2); similar to hypothetical protein MtrDR	8.3545	8.37579	8.29521	8.45532	8.72161	8.64758	8.1574	8.04047	8.24262	8.88862	8.83929	8.56857	9.22945	9.27266	9.61654	9.07473	8.85988	8.79597	8.8235	8.85201	9.04908	9.12135	8.98083	9.17826
245927_at	AT5G24750		similar to UDP-glucose:sterol glucosyltransferase, putative [Arabidopsis thaliana] (TAIR:AT1G43620.3); similar to Os02g0	2.18277	2.05749	2.18277	2.18277	2.18277	2.18277	2.18277	2.16969	2.05749	2.18277	2.18277	2.18277	7.12487	7.12487	7.12487	7.55449	7.39703	7.34199	7.12784	7.12487	6.94908	7.00318	6.88176	6.7151
245929_at	AT5G24760		alcohol dehydrogenase, putative; similar to ADH1 (ALCOHOL DEHYDROGENASE 1), alcohol dehydrogenase [Arabidopsis thaliana]	5.13499	5.24534	5.89649	8.39691	8.22053	8.5005	6.05899	6.32089	6.90163	7.91373	8.12585	8.35071	7.29278	7.65754	7.33417	7.91923	8.56579	8.37745	8.63902	8.89474	9.90188	9.99266	9.52052	9.47003
245930_at	AT5G09240		transcriptional coactivator p15 (PC4) family protein; similar to KIWI, DNA binding / transcription coactivator [Arabidop	7.17155	7.416	7.45867	8.71268	8.46294	8.51621	7.66263	7.26676	7.54665	9.11004	8.77229	8.64975	10.7827	10.8092	10.4507	9.30247	9.27334	9.21528	9.20133	9.43681	9.70964	9.63745	9.46034	9.44647
245931_at	AT5G09280		pectate lyase family protein; similar to pectate lyase family protein [Arabidopsis thaliana] (TAIR:AT1G30350.1); similar	2.05749	2.05749	2.05749	2.05749	2.05749	2.05749	2.05749	2.05749	2.05749	2.05749	2.05749	2.05749	2.09839	2.09839	2.09839	2.09839	2.09839	2.09839	2.09839	2.09839	2.09839	2.09839	2.09839	2.09839
245932_at	AT5G09290		3'(2'),5'-bisphosphate nucleotidase, putative / inositol polyphosphate 1-phosphatase, putative; Identical to Probable SA	7.1114	7.08401	7.16413	2.05749	2.05749	2.05749	7.25711	7.28057	6.96455	2.05749	2.05749	2.05749	2.09839	2.09839	2.09839	2.09839	2.09839	2.09839	2.09839	2.09839	2.09839	2.09839	2.09839	2.09839
245933_at	AT5G09320		vacuolar sorting protein 9 domain-containing protein / VPS9 domain-containing protein; similar to vacuolar sorting prote	4.26882	4.26418	4.24678	5.87974	5.70475	5.60683	4.46637	4.31465	4.20664	5.17267	5.16484	5.18586	2.52385	2.37606	2.81024	2.20053	2.37606	2.46378	2.37606	3.28363	2.37606	2.37606	2.53765	3.00187
245934_at	AT5G09330	NAC	ANAC082 (Arabidopsis NAC domain containing protein 82); transcription factor; similar to ANAC103 (Arabidopsis NAC domain	10.3708	10.3576	10.2345	9.78611	9.80017	9.71695	10.1219	10.0495	10.0912	9.91646	9.52791	9.57011	9.43552	9.68354	9.66691	9.66565	9.58717	10.1524	9.79513	10.2591	9.43255	9.1167	9.33719	9.16
245935_at	AT5G19840		transcription factor jumonji (jmjC) domain-containing protein; similar to transcription factor jumonji (jmjC) domain-con	4.94265	5.12139	4.9946	5.48896	5.19951	5.4748	5.80304	5.42445	5.30258	5.64089	5.322	5.25999	2.59713	2.55257	2.67731	2.44508	2.19276	2.44791	2.10083	2.16962	2.10083	2.15033	2.20455	2.76489
245936_at	AT5G19850		hydrolase, alpha/beta fold family protein; similar to hydrolase, alpha/beta fold family protein [Arabidopsis thaliana] (	8.13078	7.94481	7.83446	7.73376	8.07825	7.7447	8.25845	7.83062	8.10055	7.76803	7.87313	7.62379	8.18938	7.97873	7.80414	7.61867	8.04039	7.48803	7.70784	7.2426	7.37007	7.21153	7.08127	6.83245
245937_at	AT5G19750		peroxisomal membrane 22 kDa family protein; similar to peroxisomal membrane protein 22 kDa, putative [Arabidopsis thalia	8.72349	8.83862	8.84431	8.96303	8.91567	8.86377	8.88516	8.9176	8.90754	8.7284	9.07286	9.01494	9.17896	9.64084	10.0772	9.65127	10.3418	10.1904	9.90131	9.7957	9.0462	9.30412	9.46213	9.71909
245938_at	AT5G19680		leucine-rich repeat family protein; similar to leucine-rich repeat family protein [Arabidopsis thaliana] (TAIR:AT3G15410	9.61425	9.50363	9.47705	10.0801	9.94073	9.86052	9.60751	9.59325	9.58067	9.87014	10.226	9.852	10.0647	10.2285	10.7674	10.6481	10.9999	10.5436	10.4265	10.4007	10.2407	10.3922	10.3668	10.5044
245939_at	AT5G19760		dicarboxylate/tricarboxylate carrier (DTC); similar to mitochondrial substrate carrier family protein [Arabidopsis thali	10.4646	10.6934	10.4006	11.3427	11.212	11.4751	10.4031	10.4673	10.5147	11.508	11.8237	11.5971	11.0867	11.4525	11.5498	11.9255	12.1363	11.9833	12.0605	11.8449	11.5112	11.7193	11.6842	12.0189
245940_at	AT5G19630		similar to Esterase/lipase/thioesterase [Medicago truncatula] (GB:ABE92731.1); contains InterPro domain Esterase/lipase/	6.54578	6.47159	6.51704	7.34266	7.24655	7.36265	6.77964	6.91785	6.56277	7.04776	7.24537	7.30487	5.9376	6.22233	6.78653	6.31948	6.37522	6.87135	6.75199	6.53238	6.40159	6.80662	6.52591	6.79457
245941_at	AT5G19820		EMB2734 (EMBRYO DEFECTIVE 2734); lyase; similar to importin beta-2 subunit family protein [Arabidopsis thaliana] (TAIR:A	9.67162	9.43219	9.36769	8.63828	8.46567	8.75363	9.07585	9.2844	9.11525	8.68561	9.00523	8.70415	8.20243	8.80534	9.44417	9.64172	9.32065	9.54971	9.53534	8.97893	8.86482	9.09377	8.90827	9.18105
245942_at	AT5G19490		repressor protein-related; similar to transcription factor, putative [Arabidopsis thaliana] (TAIR:AT3G12480.1); similar	6.4765	6.41798	6.14415	6.29759	6.14232	6.14415	6.40757	6.46798	6.84957	6.14232	5.96588	5.85316	4.51203	4.7765	4.51203	4.33171	4.51203	5.02317	4.65729	4.16187	4.8409	4.76812	4.60396	4.51203
245943_at	AT5G19500		tryptophan/tyrosine permease family protein; similar to tryptophan/tyrosine permease family protein [Arabidopsis thalian	4.71855	4.10906	4.12303	5.01341	5.52835	5.1273	4.59732	4.7928	4.80882	5.05941	5.02657	5.26145	4.02087	4.21898	3.15316	3.15316	3.15316	3.23187	3.50294	3.05709	3.96153	4.12048	4.60226	3.99727
245944_at	AT5G19520		mechanosensitive ion channel domain-containing protein / MS ion channel domain-containing protein; similar to mechanosen	2.05749	2.11142	2.05749	2.05749	2.05749	2.05749	2.05749	2.05749	2.05749	2.05749	2.05749	2.05749	2.09839	2.09839	2.09839	2.09839	2.09839	2.09839	2.09839	2.09839	2.09839	2.09839	2.09839	2.09839
245945_at	AT5G19560		Encodes a member of KPP-like gene family, homolog of KPP (kinase partner protein) gene in tomato. Also a member of the	2.15528	2.05749	2.05749	2.05749	2.05749	2.05749	2.05749	2.05749	2.05749	2.05749	2.05749	2.05749	2.15777	2.09839	2.09839	2.09839	2.09839	2.09839	2.09839	2.09839	2.09839	2.09839	2.09839	2.09839
245946_at	AT5G19580		glyoxal oxidase-related; similar to glyoxal oxidase-related [Arabidopsis thaliana] (TAIR:AT1G67290.1); similar to Os01g0	2.10263	2.05765	2.05749	2.05749	2.05749	2.05749	2.05749	2.05749	2.05749	2.05749	2.05749	2.05749	2.41767	2.2128	2.09839	2.09839	2.09839	2.09839	2.09839	2.09839	2.09839	2.09839	2.09839	2.09839
245947_at	AT5G19530		Encodes a spermine synthase. Required for internode elongation and vascular development, specifically in the mechanism	7.38944	7.58866	7.52288	8.48102	8.50239	8.54919	7.75798	7.6347	7.66385	8.73842	8.29967	8.60628	2.18681	2.18681	2.09839	4.42734	3.71321	6.32212	7.24542	7.03262	7.69013	7.8888	7.19153	7.91396
245948_at	AT5G19540		similar to Os08g0387500 [Oryza sativa (japonica cultivar-group)] (GB:NP_001061714.1); similar to unknown [Striga asiatic	8.19274	8.12592	7.88402	8.78529	9.04189	8.86462	8.53369	8.20876	8.42575	8.85766	9.02648	8.77618	8.25612	8.77102	8.92257	9.8781	9.24197	8.8212	9.11728	8.78145	8.84246	8.89125	9.2936	9.00588
245949_at	AT5G19510		elongation factor 1B alpha-subunit 2 (eEF1Balpha2); Identical to Elongation factor 1-beta 2 (EF-1-beta 2) (Elongation fa	12.8589	12.9413	12.8162	13.5658	13.4108	13.5866	12.5569	12.6417	12.7874	13.4546	13.5335	13.4815	12.8605	13.2539	13.4076	13.8008	13.5921	13.9368	13.6814	13.8189	12.9267	12.9429	13.2764	13.6829
245950_at	AT5G19570		similar to Os05g0188300 [Oryza sativa (japonica cultivar-group)] (GB:NP_001054840.1); similar to hypothetical protein DD	7.27206	7.19691	7.20849	8.6314	9.03871	8.85048	7.3546	7.08303	7.66973	8.4771	8.82544	8.774	6.30346	5.37009	6.62268	5.74099	6.2548	6.32258	6.51984	6.67322	5.84757	5.71958	6.38912	6.8232
245951_at	AT5G19550		Nitrogen metabolism. Major cytosolic isoenzyme controlling aspartate biosynthesis in the light.	10.5121	11.3786	10.501	10.1615	9.52722	10.5047	10.0991	10.583	10.1363	11.2684	9.64702	10.3695	10.4032	11.0024	10.4574	10.5105	10.8506	10.9507	10.1208	11.298	9.55281	9.24238	10.0056	10.3918
245952_at	AT5G28500		similar to unknown protein [Arabidopsis thaliana] (TAIR:AT3G04550.1); similar to Os10g0445600 [Oryza sativa (japonica cu	4.40371	4.68387	4.2057	5.4265	5.58779	5.4265	4.01558	4.80697	4.76874	5.3517	5.91873	5.64531	5.56722	5.2373	5.56722	6.4719	6.70539	6.30991	6.65987	6.42861	7.02333	7.20884	7.33497	7.73768
245953_at	AT5G28520		similar to jacalin lectin family protein [Arabidopsis thaliana] (TAIR:AT1G33790.1); similar to jasmonate inducible prote	2.05749	2.05749	2.05749	2.05749	2.05749	2.05749	2.05749	2.05749	2.05749	2.05749	2.05749	2.05749	2.09839	2.09839	2.09839	2.09839	2.09839	2.09839	2.09839	2.09839	2.09839	2.09839	2.09839	2.09839
245954_at	AT5G28530		FRS10 (FAR1-RELATED SEQUENCE 10); zinc ion binding; similar to FRS11 (FAR1-RELATED SEQUENCE 11), zinc ion binding [Arabi	7.02953	7.33343	7.13767	7.36054	7.6103	7.04699	7.2826	6.95879	7.16189	7.74841	7.5977	7.22725	7.09105	7.74913	7.93054	7.06735	7.35057	7.12759	7.11262	7.44863	7.03863	6.81853	6.75176	6.8673
245955_at	AT5G28510		glycosyl hydrolase family 1 protein; similar to beta-glucosidase (PSR3.2) [Arabidopsis thaliana] (TAIR:AT1G66270.1); sim	2.05915	2.0579	2.0579	2.0579	2.0579	2.06363	2.0579	2.0579	2.06929	2.12614	2.0579	2.0579	2.15116	2.15223	2.15116	2.09839	2.36313	2.15116	2.15116	2.26203	2.15116	2.13424	2.15116	2.15116
245957_at	AT5G19590		similar to unknown protein [Arabidopsis thaliana] (TAIR:AT4G02360.1); similar to protein of unknown function [Oryza sati	9.55695	9.99629	9.77221	11.2319	11.0917	11.0312	9.63735	9.71687	9.8959	10.8883	11.0998	10.9629	6.56006	7.46651	7.73237	7.84025	7.32267	8.12499	8.28397	8.45886	8.20105	8.2732	8.63809	9.38791
245958_at	AT5G19610		sec7 domain-containing protein; similar to GN (GNOM) [Arabidopsis thaliana] (TAIR:AT1G13980.1); similar to pattern forma	2.05749	2.05749	2.05749	2.05749	2.05749	2.05749	2.05749	2.05749	2.05749	2.05749	2.05749	2.05749	2.09839	2.09839	2.09839	2.09839	2.09839	2.09839	2.09839	2.09839	2.09839	2.09839	2.09839	2.09839
245959_at	AT5G19640		proton-dependent oligopeptide transport (POT) family protein; similar to proton-dependent oligopeptide transport (POT) f	2.05749	2.05749	2.05749	2.05749	2.05749	2.05749	2.05749	2.05749	2.05749	2.05749	2.05749	2.05749	2.09839	2.09839	2.09839	2.09839	2.09839	2.09839	2.09839	2.09839	2.09839	2.09839	2.09839	2.09839
245960_at	AT5G19660		subtilase family protein; similar to subtilase [Arabidopsis thaliana] (TAIR:AT1G20160.2); similar to LOC511682 protein [	7.03382	6.92215	7.16049	7.65829	7.64338	7.52869	6.98421	7.08155	7.04576	7.82421	7.36237	7.50884	8.08376	7.83789	8.12116	8.14868	8.24975	8.0849	8.24185	8.31143	8.21327	8.24975	8.01573	8.24975
245961_at	AT5G19670		exostosin family protein; similar to exostosin family protein [Arabidopsis thaliana] (TAIR:AT5G25820.1); similar to exos	6.72084	6.6144	6.52897	7.07877	7.29976	7.13263	7.06843	6.84686	6.89443	6.84686	6.87285	6.90262	6.8396	6.41178	6.52665	5.26582	5.37527	5.39805	5.2564	6.13732	5.78976	5.83925	6.90725	6.61588
245962_at	AT5G19700		MATE efflux protein-related; similar to MATE efflux protein-related [Arabidopsis thaliana] (TAIR:AT4G29140.1); similar t	2.05749	2.05749	2.05749	2.05749	2.05749	2.05749	2.05749	2.05749	2.05749	2.05749	2.05749	2.05749	2.09839	2.09839	2.09839	2.09839	2.09839	2.09839	2.57147	2.09839	2.09839	2.09839	2.09839	2.09839
245963_at	AT5G19710		similar to AHP4 (HPT PHOSPHOTRANSMITTER 4), histidine phosphotransfer kinase/ transferase, transferring phosphorus-conta	2.05749	2.05899	2.05749	2.05749	2.05749	2.05749	2.05749	2.05749	2.05749	2.05749	2.05749	2.05749	2.09839	2.09839	2.09839	2.09839	2.09839	2.09839	2.09839	2.09839	2.09839	2.09839	2.09839	2.09839
245964_at	AT5G19720		tRNA synthetase class I (E and Q) family protein; similar to OVA9 (OVULE ABORTION 9), glutamine-tRNA ligase [Arabidopsis	2.30022	2.30022	2.30022	2.72098	2.30022	2.30022	2.29828	2.31202	2.29828	2.41595	2.30022	2.30022	3.41075	3.96984	3.69218	3.41075	3.46303	3.46856	3.46803	3.41075	3.1387	3.41075	3.41075	3.41075
245965_at	AT5G19730		pectinesterase family protein; similar to pectinesterase family protein [Arabidopsis thaliana] (TAIR:AT5G47500.1); simil	4.79	4.669	5.14604	8.14593	8.05981	7.91093	4.66963	4.80478	4.56373	8.15957	8.88314	8.51752	2.60106	2.60106	2.60106	6.51758	5.82319	7.0313	7.67947	7.82283	7.41364	7.71589	7.74494	7.77255
245966_at	AT5G19790	AP2_EREBP	encodes a member of the ERF (ethylene response factor) subfamily B-6 of ERF/AP2 transcription factor family (RAP2.11). T	2.05749	2.05749	2.05749	2.05749	2.05749	2.05749	2.05749	2.05749	2.05749	2.05749	2.05749	2.05749	2.13446	2.09839	2.09839	2.09839	2.09839	2.09839	2.09839	2.09839	2.09839	2.09839	2.09839	2.09839
245967_at	AT5G19800		hydroxyproline-rich glycoprotein family protein; similar to proline-rich family protein [Arabidopsis thaliana] (TAIR:AT3	2.05749	2.05749	2.05749	2.05749	2.05749	2.05749	2.05749	2.05749	2.05749	2.05749	2.05749	2.05749	2.09839	2.65799	2.09839	2.09839	2.09839	2.09839	2.09839	2.09839	2.09839	2.09839	2.09839	2.09839
245968_at	AT5G19810		proline-rich extensin-like family protein; similar to proline-rich extensin, putative [Arabidopsis thaliana] (TAIR:AT1G2	2.06604	2.06604	2.06604	2.06604	2.06604	2.14419	2.06604	2.06604	2.06959	2.56768	2.06604	2.06604	4.14223	4.27289	3.83174	2.99545	3.17392	3.83174	3.83174	5.97682	3.09324	2.48533	3.83174	3.83174
245969_at	AT5G19830		aminoacyl-tRNA hydrolase; similar to peptidyl-tRNA hydrolase family protein [Arabidopsis thaliana] (TAIR:AT5G16140.2); s	7.46531	7.58367	7.33361	7.48033	7.27404	7.41672	7.6124	7.38067	7.29181	7.78272	7.33068	7.46165	7.56634	7.69285	7.7472	7.32974	7.62776	7.40333	7.20521	7.4442	7.60575	7.64368	7.48859	7.41676
245970_at	AT5G20710		BGAL7 (beta-galactosidase 7); beta-galactosidase; similar to BGAL1 (BETA GALACTOSIDASE 1), beta-galactosidase [Arabidops	2.05749	2.05749	2.05749	2.05749	2.10661	2.05749	2.05749	2.05749	2.05749	2.06871	2.05749	2.05749	2.09839	2.09839	2.09839	2.09839	2.09839	2.09839	2.14566	2.10501	2.09839	2.09839	2.09839	2.09839
245971_at	AT5G20730	ARF	Encodes an auxin-regulated transcriptional activator. Activates expression of IAA1 and IAA9 in the presence of auxin. Mu	9.09516	9.18136	9.14144	8.8962	9.12117	8.92528	9.08776	8.71132	9.04987	9.30543	9.05691	9.16876	9.95325	9.79402	10.0347	9.10969	9.5972	9.28717	9.39006	9.40823	9.31667	9.36456	9.7657	9.68702
245972_at	AT5G20680		similar to unknown protein [Arabidopsis thaliana] (TAIR:AT5G64020.1); similar to Os11g0241900 [Oryza sativa (japonica cu	6.9716	6.9203	6.8706	7.0277	6.93818	6.84272	6.59281	6.38329	6.76046	6.93274	7.34876	6.93996	6.73769	6.77994	7.05991	7.11955	6.62329	6.88613	6.94138	6.92169	5.99854	6.02856	7.21973	6.73925
245973_at	AT5G32490		pseudogene, hypothetical protein	2.05749	2.05749	2.05749	2.05749	2.05749	2.05749	2.05749	2.05749	2.05749	2.05749	2.05749	2.05749	2.09839	2.09839	2.09839	2.09839	2.09839	2.09839	2.09839	2.09839	2.09839	2.09839	2.09839	2.09839
245975_at	AT5G13070		MSF1-like family protein; similar to hypothetical protein DDBDRAFT_0188914 [Dictyostelium discoideum AX4] (GB:XP_635610.	8.5199	8.312	8.40377	8.96021	8.55057	8.75284	8.31622	8.21731	8.22107	8.90515	8.54336	8.56297	8.33392	8.45158	8.63318	8.16326	7.95009	8.03993	8.02393	8.04142	7.62174	7.73698	7.81945	7.88616
245976_at	AT5G13080	WRKY	member of WRKY Transcription Factor; Group II-c, member of WRKY Transcription Factor; Group II-c	6.83546	6.53996	7.17365	2.05749	2.05749	2.05749	5.05485	5.24117	4.17289	2.05749	2.05749	2.05749	2.09839	2.09839	2.09839	2.09839	2.09839	2.09839	2.09839	2.09839	2.09839	2.09839	2.09839	2.09839
245977_at	AT5G13110		Encodes a plastidic glucose-6-phosphate dehydrogenase that is sensitive to reduction by DTT and whose mRNA is most highl	9.67494	9.77561	9.56338	8.42421	8.19041	8.64455	9.2978	9.50156	9.27313	7.86585	8.1513	8.07237	9.75749	9.90016	9.47159	9.56339	9.74303	9.27846	9.3965	9.54712	9.62056	9.39855	9.27279	9.12303
245978_at	AT5G13130		ATP binding; similar to ATP-binding region, ATPase-like domain-containing protein [Arabidopsis thaliana] (TAIR:AT4G24970	2.05749	2.05749	2.05749	2.05749	2.05749	2.05749	2.05749	2.05749	2.05749	2.05749	2.05749	2.05749	2.09839	2.09839	2.14567	2.09839	2.09839	2.09839	2.09839	2.09839	2.09839	2.09839	2.09839	2.09839
245979_at	AT5G13150		A member of EXO70 gene family, putative exocyst subunits, conserved in land plants. Arabidopsis thaliana contains 23 put	2.05749	2.05749	2.05749	2.05749	2.05749	2.05749	2.05749	2.05749	2.05749	2.05749	2.05749	2.05749	2.09839	2.09839	2.09839	2.09839	2.09839	2.09839	2.09839	2.09839	2.09839	2.09839	2.09839	2.09839
245980_at	AT5G13140		similar to unknown protein [Arabidopsis thaliana] (TAIR:AT3G26960.1); similar to Os09g0508200 [Oryza sativa (japonica cu	8.94809	8.7824	8.7423	10.1076	9.79069	9.94105	8.27607	8.28282	8.79173	10.4804	10.5985	10.4516	2.45919	2.50567	2.50567	8.67952	7.89113	9.55249	9.86056	9.87125	10.3178	10.2808	10.5484	10.7355
245981_at	AT5G13100		similar to Os01g0102500 [Oryza sativa (japonica cultivar-group)] (GB:NP_001041749.1); contains domain no description (G3	10.028	9.61173	10.0911	9.94824	9.6825	10.015	10.1897	10.246	10.2504	9.45358	9.54603	9.6123	11.5313	12.1519	12.6838	13.0132	13.1539	12.0171	12.0192	11.7109	11.6892	11.7644	11.2372	11.519
245982_at	AT5G13170		nodulin MtN3 family protein; similar to MTN3 (ARABIDOPSIS HOMOLOG OF MEDICAGO TRUNCATULA MTN3) [Arabidopsis thaliana] (T	2.05749	2.05749	2.05749	2.05749	2.05749	2.05749	2.05749	2.05749	2.05749	2.05749	2.05749	2.05749	2.18781	2.09839	2.44588	2.09839	2.09839	2.09839	2.09839	2.09839	2.09839	2.09839	2.09839	2.09839
245983_at	AT5G13050		5-Formyltetrahydrofolate cycloligase (5-CHO-THF cycloligase - AT5G13050.1) regulates/influences under photorespiratory c	7.26311	7.65248	7.04497	7.55898	7.62437	7.66577	7.19636	7.61528	7.07667	7.08562	7.54464	7.37818	5.9694	6.31322	6.52099	5.87741	5.84358	5.87741	6.00579	6.30862	5.26678	5.41409	5.59174	5.64788
245984_at	AT5G13090		similar to unknown protein [Arabidopsis thaliana] (TAIR:AT1G24270.1); similar to hypothetical protein [Oryza sativa (jap	9.72085	9.2581	9.80073	8.94702	9.01563	9.09372	9.88713	9.64034	9.5481	8.90332	8.76431	8.70499	7.71391	8.68525	8.82865	9.31695	8.99005	8.74954	8.60498	8.49821	7.51344	7.499	7.53895	7.61879
245985_at	AT5G13120		peptidyl-prolyl cis-trans isomerase cyclophilin-type family protein; Identical to Peptidyl-prolyl cis-trans isomerase CY	9.37482	9.63372	9.51322	10.5098	10.6295	10.4681	9.77906	9.70287	9.61946	10.672	10.6708	10.5113	10.0311	10.9043	10.8558	10.3575	10.7585	10.9196	10.789	10.9281	10.2205	10.2973	10.3192	10.7549
245986_at	AT5G13160		Mutant is defective in perception of Pseudomonas syringae avirulence gene avrPphB. Encodes a putative serine-threonine k	8.54085	8.4949	8.55566	7.98956	7.93098	7.89058	8.8671	8.64249	8.51058	7.87187	7.41285	7.75421	8.53725	8.20348	8.23522	8.95094	9.0274	8.27274	8.23446	8.0551	7.46701	7.42909	6.86667	7.06401
245987_at	AT5G13180	NAC	ANAC083 (Arabidopsis NAC domain containing protein 83); transcription factor; similar to ANAC041 (Arabidopsis NAC domain	9.20117	8.53933	8.9666	7.21624	7.51128	7.42	7.83066	7.69899	8.0314	8.48642	8.87626	8.57774	2.97685	2.98756	2.25891	3.53631	3.25728	2.26031	2.28959	2.15461	6.44584	5.9011	5.22251	4.9276
245988_at	AT5G20610		similar to unknown protein [Arabidopsis thaliana] (TAIR:AT5G26160.1); similar to unknown protein [Oryza sativa (japonica	8.42285	8.6948	8.49479	8.71028	9.05275	8.81408	8.5943	8.66594	8.94754	8.53503	8.45789	8.3166	7.7939	7.50126	7.16704	7.1183	7.33108	6.5107	6.50525	6.80121	7.29629	7.13755	6.98895	6.7477
245989_s_at	AT5G20620		encodes a ubiquitin polyprotein., encodes a ubiquitin polyprotein.	11.1496	11.325	11.075	11.1143	11.1924	10.8423	10.8881	11.0374	11.2354	10.9917	11.9136	11.2956	10.3553	11.1189	11.4394	11.0645	10.9613	10.599	10.798	10.4593	10.5986	10.4836	10.5523	10.6638
245990_at	AT5G20640		similar to unknown protein [Arabidopsis thaliana] (TAIR:AT2G05910.1); similar to Os03g0179700 [Oryza sativa (japonica cu	4.12809	4.64043	3.9947	4.94509	4.83852	4.57656	4.68757	4.23022	4.42227	5.72072	4.70041	5.38835	3.72047	3.72047	3.72047	2.7992	3.19394	3.99261	3.72047	4.23462	4.3961	3.72047	4.11233	3.72047
245991_at	AT5G20660		24 kDa vacuolar protein, putative; similar to peptidase [Arabidopsis thaliana] (TAIR:AT1G67420.1); similar to OSJNBb0061	8.46697	8.55099	8.55587	9.66792	9.39667	9.43916	8.43907	8.10992	8.64935	9.77833	9.3187	9.30668	8.59503	9.21859	8.70472	9.41411	9.40847	9.04613	8.68579	9.13037	9.55098	9.29225	9.29612	9.14915
245992_at	AT5G20690		leucine-rich repeat transmembrane protein kinase, putative; similar to leucine-rich repeat transmembrane protein kinase,	2.05749	2.05749	2.05749	2.05749	2.05749	2.05749	2.05749	2.05749	2.05749	2.05749	2.05749	2.05749	2.09839	2.09839	2.09839	2.09839	2.10755	2.09839	2.09839	2.09839	2.09839	2.09839	2.09839	2.09839
245993_at	AT5G20700		senescence-associated protein-related; similar to senescence-associated protein-related [Arabidopsis thaliana] (TAIR:AT1	8.43821	9.05418	8.0503	11.1009	11.1007	11.2705	9.23181	9.58211	9.73041	9.62206	10.5095	10.2574	3.38835	3.83688	4.06534	8.2854	7.89753	8.06471	9.16182	8.69841	10.7262	11.0744	10.3911	10.7174
245994_at	AT5G20760		similar to unknown protein [Arabidopsis thaliana] (TAIR:AT3G42700.1); similar to hypothetical protein 40.t00047 [Brassic	2.33934	2.342	2.33833	2.342	2.89059	2.47338	2.342	2.342	2.58377	2.3451	2.33934	2.342	2.81809	2.60947	2.32539	2.10992	2.24693	2.32539	2.66875	2.32539	2.28119	2.15562	2.32539	2.32539
245995_at	AT5G20770		similar to unknown protein [Arabidopsis thaliana] (TAIR:AT5G34820.1); similar to hypothetical protein 40.t00047 [Brassic	2.05749	2.05749	2.05749	2.05749	2.05749	2.05749	2.05749	2.05749	2.05749	2.05749	2.05749	2.05749	2.09839	2.09839	2.09839	2.09839	2.09839	2.09839	2.09839	2.09839	2.09839	2.09839	2.09839	2.09839
245996_at	AT5G20800		pseudogene, similar to putative reverse transcriptase, predicted non-LTR reverse ranscriptase sequence fragments; blastp	2.05749	2.05749	2.05749	2.05749	2.05749	2.05749	2.05749	2.05749	2.05749	2.05749	2.05749	2.05749	2.09839	2.09839	2.09839	2.09839	2.09839	2.09839	2.09839	2.09839	2.09839	2.09839	2.09839	2.09839
245997_at	AT5G20810		auxin-responsive protein, putative / small auxin up RNA (SAUR_B); similar to auxin-responsive protein-related [Arabidops	2.65323	2.82522	2.70956	2.78887	2.77791	3.00418	2.83486	2.82522	2.81935	2.86578	2.88091	2.82522	5.50587	4.55342	3.79111	3.89424	4.1461	3.63206	3.63206	3.58907	4.35694	3.8219	3.99867	3.7854
245998_at	AT5G20830		Encodes a protein with sucrose synthase activity (SUS1)., Encodes a protein with sucrose synthase activity (SUS1).	8.44581	8.76176	8.47805	9.07522	9.21506	9.39701	8.90486	8.9021	8.75609	8.7251	8.02804	8.01985	8.13365	9.43958	9.70896	11.2739	11.196	10.1461	9.7288	9.73512	8.99979	9.36522	9.0948	9.74354
245999_at	AT5G20650		encodes a member of copper transporter family and functionally complements a high affinity copper transporter mutant in	10.0753	10.1901	10.1608	10.6835	10.6055	10.545	9.71041	9.81417	9.9405	11.0013	10.889	10.9963	8.15301	7.93829	7.6788	8.12791	7.62024	8.58222	8.54912	9.03029	8.46414	8.09194	9.02439	9.35497
246000_at	AT5G20820		auxin-responsive protein-related; similar to auxin-responsive protein-related [Arabidopsis thaliana] (TAIR:AT1G72430.1);	2.05749	2.05749	2.05749	2.05749	2.05749	2.05749	2.05749	2.05749	2.05749	2.05749	2.05749	2.05749	2.09839	2.55402	2.09839	2.09839	2.09839	2.09839	2.09839	2.09839	2.09839	2.09839	2.09839	2.09839
246001_at	AT5G20790		similar to unknown protein [Arabidopsis thaliana] (TAIR:AT3G43110.1); similar to conserved hypothetical protein [Medicag	7.39789	4.48378	6.38063	2.05749	2.05749	2.05749	6.8843	6.97231	6.36284	2.05749	2.12936	2.05749	2.09839	2.09839	2.14377	2.09839	2.09839	2.17805	2.09839	2.09839	7.26461	5.69006	7.93152	7.2754
246002_at	AT5G20740		invertase/pectin methylesterase inhibitor family protein; similar to invertase/pectin methylesterase inhibitor family pr	7.59374	7.57195	7.28935	9.49373	9.123	9.17056	7.14184	7.11358	8.19709	9.53942	10.2782	9.81034	5.16526	5.16526	4.60784	6.52251	6.06795	6.14732	6.95552	6.43883	8.60184	8.77612	8.88932	9.61943
246003_at	AT5G20720		Encodes a chloroplast co-chaperonin with similarity to CPN21 from spinach, E.coli GroES.	10.9185	10.9721	10.8577	11.6567	11.6072	11.6164	10.4943	10.5727	10.5492	12.1051	11.8519	11.7656	10.9549	10.9314	11.1238	11.4886	11.4849	11.6363	11.5781	11.6856	11.2663	11.0933	11.5101	11.6243
246004_at	AT5G20630		Encodes a germin-like protein.	3.48428	2.77346	2.77346	5.09198	4.25651	4.30369	2.77346	2.77346	2.05749	4.21023	4.96684	5.23036	2.10041	2.10041	2.10041	6.14205	6.25044	2.2066	2.09839	2.10041	3.84389	3.484	4.7801	4.04119
246005_at	AT5G08415		lipoic acid synthase family protein; similar to LIP1 (Lipoic acid synthase 1), lipoic acid synthase [Arabidopsis thalian	7.89155	7.7671	7.78748	8.52058	8.35971	8.37896	7.91399	8.08425	8.08896	8.24555	8.52419	8.27147	8.64314	9.05847	9.14219	8.71385	9.04578	8.67034	8.68331	8.51458	9.23187	9.23653	8.94213	8.72544
246006_at	AT5G08290		Encodes Dim1 homolog., Encodes Dim1 homolog.	10.8449	11.05	10.8838	12.0079	11.9677	11.9093	10.9972	10.9697	11.061	11.9317	12.0766	11.9668	12.6745	12.8945	13.0698	12.5874	12.7619	12.5152	12.7035	12.6599	12.4832	12.4493	12.6921	12.9449
246007_at	AT5G08410		FTRA2 (ferredoxin/thioredoxin reductase subunit A (variable subunit) 2); ferredoxin:thioredoxin reductase; similar to FT	7.54978	7.8722	7.50491	8.42926	8.30133	8.56438	7.78799	7.61844	7.66266	8.40379	7.83164	7.99066	7.04187	7.06165	6.77354	6.31865	6.30413	6.43586	6.25289	6.31865	6.38663	6.42635	6.13103	6.6615
246008_at	AT5G08320		similar to unknown protein [Oryza sativa (japonica cultivar-group)] (GB:BAD25105.1); contains domain gb def: Hypothetica	5.83392	6.34894	6.42744	7.276	7.16536	7.22105	6.25759	6.13477	5.83071	7.29772	6.52271	6.85479	7.11607	6.68216	6.37388	6.21087	6.1258	6.31297	6.32539	6.72532	7.13268	7.09959	6.92501	6.5813
246009_at	AT5G08335		ATSTE14B (PRENYLCYSTEINE ALPHA-CARBOXYL METHYLTRANSFERASE); protein-S-isoprenylcysteine O-methyltransferase; similar to	9.23865	8.95744	9.18068	7.82062	7.91243	7.93574	9.10421	8.88867	8.81415	8.12581	7.7875	7.87411	6.51227	7.39987	6.8164	7.51313	6.88569	7.01149	7.2345	6.95838	7.24562	7.38091	6.75676	7.13476
246010_at	AT5G08440		similar to unknown protein [Arabidopsis thaliana] (TAIR:AT5G23490.1); similar to Os05g0100900 [Oryza sativa (japonica cu	6.15693	5.9374	6.10059	6.54843	5.94749	6.539	6.21646	6.14725	5.86432	6.41063	6.52284	6.53839	3.40348	3.90495	4.75703	4.36471	3.7014	3.76329	4.32686	3.50124	3.2123	3.48922	3.48922	3.64074
246011_at	AT5G08330	TCP	TCP family transcription factor, putative; similar to TCP family transcription factor, putative [Arabidopsis thaliana] (	9.95087	9.77146	9.74443	8.85343	8.55489	9.02084	10.3275	10.5856	10.4964	9.05838	8.59504	9.02233	5.50367	6.02	5.67325	7.88942	7.57302	7.96121	7.59679	7.22961	6.72257	7.13283	6.88279	7.83942
246012_at	AT5G10650		zinc finger (C3HC4-type RING finger) family protein; similar to zinc finger (C3HC4-type RING finger) family protein [Ara	4.45693	4.05703	4.32094	4.80637	5.16324	4.48742	3.96494	4.02884	4.63832	4.04855	4.20281	4.40566	3.54082	3.54082	5.04398	5.11223	5.23042	4.53393	3.81749	4.78568	6.34574	6.45957	5.80712	5.33466
246013_at	AT5G10660		calmodulin-binding protein-related; similar to unknown protein [Arabidopsis thaliana] (TAIR:AT5G24880.1); similar to ret	2.05749	2.05749	2.05749	2.05749	2.05749	2.05749	2.05749	2.05749	2.05749	2.05749	2.05749	2.05749	2.09839	2.09839	2.09839	2.09839	2.09839	2.09839	2.14574	2.09839	2.09839	2.09839	2.09839	2.09839
246014_at	AT5G10680		calmodulin-binding protein-related; similar to AHK5 (CYTOKININ INDEPENDENT 2) [Arabidopsis thaliana] (TAIR:AT5G10720.1);	2.05749	2.05749	2.05749	2.05749	2.06905	2.05749	2.05749	2.05749	2.05749	2.05749	2.05749	2.05749	2.09839	2.09839	2.09839	2.09839	2.09839	2.09839	2.24245	2.09839	2.09839	2.09839	2.09839	2.09839
246015_at	AT5G10700		protein tyrosine phosphatase; similar to hypothetical protein LOC563207 [Danio rerio] (GB:NP_001025446.1); similar to Os	5.03444	5.03444	5.03444	5.22446	5.24865	5.53491	4.97943	5.11003	5.12296	5.83513	5.24865	5.20296	2.09839	2.10244	2.10244	2.10244	2.10244	2.10244	2.10244	2.15296	2.10244	2.10244	2.39217	2.48621
246016_at	AT5G10720		member of Histidine Kinase	2.09295	2.05749	2.34582	2.05749	2.05749	2.05749	2.26229	2.05749	2.05749	2.05749	2.05749	2.05749	2.94892	3.35353	3.74443	2.10088	2.83581	2.85468	3.56348	2.76981	2.6992	4.27488	3.34826	3.26991
246017_at	AT5G10730		catalytic/ coenzyme binding; similar to dehydrogenase-related [Arabidopsis thaliana] (TAIR:AT5G15910.1); similar to hypo	8.82457	8.89837	9.00719	9.47004	9.63451	9.49074	9.19905	9.19513	9.16916	9.0134	9.30857	9.17724	9.76258	9.92323	10.0981	10.0074	10.2314	9.79355	9.67195	9.56655	9.50036	9.37813	9.80367	9.35246
246018_at	AT5G10695		similar to unknown protein [Arabidopsis thaliana] (TAIR:AT5G57123.1); similar to conserved hypothetical protein [Medicag	9.45353	10.0167	9.64621	5.70493	5.66718	6.07703	10.1985	10.6495	10.0983	5.243	5.02659	5.2286	9.41699	9.65014	9.55088	10.7368	10.5639	8.74012	8.87685	8.63845	8.81487	8.49137	4.0067	4.43955
246019_at	AT5G10690		pentatricopeptide (PPR) repeat-containing protein / CBS domain-containing protein; similar to binding [Arabidopsis thali	6.925	7.30822	7.32706	8.67794	9.03619	8.72087	7.27058	7.19551	7.33598	9.17776	8.64244	8.55283	7.95506	8.87256	8.38541	8.34607	8.79359	7.8538	7.82731	8.20793	7.93899	8.0568	8.0229	8.19657
246020_at	AT5G10710		similar to conserved hypothetical protein [Medicago truncatula] (GB:ABE80411.1)	8.75178	8.94588	8.8471	9.32959	9.39956	9.33231	8.83608	8.9037	9.09737	9.30893	9.18933	9.30997	9.87202	9.55969	9.82001	9.15987	9.30269	9.14903	8.62883	9.47744	9.54948	9.45385	9.15988	9.04657
246021_at	AT5G21100		L-ascorbate oxidase, putative; similar to L-ascorbate oxidase/ copper ion binding [Arabidopsis thaliana] (TAIR:AT5G21105	7.2125	7.12706	7.14231	7.7061	8.09153	7.28388	6.52462	5.81707	6.29127	8.84214	9.3725	9.16945	5.717	5.717	5.77888	6.97914	5.67951	5.73342	7.0951	6.27006	6.98993	7.43298	8.02397	8.0506
246022_at	AT5G21110		contains domain ENGULFMENT AND CELL MOTILITY (PTHR12771); contains domain CELL MOTILITY PROTEIN RELATED (PTHR12771:SF3)	2.05749	2.05749	2.05749	2.05749	2.05749	2.05749	2.05749	2.05749	2.05749	2.05749	2.05749	2.05749	4.4578	4.94105	3.45532	4.03287	4.16991	3.74991	2.99933	4.10738	2.09839	2.09839	2.09839	2.09839
246023_at	AT5G21120	EIL	ethylene-insensitive3-like2 (EIL2)	2.05749	2.05749	2.05749	2.05749	2.05749	2.05749	2.05749	2.05749	2.05749	2.05749	2.05749	2.05749	2.09839	2.09839	2.09839	2.09839	2.09839	2.09839	2.09839	2.09839	2.09839	2.09839	2.09839	2.09839
246024_at	AT5G21130		similar to harpin-induced protein-related / HIN1-related / harpin-responsive protein-related [Arabidopsis thaliana] (TAI	2.05749	2.05749	2.05749	2.05749	2.05749	2.05749	2.05749	2.05749	2.05749	2.05749	2.05749	2.05749	2.09839	2.09839	2.09839	2.09839	2.09839	2.09839	2.11518	2.09839	2.09839	2.09839	2.09839	2.09839
246025_at	AT5G21150		PAZ domain-containing protein / piwi domain-containing protein; similar to PAZ domain-containing protein / piwi domain-c	2.05749	2.05749	2.05749	2.05749	2.41093	2.05749	2.05749	2.05749	2.05749	2.05749	2.05749	2.05749	2.2298	3.08248	2.2298	2.22442	2.2298	6.03472	5.63264	5.17724	2.2298	2.2298	2.24552	2.23449
246026_at	AT5G21070		similar to Os01g0277700 [Oryza sativa (japonica cultivar-group)] (GB:NP_001042737.1); similar to unknown protein [Oryza	9.43005	8.86078	9.08255	9.15472	9.16888	8.89995	10.0189	9.61964	10.0513	9.37098	9.09025	9.03724	8.24792	8.18075	7.62357	7.78754	7.67657	7.45402	7.55655	7.52954	8.02216	8.05569	8.16582	8.22935
246027_at	AT5G21060		homoserine dehydrogenase family protein; similar to AK-HSDH/AK-HSDH II [Arabidopsis thaliana] (TAIR:AT4G19710.2); simila	8.49827	8.31174	8.58988	8.7453	8.8417	8.893	8.67537	8.73725	8.19761	8.95283	8.74362	8.78225	10.0582	9.94767	9.66868	10.3616	10.6451	10.0863	9.94511	10.0624	9.86359	10.1154	10.1178	10.2688
246028_at	AT5G21170		5'-AMP-activated protein kinase beta-2 subunit, putative; Identical to SNF1-related protein kinase regulatory subunit be	8.73213	9.74307	9.52046	10.2489	10.5481	10.4654	9.44783	9.41087	9.37787	10.348	8.64328	9.32549	8.18336	8.77122	8.69517	8.96578	8.3728	8.29491	8.06334	8.73099	7.33527	6.99551	7.5405	8.43612
246029_at	AT5G21090		leucine-rich repeat protein, putative; similar to leucine-rich repeat family protein [Arabidopsis thaliana] (TAIR:AT3G43	13.6214	13.1	13.4991	12.7956	12.6707	12.6185	13.5289	13.5819	13.6758	12.7266	12.688	12.6947	9.30291	9.53989	9.51708	9.83784	8.76794	9.61354	9.59031	9.59054	9.54432	9.33362	9.70311	9.59613
246030_at	AT5G21105		L-ascorbate oxidase/ copper ion binding; similar to L-ascorbate oxidase, putative [Arabidopsis thaliana] (TAIR:AT5G21100	10.2746	9.80972	9.94298	8.84651	9.05519	8.63021	9.14536	9.13662	9.11997	10.0422	10.3814	10.157	9.58526	9.79772	9.71185	9.87993	9.68027	10.3527	10.2744	9.87081	9.78077	9.88784	10.3849	10.6562
246031_at	AT5G21160		La domain-containing protein / proline-rich family protein; similar to La domain-containing protein [Arabidopsis thalian	10.5858	10.3872	10.4459	9.33565	9.03213	9.0928	10.5276	10.2898	10.1118	9.46526	9.53239	9.14267	7.19657	8.52641	8.69137	8.68909	8.59378	8.96784	8.71386	8.42295	7.45185	7.6737	8.11333	8.24997
246033_at	AT5G08280		Encodes a protein with porphobilinogen deaminase activity. This protein is targeted to the chloroplast.	9.91801	10.1138	9.9724	9.69283	9.81277	9.69543	9.97333	10.3046	9.95081	9.65005	9.48547	9.56809	8.27603	8.6493	8.79727	9.79665	9.87711	9.23621	9.30665	8.90727	9.36131	9.51594	9.63533	9.56127
246034_at	AT5G08350		GRAM domain-containing protein / ABA-responsive protein-related; similar to GRAM domain-containing protein / ABA-respons	7.24397	6.72447	7.29582	5.70482	5.50177	5.51508	6.19907	6.4015	5.36262	6.98396	6.63473	7.52017	2.09839	2.09839	2.09839	3.08319	2.14306	2.09839	2.09839	2.09839	4.07192	4.36396	4.4517	3.29947
246035_at	AT5G08300		succinyl-CoA ligase (GDP-forming) alpha-chain, mitochondrial, putative / succinyl-CoA synthetase, alpha chain, putative	11.59	11.374	11.4464	11.0033	10.6623	10.8256	11.2312	11.318	11.2382	11.1197	11.4316	11.3732	12.2558	12.1808	12.4013	12.5649	12.5951	12.6094	12.3869	12.2824	12.1762	12.2368	12.1409	12.2298
246036_at	AT5G08370		ATAGAL2 (ARABIDOPSIS THALIANA ALPHA-GALACTOSIDASE 2); alpha-galactosidase; similar to ATAGAL1 (ARABIDOPSIS THALIANA ALPH	4.0613	4.59741	4.44844	6.77259	6.28735	6.447	5.18836	3.72226	3.65877	6.74328	6.70147	6.37638	2.45704	2.21904	2.21904	5.91475	5.00697	3.36772	2.4573	3.24556	9.88727	10.0108	9.05027	8.59641
246037_at	AT5G19420		zinc finger protein, putative / regulator of chromosome condensation (RCC1) family protein; similar to zinc finger prote	7.42115	7.20249	7.17263	7.62685	7.4978	7.57028	7.39028	7.16384	7.04563	8.04827	7.68678	7.61628	6.11969	6.51245	6.40142	7.07266	6.11969	6.13145	6.47436	6.20088	5.08073	5.55968	5.44584	6.07346
246039_at	AT5G19480		similar to unknown protein [Arabidopsis thaliana] (TAIR:AT5G12230.1); similar to expressed protein [Oryza sativa (japoni	8.24711	8.53952	8.3251	8.05164	7.99832	7.97719	8.20959	8.6328	8.18826	7.18742	7.79182	7.70802	8.0423	7.51175	7.88333	7.96245	7.79883	7.83919	7.48256	7.82043	8.18504	7.63988	6.94716	6.92818
246040_at	AT5G19370		rhodanese-like domain-containing protein / PPIC-type PPIASE domain-containing protein; similar to CNX5 (SIRTINOL RESISTA	9.30896	9.56552	9.45813	9.63769	9.6857	9.62852	9.32617	9.1692	9.07621	9.56045	9.69718	9.66142	9.81258	10.4317	10.385	10.2302	10.2393	10.3976	10.0992	10.4617	10.1102	10.0364	10.348	10.3306
246041_at	AT5G19290		esterase/lipase/thioesterase family protein; similar to esterase/lipase/thioesterase family protein [Arabidopsis thalian	10.7264	10.7509	10.5288	12.0118	12.0801	12.3268	10.9295	10.8637	10.9976	11.9429	12.1965	12.1841	11.38	11.994	12.2725	11.2038	11.0784	12.1971	12.1522	12.3798	11.4468	11.6649	12.2429	12.672
246042_at	AT5G19440		similar to Eucalyptus gunnii alcohol dehydrogenase of unknown physiological function (GI:1143445), apple tree, PIR:T1699	12.475	12.6714	12.4629	12.427	12.2618	12.3238	12.4176	12.2951	12.1345	12.562	12.8828	12.4931	12.5059	12.6317	12.4743	13.4263	13.2458	13.1409	12.9666	12.975	12.9274	13.0563	13.3497	13.1451
246043_at	AT5G19380		similar to unknown protein [Arabidopsis thaliana] (TAIR:AT5G12170.2); similar to conserved hypothetical protein [Medicag	9.37636	9.44541	9.36336	7.86421	8.06669	8.20658	9.16168	9.29082	9.28664	8.18664	8.28752	8.14065	8.88968	8.88	9.055	9.30039	9.27123	8.89189	8.88	8.97284	8.61777	8.5783	9.13775	8.71482
246044_at	AT5G19450		calcium-dependent protein kinase (CDPK19) mRNA, complete	11.0693	10.8006	10.9963	10.5165	10.7705	10.5033	11.0525	10.8933	10.8245	10.9067	10.4543	10.5085	9.94725	10.2818	10.841	11.5858	11.3519	10.687	10.5935	10.5824	10.2455	10.2326	9.75753	10.3357
246045_at	AT5G19430		zinc finger (C3HC4-type RING finger) family protein; similar to zinc finger (C3HC4-type RING finger) family protein [Ara	9.0914	9.37482	9.11468	9.66639	9.68445	9.85457	9.42561	9.62357	9.41538	9.33916	9.01934	9.27373	8.83189	8.96888	9.43862	9.36843	9.39037	9.08836	9.06538	9.03422	10.4432	10.556	10.3144	10.4097
246046_at	AT5G28860		similar to unknown protein [Arabidopsis thaliana] (TAIR:AT2G01031.1)	2.05749	2.05749	2.05749	2.05749	2.05749	2.05749	2.05749	2.05749	2.05749	2.05749	2.05749	2.05749	2.09839	2.09839	2.09839	2.09839	2.09839	2.09839	2.09839	2.09839	2.09839	2.09839	2.09839	2.09839
246047_at	AT5G28870		pseudogene, hypothetical protein	2.08188	2.0639	2.05749	2.05749	2.05749	2.05749	2.05749	2.05749	2.05749	2.05749	2.05749	2.05749	2.09839	2.09839	2.09839	2.09839	2.09839	2.09839	2.09839	2.27317	2.09839	2.09839	2.09839	2.09839
246048_at	AT5G28880		pseudogene, hypothetical protein	2.05749	2.06498	2.05749	2.05749	2.05749	2.05749	2.05749	2.05749	2.05749	2.05749	2.05749	2.05749	2.09839	2.09839	2.09839	2.09839	2.09839	2.09839	2.12047	2.09839	2.09839	2.09839	2.09839	2.09839
246049_at	AT5G28890		DNA binding; similar to DNA binding [Arabidopsis thaliana] (TAIR:AT4G01980.1); similar to hypothetical protein 24.t00018	2.05749	2.05749	2.05749	2.05749	2.05749	2.06989	2.05749	2.05749	2.05749	2.55658	2.10026	2.05749	2.13143	2.80045	2.13143	2.10331	2.23236	2.13143	2.13143	2.13143	2.13143	2.13143	2.13143	2.13143
246051_at	AT5G28840		Encodes a protein with GDP-D-mannose 3',5'-epimerase activity. The enzyme is involved in ascorbate biosynthesis. It cat	10.2597	10.5396	10.2247	11.0403	11.2096	11.1327	10.3697	10.2072	10.2619	11.1798	11.1873	11.1967	10.4759	10.8833	10.9484	11.087	11.1826	10.7144	10.8287	10.5556	10.7634	10.8693	10.6053	11.1007
246052_at	AT5G08310		pentatricopeptide (PPR) repeat-containing protein; similar to pentatricopeptide (PPR) repeat-containing protein [Arabido	4.75658	4.87903	4.88068	5.81808	5.49807	5.52325	4.90961	4.80582	5.07476	5.66734	5.81177	5.96398	7.49449	7.45219	7.97705	8.05099	8.51163	7.81189	7.50971	7.09874	6.75334	7.6828	6.67958	6.86709
246053_at	AT5G08340		riboflavin biosynthesis protein-related; similar to riboflavin biosynthesis protein-related [Arabidopsis thaliana] (TAIR	7.15077	6.85528	7.03515	7.31051	7.23854	7.5957	7.29629	7.15312	7.10581	7.25684	6.93049	7.05955	7.56977	7.38432	7.41115	7.16653	7.50653	7.37717	7.28899	7.54752	7.41159	7.62502	7.60429	7.55736
246054_at	AT5G08360		similar to unknown protein [Arabidopsis thaliana] (TAIR:AT5G23380.1); similar to Protein of unknown function DUF789 [Med	2.05749	2.05749	2.05749	2.05749	2.05749	2.05749	2.05749	2.05749	2.05749	2.05749	2.05749	2.05749	2.09839	2.09839	2.09839	2.09839	2.09839	2.09839	2.09839	2.09839	2.09839	2.09839	2.09839	2.09839
246055_at	AT5G08380		ATAGAL1 (ARABIDOPSIS THALIANA ALPHA-GALACTOSIDASE 1); alpha-galactosidase; similar to ATAGAL2 (ARABIDOPSIS THALIANA ALPH	9.32265	9.66743	9.48973	11.0482	11.1295	10.8907	9.68563	9.86236	10.2299	10.3188	10.2514	10.1915	7.95957	8.30644	8.29118	10.1189	9.88594	9.10869	9.30633	9.13589	10.8731	10.8921	11.3572	11.5356
246056_at	AT5G08390		similar to transducin family protein / WD-40 repeat family protein [Arabidopsis thaliana] (TAIR:AT5G23430.1); similar to	7.8833	8.4537	7.91741	9.13067	9.1163	9.1835	8.08146	7.9342	7.93828	9.30601	9.28722	9.16038	9.51303	9.74693	9.94249	9.51303	9.43948	9.73905	9.65498	9.77109	9.66791	9.72083	10.0533	10.0347
246057_at	AT5G08400		similar to oxidoreductase/ transition metal ion binding [Arabidopsis thaliana] (TAIR:AT4G29400.1); similar to unknown pr	7.67823	8.24752	7.7857	8.63974	8.57281	8.66745	7.97481	7.87076	8.21069	8.00902	8.24943	8.33382	8.52115	8.52139	8.56242	8.1221	8.4541	8.36527	8.1323	8.28403	7.69627	7.20468	7.79761	8.02608
246058_at	AT5G08430		SWIB complex BAF60b domain-containing protein / plus-3 domain-containing protein / GYF domain-containing protein; Identi	7.79534	8.08282	7.97455	9.03007	9.58672	9.18087	8.21036	8.30272	8.48261	8.91354	8.99368	8.6693	9.19949	9.06227	8.87249	7.77935	8.69406	8.93704	8.97794	9.2859	10.1581	9.75543	9.36959	8.84207
246059_at	AT5G08450		similar to unknown protein [Arabidopsis thaliana] (TAIR:AT3G28770.1); similar to Os07g0477500 [Oryza sativa (japonica cu	8.99649	9.22117	9.14554	8.98681	9.05151	9.2486	8.99569	9.08332	9.0558	8.86252	9.15061	9.11107	8.15512	8.03023	8.27117	8.175	7.99897	8.37121	7.9373	8.15841	7.12756	7.05488	7.88196	7.84355
246060_at	AT5G08420		similar to NAP57 (ARABIDOPSIS THALIANA HOMOLOGUE OF NAP57) [Arabidopsis thaliana] (TAIR:AT3G57150.1); similar to rev pro	9.8133	9.68859	9.86747	10.1519	10.0763	10.0022	9.7209	9.65016	9.5199	10.0377	10.1933	10.1601	9.05308	9.23434	9.55522	9.60931	9.78294	10.1529	9.89791	9.56811	9.14707	8.85112	8.99691	9.03799
246061_at	AT5G19320		Encodes RAN GTPase activating protein 2. The protein is localized to the nuclear envelope during interphase.	8.66981	8.60105	8.65776	8.99968	8.86991	8.67536	8.75241	8.90347	8.67837	8.68588	9.38627	8.99801	10.1894	10.638	10.8547	10.4537	10.5575	10.1014	10.0314	9.82712	9.82462	9.94764	10.2232	10.4285
246062_at	AT5G19330		armadillo/beta-catenin repeat family protein / BTB/POZ domain-containing protein; similar to armadillo/beta-catenin repe	8.92614	8.87414	8.89948	10.2894	10.2795	10.3314	9.02427	9.11213	8.99766	9.94947	9.84599	9.86788	9.23908	9.99801	10.1336	10.1732	10.2166	9.91423	10.062	9.71647	9.47999	9.39541	9.74059	9.92152
246063_at	AT5G19340		similar to unknown protein [Arabidopsis thaliana] (TAIR:AT3G05980.1); similar to hypothetical protein DDBDRAFT_0217565 [	3.64355	3.56923	3.70669	4.04832	4.22173	4.029	3.75205	3.53355	3.56034	5.51501	4.58755	5.10395	2.09839	2.09839	2.09839	2.164	2.17265	2.09839	2.09839	2.09839	2.09839	2.09839	2.09839	2.09839
246064_at	AT5G19350		RNA-binding protein 45 (RBP45), putative; similar to ATRBP45B, RNA binding [Arabidopsis thaliana] (TAIR:AT1G11650.2); si	9.44531	9.87238	9.63401	10.4421	10.5884	10.4143	9.48927	9.48768	9.3742	10.6609	10.6107	10.3592	12.0623	11.7147	12.0243	11.7329	11.9603	11.9061	11.7735	11.919	11.6056	11.7753	11.6496	11.8449
246065_at	AT5G19360		member of Calcium Dependent Protein Kinase, member of Calcium Dependent Protein Kinase	2.05749	2.08275	2.05749	2.05749	2.05749	2.05749	2.05749	2.05749	2.05749	2.05749	2.05749	2.05749	2.09839	2.09839	2.09839	2.09839	2.10158	2.09839	2.10487	2.25697	2.09839	2.09839	2.09839	2.09839
246066_at	AT5G19400		similar to binding [Arabidopsis thaliana] (TAIR:AT1G28260.2); similar to putative cytokinin inducibl protein [Oryza sati	9.37399	9.47058	9.32949	7.97642	7.81591	7.697	9.34938	9.36748	9.09972	7.85399	8.19411	7.93197	6.54633	6.66872	6.81562	7.48055	7.31144	7.137	7.28567	6.59334	6.41312	6.08531	6.55538	6.59334
246067_at	AT5G19410		ABC transporter family protein; Identical to Probable white-brown complex homolog protein 24 (WBC24) [Arabidopsis Thalia	2.05749	2.05749	2.05749	2.05749	2.05749	2.05749	2.05749	2.05749	2.05749	2.05749	2.05749	2.05749	2.09839	2.09839	2.09839	2.09839	2.09839	2.09839	2.09839	2.09839	2.09839	2.09839	2.09839	2.09839
246068_at	AT5G20290		40S ribosomal protein S8 (RPS8A); Identical to 40S ribosomal protein S8-1 (RPS8A) [Arabidopsis Thaliana] (GB:Q93VG5); si	13.9462	13.8431	14.005	14.288	14.2796	14.4134	13.7311	13.8436	14.0678	14.4231	14.5055	14.4535	14.6873	14.7294	15.0525	14.7658	14.8942	15.0693	14.8674	15.0338	14.6509	14.6721	14.7219	14.7982
246069_at	AT5G20220		zinc knuckle (CCHC-type) family protein; similar to zinc knuckle (CCHC-type) family protein [Arabidopsis thaliana] (TAIR	6.89098	6.95096	6.99938	8.05574	8.32167	7.74788	7.36383	7.00574	6.95937	7.69713	7.64049	7.524	6.9823	6.5777	7.17736	6.67239	6.6848	6.12121	6.63393	6.22279	7.42151	7.14384	6.55618	6.21121
246070_at	AT5G20160		ribosomal protein L7Ae/L30e/S12e/Gadd45 family protein; similar to ribosomal protein L7Ae/L30e/S12e/Gadd45 family protei	12.4253	12.5001	12.1989	12.0054	11.608	11.9163	11.9342	11.9337	11.9475	12.328	12.2047	12.1214	12.0889	11.5111	11.4455	11.6364	11.8012	11.3974	11.4334	11.3236	11.4453	11.1241	10.9708	10.9679
246071_at	AT5G20150		SPX (SYG1/Pho81/XPR1) domain-containing protein; similar to SPX (SYG1/Pho81/XPR1) domain-containing protein [Arabidopsis	12.8671	12.148	12.6643	9.28361	9.24761	9.25064	13.1738	12.6448	12.8393	8.29053	9.369	9.18034	9.50971	8.61493	8.58055	8.691	7.54974	7.27484	7.6119	7.55081	12.3608	11.9005	12.0105	11.2602
246072_at	AT5G20240	MADS	Floral homeotic gene encoding a MADS domain transcription factor. Required for the specification of petal and stamen ide	8.34403	8.41538	8.38897	9.32498	8.88433	8.87456	8.14362	7.35544	7.70021	9.52085	9.47561	9.71753	9.25491	9.56176	9.64867	7.42687	7.73657	6.82768	7.51789	7.17749	8.85756	8.69806	8.48487	8.56944
246073_at	AT5G20180		ribosomal protein L36 family protein; similar to Os03g0811800 [Oryza sativa (japonica cultivar-group)] (GB:NP_001051675.	9.71164	9.70087	9.8154	10.4385	10.1601	10.2569	9.37788	9.64427	9.78299	10.3535	10.369	10.5448	9.62014	9.97081	9.67189	9.04914	9.3196	9.78539	9.61178	10.0459	9.63871	9.55751	9.57319	9.64055
246074_at	AT5G20130		similar to unknown protein [Oryza sativa (japonica cultivar-group)] (GB:BAD46213.1); similar to Os09g0568100 [Oryza sati	7.0217	7.79638	6.9571	8.69497	8.79897	8.6137	7.01907	7.30854	7.44312	8.23611	8.46439	8.4983	8.11426	8.05508	8.07171	7.80895	7.93467	7.95845	7.92748	7.93064	8.81109	8.73538	8.31166	8.55448
246075_at	AT5G20410		Encodes a type B monogalactosyldiacylglycerol (MGDG) synthase. Strongly induced by phosphate deprivation, and in non-pho	8.73924	8.06268	8.40377	5.22599	5.17773	4.97068	8.88403	8.6308	7.67944	6.34134	6.3044	5.57033	5.53604	5.81389	6.22837	4.71861	4.56149	4.89017	5.09384	4.81146	10.0104	10.0928	10.1398	10.0361
246076_at	AT5G20280		Encodes a protein with putative sucrose-phosphate synthase activity.	9.41302	9.39139	9.21671	9.44694	9.72904	9.53497	9.46915	9.35774	9.15882	9.68481	9.62081	9.79973	7.77116	7.88345	9.0159	9.71262	9.18839	9.35754	9.37989	9.40311	10.3292	10.5822	10.5611	10.8212
246077_at	AT5G20420		CHR42 (chromatin remodeling 42); ATP binding / DNA binding / helicase; similar to CHR38 (chromatin remodeling 38), ATP b	7.7304	7.10729	7.59173	9.1802	9.34546	9.0817	8.43585	7.86952	8.34767	8.8091	8.54752	8.65195	5.69498	5.71842	5.21451	7.5247	6.5133	4.08058	5.84742	5.62475	7.97783	8.11601	7.8057	7.72305
246079_at	AT5G20450		motor; similar to XIK (Myosin-like protein XIK), motor/ protein binding [Arabidopsis thaliana] (TAIR:AT5G20490.1); simil	2.05749	2.05749	2.05749	2.05749	2.05749	2.05749	2.05749	2.05749	2.05749	2.05749	2.05749	2.05749	2.14392	2.14392	2.14392	2.14392	2.14392	2.14392	2.14392	2.14392	3.12711	3.71327	3.99839	3.59484
246080_at	AT5G20460		unknown protein	5.68965	6.49582	5.8414	7.88964	8.45245	8.36882	5.62662	6.55222	6.95782	7.12717	7.70789	7.78869	4.12905	4.18968	3.31053	2.09839	2.09839	2.09839	2.09839	2.09839	2.09839	2.09839	2.09839	2.27896
246082_at	AT5G20480		Encodes a predicted leucine-rich repeat receptor kinase (LRR-RLK). Functions as the receptor for bacterial PAMP (pathog	5.29216	4.74813	5.06332	2.16584	2.16841	2.16841	4.66096	4.44086	3.53931	2.16841	2.36027	2.25316	2.09839	2.09839	2.09839	2.09839	2.10514	2.09839	2.09839	2.09839	2.09839	2.09839	2.09839	2.09839
246085_at	AT5G20540		Belongs to five-member BRX gene family. Arabidopsis BRX genes share high levels of similarity among each others, with se	9.09658	8.60217	9.01662	8.34755	8.72756	8.42935	9.21458	8.81885	8.74436	9.24387	8.96712	8.96756	7.05978	7.61841	7.4793	8.41018	8.37999	7.99651	8.51047	8.21069	9.29752	9.6274	9.02859	8.70238
246086_at	AT5G20560		beta-1,3-glucanase, putative; similar to BETAG4 (beta-1,3-glucanase 4), hydrolase, hydrolyzing O-glycosyl compounds [Ara	2.05749	2.05749	2.05749	2.05749	2.05749	2.05749	2.05749	2.05749	2.05749	2.05749	2.05749	2.05749	2.63235	2.14954	2.14954	2.14954	2.14954	2.44942	2.14954	2.14954	2.14954	2.14954	2.14954	2.14954
246087_at	AT5G20580		similar to unknown protein [Arabidopsis thaliana] (TAIR:AT2G06005.1); similar to Os02g0778300 [Oryza sativa (japonica cu	6.17704	6.25611	6.42362	6.17704	6.29513	6.05304	6.20109	5.82731	6.17704	6.24736	6.17704	6.0228	7.55507	8.02054	8.27879	8.17347	7.96436	8.23642	8.54934	8.19618	9.00774	9.00163	8.90165	9.0331
246088_at	AT5G20600		similar to unknown [Oryza sativa (japonica cultivar-group)] (GB:AAL87179.1); contains InterPro domain Nucleolar, Nop52;	10.1932	10.1924	10.1806	9.83147	9.60924	9.66263	9.88979	10.0568	9.96653	9.93563	9.79988	9.82052	9.23272	9.70392	9.80902	9.83231	10.1778	10.1515	10.1866	10.1362	8.67677	8.39664	9.49918	9.62705
246089_at	AT5G20570		Encodes a ring-box 1 like protein and component of the SCF ubiquitinization complex mediating auxin responses. Forms a E	11.5947	11.7188	11.5491	12.1932	11.7592	11.9921	11.5904	11.3452	11.5522	12.2474	12.2117	11.9323	11.9938	12.2909	12.0517	11.4021	11.9644	11.9508	11.7762	11.8519	11.7906	11.9867	11.7262	12.001
246090_at	AT5G20520		Encodes a Bem46-like protein. WAV2 negatively regulates root bending when roots alter their growth direction. It's not	8.54056	8.64383	8.53602	9.94221	9.91891	9.95983	8.75122	8.60587	8.75729	9.81026	9.62882	9.62465	8.12128	9.08591	8.61436	9.01355	9.25364	8.48866	9.01016	8.53884	9.17502	9.23987	9.55281	9.70685
246091_at	AT5G20590		similar to unknown protein [Arabidopsis thaliana] (TAIR:AT1G60790.1); similar to lustrin A-like [Oryza sativa (japonica	7.71026	7.20054	7.75076	7.92317	8.05556	7.9399	7.82358	7.2366	7.45205	8.28743	8.09282	8.05158	7.83349	7.205	7.83349	7.3306	7.70086	7.90371	7.83349	7.95482	7.95155	7.83349	7.83349	7.84506
246092_at	AT5G20500		glutaredoxin, putative; Identical to Glutaredoxin-C4 precursor (AtGrxC4) (GRXC4) [Arabidopsis Thaliana] (GB:Q8LFQ6;GB:Q9	10.098	10.1108	10.0581	11.2393	10.9432	11.0471	9.93843	9.85755	10.0864	11.2609	11.471	11.0813	9.42057	9.50897	9.70406	9.66042	9.5576	10.1936	9.83958	10.3973	10.182	9.88944	10.0786	9.88903
246093_at	AT5G20550		oxidoreductase, 2OG-Fe(II) oxygenase family protein; similar to oxidoreductase, 2OG-Fe(II) oxygenase family protein [Ara	2.05749	2.05749	2.05749	2.05749	2.05749	2.05749	2.05749	2.05749	2.05749	2.05749	2.05749	2.05749	2.09839	2.09839	2.09839	2.09839	2.09839	2.09839	2.09839	2.09839	2.09839	2.09839	2.09839	2.09839
246094_at	AT5G19300		similar to Os04g0244500 [Oryza sativa (japonica cultivar-group)] (GB:NP_001052303.1); similar to OSJNBa0091C12.1 [Oryza	8.90488	8.86169	8.79183	7.83655	7.85971	7.67456	8.53915	8.51182	8.74924	8.35354	8.32026	8.33671	9.75517	9.84608	9.89937	9.35094	9.62126	10.0565	9.59306	9.94531	8.76245	8.77699	9.03371	8.90474
246095_at	AT5G19310		homeotic gene regulator, putative; similar to homeotic gene regulator, putative [Arabidopsis thaliana] (TAIR:AT3G06010.1	6.97634	7.33787	7.50056	8.16921	8.17945	7.63763	6.99324	6.92284	7.27103	7.99933	8.33945	7.94218	8.53988	8.49793	8.53109	7.99488	8.31825	7.79039	8.03125	7.23701	8.78498	8.31909	7.87566	7.83958
246096_at	AT5G20330		BETAG4 (beta-1,3-glucanase 4); hydrolase, hydrolyzing O-glycosyl compounds; similar to BG5 (BETA-1,3-GLUCANASE 5), hydro	2.05749	2.05749	2.05749	2.05749	2.05749	2.05749	2.05749	2.05749	2.05749	2.05749	2.05749	2.05749	2.09839	2.09839	2.09839	2.09839	2.09839	2.09839	2.09839	2.09839	2.09839	2.09839	2.09839	2.09839
246097_at	AT5G20270		heptahelical transmembrane protein homologous to human adiponectin receptors and progestin receptors	7.87678	7.58148	7.67191	7.89076	7.89721	7.69609	7.50718	6.80989	7.64185	8.46607	8.67939	8.49063	7.74996	7.83279	7.95628	3.64649	3.7857	8.20841	7.8872	7.818	8.38332	8.63248	8.73714	8.78547
246098_at	AT5G20400		encodes a protein whose sequence is similar to flavanone 3 hydroxylase from Malus.	6.91313	7.17946	7.12668	2.05749	2.06146	2.05749	5.69665	5.64179	4.38689	2.05749	2.05749	2.05749	2.09839	2.09839	2.09839	2.49734	2.09839	2.09839	2.09839	2.09839	3.19916	2.69105	3.55056	2.09839
246099_at	AT5G20230		Al-stress-induced gene	13.3478	13.4442	13.3404	4.14441	5.69763	4.80118	13.6674	13.3514	13.277	3.10265	3.92409	4.8961	12.4684	11.8576	11.2733	13.1633	13.0714	10.0879	10.3574	9.57283	8.47972	8.02257	2.78155	2.54353
246102_at	AT5G32590		myosin heavy chain-related; similar to myosin heavy chain-related [Arabidopsis thaliana] (TAIR:AT3G30230.1); similar to	2.05749	2.05749	2.05749	2.05749	2.05749	2.05749	2.05749	2.05749	2.05749	2.05749	2.05749	2.05749	2.09839	2.09839	2.09839	2.09839	2.10185	2.24369	2.09839	2.09839	2.09839	2.09839	2.09839	2.09839
246103_at	AT5G28640		Encodes a protein with similarity to mammalian transcriptional coactivator that is involved in cell proliferation during	11.5869	11.7631	11.5989	12.3671	12.5016	12.4307	11.2756	11.0768	10.9332	13.1498	12.8422	12.9072	9.3124	9.92337	10.5747	10.8552	10.8206	11.0592	10.9015	10.6785	10.3324	10.5178	10.9054	11.1376
246104_at	AT5G28650	WRKY	member of WRKY Transcription Factor; Group II-d, member of WRKY Transcription Factor; Group II-d	6.02331	6.12046	6.09416	6.05798	6.09416	6.09416	6.09416	5.87485	5.65777	6.22472	6.72895	6.61338	8.32977	8.0561	8.87056	7.36284	7.49508	4.86836	5.49157	5.27656	6.91024	7.03604	7.00322	6.9295
246105_at	AT5G28670		pseudogene, similar to putative helicase, predicted helicase proteins, Arabidopsis thaliana; blastp match of 42% identit	2.05749	2.05749	2.05749	2.05749	2.05749	2.05749	2.05749	2.05749	2.05749	2.05749	2.05749	2.05749	2.09839	2.09839	2.09839	2.09839	2.09839	2.09839	2.09839	2.09839	2.09839	2.09839	2.09839	2.09839
246106_at	AT5G28680		protein kinase family protein; similar to protein kinase family protein [Arabidopsis thaliana] (TAIR:AT3G04690.1); simil	2.05749	2.05749	2.05749	2.05749	2.05749	2.05749	2.05833	2.05749	2.05749	2.05749	2.05749	2.05749	2.09839	2.09839	2.09839	2.09839	2.09839	2.09839	2.09839	2.1217	2.09839	2.09839	2.09839	2.09839
246107_at	AT5G28700		pseudogene, similar to OSJNBa0026J14.30, various predicted proteins, Arabidopsis thaliana and others; blastp match of 57	2.05865	2.05749	2.05749	2.05749	2.05749	2.05749	2.05749	2.05749	2.05749	2.18487	2.45119	2.05749	2.12185	2.09839	2.09839	2.09839	2.09839	2.09839	2.09839	2.09839	2.09839	2.09839	2.09839	2.09839
246108_at	AT5G28630		glycine-rich protein; similar to unknown protein [Arabidopsis thaliana] (TAIR:AT5G28610.1); similar to RPGR [Rattus norv	9.94391	9.55393	9.9875	2.05749	2.05891	2.06836	10.2489	9.60184	9.24158	2.14978	2.10618	2.13667	3.8003	3.83347	4.59955	2.27302	2.2058	2.2058	2.27302	2.32092	2.09839	2.09839	2.11676	2.2058
246109_at	AT5G20120		similar to hypothetical protein MtrDRAFT_AC157983g12v2 [Medicago truncatula] (GB:ABE86509.1)	7.21487	6.77468	7.2032	7.43982	7.79234	7.8395	7.36183	7.37305	7.12238	7.61892	7.10981	7.35339	7.9757	8.35246	8.18222	8.07463	7.76879	7.49977	7.54795	7.6949	8.23	8.57291	8.14779	8.26758
246110_at	AT5G20140		SOUL heme-binding family protein; similar to SOUL heme-binding family protein [Arabidopsis thaliana] (TAIR:AT3G10130.1);	5.95717	6.32748	6.25078	6.4052	6.72061	6.4244	6.16324	6.35539	6.29751	6.31455	6.32547	6.49157	3.86801	3.89067	3.60826	3.38303	4.73015	4.67775	4.20055	3.404	5.91909	5.10546	5.13589	4.3128
246111_at	AT5G20170		similar to IMP dehydrogenase/GMP reductase [Medicago truncatula] (GB:ABE86508.1)	9.65827	9.65927	9.74479	9.07128	9.14431	9.11345	9.73801	9.73021	9.58295	9.26933	8.99568	9.14628	9.34385	9.6037	9.46075	9.1459	9.45521	9.05696	8.95832	8.90174	8.40483	8.82885	8.36749	8.68379
246112_at	AT5G20200		nucleoporin-related; similar to unknown protein [Arabidopsis thaliana] (TAIR:AT3G10650.1); similar to Leishmania major s	9.09426	8.91133	8.95782	7.99764	7.96414	8.17537	8.89284	8.80644	8.51128	8.12862	8.12311	8.15091	7.7066	7.37181	7.7055	7.7009	7.54308	7.68683	7.62105	7.95762	6.92756	6.59077	7.32666	7.38235
246114_at	AT5G20250		encodes a member of glycosyl hydrolase family 36. Expression is induced within 3 hours of dark treatment, in senescing l	10.9434	12.2902	11.7233	9.93615	9.37291	10.0971	10.6334	11.06	9.59528	11.3173	7.94912	10.6013	9.93215	9.96753	10.2738	12.071	11.1766	10.5715	9.99287	9.95588	9.01448	10.1768	9.72583	9.67183
246115_at	AT5G20300		chloroplast outer membrane protein, putative; similar to ATTOC120 (Arabidopsis thaliana translocon outer complex protein	7.75323	8.04131	7.73248	8.15062	8.35808	8.22759	7.97083	7.92726	7.64485	8.04946	8.09321	8.16549	8.32273	8.69035	8.78941	9.00412	8.6736	8.60755	8.74777	8.67554	8.61924	8.68074	9.14874	9.02416
246116_at	AT5G20310		similar to kinase [Arabidopsis thaliana] (TAIR:AT2G24370.1); similar to Protein kinase; UspA [Medicago truncatula] (GB:A	2.05749	2.05749	2.05749	2.05749	2.05749	2.05749	2.05749	2.05749	2.05749	2.05749	2.05749	2.05749	2.09839	2.09839	2.09839	2.09839	2.09839	2.09839	2.09839	2.09839	2.09839	2.09839	2.09839	2.09839
246117_at	AT5G20320		Encodes an RNase III-like enzyme that catalyzes processing of trans-acting small interfering RNA precursors in a distinc	10.4701	10.4855	10.5928	9.47969	9.53028	9.36332	10.5151	9.97233	10.267	9.48971	9.25089	9.10917	10.5358	10.1306	10.3562	9.7277	10.1452	9.72089	9.50657	9.65999	9.96824	9.85446	9.79373	9.50407
246118_at	AT5G20340		Encodes a putative beta 1,3-glucanase.	2.05749	2.15383	2.10469	2.05749	2.05749	2.05749	2.05749	2.05749	2.05749	2.05749	2.05749	2.05749	2.09839	2.09839	2.09839	2.09839	2.09839	2.09839	2.09839	2.09839	2.09839	2.09839	2.09839	2.09839
246119_at	AT5G20350		Encodes a protein containing ankyrin and DHHC-CRD domain. Acts to restrict the size of the swelling that forms at the be	9.591	9.68248	9.40917	9.87624	9.81022	9.53358	9.53564	9.53565	9.55513	9.59464	9.49634	9.49869	9.37293	9.42669	9.66714	9.55457	9.58319	9.71807	9.53003	9.6849	9.47984	9.35039	9.55457	9.6332
246120_at	AT5G20360		octicosapeptide/Phox/Bem1p (PB1) domain-containing protein / tetratricopeptide repeat (TPR)-containing protein; similar	6.51505	5.92441	6.19502	7.18808	6.95952	7.05649	7.0596	7.13338	7.42925	6.1408	6.46237	6.30368	3.81454	4.14097	2.94705	3.27397	4.46084	2.71841	3.03861	2.43585	2.87339	3.03861	2.92688	2.64349
246121_at	AT5G20370		serine-rich protein-related; similar to serine-rich protein-related [Arabidopsis thaliana] (TAIR:AT5G11090.1); similar t	2.05749	2.05749	2.05749	2.05749	2.05749	2.05749	2.05749	2.05749	2.1689	2.07601	2.05749	2.05749	2.4535	2.643	2.29056	2.09839	2.13933	2.13933	2.13933	2.57125	2.13933	2.10104	2.13933	2.13933
246122_at	AT5G20380		transporter-related; similar to ANTR2 (anion transporter 2), organic anion transporter [Arabidopsis thaliana] (TAIR:AT4G	8.05469	7.80434	8.11431	8.55057	8.68432	8.6472	8.20315	8.25134	8.11166	8.29625	8.22995	8.12197	7.09751	7.58135	7.80607	7.84154	8.23587	7.30707	7.58135	7.58135	8.0046	7.72874	8.00294	7.81664
246123_at	AT5G20390		beta-1,3-glucanase, putative; similar to BETAG4 (beta-1,3-glucanase 4), hydrolase, hydrolyzing O-glycosyl compounds [Ara	2.05749	2.05749	2.05749	2.05749	2.05749	2.05749	2.05749	2.05749	2.05749	2.05749	2.05749	2.05749	2.09839	2.09839	2.09839	2.09839	2.09839	2.09839	2.09839	2.09839	2.09839	2.09839	2.09839	2.09839
246124_at	AT5G20060		phospholipase/carboxylesterase family protein; similar to phospholipase/carboxylesterase family protein [Arabidopsis tha	9.52251	9.84526	9.56124	10.8076	10.8014	10.7466	9.62999	9.51168	9.22038	10.7971	10.852	10.7643	11.3249	10.9983	11.3588	11.5812	11.933	11.4512	11.5421	11.521	11.747	12.0353	11.7938	11.9957
246125_at	AT5G19875		similar to oxidoreductase/ transition metal ion binding [Arabidopsis thaliana] (TAIR:AT2G31940.1); similar to conserved	4.89623	5.07466	4.72693	4.94626	5.42859	5.03898	2.92366	3.43039	3.84757	6.15128	6.29453	6.57887	2.14159	2.14159	2.14159	2.34378	2.14159	2.14159	2.41309	2.14159	2.92333	2.81368	2.81368	2.49312
246126_at	AT5G20070		ATNUDT19 (Arabidopsis thaliana Nudix hydrolase homolog 19); hydrolase; Identical to Probable NADH pyrophosphatase NUDT19	8.15686	8.24093	7.89928	9.32717	9.4421	9.25869	8.12047	7.6858	8.31178	9.24832	9.80701	9.35186	9.74489	10.0998	10.2068	10.1753	10.3985	10.4638	10.3548	10.3238	9.6825	9.84906	10.2165	10.0307
246128_at	AT5G32540		pseudogene, hypothetical protein, predicted proteins, Arabidopsis thaliana similar to hypothetical protein GI:4263830 fr	2.05749	2.05749	2.05749	2.05749	2.05749	2.05749	2.05749	2.05749	2.05749	2.05749	2.05749	2.05749	2.09839	2.09839	2.09839	2.09839	2.09839	2.09839	2.09839	2.09839	2.09839	2.09839	2.09839	2.09839
246131_at	AT5G20990		Involved in molybdenum cofactor (Moco) biosynthesis, inserting Mo into Molybdopterin. sir loss-of-function mutants are r	9.80613	9.94848	9.8528	8.92798	9.08471	9.16441	9.47687	9.48067	9.54544	9.00884	8.97381	8.731	7.25342	7.79354	7.36334	8.16767	8.27053	8.4535	8.52877	8.51275	8.44134	8.21676	8.6455	8.53654
246132_at	AT5G20850		Encodes a homolog of yeast RAD51. Its mRNA is most abundant in early flower buds and is expressed at high levels in exp	4.6587	5.14117	4.5407	6.29542	5.249	5.98433	5.43459	5.1849	4.85973	5.93755	5.88338	6.09767	8.42737	8.72006	9.11793	7.74148	8.11327	7.656	7.28494	7.25653	6.86055	7.17344	7.41017	7.16276
246133_at	AT5G20960		Encodes aldehyde oxidase AA01.	3.49653	4.84347	3.54852	2.61414	2.61414	2.58282	2.58282	2.61414	2.61185	2.69989	2.79308	2.61213	2.74515	3.4478	3.19437	2.09885	2.09885	2.25939	2.14084	2.25939	2.25939	2.19281	2.25939	2.25939
246134_at	AT5G20930		Nuclear serine/threonine protein kinase that requires a coiled-coil region for oligomerization and catalytic activity. R	7.43348	7.83174	7.6505	8.63714	8.64351	8.51677	7.93295	7.84258	7.63661	8.40689	8.48328	8.54365	9.69123	9.2441	9.76965	8.74668	8.75013	8.7457	8.44795	8.61629	8.70263	8.41824	9.05868	8.67626
246135_at	AT5G20885		zinc finger (C3HC4-type RING finger) family protein; similar to zinc finger (C3HC4-type RING finger) family protein [Ara	8.25672	8.16693	7.99368	8.47396	8.28572	8.55766	8.20356	7.64859	7.93148	9.32433	8.8408	8.94186	5.81807	6.53359	6.98355	6.49228	5.73007	5.33913	5.30172	5.44632	5.03196	4.86444	5.50897	5.57415
246136_at	AT5G28470		transporter; similar to proton-dependent oligopeptide transport (POT) family protein [Arabidopsis thaliana] (TAIR:AT1G69	2.05749	2.05749	2.05749	2.05749	2.05749	2.05749	2.05749	2.05749	2.05749	2.05749	2.05749	2.05749	2.09839	2.09839	2.09839	2.09839	2.09839	2.09839	2.09839	2.09839	2.09839	2.09839	2.09839	2.09839
246137_at	AT5G28490		LSH1 (LIGHT-DEPENDENT SHORT HYPOCOTYLS 1); similar to unknown protein [Arabidopsis thaliana] (TAIR:AT3G04510.1); similar	10.2022	10.163	10.3365	8.79123	8.68254	8.36803	9.66847	9.60826	9.29529	9.37202	9.75948	9.19797	5.87535	6.17805	5.15266	5.15266	5.92725	9.50167	8.40121	9.30993	6.15339	5.66139	6.60838	7.03349
246138_at	AT5G19870		similar to unknown protein [Arabidopsis thaliana] (TAIR:AT1G55230.1); similar to Os09g0444900 [Oryza sativa (japonica cu	2.05749	2.05749	2.05749	2.05749	2.05749	2.05749	2.05749	2.05749	2.05749	2.05749	2.05749	2.05749	2.09839	2.09839	2.09839	2.09839	2.09839	2.09839	2.09839	2.09839	2.09839	2.09839	2.09839	2.09839
246139_at	AT5G19900		PRLI-interacting factor, putative; similar to unknown protein [Arabidopsis thaliana] (TAIR:AT2G22795.1); similar to PRLI	9.4273	9.32128	9.37092	9.77965	9.77811	9.74209	9.43967	9.72486	9.6403	9.36884	9.96136	9.56349	10.1478	10.6368	10.7207	11.1072	11.1464	10.024	10.2099	9.7874	9.39478	9.31867	9.73268	10.0473
246140_at	AT5G19910		SOH1 family protein; Identical to Probable mediator complex subunit SOH1 [Arabidopsis Thaliana] (GB:Q8VYB1); similar to	7.29313	7.60986	7.34179	7.91354	7.77194	7.82142	7.34129	7.29527	7.50329	8.07899	7.81319	7.48842	4.11017	4.52876	5.47764	5.02226	4.75276	4.50355	4.41101	4.55034	4.11017	4.11017	4.80584	4.63062
246141_at	AT5G19920		transducin family protein / WD-40 repeat family protein; similar to WD-40 repeat family protein [Arabidopsis thaliana] (	6.09564	5.66248	5.52168	6.84238	6.35301	6.70354	5.70317	5.80947	5.92913	7.33139	7.48232	6.82948	6.96902	7.63743	7.75988	5.62733	6.75917	6.56978	5.93578	5.89081	5.46597	5.51422	6.05152	5.65394
246142_at	AT5G19970		similar to unknown protein [Oryza sativa (japonica cultivar-group)] (GB:BAD68019.1); similar to Os01g0647000 [Oryza sati	6.50242	6.37553	6.2443	6.93338	6.72376	6.94718	6.60855	6.50196	6.55764	6.32594	5.0749	5.84586	5.18095	4.28547	4.30659	6.34683	5.78181	6.177	7.32636	6.19388	5.82157	5.38423	4.85892	4.32874
246143_at	AT5G19980		integral membrane family protein; similar to integral membrane family protein [Arabidopsis thaliana] (TAIR:AT1G76340.1);	8.23843	7.92681	8.02951	7.76833	7.84358	7.85219	7.75286	8.32042	8.27844	7.73266	7.86161	7.95906	6.60314	7.47673	7.76959	7.04227	7.19144	7.64391	7.86263	7.93535	6.6884	6.69533	7.45118	8.08131
246144_at	AT5G20110		dynein light chain, putative; similar to dynein light chain type 1 family protein [Arabidopsis thaliana] (TAIR:AT1G23220	2.05749	2.05749	2.05749	2.05749	2.10937	2.05749	2.05749	2.05749	2.05749	2.05749	2.05749	2.05749	2.09839	2.09839	2.09839	2.09839	2.09839	2.09839	2.09839	2.09839	2.09839	2.09839	2.09839	2.09839
246145_at	AT5G19880		peroxidase, putative; Identical to Peroxidase 58 precursor (EC 1.11.1.7) (Atperox P58) (ATP42) (PER58) [Arabidopsis Thal	2.05749	2.05749	2.05749	2.05749	2.05749	2.05749	2.05749	2.05749	2.05749	2.05749	2.05749	2.05749	2.09839	2.09839	2.09839	2.09839	2.09839	2.09839	2.09839	2.09839	2.09839	2.09839	2.09839	2.09839
246146_at	AT5G20050		protein kinase family protein; similar to lectin protein kinase family protein [Arabidopsis thaliana] (TAIR:AT4G32300.1)	9.98923	10.0949	10.1544	7.30393	7.54995	7.35014	8.56702	9.15419	9.174	7.35793	7.0814	7.2787	6.39858	6.29973	6.22943	3.87757	4.57911	6.15959	6.14006	6.20209	7.63379	7.71928	8.06896	8.11174
246148_at	AT5G19960		RNA recognition motif (RRM)-containing protein; similar to glycine-rich RNA-binding protein, putative [Arabidopsis thali	8.49606	8.74983	8.66861	8.93414	9.23567	8.98837	8.99292	8.71003	8.73735	8.73204	8.55367	8.48327	9.06615	9.65348	9.87301	9.65305	9.85618	9.75446	9.66037	9.63505	9.67717	9.82941	9.217	9.38023
246149_at	AT5G19890		peroxidase, putative; Identical to Peroxidase 59 precursor (EC 1.11.1.7) (Atperox P59) (Peroxidase N) (ATPN) (PER59) [Ar	2.05749	2.05749	2.05749	2.05749	2.05749	2.05749	2.05749	2.05749	2.05749	2.24657	2.05749	2.05749	2.09839	2.09839	2.09839	2.09839	2.09839	2.09839	2.09839	2.09839	2.09839	2.09839	2.09839	2.09839
246150_at	AT5G19930		integral membrane family protein; similar to integral membrane family protein [Arabidopsis thaliana] (TAIR:AT1G78620.1);	8.6171	8.57911	8.6262	6.69878	6.75401	6.54211	8.90997	8.61095	8.85015	6.71467	6.74899	6.5636	7.44473	7.49074	7.29405	7.19307	7.12916	8.32912	8.28566	8.39992	7.2696	7.26971	7.28561	7.46907
246151_at	AT5G19950		similar to unknown protein [Arabidopsis thaliana] (TAIR:AT5G63540.1); similar to unknown protein [Arabidopsis thaliana]	5.96008	6.12212	6.11724	6.42948	6.87844	6.68781	5.90705	6.0968	6.09458	6.93581	6.13009	6.10068	4.90822	5.91246	6.10933	5.06904	6.6986	6.38706	6.06929	6.20799	5.32479	5.39002	6.07262	6.36204
246152_at	AT5G20040		Encodes tRNA isopentenyltransferase AtIPT9., Encodes tRNA isopentenyltransferase AtIPT9.	7.08351	7.02913	7.00298	7.54178	7.35286	7.04612	7.00159	6.64757	6.77055	7.11219	7.4403	7.20299	7.33125	7.8033	8.20364	7.73144	8.04949	8.32891	7.97215	7.72223	7.40939	7.28596	7.61325	7.08151
246154_at	AT5G19940		plastid-lipid associated protein PAP-related / fibrillin-related; similar to plastid-lipid associated protein PAP / fibr	7.74638	8.05225	7.87046	9.66905	9.54682	9.65578	8.79127	8.50143	8.51135	9.05403	8.55909	8.74397	4.93269	5.63038	5.69662	6.79098	6.35713	5.63038	5.63038	6.01936	5.63038	5.63038	5.63038	6.27068
246155_at	AT5G20030		agenet domain-containing protein; similar to agenet domain-containing protein [Arabidopsis thaliana] (TAIR:AT4G32440.1);	6.98722	6.36073	6.93939	7.13865	7.16647	7.0678	7.14164	6.70884	6.75982	6.41138	6.24142	6.82371	6.59168	5.31297	5.84561	6.43837	6.31191	4.98517	5.64297	4.96994	7.13657	7.21599	6.68708	6.41335
246156_at	AT5G20090		similar to unknown protein [Arabidopsis thaliana] (TAIR:AT4G14695.1); similar to unknown protein [Arabidopsis thaliana]	10.1276	10.236	10.1821	10.9588	10.7249	10.8664	10.3018	10.1387	10.1765	10.7753	10.8999	10.956	11.6455	11.5414	11.7628	11.3507	11.4233	11.7634	11.7185	12.0202	11.8732	12.1401	11.7391	12.1376
246157_at	AT5G20080		NADH-cytochrome b5 reductase, putative; Identical to NADH-cytochrome b5 reductase-like protein (EC 1.6.2.2) (B5R) [Arabi	9.54767	9.89133	9.5792	10.0952	9.88387	9.90425	9.75247	9.73062	9.59899	10.0056	10.4195	10.4042	10.6287	10.9347	10.8044	10.5893	10.8862	10.9274	10.6879	10.7158	11.0987	10.9393	10.7549	10.8003
246158_at	AT5G19855		similar to Os03g0807900 [Oryza sativa (japonica cultivar-group)] (GB:NP_001051646.1); similar to chaperonin-like RbcX [T	7.23282	7.31008	7.21196	7.20614	7.22978	7.23245	7.06263	7.23317	6.79442	7.11941	7.0621	7.14672	3.63586	3.63586	3.17023	4.49421	5.05151	3.77529	4.73796	4.43771	3.87756	3.75628	4.21997	4.71191
246159_at	AT5G20935		similar to Os07g0164200 [Oryza sativa (japonica cultivar-group)] (GB:NP_001058958.1); similar to hypothetical protein Te	2.34227	2.46545	2.34227	5.07915	4.7125	5.70627	2.41007	2.35903	2.50005	4.49515	5.24236	4.30889	2.13856	2.12012	2.12012	2.37764	2.12012	2.12012	2.29535	2.30137	2.12012	2.12012	2.12012	2.12012
246160_at	AT5G21040		F-box family protein / WD-40 repeat family protein; similar to transducin family protein / WD-40 repeat family protein [	8.9238	9.09358	8.99092	9.398	9.36849	9.3674	8.88944	8.97768	9.03873	9.48273	9.2476	9.30851	9.30707	9.80884	9.85316	9.62736	9.9032	9.1747	9.3495	9.3622	9.41941	9.45632	9.45885	9.39358
246161_at	AT5G20900		similar to unknown protein [Arabidopsis thaliana] (TAIR:AT3G43440.1); similar to ZIM motif family protein, expressed [Or	10.4485	10.5769	10.5792	11.3163	11.3043	11.4733	10.7949	10.7191	10.7592	11.2679	11.0592	11.0858	10.0796	10.1602	9.68519	10.1006	10.1296	9.84594	10.122	9.6028	9.79828	9.65562	9.93065	10.2484
246162_at	AT4G36400		FAD linked oxidase family protein; similar to FAD linked oxidase family protein [Arabidopsis thaliana] (TAIR:AT5G06580.1	8.25914	7.96093	8.05561	7.772	7.88585	7.52436	8.5381	8.08596	8.09242	7.30994	7.6729	7.11142	6.37802	6.61859	6.68468	7.2179	6.66853	6.18779	6.54237	6.26253	7.31019	7.18781	6.44716	6.73454
246163_at	AT5G32600		similar to unknown protein [Arabidopsis thaliana] (TAIR:AT3G60930.1)	2.05749	2.28204	2.05749	2.05749	2.05749	2.05749	2.05749	2.05749	2.05749	2.05749	2.05749	2.05749	2.09839	2.09839	2.09839	2.09839	2.09839	2.09839	2.09839	2.09839	2.09839	2.09839	2.09839	2.09839
246164_at	AT5G32610		similar to unknown protein [Arabidopsis thaliana] (TAIR:AT5G33715.1)	2.05749	2.05749	2.05749	2.05749	2.05749	2.05749	2.05749	2.05749	2.05749	2.05749	2.05749	2.05749	2.09839	2.09839	2.09839	2.09839	2.09839	2.09839	2.09839	2.09839	2.09839	2.09839	2.09839	2.09839
246165_at	AT5G32400		hypothetical protein	2.5484	2.55782	2.5484	2.5484	2.65064	2.5484	2.5495	2.5484	2.5484	2.5484	2.56912	2.57175	2.42174	2.42174	2.66002	2.42174	2.42174	2.42174	2.42764	2.68145	2.09839	2.39932	2.42174	2.42174
246168_at	AT5G32460		pseudogene, transcriptional factor B3 family, low similarity to reproductive meristem protein 1 from (Brassica oleracea	8.91583	8.45086	8.92282	9.14891	9.53003	9.44981	9.36399	8.94826	9.13618	8.94768	9.20055	8.9584	8.78825	7.97258	8.94149	9.15326	8.53151	6.96463	7.78552	8.02945	8.83081	9.0266	8.1632	8.1568
246169_at	AT5G32470		similar to Os08g0566000 [Oryza sativa (japonica cultivar-group)] (GB:NP_001062539.1); similar to putative transcriptiona	8.35549	8.37899	8.2568	7.53802	7.71194	7.58031	8.4523	8.50117	8.71863	7.36944	7.78673	7.50459	8.38062	8.55051	8.71719	8.92341	9.09455	8.9738	8.95929	8.43231	8.30966	8.34824	8.40093	8.06338
246170_at	AT5G32450		RNA recognition motif (RRM)-containing protein; similar to RNA recognition motif (RRM)-containing protein [Arabidopsis t	10.7455	11.0168	10.819	11.4567	11.3741	11.5768	10.7193	10.7829	10.8234	11.4449	11.2967	11.3739	11.3686	11.711	11.7507	11.6499	11.6017	11.7443	11.8727	11.665	11.9323	11.9983	11.6753	11.9826
246171_at	AT5G32440		similar to unknown protein [Arabidopsis thaliana] (TAIR:AT1G80040.1); similar to Os06g0642900 [Oryza sativa (japonica cu	9.17347	8.89386	9.37984	9.96995	9.98501	9.7276	9.19798	9.16395	9.18265	9.7179	9.32053	9.51613	8.62434	9.3087	9.42884	9.20078	9.01865	8.92388	9.09813	9.2435	8.76664	8.5556	8.97044	9.45469
246176_at	AT5G28410		unknown protein	2.05749	2.05749	2.05749	2.05749	2.05749	2.05749	2.05749	2.05749	2.05749	2.05749	2.05749	2.05749	2.09839	2.09839	2.09839	2.09839	2.09839	2.09839	2.10338	2.09839	2.09839	2.09839	2.09839	2.09839
246177_at	AT5G28420		similar to unknown protein [Arabidopsis thaliana] (TAIR:AT3G44935.1); contains InterPro domain Pentatricopeptide repeat;	2.05749	2.05749	2.05749	2.05749	2.05749	2.05749	2.05749	2.05749	2.05749	2.05749	2.05749	2.05749	2.09839	2.09839	2.09839	2.09839	2.09839	2.09839	2.09839	2.09839	2.09839	2.09839	2.09839	2.09839
246179_at	AT5G28440		similar to unknown protein [Arabidopsis thaliana] (TAIR:AT5G28350.2); similar to WD40-like [Medicago truncatula] (GB:ABD	2.05749	2.05749	2.05749	2.05749	2.05749	2.05749	2.05749	2.05749	2.05749	2.05749	2.05749	2.05749	2.09839	2.09839	2.09839	2.09839	2.09839	2.09839	2.09839	2.09839	2.09839	2.09839	2.09839	2.09839
246180_at	AT5G20840		phosphoinositide phosphatase family protein; similar to ATSAC1 (SUPPRESSOR OF ACTIN 1), phosphoinositide 5-phosphatase [	8.64385	8.75627	8.70774	8.58191	8.80769	8.63148	8.7129	8.84584	8.6658	8.53912	8.26369	8.47796	8.26204	8.42451	8.48516	9.18121	8.98987	8.75508	8.56133	8.31374	8.42451	8.42451	8.68081	8.46277
246181_at	AT5G20860		pectinesterase family protein; similar to pectin methylesterase, putative [Arabidopsis thaliana] (TAIR:AT1G11580.1); sim	2.05749	2.05749	2.05749	2.05749	2.05749	2.05749	2.05749	2.05749	2.05749	2.05749	2.05749	2.05749	2.09839	2.09839	2.09839	2.09839	2.09839	2.09839	2.09839	2.09839	2.09839	2.09839	2.09839	2.09839
246182_at	AT5G20870		glycosyl hydrolase family 17 protein; similar to glycosyl hydrolase family 17 protein [Arabidopsis thaliana] (TAIR:AT4G3	2.22439	2.263	2.24541	3.31212	2.64325	2.67302	2.53798	2.263	2.263	2.263	2.263	2.263	2.68055	2.29645	2.38031	2.26007	2.25653	2.25832	2.26007	2.26007	2.26007	2.37672	2.27109	2.26007
246183_at	AT5G20940		glycosyl hydrolase family 3 protein; similar to glycosyl hydrolase family 3 protein [Arabidopsis thaliana] (TAIR:AT5G209	3.31709	3.66831	3.26815	3.52582	3.40892	3.50689	3.32053	3.50689	3.56512	3.5426	3.91099	3.47117	2.53948	3.81077	2.4293	2.34058	2.12137	4.98774	2.76522	3.13353	2.51308	2.51755	2.70268	2.65762
246184_at	AT5G20950		glycosyl hydrolase family 3 protein; similar to glycosyl hydrolase family 3 protein [Arabidopsis thaliana] (TAIR:AT3G627	10.3586	10.2486	10.3361	10.7395	10.4649	10.3557	10.2622	10.0669	9.79705	10.7189	10.8274	10.7346	11.3016	11.7932	12.4992	12.2411	12.0631	11.5246	11.3945	11.3533	11.1435	11.0168	11.6019	11.8258
246185_at	AT5G20980		encodes a plastidic methionine synthase, involved in methionine de novo synthesis in the chloroplast	6.28638	6.27046	5.91988	6.29035	6.47886	6.42101	5.92144	5.52903	6.22356	6.82489	7.10181	6.76138	6.91711	7.33034	7.31105	6.76389	6.7983	7.47019	7.37737	7.09634	6.14635	6.14635	6.8233	6.77494
246187_at	AT5G21020		unknown protein	2.47275	2.47275	2.47275	2.47275	2.47275	2.62371	2.47413	2.35031	2.38654	3.40017	2.49393	2.47275	3.92014	3.92014	4.0293	3.61233	3.92014	3.92014	3.92014	4.34236	3.62251	2.76073	3.66698	3.0894
246188_at	AT5G21050		similar to unknown protein [Arabidopsis thaliana] (TAIR:AT5G64090.1); similar to Os03g0722000 [Oryza sativa (japonica cu	2.05749	2.05749	2.05749	2.05749	2.05749	2.05749	2.05749	2.05749	2.05749	2.05749	2.14111	2.06527	2.09839	2.09839	2.09839	2.09839	2.09839	2.09839	2.09839	2.09839	2.09839	2.09839	2.09839	2.09839
246189_at	AT5G20910		zinc finger (C3HC4-type RING finger) family protein; similar to zinc finger (C3HC4-type RING finger) family protein [Ara	8.09088	8.48345	8.22994	7.79682	7.70999	7.49854	8.1916	8.13275	8.03059	7.69336	7.67602	7.56179	6.13067	7.01194	7.09189	7.24777	6.86219	7.00041	6.73839	6.8517	6.87102	7.16424	7.0468	6.82539
246190_at	AT5G21010		ATBPM5 (BTB-POZ AND MATH DOMAIN 5); protein binding; similar to ATBPM6 (BTB-POZ AND MATH DOMAIN 6), protein binding [Ara	9.10877	9.1678	9.21397	8.5707	8.47654	8.48722	9.0861	9.13967	9.16267	8.48998	8.34937	8.31435	8.46116	8.16257	8.66291	8.05874	8.40875	8.17222	8.00024	8.07381	7.90146	7.97401	8.07877	7.98482
246191_at	AT5G20890		chaperonin, putative; similar to chaperonin, putative [Arabidopsis thaliana] (TAIR:AT3G11830.1); similar to chaperonin c	11.4379	11.3515	11.4097	12.1536	11.7724	12.0821	11.3359	11.2712	11.4146	12.3024	12.1726	12.0194	12.2813	12.8454	13.2604	13.1694	13.3462	13.2209	13.0991	12.9841	12.7598	12.7967	12.8557	12.7799
246192_at	AT5G20920		protein synthesis initiation factor eIF2 beta, protein synthesis initiation factor eIF2 beta	12.7604	12.711	12.6952	12.5517	12.4997	12.6519	12.6058	12.78	12.6969	12.5818	12.6676	12.753	12.5597	13.2287	12.999	13.0746	13.5273	13.2797	13.2537	13.1629	13.2734	13.3318	13.2188	13.4085
246193_at	AT5G20880		retrotransposon family	6.8025	6.53155	6.63851	7.10684	7.14923	7.01332	6.97935	6.80112	7.08516	7.12639	6.97835	6.88493	5.95047	5.9059	6.39203	5.21444	5.20091	5.21444	5.21444	5.20091	3.77746	4.3713	5.08835	5.44115
246194_at	AT4G37000		Mutants have spontaneous spreading cell death lesions and constitutive activation of defenses in the absence of pathogen	9.19584	9.01723	9.03424	9.41308	9.31352	9.6566	9.40452	9.07859	9.10627	9.80683	9.42971	9.52605	7.58259	8.29482	7.98366	8.93987	8.41768	8.27036	8.73531	8.22441	8.1211	7.99377	8.51108	8.74352
246195_at	AT4G36410		ubiquitin-conjugating enzyme	3.49592	5.03955	4.58372	2.83587	2.97047	3.02009	4.41262	3.01372	3.21202	3.02783	2.45779	2.80207	2.09839	2.09839	2.09839	2.24658	2.24882	2.09839	2.09839	2.09839	2.09839	2.09839	2.09839	2.09839
246196_at	AT4G37090		similar to Os02g0186700 [Oryza sativa (japonica cultivar-group)] (GB:NP_001046122.1); similar to villin [Dictyostelium d	8.6242	7.76431	8.43774	8.41858	8.18569	8.18445	8.54388	8.21433	8.63078	8.64061	8.69155	8.69847	9.49269	9.59382	8.87544	7.96926	8.20706	8.64456	8.2537	8.46425	7.99189	7.47459	7.80382	7.91486
246197_at	AT4G37010		caltractin, putative / centrin, putative; similar to ATCEN2 (CENTRIN2), calcium ion binding [Arabidopsis thaliana] (TAIR	2.05749	2.05749	2.05749	2.05749	2.05749	2.05749	2.05749	2.05749	2.33686	2.05749	2.05749	2.05749	2.09839	2.09839	2.09839	2.09839	2.09839	2.09839	2.09839	2.09839	2.09839	2.09839	2.10948	2.09839
246198_at	AT4G36810		Encodes a protein with geranylgeranyl pyrophosphate synthase activity involved in isoprenoid biosynthesis. The enzyme ap	8.2652	8.32077	8.12766	8.7356	8.71225	8.46327	8.01354	8.41495	8.39421	8.80008	9.41914	9.16035	8.20697	8.3522	8.9144	8.79351	9.10421	8.38412	8.61298	8.43108	9.01444	8.97819	9.0094	9.32641
246199_at	AT4G36530		hydrolase, alpha/beta fold family protein; similar to hydrolase, alpha/beta fold family protein [Arabidopsis thaliana] (	8.09253	8.4235	8.08658	8.58682	8.78795	8.69928	8.3783	8.21096	8.18916	8.65664	8.9227	8.93714	10.7243	9.72439	10.4444	10.2838	10.5847	9.65657	9.80576	9.43293	9.90504	10.2469	10.0842	9.81451
246200_at	AT4G37240		similar to unknown protein [Arabidopsis thaliana] (TAIR:AT2G23690.1); similar to TMV response-related gene product [Nico	9.78523	9.64107	9.60202	10.6696	10.5649	10.7624	10.2171	10.1493	10.5789	10.4175	10.1001	10.3143	8.46106	8.6833	8.22068	8.96666	8.46106	9.8635	9.54903	9.32626	8.46106	9.24264	8.77247	9.72082
246201_at	AT4G36750		quinone reductase family protein; similar to quinone reductase family protein [Arabidopsis thaliana] (TAIR:AT4G27270.1);	8.28549	8.32856	8.21844	7.7449	7.90477	8.00763	7.95734	8.39882	7.99773	7.95734	7.83028	7.91878	6.61898	7.00993	7.12186	7.08146	7.12186	6.82299	6.97387	6.87732	7.12186	7.15073	7.41146	7.72357
246202_at	AT4G37040		encodes a methionine aminopeptidase	7.71637	8.04521	7.95663	8.43396	8.37197	8.3323	7.68568	7.90413	7.88009	8.14654	8.35938	8.40947	8.85091	8.43751	8.04247	8.33115	8.79682	7.88657	8.19019	8.15274	8.87937	8.72243	8.23419	8.46888
246203_at	AT4G36610		hydrolase, alpha/beta fold family protein; similar to hydrolase, alpha/beta fold family protein [Arabidopsis thaliana] (	2.05749	2.13872	2.05749	2.05749	2.05749	2.05749	2.05753	2.05749	2.05749	2.26511	2.05749	2.05749	2.09839	2.09839	2.13044	2.09839	2.09839	2.09839	2.09839	2.09839	2.09839	2.09839	2.09839	2.09839
246204_at	AT4G37020		similar to eukaryotic translation initiation factor 4A, putative / eIF-4A, putative / DEAD box RNA helicase, putative [A	8.1211	7.92122	8.08652	7.91312	7.72277	7.52145	8.29823	7.91494	7.7983	7.36712	7.48669	7.75501	5.99746	5.99746	6.50945	6.03599	6.0892	6.40704	6.05113	6.47553	6.39758	6.18498	6.04222	6.06673
246205_at	AT4G36970		remorin family protein; similar to remorin family protein [Arabidopsis thaliana] (TAIR:AT1G45207.2); similar to Remorin,	9.50703	9.32709	9.42991	9.07602	8.86014	8.66537	8.85323	8.33341	8.72982	9.92636	9.89779	9.77646	7.71164	8.11449	7.56574	7.93036	8.11971	9.15502	9.84913	9.45484	9.77144	9.73033	9.50193	9.28908
246206_at	AT4G36650		transcription factor IIB (TFIIB) family protein; similar to TFIIB (TRANSCRIPTION FACTOR II B), RNA polymerase II transcr	2.05749	2.05749	2.05749	2.05749	2.05749	2.05749	2.05749	2.05749	2.05749	2.05749	2.05749	2.05749	2.09839	2.09839	2.09839	2.09839	2.09839	2.09839	2.09839	2.09839	2.09839	2.09839	2.09839	2.09839
246207_at	AT4G36960		RNA recognition motif (RRM)-containing protein; similar to heterogeneous nuclear ribonucleoprotein, putative / hnRNP, pu	8.36501	8.50568	8.3925	8.76283	9.03461	8.80963	8.61684	8.57213	8.50918	8.78742	8.66511	8.6628	8.86276	8.98387	9.20022	9.45266	9.52487	9.37235	9.39723	9.31039	8.6419	8.66965	8.79695	8.77054
246208_at	AT4G36490		SEC14 cytosolic factor, putative / phosphoglyceride transfer protein, putative; similar to phosphatidylinositol transpor	2.05749	2.05749	2.05749	2.05749	2.26736	2.08408	2.05749	2.05749	2.05749	2.05749	2.05749	2.05749	2.09839	2.09839	2.09839	2.09839	2.09839	2.09839	2.09839	2.09839	2.09839	2.09839	2.09839	2.09839
246209_at	AT4G36870	HB	Encodes bel1-like homeodomain 2 (BLH2).	2.05749	2.05749	2.05749	2.05749	2.05749	2.05749	2.05749	2.05749	2.05749	2.05749	2.07059	2.05749	2.09839	2.09839	2.09839	2.09839	2.09839	2.09839	2.09839	2.09839	2.09839	2.09839	2.09839	2.09839
246210_at	AT4G36420		ribosomal protein L12 family protein; similar to ribosomal protein L12 family protein [Arabidopsis thaliana] (TAIR:AT1G7	7.21442	7.14309	7.10328	7.33494	6.93298	7.45969	6.70746	7.14685	7.00702	7.46391	7.7722	7.59849	4.31158	4.74981	4.58648	4.32424	4.30724	4.32686	4.77487	5.15491	4.31158	4.31158	4.31158	4.32396
246211_at	AT4G36730	bZIP	member of a gene family encoding basic leucine zipper proteins (GBFs) which bind the G-box, member of a gene family enco	9.17947	9.54603	9.56947	10.1134	10.3839	10.3588	9.52766	9.5775	9.28141	10.0895	9.1673	9.55006	9.66505	9.48806	9.57914	9.06879	8.78707	9.88456	9.96203	9.8827	9.78432	9.74599	9.10785	9.23678
246212_at	AT4G36930	bHLH	Encodes a transcription factor of the bHLH protein family. Mutants have abnormal, unfused carpels and reduced seed dorma	10.6549	10.1942	10.4838	9.19461	9.19011	9.16968	10.1019	10.192	9.80904	9.77462	9.71474	9.82552	11.8076	11.4711	11.8273	11.428	11.2053	7.11605	7.11551	6.93911	9.7097	9.77112	9.38957	9.38957
246213_at	AT4G36480		Encodes the LCB1 subunit of serine palmitoyltransferase. Together with the LCB2 subunit, forms a functional serine palmi	9.12423	9.32833	9.07182	8.72936	8.70834	8.85452	9.07159	8.9275	8.63974	8.87182	9.0295	8.59831	7.98811	8.52425	8.82172	8.86782	9.53369	8.28613	8.31254	7.75719	8.61293	8.85366	8.99494	8.9322
246214_at	AT4G36990	HSF	encodes a protein whose sequence is similar to heat shock factors that regulate the expression of heat shock proteins. T	10.3185	10.1741	10.2574	9.21275	9.1172	9.17692	10.717	10.5697	10.5321	9.01843	9.41756	9.45638	8.61161	8.51753	7.80072	9.76372	9.93894	8.62422	8.72389	8.27132	10.2876	9.93268	8.97464	8.9642
246215_at	AT4G37180		myb family transcription factor, contains Pfam domain, PF00249: Myb-like DNA-binding domain l; also isolated as a putati	9.09492	8.46133	9.02889	8.22643	8.44231	8.46413	9.37578	9.29759	9.45161	8.91118	7.69629	8.28174	8.13177	8.34377	7.78905	9.62771	9.41023	8.35741	8.03844	8.10889	8.7778	8.72099	7.24428	7.71525
246216_at	AT4G36380		Encodes a cytochrome P-450 gene that is involved in leaf blade expansion by controlling polar cell expansion in the leaf	7.20479	7.25704	7.58192	7.46814	7.1538	7.23812	8.19969	7.91866	7.81458	6.41805	6.58127	6.2903	7.03172	7.67673	7.44446	2.4681	3.77793	4.9078	4.85447	4.3347	4.42934	4.61568	5.66279	5.47018
246217_at	AT4G36920	AP2_EREBP	Encodes a floral homeotic gene, a member of the AP2/EREBP (ethylene responsive element binding protein) class of transcr	6.32413	6.02282	6.31331	6.67056	6.65574	6.53724	5.71011	5.44244	6.28516	6.8878	6.461	6.41149	4.08648	4.1245	2.98022	2.82606	3.29488	3.99758	3.82818	4.26191	5.70457	4.75943	5.77283	5.17366
246218_at	AT4G36800		RUB1 conjugating enzyme that conjugates CUL1 and is involved in auxin response and embryogenesis. RCE1 protein physicall	8.88157	8.92155	8.75917	9.25975	9.0765	9.46067	9.03394	8.82037	8.79291	8.92581	9.61247	9.60723	8.79495	8.3598	8.75705	9.04391	8.91184	9.04875	8.74313	8.94231	9.71157	9.48309	8.98074	9.40648
246219_at	AT4G36760		Arabidopsis aminopeptidase P1, Arabidopsis aminopeptidase P1	10.0092	9.90437	9.93862	10.0064	9.68288	10.0919	10.3267	9.97876	10.0917	9.97975	9.47952	9.61039	8.03393	8.43139	8.53882	9.38947	9.08496	8.85731	8.80156	8.80156	8.87666	8.87148	8.9805	8.80324
246220_at	AT4G37210		tetratricopeptide repeat (TPR)-containing protein; similar to hypothetical protein [Oryza sativa (japonica cultivar-grou	9.77487	9.90864	9.95123	10.1877	10.2319	10.1396	9.86606	9.62633	9.67672	10.5432	10.3265	10.1802	10.6732	10.805	11.0611	11.0857	11.2338	10.7992	10.7863	10.6548	10.5262	10.6807	10.6516	10.4491
246221_at	AT4G37120		Encodes a zinc finger containing protein similar to step II splicing factors that is similar to SMP1. SMP2 is also reduc	11.3608	11.8559	11.4407	10.8309	10.8187	10.6921	11.1405	11.2938	11.3252	11.0235	10.8038	10.7131	10.9619	11.2664	11.2417	10.8644	10.7663	10.8245	10.8541	10.8883	9.97585	10.0192	10.2817	10.4709
246222_at	AT4G36900	AP2_EREBP	encodes a member of the DREB subfamily A-5 of ERF/AP2 transcription factor family (RAP2.10). The protein contains one AP	4.79478	4.78723	4.78803	4.90291	4.78803	4.88274	5.07685	5.30994	5.57341	4.78616	4.78803	4.78803	4.42183	4.29827	4.56198	4.42183	4.42183	4.18606	3.94313	4.42183	3.05249	2.77667	3.33802	4.09126
246223_at	AT4G36890		glycosyl transferase family 43 protein; similar to glycosyl transferase family 43 protein [Arabidopsis thaliana] (TAIR:A	9.59191	9.26394	9.35213	8.85588	8.47711	8.56498	9.80893	9.5599	9.59076	8.61837	8.55212	8.34213	8.21069	8.20317	8.66559	8.01779	8.1974	8.51207	8.50686	8.42695	7.59563	7.62631	8.04424	8.00691
246224_at	AT4G36590	MADS	MADS-box protein (AGL40); similar to MADS-box protein (AGL62) [Arabidopsis thaliana] (TAIR:AT5G60440.1); similar to Tran	2.05749	2.05749	2.05749	2.05749	2.05749	2.05749	2.05749	2.05749	2.05749	2.05749	2.05749	2.05749	2.09839	2.09839	2.09839	2.09839	2.09839	2.09839	2.09839	2.09839	2.09839	2.09839	2.09839	2.09839
246225_at	AT4G36910		LEJ2 (LOSS OF THE TIMING OF ET AND JA BIOSYNTHESIS 2); similar to LEJ1 (LOSS OF THE TIMING OF ET AND JA BIOSYNTHESIS 1)	9.15717	9.29349	9.30176	10.2185	10.2611	10.1618	9.52261	9.23607	9.4477	9.95831	10.0538	9.89659	8.5719	9.19814	9.05793	9.04128	9.32191	8.57848	8.85444	8.65283	9.10233	9.29855	9.82652	10.1737
246226_at	AT4G37200		Encodes thioredoxin-like protein with disulfide reductase activity that is involved in the biogenesis of the plastid cyt	6.70412	7.22794	7.48735	8.30075	8.24266	8.50064	7.32915	7.5476	7.88313	7.87013	7.89322	7.84131	7.55959	7.99875	7.58554	7.51257	7.69017	7.39311	7.46457	7.50514	8.08866	8.17458	8.17011	7.87029
246227_at	AT4G36510		unknown protein	2.05749	2.05749	2.05749	2.05749	2.05749	2.05749	2.05749	2.05749	2.05749	2.05749	2.05749	2.05749	2.17875	2.17875	2.17875	2.17875	2.17875	2.17875	2.27618	2.62912	2.17875	2.17875	2.17875	2.17875
246228_at	AT4G36430		peroxidase, putative; Identical to Peroxidase 49 precursor (EC 1.11.1.7) (Atperox P49) (ATP31) (PER49) [Arabidopsis Thal	2.05749	2.05749	2.05749	2.05749	2.05749	2.05749	2.05749	2.05749	2.05749	2.17122	2.05749	2.05749	2.09839	2.09839	2.09839	2.09839	2.09839	2.09839	2.09839	2.09839	2.09839	2.09839	2.09839	2.09839
246229_at	AT4G37160		SKS15 (SKU5 Similar 15); copper ion binding; similar to SKS16 (SKU5 Similar 16), copper ion binding / pectinesterase [Ar	2.05749	2.05749	2.05749	2.05749	2.05749	2.05749	2.05749	2.05749	2.05749	2.05749	2.05749	2.05749	2.09839	2.12703	2.09839	2.09839	2.09839	2.09839	2.09839	2.09839	2.09839	2.09839	2.09839	2.09839
246230_at	AT4G36710	GRAS	scarecrow transcription factor family protein; similar to scarecrow-like transcription factor 6 (SCL6) [Arabidopsis thal	7.00214	7.00336	6.52804	3.5758	3.5758	3.58066	5.35603	5.89704	4.74498	5.6677	5.83954	5.33574	3.34281	3.34281	3.36841	6.94509	5.85971	4.92303	5.74122	5.2904	8.55545	8.377	7.08127	7.45303
246231_at	AT4G37080		similar to unknown protein [Arabidopsis thaliana] (TAIR:AT5G42690.2); similar to Os03g0859900 [Oryza sativa (japonica cu	6.84129	6.90078	7.23338	7.95056	8.01555	7.8895	6.98377	7.04742	7.02395	8.38861	8.6219	8.7891	5.87218	6.1506	5.84114	7.46977	6.60403	6.25732	6.46741	5.89434	8.97131	8.80014	7.73308	8.09256
246232_at	AT4G36630		EMB2754 (EMBRYO DEFECTIVE 2754); small GTPase regulator; similar to TVLP1 [Oryza sativa (indica cultivar-group)] (GB:ABB	7.51088	7.54037	7.36202	8.2239	8.42266	7.98071	7.55259	7.29844	7.64494	8.19531	8.2386	8.14907	7.50257	7.90836	8.22671	7.83711	7.91109	7.39559	7.30475	7.46235	7.72332	7.73396	7.87186	7.60468
246233_at	AT4G36550		U-box domain-containing protein; similar to armadillo/beta-catenin repeat family protein / U-box domain-containing famil	11.1215	10.8183	10.9895	7.07469	7.07696	7.19297	10.8836	10.9192	10.9817	7.2842	7.37046	7.45082	7.89551	7.78824	7.25373	7.32026	7.72928	6.24095	6.38036	5.98437	7.34324	7.54349	6.55126	6.26441
246234_at	AT4G37280		MRG family protein; similar to chromatin binding [Arabidopsis thaliana] (TAIR:AT1G02740.1); similar to MRG family protei	7.99028	8.09951	8.23742	9.00155	8.91328	8.97286	8.22129	8.06809	8.15052	9.08324	8.89362	8.78831	8.42613	8.53571	8.45696	8.50473	8.83419	8.93123	8.98452	8.94003	9.05453	9.04735	8.68518	8.73211
246235_at	AT4G36830		GNS1/SUR4 membrane family protein; similar to GNS1/SUR4 membrane family protein [Arabidopsis thaliana] (TAIR:AT1G75000.1	5.7739	6.14629	5.7714	5.71539	5.86958	5.87967	6.21425	6.47418	6.80991	5.40897	5.50772	5.71539	7.60611	6.89713	6.86339	9.22436	8.45618	7.96151	8.60402	8.22184	6.31013	6.57283	7.33307	7.12344
246236_at	AT4G36470		S-adenosyl-L-methionine:carboxyl methyltransferase family protein; similar to JMT (JASMONIC ACID CARBOXYL METHYLTRANSFER	2.05906	2.05749	2.05749	2.14995	3.18546	2.14995	2.05749	2.05749	2.05749	3.21381	3.1814	3.41457	2.09839	2.09839	2.09839	2.09839	2.09839	2.09839	2.09839	2.09839	2.8314	2.65843	2.3102	2.10986
246237_at	AT4G36390		radical SAM domain-containing protein / TRAM domain-containing protein; Identical to CDK5RAP1-like protein [Arabidopsis	8.61256	8.92933	8.791	9.08518	9.28994	9.20492	8.99222	8.65252	8.89571	9.12192	8.89843	8.86469	8.50766	8.60547	8.75252	8.46251	8.44914	9.08453	8.74404	9.19024	8.76919	8.62111	8.62429	8.86738
246238_at	AT4G36670		mannitol transporter, putative; Identical to Probable polyol transporter 6 (PLT6) [Arabidopsis Thaliana] (GB:Q8GXR2;GB:O	7.15727	7.5341	7.99609	3.78034	4.55424	4.58452	8.08042	8.24869	7.35255	2.42365	2.42365	2.0824	2.09839	2.09839	2.09839	4.39157	2.09839	2.09839	2.09839	2.09839	2.09839	2.09839	2.09839	2.09839
246239_at	AT4G36790		transporter-related; similar to transporter-related [Arabidopsis thaliana] (TAIR:AT2G18590.1); similar to membrane trans	6.10864	6.52788	6.77452	5.32888	5.35166	5.41299	6.75464	5.90238	6.31778	5.40542	5.21246	5.35166	6.29393	6.98116	6.71983	5.64506	5.88567	3.74837	4.25824	3.89731	5.94583	5.92841	5.70594	5.58766
246240_at	AT4G37130		hydroxyproline-rich glycoprotein family protein; similar to structural constituent of nuclear pore [Arabidopsis thaliana	7.73548	7.81353	7.84734	7.6822	7.35037	7.44214	7.81639	7.51272	7.72421	7.59076	7.60644	7.70412	9.09187	9.1081	8.96875	8.59072	8.77859	8.95967	8.82887	9.19513	7.40541	7.13391	8.42472	8.03788
246241_at	AT4G37050		PLA V/PLP4 (Patatin-like protein 4); nutrient reservoir; similar to PLA IVA/PLP1, nutrient reservoir [Arabidopsis thalia	2.05749	2.05749	2.05749	2.05749	2.05749	2.05749	2.05749	2.05749	2.05749	2.05749	2.05749	2.05749	2.09839	2.09839	2.09839	2.09839	2.09839	2.09839	2.09839	2.09839	2.09839	2.09839	2.09839	2.09839
246242_at	AT4G36600		late embryogenesis abundant domain-containing protein / LEA domain-containing protein; similar to late embryogenesis abu	2.1572	2.1572	2.1572	2.52673	2.1572	2.17966	2.1572	2.1572	2.1572	2.63661	2.1572	2.1572	2.11301	2.11301	2.11301	2.09839	2.11301	2.11301	2.11301	2.11301	2.11301	2.11301	2.11301	2.11301
246244_at	AT4G37250		leucine-rich repeat family protein / protein kinase family protein; similar to leucine-rich repeat transmembrane protein	9.57794	9.40335	9.52323	9.47396	9.40546	9.21635	9.89532	9.28851	9.71726	9.42627	9.37971	8.98707	10.097	10.2092	9.64358	11.1947	10.8894	9.00918	9.397	9.23031	9.33553	9.17107	9.36998	9.49267
246245_at	AT4G36440		similar to putative protein [Medicago truncatula] (GB:ABE84072.1)	8.05878	8.62123	8.27856	9.15862	9.04057	8.99402	8.34888	8.30184	8.23342	9.23884	8.84453	9.01795	8.29154	7.77234	8.23422	8.55927	8.30018	7.60718	8.50253	7.74632	8.22692	8.56683	8.55263	9.12479
246246_at	AT4G37170		pentatricopeptide (PPR) repeat-containing protein; similar to pentatricopeptide (PPR) repeat-containing protein [Arabido	3.17293	3.16882	3.18423	4.72628	4.16928	4.28054	3.81211	3.21491	3.17268	4.1247	4.14738	3.64136	7.83049	8.09283	7.67119	7.13992	7.62518	7.3984	7.13008	7.13008	6.70269	7.02593	7.02671	6.78761
246247_at	AT4G36640		SEC14 cytosolic factor family protein / phosphoglyceride transfer family protein; similar to transporter [Arabidopsis th	4.86756	4.02771	5.09075	2.58679	2.91917	2.98091	4.64243	3.58243	4.1243	2.91812	3.1761	2.92961	2.1264	2.14067	2.18223	2.14067	2.1264	2.14067	2.17246	2.18223	2.15466	2.18223	2.18223	2.14067
246248_at	AT4G36560		unknown protein	2.05749	2.05749	2.05749	2.05749	2.05749	2.05749	2.05749	2.05749	2.05749	2.05749	2.05749	2.05749	2.09839	2.13334	2.09839	2.09839	2.09839	2.09839	2.09839	2.09839	2.09839	2.09839	2.09839	2.09839
246249_at	AT4G36680		pentatricopeptide (PPR) repeat-containing protein; similar to pentatricopeptide (PPR) repeat-containing protein [Arabido	9.62223	10.0151	9.54313	9.47574	9.05248	9.20355	9.45699	9.54869	9.44572	9.45374	9.9523	9.43704	9.89754	10.1524	10.4221	10.4607	10.3481	10.6756	10.3722	10.4524	8.98044	8.60368	9.49909	9.31863
246250_at	AT4G36880		cysteine proteinase, putative; Identical to Germination-specific cysteine protease 1 precursor (EC 3.4.22.-) (GCP1) [Ara	8.52486	8.01086	7.9394	6.11445	5.50005	5.50005	7.57794	7.43244	7.13915	6.43659	6.40793	6.78405	5.86587	5.70251	5.48713	5.17925	5.48713	5.82426	5.6082	5.86319	6.16248	5.98862	5.86587	6.77704
246251_at	AT4G37220		stress-responsive protein, putative; similar to COR413-PM2 (cold regulated 413 plasma membrane 2) [Arabidopsis thaliana]	2.34402	2.35054	2.26504	3.50112	3.49466	3.9622	2.35054	2.40889	2.36645	2.36645	2.35054	2.36135	2.09839	2.09839	2.13403	2.09839	2.09839	2.09839	2.61352	2.22442	2.09839	2.09839	2.17886	2.09839
246253_at	AT4G37260	MYB	Member of the R2R3 factor gene family.	13.543	13.5293	13.6403	12.3523	12.5201	12.7103	14.0013	14.0622	13.9798	11.911	10.2806	11.9867	12.8603	13.2248	13.4137	13.7253	13.4242	13.3373	12.9361	12.4674	11.4372	12.2368	11.629	11.8105
246254_at	AT4G36450		member of MAP Kinase, member of MAP Kinase	2.05761	2.8425	2.05749	2.05749	2.05749	2.05749	2.05749	2.05749	2.05749	2.05749	2.05749	2.06004	2.09839	2.12336	2.09839	2.09839	2.09839	2.09839	2.09839	2.1243	2.09839	2.13827	2.09839	2.09839
[truncated: 19,791 more rows]
