# Supplementary material for: Plant stem cell maintenance involves direct transcriptional repression of differentiation program
Source: Mol Syst Biol. 2013 Apr 2;9:654. doi: 10.1038/msb.2013.8 (PMC3658276; doi:10.1038/msb.2013.8)
Supplement: Supplementary Table 6 — MAS5 Normalized Expression Values with Present Call Information. This table provides mean of MAS5 normalized expression values for three cell types with PMA calls. The present call information (PMA values) from the Wilcoxon signed rank test of the MAS5 algorithm is provided for the cell types in column (e.g. CLV3p PMA calls). The probe set showing present calls in all the replicate of a sample was considered as positive [file msb20138-s8.xlsx]

## Sheet: mas5pma.xls
Supplementary Table 6 :MAS5 Normalized Expression Values with Present Call Information
This table provides mean of MAS5 normalized expression values for three cell types with PMA calls. The present call information (PMA values) from the Wilcoxon signed rank test of the MAS5 algorithm is provided for the cell types in column (e.g. CLV3p_PMA calls). The probe set showing present calls in all the replicate of a sample was considered as positive.
Annotation Data				Expression Data
Probe Set ID	Arabidopsis Gene ID	TF	Gene Description	CLV3p	CLV3p_PMA calls	FILp	FILp_PMA calls	WUSp	WUSp_PMA calls	PMA call in three cell types
244901_at	ATMG00640		encodes a plant b subunit of mitochondrial ATP synthase based on structural similarity and the presence in the F(0) complex., encodes a plant b subunit of mitochondrial ATP synthase based on structural similarity and the presence in the F(0) complex.	250.4	P_P_P	167.5	P_P_P	134.22	P_P	CLV3pFILpWUSp
244902_at	ATMG00650		Encodes NADH dehydrogenase subunit 4L., Encodes NADH dehydrogenase subunit 4L.	304.68	P_P_P	208.18	P_P_P	210.14	P_P	CLV3pFILpWUSp
244903_at	ATMG00660		Identical to Hypothetical mitochondrial protein AtMg00660 (ORF149) [Arabidopsis Thaliana] (GB:P93318); similar to unknown [Brassica napus] (GB:AAB41356.1), Identical to Hypothetical mitochondrial protein AtMg00660 (ORF149) [Arabidopsis Thaliana] (GB:P93318); similar to unknown [Brassica napus] (GB:AAB41356.1), hypothetical protein, hypothetical protein	1000.19	P_P_P	364.91	P_P_P	621.55	P_P	CLV3pFILpWUSp
244904_at	ATMG00670		Identical to Hypothetical mitochondrial protein AtMg00670 (ORF275) [Arabidopsis Thaliana] (GB:P93319); similar to hypothetical protein BrnapMp048 [Brassica napus] (GB:YP_717145.1), Identical to Hypothetical mitochondrial protein AtMg00670 (ORF275) [Arabidopsis Thaliana] (GB:P93319); similar to hypothetical protein BrnapMp048 [Brassica napus] (GB:YP_717145.1), hypothetical protein, hypothetical pr…	176.56	A_M_A	103.86	P_A_A	225.95	P_P	WUSp
244905_at	ATMG00680		Identical to Hypothetical mitochondrial protein AtMg00680 (ORF122c) [Arabidopsis Thaliana] (GB:P92510), Identical to Hypothetical mitochondrial protein AtMg00680 (ORF122c) [Arabidopsis Thaliana] (GB:P92510), hypothetical protein, hypothetical protein	55.6	A_A_A	42.25	A_A_A	27.83	A_A
244906_at	ATMG00690		Identical to Hypothetical mitochondrial ribosomal S3-like protein AtMg00690 (ORF240a) [Arabidopsis Thaliana] (GB:P92511); similar to Hypothetical mitochondrial ribosomal S3-like protein AtMg00690 (ORF240a) (GB:P92511); contains InterPro domain Ribosomal protein S3, N-terminal; (InterPro:IPR008282); contains InterPro domain KH, prokaryotic type; (InterPro:IPR009019), Identical to Hypothetical mito…	372.34	P_P_P	355.42	P_P_P	315.74	P_P	CLV3pFILpWUSp
244907_at	ATMG00710		Identical to Hypothetical mitochondrial protein AtMg00710 (ORF120) [Arabidopsis Thaliana] (GB:P92512); similar to Os11g0157000 [Oryza sativa (japonica cultivar-group)] (GB:NP_001065797.1); similar to putative polyprotein [Oryza sativa (japonica cultivar-group)] (GB:AAT44282.1); similar to Os08g0518300 [Oryza sativa (japonica cultivar-group)] (GB:NP_001062251.1); contains InterPro domain Polynucle…	9.87	A_A_A	7.9	A_A_A	2.65	A_A
244908_at	ATMG00720		Identical to Hypothetical mitochondrial protein AtMg00720 (ORF107d) [Arabidopsis Thaliana] (GB:P92513), Identical to Hypothetical mitochondrial protein AtMg00720 (ORF107d) [Arabidopsis Thaliana] (GB:P92513), hypothetical protein, hypothetical protein	11.66	A_A_A	4.18	A_A_A	3.14	A_A
244911_at	ATMG00820		Identical to Hypothetical mitochondrial protein AtMg00820 (ORF170) [Arabidopsis Thaliana] (GB:P92520;GB:Q8S884;GB:Q8S8B8); similar to protein kinase family protein [Arabidopsis thaliana] (TAIR:AT4G23160.1); similar to putative gag/pol polyprotein [Oryza sativa] (GB:AAG13591.2); similar to retrotransposon protein, putative, unclassified [Oryza sativa (japonica cultivar-group)] (GB:ABB47941.2); sim…	6.85	A_A_A	14.78	A_A_A	5.77	A_A
244918_at	ATMG00890		Identical to Hypothetical mitochondrial protein AtMg00890 (ORF106d) [Arabidopsis Thaliana] (GB:P92526), Identical to Hypothetical mitochondrial protein AtMg00890 (ORF106d) [Arabidopsis Thaliana] (GB:P92526), hypothetical protein, hypothetical protein	22.98	A_A_A	4.14	A_A_A	27.5	A_A
244921_s_at	ATMG01000		Identical to Hypothetical mitochondrial protein AtMg01000 (ORF114) [Arabidopsis Thaliana] (GB:P92534), Identical to Hypothetical mitochondrial protein AtMg01000 (ORF114) [Arabidopsis Thaliana] (GB:P92534), hypothetical protein, hypothetical protein	176.77	P_P_P	149.1	P_P_P	178.28	P_P	CLV3pFILpWUSp
244923_s_at	ATMG01020		Identical to Hypothetical mitochondrial protein AtMg01020 (ORF153b) [Arabidopsis Thaliana] (GB:P92536;GB:Q8S878;GB:Q8S8C3); similar to unknown protein [Arabidopsis thaliana] (TAIR:AT2G07674.1); similar to hypothetical protein 206 - radish mitochondrion (GB:S70004), Identical to Hypothetical mitochondrial protein AtMg01020 (ORF153b) [Arabidopsis Thaliana] (GB:P92536;GB:Q8S878;GB:Q8S8C3); similar t…	106.7	P_P_A	71.81	P_M_M	80.13	P_A
244924_at	ATMG01040		Identical to Hypothetical mitochondrial protein AtMg01040 (ORF107f) [Arabidopsis Thaliana] (GB:P92538), Identical to Hypothetical mitochondrial protein AtMg01040 (ORF107f) [Arabidopsis Thaliana] (GB:P92538), hypothetical protein, hypothetical protein	108.17	A_P_A	75.12	A_A_A	80.17	A_P
244925_at	ATMG00510		NADH dehydrogenase subunit 7, NADH dehydrogenase subunit 7	41.1	M_M_P	31.13	A_A_A	21.4	A_P
244929_at	ATMG00580		NADH dehydrogenase subunit 4, NADH dehydrogenase subunit 4	3915.73	P_P_P	972.7	P_P_P	1242.67	P_P	CLV3pFILpWUSp
244930_at	ATMG00600		Identical to Hypothetical mitochondrial protein AtMg00600 (ORF106c) [Arabidopsis Thaliana] (GB:P93315), Identical to Hypothetical mitochondrial protein AtMg00600 (ORF106c) [Arabidopsis Thaliana] (GB:P93315), hypothetical protein, hypothetical protein	4.43	A_A_A	19.14	A_A_A	3.55	A_A
244931_at	ATMG00630		Identical to Hypothetical mitochondrial protein AtMg00630 (ORF110b) [Arabidopsis Thaliana] (GB:P93317), Identical to Hypothetical mitochondrial protein AtMg00630 (ORF110b) [Arabidopsis Thaliana] (GB:P93317), hypothetical protein, hypothetical protein	78.18	P_P_P	52.63	P_A_M	74.29	P_P	CLV3pWUSp
244932_at	ATCG01060		Encodes the PsaC subunit of photosystem I., Encodes the PsaC subunit of photosystem I.	41.1	A_A_A	31.25	A_A_A	69.06	P_A
244933_at	ATCG01070		NADH dehydrogenase ND4L, NADH dehydrogenase ND4L	72.64	P_P_A	28.78	A_P_A	84.28	P_P	WUSp
244934_at	ATCG01080		NADH dehydrogenase ND6, NADH dehydrogenase ND6	57.46	A_A_A	32.16	A_A_A	54.64	A_A
244935_at	ATCG01090		Encodes subunit of the chloroplast NAD(P)H dehydrogenase complex, Encodes subunit of the chloroplast NAD(P)H dehydrogenase complex	2799.57	P_P_P	1910.51	P_P_P	3489.89	P_P	CLV3pFILpWUSp
244936_at	ATCG01100		NADH dehydrogenase ND1, NADH dehydrogenase ND1	457.44	P_P_P	340.1	P_P_P	822.35	P_P	CLV3pFILpWUSp
244937_at	ATCG01110		Encodes the 49KDa plastid NAD(P)H dehydrogenase subunit H protein. Its transcription is regulated by an ndhF-specific plastid sigma factor, SIG4., Encodes the 49KDa plastid NAD(P)H dehydrogenase subunit H protein. Its transcription is regulated by an ndhF-specific plastid sigma factor, SIG4.	13.1	A_A_A	20.95	A_A_A	20.73	M_A
244938_at	ATCG01120		encodes a chloroplast ribosomal protein S15, a constituent of the small subunit of the ribosomal complex, encodes a chloroplast ribosomal protein S15, a constituent of the small subunit of the ribosomal complex	636.32	P_P_P	178.96	P_P_P	299.71	P_P	CLV3pFILpWUSp
244939_at	ATCG00065		chloroplast gene encoding ribosomal protein s12. The gene is located in three distinct loci on the chloroplast genome and is transpliced to make one transcript., chloroplast gene encoding ribosomal protein s12. The gene is located in three distinct loci on the chloroplast genome and is transpliced to make one transcript.	50.91	A_A_A	48.16	A_A_A	95.33	P_P	WUSp
244941_at	ATMG00010		Identical to Hypothetical mitochondrial protein AtMg00010 (ORF153a) [Arabidopsis Thaliana] (GB:P93275), Identical to Hypothetical mitochondrial protein AtMg00010 (ORF153a) [Arabidopsis Thaliana] (GB:P93275), hypothetical protein, hypothetical protein	100.98	P_P_P	80.77	A_A_P	50.65	P_P	CLV3pWUSp
244943_at	ATMG00070		NADH dehydrogenase subunit 9, NADH dehydrogenase subunit 9	215.7	P_P_P	291	P_P_P	326.39	P_P	CLV3pFILpWUSp
244945_at	ATMG00110		Encodes a mitochondria-encoded cytochrome c biogenesis protein.	148.01	M_M_A	114.07	P_M_P	100.47	P_P	WUSp
244947_at	ATMG00130		Identical to Hypothetical mitochondrial protein AtMg00130 (ORF121a) [Arabidopsis Thaliana] (GB:P93282), Identical to Hypothetical mitochondrial protein AtMg00130 (ORF121a) [Arabidopsis Thaliana] (GB:P93282), hypothetical protein, hypothetical protein	44.04	M_A_A	19.46	A_A_A	36.99	A_A
244948_at	ATMG00140		Identical to Hypothetical mitochondrial protein AtMg00140 (ORF167) [Arabidopsis Thaliana] (GB:P93283); contains InterPro domain Prefoldin; (InterPro:IPR009053), Identical to Hypothetical mitochondrial protein AtMg00140 (ORF167) [Arabidopsis Thaliana] (GB:P93283); contains InterPro domain Prefoldin; (InterPro:IPR009053), hypothetical protein, hypothetical protein	8.88	A_A_A	9.8	A_A_A	10.87	A_A
244949_at	ATMG00150		Identical to Hypothetical mitochondrial protein AtMg00150 (ORF116) [Arabidopsis Thaliana] (GB:P93284), Identical to Hypothetical mitochondrial protein AtMg00150 (ORF116) [Arabidopsis Thaliana] (GB:P93284), hypothetical protein, hypothetical protein	36.25	A_A_A	50.75	A_A_A	21.75	A_A
244950_at	ATMG00160		cytochrome c oxidase subunit 2, cytochrome c oxidase subunit 2	159.9	P_P_P	144.88	P_P_P	158.99	P_P	CLV3pFILpWUSp
244952_at	ATMG00260		Identical to Hypothetical mitochondrial protein AtMg00260 (ORF101a) [Arabidopsis Thaliana] (GB:P93291), Identical to Hypothetical mitochondrial protein AtMg00260 (ORF101a) [Arabidopsis Thaliana] (GB:P93291), hypothetical protein, hypothetical protein	50.82	P_A_P	31.72	P_A_P	34.53	P_P	WUSp
244957_at	ATMG00400		Identical to Hypothetical mitochondrial protein AtMg00400 (ORF157) [Arabidopsis Thaliana] (GB:P93297), Identical to Hypothetical mitochondrial protein AtMg00400 (ORF157) [Arabidopsis Thaliana] (GB:P93297), hypothetical protein, hypothetical protein	66.03	M_P_A	52.13	P_P_A	37.31	P_P	WUSp
244958_at	ATMG00450		Identical to Hypothetical mitochondrial protein AtMg00450 (ORF106b) [Arabidopsis Thaliana] (GB:P93301), Identical to Hypothetical mitochondrial protein AtMg00450 (ORF106b) [Arabidopsis Thaliana] (GB:P93301), hypothetical protein, hypothetical protein	41.71	A_A_A	49.87	A_A_A	47.55	M_A
244960_at	ATCG01020		encodes a chloroplast ribosomal protein L32, a constituent of the large subunit of the ribosomal complex, encodes a chloroplast ribosomal protein L32, a constituent of the large subunit of the ribosomal complex	1378.16	P_P_P	661.5	P_P_P	858.07	P_P	CLV3pFILpWUSp
244961_at	ATCG01040		Identical to Cytochrome c biogenesis protein ccsA (ccsA) [Arabidopsis Thaliana] (GB:P56770); similar to cytochrome c heme attachment protein [Gossypium hirsutum] (GB:YP_538991.1); contains InterPro domain Cytochrome c assembly protein; (InterPro:IPR002541), Identical to Cytochrome c biogenesis protein ccsA (ccsA) [Arabidopsis Thaliana] (GB:P56770); similar to cytochrome c heme attachment protein …	679.76	P_P_P	1021.04	P_P_P	2408.89	P_P	CLV3pFILpWUSp
244962_at	ATCG01050		Represents a plastid-encoded subunit of a NAD(P)H dehydrogenase complex. Its mRNA is edited at four positions. Translation data is not available for this gene., Represents a plastid-encoded subunit of a NAD(P)H dehydrogenase complex. Its mRNA is edited at four positions. Translation data is not available for this gene.	1910.63	P_P_P	793.5	P_P_P	2764.14	P_P	CLV3pFILpWUSp
244963_at	ATCG00570		PSII cytochrome b559, PSII cytochrome b559	630.92	P_P_P	826.36	P_P_P	1189.67	P_P	CLV3pFILpWUSp
244964_at	ATCG00580		PSII cytochrome b559. There have been many speculations about the function of Cyt b559, but the most favored at present is that it plays a protective role by acting as an electron acceptor or electron donor under conditions when electron flow through PSII is not optimized., PSII cytochrome b559. There have been many speculations about the function of Cyt b559, but the most favored at present is t…	202.78	P_P_P	198.83	P_P_P	304.16	P_P	CLV3pFILpWUSp
244965_at	ATCG00590		similar to cytochrome b6/f complex subunit VI [Gossypium hirsutum] (GB:YP_538953.1); contains InterPro domain Cytochrome B6-F complex subunit VI; (InterPro:IPR007802), similar to cytochrome b6/f complex subunit VI [Gossypium hirsutum] (GB:YP_538953.1); contains InterPro domain Cytochrome B6-F complex subunit VI; (InterPro:IPR007802), hypothetical protein, hypothetical protein	70.39	P_P_P	39.77	P_P_M	83.82	P_P	CLV3pWUSp
244966_at	ATCG00600		Cytochrome b6-f complex, subunit V. Disruption of homologous gene in Chlamydomonas results in disruption of cytochrome b6-f complex., Cytochrome b6-f complex, subunit V. Disruption of homologous gene in Chlamydomonas results in disruption of cytochrome b6-f complex.	47.37	P_P_A	22.26	P_A_A	45.07	P_P	WUSp
244967_at	ATCG00630		Encodes subunit J of photosystem I., Encodes subunit J of photosystem I.	279.57	P_P_P	107.56	P_P_P	279.28	P_P	CLV3pFILpWUSp
244968_at	ATCG00640		encodes a chloroplast ribosomal protein L33, a constituent of the large subunit of the ribosomal complex, encodes a chloroplast ribosomal protein L33, a constituent of the large subunit of the ribosomal complex	2999.16	P_P_P	1201.48	P_P_P	2031.85	P_P	CLV3pFILpWUSp
244969_at	ATCG00650		chloroplast-encoded ribosomal protein S18, chloroplast-encoded ribosomal protein S18	1205	P_P_P	479.3	P_P_P	652.56	P_P	CLV3pFILpWUSp
244970_at	ATCG00660		encodes a chloroplast ribosomal protein L20, a constituent of the large subunit of the ribosomal complex, encodes a chloroplast ribosomal protein L20, a constituent of the large subunit of the ribosomal complex	263.32	P_A_P	130.77	P_A_M	157.12	P_P	WUSp
244971_at	ATCG00670		Encodes the only ClpP (caseinolytic protease) encoded within the plastid genome. Contains a highly conserved catalytic triad of Ser-type proteases (Ser-His-Asp). Part of the 350 kDa chloroplast Clp complex. The name reflects nomenclature described in Adam et. al (2001)., Encodes the only ClpP (caseinolytic protease) encoded within the plastid genome. Contains a highly conserved catalytic triad of…	3749.68	P_P_P	1509.13	P_P_P	3043.73	P_P	CLV3pFILpWUSp
244972_at	ATCG00680		encodes for CP47, subunit of the photosystem II reaction center., encodes for CP47, subunit of the photosystem II reaction center.	193.31	P_P_M	88.37	A_M_A	231.13	P_P	WUSp
244973_at	ATCG00690		Encodes photosystem II 5 kD protein subunit PSII-T. This is a plastid-encoded gene (PsbTc) which also has a nuclear-encoded paralog (PsbTn)., Encodes photosystem II 5 kD protein subunit PSII-T. This is a plastid-encoded gene (PsbTc) which also has a nuclear-encoded paralog (PsbTn).	50.8	P_A_A	20.9	A_A_P	35.97	P_P	WUSp
244974_at	ATCG00700		PSII low MW protein, PSII low MW protein	42.54	A_A_A	24.25	A_A_A	29.52	A_M
244975_at	ATCG00710		Encodes a 8 kD phosphoprotein that is a component of the photosystem II oxygen evolving core. Its exact molecular function has not been determined but it may play a role in mediating electron transfer between the secondary quinone acceptors, QA and QB, associated with the acceptor side of PSII., Encodes a 8 kD phosphoprotein that is a component of the photosystem II oxygen evolving core. Its exac…	212.26	P_P_P	138.95	P_P_P	235.49	P_P	CLV3pFILpWUSp
244976_at	ATCG00720		Encodes the cytochrome b(6) subunit of the cytochrome b6f complex., Encodes the cytochrome b(6) subunit of the cytochrome b6f complex.	5246.03	P_P_P	4101.3	P_P_P	6268.36	P_P	CLV3pFILpWUSp
244977_at	ATCG00730		A chloroplast gene encoding subunit IV of the cytochrome b6/f complex, A chloroplast gene encoding subunit IV of the cytochrome b6/f complex	65.26	P_P_A	28.52	A_A_A	60.61	P_P	WUSp
244978_at	ATCG00740		RNA polymerase alpha subunit, RNA polymerase alpha subunit	9916.2	P_P_P	10236.8	P_P_P	4868.75	P_P	CLV3pFILpWUSp
244979_at	ATCG00750		30S chloroplast ribosomal protein S11, 30S chloroplast ribosomal protein S11	2544.22	P_P_P	2324.39	P_P_P	2455.22	P_P	CLV3pFILpWUSp
244980_at	ATCG00760		encodes a chloroplast ribosomal protein L36, a constituent of the large subunit of the ribosomal complex, encodes a chloroplast ribosomal protein L36, a constituent of the large subunit of the ribosomal complex	767	P_P_P	683.04	P_P_P	1083.03	P_P	CLV3pFILpWUSp
244981_at	ATCG00770		chloroplast 30S ribosomal protein S8, chloroplast 30S ribosomal protein S8	167.6	P_P_P	151.98	P_P_P	242.95	P_P	CLV3pFILpWUSp
244982_at	ATCG00780		encodes a chloroplast ribosomal protein L14, a constituent of the large subunit of the ribosomal complex, encodes a chloroplast ribosomal protein L14, a constituent of the large subunit of the ribosomal complex	415.46	P_P_P	1016.16	P_P_P	1251.73	P_P	CLV3pFILpWUSp
244983_at	ATCG00790		chloroplast gene encoding a ribosomal protein L16, which is a constituent of 50S large ribosomal subunit, chloroplast gene encoding a ribosomal protein L16, which is a constituent of 50S large ribosomal subunit	1155.4	P_P_P	914.55	P_P_P	1526.56	P_P	CLV3pFILpWUSp
244984_at	ATCG00800		encodes a chloroplast ribosomal protein S3, a constituent of the small subunit of the ribosomal complex, encodes a chloroplast ribosomal protein S3, a constituent of the small subunit of the ribosomal complex	6053.79	P_P_P	4088.7	P_P_P	3340.05	P_P	CLV3pFILpWUSp
244985_at	ATCG00810		encodes a chloroplast ribosomal protein L22, a constituent of the large subunit of the ribosomal complex, encodes a chloroplast ribosomal protein L22, a constituent of the large subunit of the ribosomal complex	1041.64	P_P_P	923.72	P_P_P	1039.28	P_P	CLV3pFILpWUSp
244986_at	ATCG00820		Encodes a 6.8-kDa protein of the small ribosomal subunit., Encodes a 6.8-kDa protein of the small ribosomal subunit.	3269.75	P_P_P	2280.94	P_P_P	2125.96	P_P	CLV3pFILpWUSp
244994_at	ATCG01010		Chloroplast encoded NADH dehydrogenase unit., Chloroplast encoded NADH dehydrogenase unit.	14.95	A_A_A	12.11	A_A_A	17.88	P_A
244995_at	ATCG00150		Encodes a subunit of ATPase complex CF0, which is a proton channel that supplies the proton motive force to drive ATP synthesis by CF1 portion of the complex., Encodes a subunit of ATPase complex CF0, which is a proton channel that supplies the proton motive force to drive ATP synthesis by CF1 portion of the complex.	21.92	M_A_A	22.71	M_A_A	52.34	P_P	WUSp
244996_at	ATCG00160		Chloroplast ribosomal protein S2, Chloroplast ribosomal protein S2	633.72	P_P_P	347.01	P_P_P	718.16	P_P	CLV3pFILpWUSp
244997_at	ATCG00170		RNA polymerase beta' subunit-2, RNA polymerase beta' subunit-2	599.39	P_P_P	156.78	P_P_P	192.56	P_P	CLV3pFILpWUSp
244998_at	ATCG00180		RNA polymerase beta' subunit-1, RNA polymerase beta' subunit-1	687.36	P_P_P	189.73	P_P_P	500.71	P_P	CLV3pFILpWUSp
244999_at	ATCG00190		Chloroplast DNA-dependent RNA polymerase B subunit. The transcription of this gene is regulated by a nuclear encoded RNA polymerase. This gene has been transferred to mitochondrial genome during crucifer evolution., Chloroplast DNA-dependent RNA polymerase B subunit. The transcription of this gene is regulated by a nuclear encoded RNA polymerase. This gene has been transferred to mitochondrial ge…	36.92	A_A_A	39.16	A_P_A	28.19	A_A
245000_at	ATCG00210		Identical to Cytochrome b6-f complex subunit 8 (Cytochrome b6-f complex subunit VIII) (Cytochrome b6-f complex subunit petN) (petN) [Arabidopsis Thaliana] (GB:P61039;GB:P12178;GB:P56789); similar to PetN [Acorus calamus] (GB:YP_319758.1); similar to petN [Nymphaea alba] (GB:YP_053148.1); contains InterPro domain PetN; (InterPro:IPR005497), Identical to Cytochrome b6-f complex subunit 8 (Cytochrom…	12.19	A_A_A	14.29	A_A_A	37.75	A_A
245001_at	ATCG00220		PSII low MW protein, PSII low MW protein	3864.47	P_P_P	4474.68	P_P_P	8503.08	P_P	CLV3pFILpWUSp
245002_at	ATCG00270		PSII D2 protein, PSII D2 protein	98.15	P_P_P	107.44	M_P_P	87.39	P_P	CLV3pWUSp
245003_at	ATCG00280		chloroplast gene encoding a CP43 subunit of the photosystem II reaction center. promoter contains a blue-light responsive element., chloroplast gene encoding a CP43 subunit of the photosystem II reaction center. promoter contains a blue-light responsive element.	409.95	P_P_P	275.3	M_P_P	742.99	P_P	CLV3pWUSp
245004_at	ATCG00300		encodes PsbZ, which is a subunit of photosystem II. In Chlamydomonas, this protein has been shown to be essential in the interaction between PS II and the light harvesting complex II., encodes PsbZ, which is a subunit of photosystem II. In Chlamydomonas, this protein has been shown to be essential in the interaction between PS II and the light harvesting complex II.	972.47	P_P_P	429.07	P_P_P	665.48	P_P	CLV3pFILpWUSp
245005_at	ATCG00330		30S chloroplast ribosomal protein S14, 30S chloroplast ribosomal protein S14	58.15	A_P_A	71.66	M_P_P	44.55	P_M
245006_at	ATCG00340		Encodes the D1 subunit of photosystem I and II reaction centers., Encodes the D1 subunit of photosystem I and II reaction centers.	7465.52	P_P_P	6156.84	P_P_P	9026.62	P_P	CLV3pFILpWUSp
245007_at	ATCG00350		Encodes psaA protein comprising the reaction center for photosystem I along with psaB protein; hydrophobic protein encoded by the chloroplast genome., Encodes psaA protein comprising the reaction center for photosystem I along with psaB protein; hydrophobic protein encoded by the chloroplast genome.	53.37	A_A_A	71.73	P_A_A	172.41	P_P	WUSp
245008_at	ATCG00360		Encodes a protein required for photosystem I assembly and stability. In Chlamydomonas reinhardtii, this protein seems to act as a PSI specific chaperone facilitating the assembly of the complex by interacting with PsaA and PsaD. A loss of function mutation in tobacco leads to a loss of photosystem I., Encodes a protein required for photosystem I assembly and stability. In Chlamydomonas reinhardti…	269.31	P_P_P	189.25	P_P_P	317.99	P_P	CLV3pFILpWUSp
245009_at	ATCG00380		Chloroplast encoded ribosomal protein S4, Chloroplast encoded ribosomal protein S4	14210.4	P_P_P	1939.98	P_P_P	3628.65	P_P	CLV3pFILpWUSp
245010_at	ATCG00420		Encodes NADH dehydrogenase subunit J. Its transcription is increased upon sulfur depletion., Encodes NADH dehydrogenase subunit J. Its transcription is increased upon sulfur depletion.	115.03	P_P_A	80.79	A_A_A	167.61	P_P	WUSp
245011_at	ATCG00430		Encodes a protein which was originally thought to be part of photosystem II but its wheat homolog was later shown to encode for subunit K of NADH dehydrogenase., Encodes a protein which was originally thought to be part of photosystem II but its wheat homolog was later shown to encode for subunit K of NADH dehydrogenase.	50.14	P_M_P	45.5	P_A_P	75.8	P_P	WUSp
245012_at	ATCG00440		Encodes NADH dehydrogenase D3 subunit of the chloroplast NAD(P)H dehydrogenase complex, Encodes NADH dehydrogenase D3 subunit of the chloroplast NAD(P)H dehydrogenase complex	3631.1	P_P_P	3031.55	P_P_P	3421.5	P_P	CLV3pFILpWUSp
245013_at	ATCG00470		ATPase epsilon subunit, ATPase epsilon subunit	12164	P_P_P	10035	P_P_P	14117.7	P_P	CLV3pFILpWUSp
245014_at	ATCG00480		chloroplast-encoded gene for beta subunit of ATP synthase, chloroplast-encoded gene for beta subunit of ATP synthase	4233.43	P_P_P	4062.77	P_P_P	9512	P_P	CLV3pFILpWUSp
245015_at	ATCG00490		large subunit of RUBISCO., large subunit of RUBISCO.	360.35	P_P_P	283.41	P_P_P	473.78	P_P	CLV3pFILpWUSp
245016_at	ATCG00500		Encodes the carboxytransferase beta subunit of the Acetyl-CoA carboxylase (ACCase) complex in plastids. This complex catalyzes the carboxylation of acetyl-CoA to produce malonyl-CoA, the first committed step in fatty acid synthesis., Encodes the carboxytransferase beta subunit of the Acetyl-CoA carboxylase (ACCase) complex in plastids. This complex catalyzes the carboxylation of acetyl-CoA to pro…	223.5	P_P_P	143.33	P_P_P	335.77	P_P	CLV3pFILpWUSp
245017_at	ATCG00510		Encodes subunit I of photosystem I., Encodes subunit I of photosystem I.	796.66	P_P_P	293.79	P_P_P	592.59	P_P	CLV3pFILpWUSp
245018_at	ATCG00520		Encodes a protein required for photosystem I assembly and stability. In cyanobacteria, loss of function mutation in this gene increases PSII/PSI ratio without any influence on photoautotrophic growth., Encodes a protein required for photosystem I assembly and stability. In cyanobacteria, loss of function mutation in this gene increases PSII/PSI ratio without any influence on photoautotrophic grow…	183.92	P_P_P	135.52	P_P_P	280.41	P_P	CLV3pFILpWUSp
245019_at	ATCG00530		Identical to Chloroplast envelope membrane protein (cemA) [Arabidopsis Thaliana] (GB:P56783); similar to proton extrusion protein-related [Arabidopsis thaliana] (TAIR:AT4G31040.1); similar to chloroplast envelope membrane protein [Gossypium hirsutum] (GB:YP_538947.1); contains InterPro domain CemA; (InterPro:IPR004282), Identical to Chloroplast envelope membrane protein (cemA) [Arabidopsis Thalia…	601.88	P_P_P	272.31	P_P_P	826.67	P_P	CLV3pFILpWUSp
245020_at	ATCG00540		Encodes cytochrome f apoprotein; involved in photosynthetic electron transport chain; encoded by the chloroplast genome and is transcriptionally repressed by a nuclear gene HCF2., Encodes cytochrome f apoprotein; involved in photosynthetic electron transport chain; encoded by the chloroplast genome and is transcriptionally repressed by a nuclear gene HCF2.	2448.29	P_P_P	2058.34	P_P_P	2726.47	P_P	CLV3pFILpWUSp
245021_at	ATCG00550		PSII component, PSII component	973.31	P_P_P	1106.91	P_P_P	1229	P_P	CLV3pFILpWUSp
245022_at	ATCG00560		PSII L protein, PSII L protein	331.97	P_P_P	241.86	P_P_P	322.72	P_P	CLV3pFILpWUSp
245023_at	ATCG00080		PSII I protein, PSII I protein	2783.46	P_P_P	2009.94	P_P_P	3439.85	P_P	CLV3pFILpWUSp
245024_at	ATCG00120		Encodes the ATPase alpha subunit, which is a subunit of ATP synthase and part of the CF1 portion which catalyzes the conversion of ADP to ATP using the proton motive force. This complex is located in the thylakoid membrane of the chloroplast., Encodes the ATPase alpha subunit, which is a subunit of ATP synthase and part of the CF1 portion which catalyzes the conversion of ADP to ATP using the pro…	970.36	P_P_P	922.11	P_P_P	2075.3	P_P	CLV3pFILpWUSp
245025_at	ATCG00130		ATPase F subunit., ATPase F subunit.	123.03	P_P_P	101.96	P_P_P	215.12	P_P	CLV3pFILpWUSp
245026_at	ATCG00140		ATPase III subunit, ATPase III subunit	344.52	P_P_P	233.38	P_P_P	474.55	P_P	CLV3pFILpWUSp
245027_at	AT2G26550		encodes a heme oxygenase that catalyzes the oxidation of heme to biliverdin IXalpha, CO and Fe(2+), a committed step in the biosynthesis of the phytochrome chromophore phytochromobilin.	117.19	P_P_P	189.63	P_P_P	119.11	P_P	CLV3pFILpWUSp
245028_at	AT2G26570		similar to unknown protein [Arabidopsis thaliana] (TAIR:AT5G42880.1); similar to unknown protein [Arabidopsis thaliana] (TAIR:AT4G33390.1); similar to IMP dehydrogenase/GMP reductase [Medicago truncatula] (GB:ABE88908.1); contains InterPro domain Protein of unknown function DUF827, plant; (InterPro:IPR008545)	89.52	A_A_A	134.94	P_M_P	21.06	A_A
245029_at	AT2G26580	C2C2_YABBY	plant-specific transcription factor YABBY family protein; Identical to Axial regulator YABBY5 (YAB5) [Arabidopsis Thaliana] (GB:Q8GW46;GB:O48725); similar to YAB2 (YABBY 2), transcription factor [Arabidopsis thaliana] (TAIR:AT1G08465.1); similar to YABBY-like transcription factor PROLONGATA [Antirrhinum majus] (GB:AAS10178.1); contains InterPro domain YABBY protein; (InterPro:IPR006780); contains…	8.4	A_A_A	450.62	P_P_P	19.4	A_A	FILp
245030_at	AT2G26620		glycoside hydrolase family 28 protein / polygalacturonase (pectinase) family protein; similar to glycoside hydrolase family 28 protein / polygalacturonase (pectinase) family protein [Arabidopsis thaliana] (TAIR:AT2G15450.1); similar to glycoside hydrolase family 28 protein / polygalacturonase (pectinase) family protein [Arabidopsis thaliana] (TAIR:AT2G15460.1); similar to glycoside hydrolase fami…	2.97	A_A_A	8.1	A_A_A	5.01	A_A
245031_at	AT2G26360		binding; similar to mitochondrial substrate carrier family protein [Arabidopsis thaliana] (TAIR:AT2G35800.1); similar to Mitochondrial carrier protein, putative [Medicago truncatula] (GB:ABE77885.1); contains InterPro domain Mitochondrial carrier protein; (InterPro:IPR002067); contains InterPro domain Mitochondrial substrate carrier; (InterPro:IPR001993)	125.52	P_P_P	118.44	A_A_A	81.26	P_P	CLV3pWUSp
245032_at	AT2G26630		transposase IS4 family protein, contains Pfam profile: PF01609 transposase DDE domain	13.14	A_A_A	19.3	A_A_A	14.57	A_A
245033_at	AT2G26380		disease resistance protein-related / LRR protein-related; similar to leucine-rich repeat family protein [Arabidopsis thaliana] (TAIR:AT1G33600.1); similar to disease resistance protein-related / LRR protein-related [Arabidopsis thaliana] (TAIR:AT1G33590.1); similar to H0402C08.6 [Oryza sativa (indica cultivar-group)] (GB:CAJ86230.1); contains InterPro domain Leucine-rich repeat; (InterPro:IPR0016…	58.38	P_P_P	93.38	P_P_P	55.12	P_P	CLV3pFILpWUSp
245034_at	AT2G26390		serpin, putative / serine protease inhibitor, putative; similar to serpin, putative / serine protease inhibitor, putative [Arabidopsis thaliana] (TAIR:AT3G45220.1); similar to serpin-like protein [Citrus x paradisi] (GB:AAN76362.1); contains InterPro domain Proteinase inhibitor I4, serpin; (InterPro:IPR000215)	80.29	P_P_A	144.16	P_P_P	414.14	P_P	FILpWUSp
245035_at	AT2G26400		Encodes a protein predicted to belong to the acireductone dioxygenase (ARD/ARDí)family.	362.53	P_P_P	404.96	P_P_P	585.91	P_P	CLV3pFILpWUSp
245036_at	AT2G26410		IQD4 (IQ-domain 4); calmodulin binding; similar to IQD3 (IQ-domain 3), calmodulin binding [Arabidopsis thaliana] (TAIR:AT3G52290.1); similar to IQ calmodulin-binding motif, putative [Medicago truncatula] (GB:ABE77889.1); similar to Os01g0833800 [Oryza sativa (japonica cultivar-group)] (GB:NP_001044716.1); contains InterPro domain IQ calmodulin-binding region; (InterPro:IPR000048)	24.72	A_A_A	11.54	A_A_A	5.83	A_A
245037_at	AT2G26420		1-phosphatidylinositol-4-phosphate 5-kinase, putative / PIP kinase, putative / PtdIns(4)P-5-kinase, putative / diphosphoinositide kinase, putative; Identical to Phosphatidylinositol-4-phosphate 5-kinase 3 (EC 2.7.1.68) (AtPIP5K3) (1-phosphatidylinositol-4-phosphate kinase 3) (PtdIns(4)P-5-kinase 3) (Diphosphoinositide kinase 3) (PIP5K3) [Arabidopsis Thaliana] (GB:O48709); similar to phosphatidyli…	14.76	A_A_A	20.94	A_A_A	15.81	A_A
245038_at	AT2G26560		encodes a lipid acyl hydrolase with wide substrate specificity that accumulates upon infection by fungal and bacterial pathogens. Protein is localized in the cytoplasm in healthy leaves, and in membranes in infected cells., encodes a lipid acyl hydrolase with wide substrate specificity that accumulates upon infection by fungal and bacterial pathogens. Protein is localized in the cytoplasm in heal…	10.59	A_A_A	34.05	A_A_A	14.36	A_A
245039_at	AT2G26600		glycosyl hydrolase family 17 protein; similar to glycosyl hydrolase family 17 protein [Arabidopsis thaliana] (TAIR:AT3G15800.1); similar to beta-1,3-glucanase 1 [Ziziphus jujuba] (GB:AAY25165.1); contains InterPro domain Glycoside hydrolase, family 17; (InterPro:IPR000490)	449.01	P_P_P	475.99	P_P_P	465.3	P_P	CLV3pFILpWUSp
245040_at	AT2G26520		similar to unknown protein [Arabidopsis thaliana] (TAIR:AT3G57500.1)	51.01	A_A_A	60.87	P_A_A	107.33	P_P	WUSp
245041_at	AT2G26530		unknown function	420.11	P_P_P	316.53	P_P_P	1099.04	P_P	CLV3pFILpWUSp
245042_at	AT2G26540		HEMD; uroporphyrinogen-III synthase; similar to Os03g0186100 [Oryza sativa (japonica cultivar-group)] (GB:NP_001049201.1); similar to DNA replication licensing factor, MCM5 component (ISS) [Ostreococcus tauri] (GB:CAL57202.1); contains InterPro domain Uroporphyrinogen III synthase HEM4; (InterPro:IPR003754)	351.6	P_P_P	260.08	P_P_P	373.61	P_P	CLV3pFILpWUSp
245043_at	AT2G26430		Encodes an ania-6a type arginine-rich cyclin which confers tolerance to LiCl and NaCl when expressed in yeast., Encodes an ania-6a type arginine-rich cyclin which confers tolerance to LiCl and NaCl when expressed in yeast.	834.89	P_P_P	877.52	P_P_P	946.41	P_P	CLV3pFILpWUSp
245044_at	AT2G26500		cytochrome b6f complex subunit (petM), putative; similar to unknown [Euphorbia esula] (GB:AAF34768.1); contains InterPro domain PetM of cytochrome b6f complex subunit 7; (InterPro:IPR012595), cytochrome b6f complex subunit (petM), putative; similar to unknown [Euphorbia esula] (GB:AAF34768.1)	2499.38	P_P_P	2434.69	P_P_P	2490.28	P_P	CLV3pFILpWUSp
245045_at	AT2G26590		adhesion regulating molecule family; similar to Adhesion regulating molecule [Medicago truncatula] (GB:ABE79214.1); contains InterPro domain Adhesion regulating molecule; (InterPro:IPR006773)	2191.9	P_P_P	2292.24	P_P_P	2149.72	P_P	CLV3pFILpWUSp
245046_at	AT2G26510		permease	5990.41	P_P_P	3532.15	P_P_P	4587.67	P_P	CLV3pFILpWUSp
245047_at	ATCG00020		Encodes chlorophyll binding protein D1, a part of the photosystem II reaction center core, Encodes chlorophyll binding protein D1, a part of the photosystem II reaction center core	273.02	P_P_P	151.41	P_P_P	338.34	P_P	CLV3pFILpWUSp
245048_at	ATCG00040		Encodes a maturase located in the trnK intron in the chloroplast genome., Encodes a maturase located in the trnK intron in the chloroplast genome.	5394.6	P_P_P	2817.51	P_P_P	5872.24	P_P	CLV3pFILpWUSp
245049_at	ATCG00050		Homologous to the bacterial ribosomal protein S16, Homologous to the bacterial ribosomal protein S16	57.46	P_P_P	45.91	P_P_P	104.94	P_P	CLV3pFILpWUSp
245050_at	ATCG00070		PSII K protein, PSII K protein	1173.85	P_P_P	773.76	P_P_P	2056.18	P_P	CLV3pFILpWUSp
245051_at	AT2G23320	WRKY	Encodes WRKY DNA-binding protein 15 (WRKY15)., Encodes WRKY DNA-binding protein 15 (WRKY15).	665.43	P_P_P	1386.99	P_P_P	654.93	P_P	CLV3pFILpWUSp
245052_at	AT2G26440		pectinesterase family protein; similar to pectinesterase family protein [Arabidopsis thaliana] (TAIR:AT1G02810.1); similar to papillar cell-specific pectin methylesterase-like protein [Brassica napus] (GB:AAK84428.1); similar to Os06g0193200 [Oryza sativa (japonica cultivar-group)] (GB:NP_001057041.1); contains InterPro domain Virulence factor, pectin lyase fold; (InterPro:IPR011050); contains In…	15.2	A_A_A	752.35	P_P_P	71.09	M_P	FILp
245053_at	AT2G26450		pectinesterase family protein; similar to pectinesterase family protein [Arabidopsis thaliana] (TAIR:AT4G33230.1); similar to pectin methylesterase [Salix (GB:BAA89480.1); contains InterPro domain Virulence factor, pectin lyase fold; (InterPro:IPR011050); contains InterPro domain Plant invertase/pectin methylesterase inhibitor; (InterPro:IPR007186); contains InterPro domain Pectinesterase; (Inter…	64.18	A_A_A	128.7	P_M_P	36.12	M_A
245054_at	AT2G26460		RED family protein; similar to Os11g0146700 [Oryza sativa (japonica cultivar-group)] (GB:NP_001065737.1); similar to expressed protein [Oryza sativa (japonica cultivar-group)] (GB:ABA96454.1); contains InterPro domain RED-like, N-terminal; (InterPro:IPR012916); contains InterPro domain RED-like, C-terminal; (InterPro:IPR012492)	677.97	P_P_P	652.96	P_P_P	656.82	P_P	CLV3pFILpWUSp
245055_at	AT2G26470		similar to Os06g0470800 [Oryza sativa (japonica cultivar-group)] (GB:NP_001057618.1); similar to hypothetical protein GSU0040 [Geobacter sulfurreducens PCA] (GB:NP_951102.1); contains InterPro domain Protein of unknown function DUF159; (InterPro:IPR003738)	73.01	P_A_P	55.88	A_A_P	68.19	P_A
245056_at	AT2G26480		UDP-glucoronosyl/UDP-glucosyl transferase family protein; similar to UDP-glucoronosyl/UDP-glucosyl transferase family protein [Arabidopsis thaliana] (TAIR:AT3G46660.1); similar to glucuronosyl transferase homolog, ripening-related - tomato (fragment) (GB:S39507); contains InterPro domain UDP-glucuronosyl/UDP-glucosyltransferase; (InterPro:IPR002213)	37.95	A_A_A	43.59	P_A_A	37.44	M_P
245057_at	AT2G26490		transducin family protein / WD-40 repeat family protein; similar to transducin family protein / WD-40 repeat family protein [Arabidopsis thaliana] (TAIR:AT4G34380.1); similar to putative WD repeat-protein [Oryza sativa (japonica cultivar-group)] (GB:AAP44704.1); similar to Os03g0738700 [Oryza sativa (japonica cultivar-group)] (GB:NP_001051213.1); contains InterPro domain WD-40 repeat; (InterPro:I…	24.32	A_A_A	39.56	A_A_A	4.92	A_A
245058_at	AT2G39790		mitochondrial glycoprotein family protein / MAM33 family protein; Identical to Uncharacterized protein At2g39790, mitochondrial precursor [Arabidopsis Thaliana] (GB:O22288); similar to mitochondrial glycoprotein family protein / MAM33 family protein [Arabidopsis thaliana] (TAIR:AT2G39795.1); similar to Os06g0326500 [Oryza sativa (japonica cultivar-group)] (GB:NP_001057529.1); similar to Os01g0143…	10.26	A_A_A	4.7	A_A_A	2.56	A_A
245059_at	AT2G39720		Encodes a putative RING-H2 finger protein RHC2a., Encodes a putative RING-H2 finger protein RHC2a.	469.34	P_P_P	678.91	P_P_P	363.52	P_P	CLV3pFILpWUSp
245060_at	AT2G39770		Encodes a GDP-mannose pyrophosphorylase/ mannose-1-pyrophosphatase. This enzyme provides GDP-mannose, which is used for cell wall carbohydrate biosynthesis and protein glycosylation as well as for ascorbate (vitamin C) biosynthesis.	796.73	P_P_P	1330.99	P_P_P	1917.86	P_P	CLV3pFILpWUSp
245061_at	AT2G39730		Rubisco activase, a nuclear-encoded chloroplast protein that consists of two isoforms arising from alternative splicing in most plants. Required for the light activation of rubisco.	691.18	P_P_P	1426.1	P_P_P	2648.24	P_P	CLV3pFILpWUSp
245062_at	AT2G39760		ATBPM3; protein binding; similar to ATBPM1 (BTB-POZ AND MATH DOMAIN 1), protein binding [Arabidopsis thaliana] (TAIR:AT5G19000.1); similar to Os07g0101400 [Oryza sativa (japonica cultivar-group)] (GB:NP_001058677.1); similar to BTB/POZ; MATH [Medicago truncatula] (GB:ABD28533.1); similar to Os07g0655300 [Oryza sativa (japonica cultivar-group)] (GB:NP_001060495.1); contains InterPro domain TRAF-li…	600.25	P_P_P	726.38	P_P_P	688.3	P_P	CLV3pFILpWUSp
245063_at	AT2G39795		mitochondrial glycoprotein family protein / MAM33 family protein; Identical to Uncharacterized protein At2g39795, mitochondrial precursor [Arabidopsis Thaliana] (GB:Q8W487); similar to mitochondrial glycoprotein family protein / MAM33 family protein [Arabidopsis thaliana] (TAIR:AT3G55605.1); similar to Os01g0143300 [Oryza sativa (japonica cultivar-group)] (GB:NP_001041996.1); similar to hypotheti…	1648.28	P_P_P	1175.39	P_P_P	1393.68	P_P	CLV3pFILpWUSp
245064_at	AT2G39725		complex 1 family protein / LVR family protein; similar to Os08g0278600 [Oryza sativa (japonica cultivar-group)] (GB:NP_001061438.1); similar to unknown protein [Oryza sativa (japonica cultivar-group)] (GB:BAC99750.1); contains InterPro domain Complex 1 LYR protein; (InterPro:IPR008011)	202.03	P_P_P	243.07	P_P_P	169.05	P_P	CLV3pFILpWUSp
245065_at	AT2G39750		dehydration-responsive family protein; similar to dehydration-responsive protein-related [Arabidopsis thaliana] (TAIR:AT5G06050.1); similar to dehydration-responsive protein-related [Arabidopsis thaliana] (TAIR:AT1G77260.1); similar to dehydration-responsive protein, putative, expressed [Oryza sativa (japonica cultivar-group)] (GB:ABB47791.2); similar to Os01g0846600 [Oryza sativa (japonica culti…	1154.8	P_P_P	1041.26	P_P_P	1212.27	P_P	CLV3pFILpWUSp
245066_at	AT2G39840		Encodes the catalytic subunit of a Type 1 phosphoprotein Ser/Thr phosphatase, expressed in roots, shoots and flowers., Encodes the catalytic subunit of a Type 1 phosphoprotein Ser/Thr phosphatase, expressed in roots, shoots and flowers.	1174.82	P_P_P	957.56	P_P_P	1396.61	P_P	CLV3pFILpWUSp
245067_at	AT2G39780		S-like ribonuclease	976.43	P_P_P	1188.94	P_P_P	867.63	P_P	CLV3pFILpWUSp
245068_at	AT2G23260		UGT84B1 (UDP-glucosyl transferase 84B1); UDP-glycosyltransferase/ abscisic acid glucosyltransferase/ indole-3-acetate beta-glucosyltransferase/ transferase, transferring glycosyl groups; similar to UDP-glucoronosyl/UDP-glucosyl transferase family protein [Arabidopsis thaliana] (TAIR:AT2G23210.1); similar to UGT84B2 (UDP-glucosyl transferase 84B2), UDP-glycosyltransferase/ abscisic acid glucosyltr…	8.03	A_A_A	15.42	A_A_A	18.33	A_A
245069_at	AT2G23250		UGT84B2 (UDP-glucosyl transferase 84B2); UDP-glycosyltransferase/ abscisic acid glucosyltransferase/ transferase, transferring glycosyl groups; similar to UDP-glucoronosyl/UDP-glucosyl transferase family protein [Arabidopsis thaliana] (TAIR:AT2G23210.1); similar to UGT84B1 (UDP-glucosyl transferase 84B1), UDP-glycosyltransferase/ abscisic acid glucosyltransferase/ indole-3-acetate beta-glucosyltr…	15.53	A_A_A	6.78	A_A_A	9.5	A_A
245070_at	AT2G23240		plant EC metallothionein-like family 15 protein; Identical to EC protein homolog 2 [Arabidopsis Thaliana] (GB:Q42377;GB:Q9SLN4); similar to plant EC metallothionein-like family 15 protein [Arabidopsis thaliana] (TAIR:AT2G42000.1); similar to EC protein homolog 1 (GB:P93746); contains InterPro domain Plant metallothionein, family 15; (InterPro:IPR000347); contains InterPro domain Whey acidic prote…	8.72	A_A_A	8.52	A_A_A	6.33	A_A
245071_at	AT2G23230		terpene synthase/cyclase family protein; similar to ATTS1 (Arabidopsis thaliana terpene synthase 1), lyase/ magnesium ion binding [Arabidopsis thaliana] (TAIR:AT4G15870.1); similar to terpene synthase [Vitis vinifera] (GB:AAS66357.1); contains InterPro domain Terpenoid cylases/protein prenyltransferase alpha-alpha toroid; (InterPro:IPR008930); contains InterPro domain Terpenoid synthase; (InterPr…	23.74	A_A_A	25.97	A_A_A	14.21	A_A
245073_at	AT2G23210		UDP-glucoronosyl/UDP-glucosyl transferase family protein; similar to UGT84B1 (UDP-glucosyl transferase 84B1), UDP-glycosyltransferase/ abscisic acid glucosyltransferase/ indole-3-acetate beta-glucosyltransferase/ transferase, transferring glycosyl groups [Arabidopsis thaliana] (TAIR:AT2G23260.1); similar to UGT84B2 (UDP-glucosyl transferase 84B2), UDP-glycosyltransferase/ abscisic acid glucosyltr…	16.45	A_A_A	24.38	A_A_A	17.42	A_A
245074_at	AT2G23200		protein kinase family protein; similar to protein kinase family protein [Arabidopsis thaliana] (TAIR:AT5G24010.1); similar to putative receptor-like protein kinase [Oryza sativa (japonica cultivar-group)] (GB:AAT07653.1); similar to Os06g0334300 [Oryza sativa (japonica cultivar-group)] (GB:NP_001057550.1); contains InterPro domain Protein kinase-like; (InterPro:IPR011009); contains InterPro domai…	40.24	A_A_A	43.41	A_A_A	74.75	P_P	WUSp
245075_at	AT2G23180		member of CYP96A, member of CYP96A	3.4	A_A_A	13.53	A_A_A	7.29	A_A
245076_at	AT2G23170		encodes an IAA-amido synthase that conjugates Asp and other amino acids to auxin in vitro.	42.32	A_A_A	2173.48	P_P_P	413.06	P_P	FILpWUSp
245077_at	AT2G23160		similar to F-box family protein [Arabidopsis thaliana] (TAIR:AT2G16450.1); similar to Probable disease resistance RPP8-like protein 2 (GB:Q9MAG6); contains InterPro domain Cyclin-like F-box; (InterPro:IPR001810); contains InterPro domain F-box associated type 3; (InterPro:IPR013187); contains InterPro domain Galactose oxidase, central; (InterPro:IPR011043); contains InterPro domain F-box associat…	55.75	A_A_A	39.84	A_A_A	32.19	A_A
245078_at	AT2G23340	AP2_EREBP	encodes a member of the DREB subfamily A-5 of ERF/AP2 transcription factor family. The protein contains one AP2 domain. There are 16 members in this subfamily including RAP2.1, RAP2.9 and RAP2.10.	882.85	P_P_P	979.58	P_P_P	2110.03	P_P	CLV3pFILpWUSp
245079_at	AT2G23330		copia-like retrotransposon family, has a 3.9e-195 P-value blast match to GB:AAA57005 Hopscotch polyprotein (Ty1_Copia-element) (Zea mays)	15.97	A_A_A	11.21	A_A_A	21.46	A_A
245080_at	AT2G23300		leucine-rich repeat transmembrane protein kinase, putative; similar to leucine-rich repeat transmembrane protein kinase, putative [Arabidopsis thaliana] (TAIR:AT5G67280.1); similar to leucine-rich repeat family protein / protein kinase family protein [Arabidopsis thaliana] (TAIR:AT4G37250.1); similar to Os06g0638500 [Oryza sativa (japonica cultivar-group)] (GB:NP_001058153.1); similar to Leucine …	235.84	P_P_P	349.92	P_P_P	186.17	P_P	CLV3pFILpWUSp
245082_at	AT2G23270		similar to unknown protein [Arabidopsis thaliana] (TAIR:AT4G37290.1)	51.54	A_A_A	47.95	A_A_A	42.1	A_A
245083_at	AT2G23310		Encodes AtRER1C1, a Golgi membrane protein involved in returning the molecules that are exported from the endoplasmic reticulum (ER) to the Golgi apparatus back to the ER (a mechanism known as retrieval). There are two Arabidopsis homologues of AtRERC1: AtRER1A and AtRER1B., Encodes AtRER1C1, a Golgi membrane protein involved in returning the molecules that are exported from the endoplasmic retic…	121.4	P_P_P	180.56	P_P_P	107.14	P_P	CLV3pFILpWUSp
245084_at	AT2G23290	MYB	Member of the R2R3 factor gene family.	322.15	P_P_P	315.78	P_P_P	433.06	P_P	CLV3pFILpWUSp
245085_at	AT2G23350		polyadenylate-binding protein, putative / PABP, putative.Member of the Class II family of PABP proteins. Highly and ubiquitously expressed.	4121.08	P_P_P	6891.41	P_P_P	5570.85	P_P	CLV3pFILpWUSp
245086_at	AT2G39820		eukaryotic translation initiation factor 6, putative / eIF-6, putative; Identical to Eukaryotic translation initiation factor 6 (eIF-6) [Arabidopsis Thaliana] (GB:O22290); similar to EMB1624 (EMBRYO DEFECTIVE 1624), translation initiation factor [Arabidopsis thaliana] (TAIR:AT3G55620.1); similar to Os07g0639800 [Oryza sativa (japonica cultivar-group)] (GB:NP_001060417.1); similar to putative euka…	58.54	A_A_A	34.26	A_A_A	32.06	A_A
245087_at	AT2G39830		zinc ion binding; similar to ubiquitin interaction motif-containing protein / LIM domain-containing protein [Arabidopsis thaliana] (TAIR:AT1G19270.1); similar to hypothetical protein [Oryza sativa (japonica cultivar-group)] (GB:AAP06895.1); similar to Os03g0267800 [Oryza sativa (japonica cultivar-group)] (GB:NP_001049668.1); contains InterPro domain LIM, zinc-binding; (InterPro:IPR001781)	13.23	A_A_A	319.37	P_P_P	108.39	P_P	FILpWUSp
245088_at	AT2G39850		subtilase; similar to subtilase family protein [Arabidopsis thaliana] (TAIR:AT5G59190.1); similar to subtilisin-like protease C1 [Glycine max] (GB:AAN12272.1); contains InterPro domain Peptidase S8 and S53, subtilisin, kexin, sedolisin; (InterPro:IPR000209); contains InterPro domain Proteinase inhibitor I9, subtilisin propeptide; (InterPro:IPR010259); contains InterPro domain Proteinase inhibitor…	6.18	A_A_A	8.95	A_A_A	22.22	P_A
245089_at	AT2G45290		transketolase, putative; similar to transketolase, putative [Arabidopsis thaliana] (TAIR:AT3G60750.1); similar to transketolase 1 [Capsicum annuum] (GB:CAA75777.1); similar to Transketolase, chloroplast precursor (TK) (GB:Q43848); similar to Transketolase, C-terminal-like [Medicago truncatula] (GB:ABE91345.1); contains InterPro domain Transketolase, C-terminal; (InterPro:IPR005476); contains Inte…	317.58	P_P_P	401.41	P_P_P	271.59	P_P	CLV3pFILpWUSp
245090_at	AT2G40900		nodulin MtN21 family protein; similar to integral membrane family protein / nodulin MtN21-related [Arabidopsis thaliana] (TAIR:AT3G56620.1); similar to nodulin-like protein [Plantago major] (GB:CAH58631.1); contains InterPro domain Protein of unknown function DUF6, transmembrane; (InterPro:IPR000620)	18.02	A_A_A	21.2	A_A_A	6.87	A_A
245091_at	AT2G40910		F-box protein-related; similar to F-box family protein [Arabidopsis thaliana] (TAIR:AT2G40920.1); similar to Cyclin-like F-box; F-box protein interaction domain [Medicago truncatula] (GB:ABE83875.1); contains InterPro domain Cyclin-like F-box; (InterPro:IPR001810); contains InterPro domain Nucleic acid-binding, OB-fold; (InterPro:IPR008994); contains InterPro domain F-box associated type 3; (Inte…	11.72	A_A_A	16.24	A_A_A	3.25	A_A
245092_at	AT2G40950	bZIP	bZIP transcription factor family protein; similar to bZIP transcription factor family protein [Arabidopsis thaliana] (TAIR:AT3G56660.1); similar to putative bZIP transcription factor [Oryza sativa (japonica cultivar-group)] (GB:AAT85257.1); contains InterPro domain Eukaryotic transcription factor, DNA-binding; (InterPro:IPR008917); contains InterPro domain bZIP transcription factor, bZIP_1; (Inte…	410.94	M_P_P	483.61	P_P_P	500.75	P_P	FILpWUSp
245093_at	AT2G40820		proline-rich family protein; similar to myosin heavy chain-related [Arabidopsis thaliana] (TAIR:AT3G56480.1); similar to plectin-related protein-like [Oryza sativa (japonica cultivar-group)] (GB:BAD68172.1); similar to Os01g0805700 [Oryza sativa (japonica cultivar-group)] (GB:NP_001044563.1); contains InterPro domain C2; (InterPro:IPR000008); contains InterPro domain Transcription factor AP-2; (I…	216.16	A_P_P	266.71	P_P_P	209.49	P_P	FILpWUSp
245094_at	AT2G40840		Encodes a cytosolic protein with transglucosidase and amylomaltase activity. It is an essential component of the pathway from starch to sucrose and cellular metabolism in leaves at night. The protein binds to heteroglycans and utilizes glucose, mannose and xylose as acceptors. Fucose and galactose can also act as acceptors but less efficiently than the previous three. It was also was also recentl…	1105.54	P_P_P	1674.3	P_P_P	1623.63	P_P	CLV3pFILpWUSp
245095_at	AT2G40860		protein kinase family protein / protein phosphatase 2C ( PP2C) family protein; similar to protein phosphatase 2C, putative / PP2C, putative [Arabidopsis thaliana] (TAIR:AT4G31750.1); similar to Serine/threonine protein phosphatase (ISS) [Ostreococcus tauri] (GB:CAL57140.1); similar to Os01g0541900 [Oryza sativa (japonica cultivar-group)] (GB:NP_001043271.1); contains InterPro domain Protein kinas…	19.26	A_A_A	45.47	A_A_A	27.13	P_A
245096_at	AT2G40880		cysteine proteinase inhibitor homolog	25.96	A_A_A	101.15	P_P_P	41.77	P_P	FILpWUSp
245097_at	AT2G40935		similar to unknown protein [Arabidopsis thaliana] (TAIR:AT3G18470.1); similar to Os01g0267400 [Oryza sativa (japonica cultivar-group)] (GB:NP_001042685.1); similar to putative ORFX [Cryptomeria japonica] (GB:BAE92288.1); contains InterPro domain Protein of unknown function Cys-rich; (InterPro:IPR006461)	525.99	P_P_P	530.27	P_P_P	415.29	P_P	CLV3pFILpWUSp
245098_at	AT2G40940		Ethylene receptor, subfamily 1. Has histidine kinase activity.	478.06	P_P_P	652.13	P_P_P	525.19	P_P	CLV3pFILpWUSp
245099_at	AT2G40830		Encodes a putative RING-H2 finger protein RHC1a., Encodes a putative RING-H2 finger protein RHC1a.	556.85	P_P_P	491.8	P_P_P	393.08	P_P	CLV3pFILpWUSp
245100_at	AT2G40930		Encodes ubiquitin-specific protease with nuclear localization signals that is likely to be involved in ubiquitin-mediated protein degradation.	1022.9	P_P_P	853.93	P_P_P	1094.99	P_P	CLV3pFILpWUSp
245101_at	AT2G40890		encodes coumarate 3-hydroxylase (C3H), a P450-dependent monooxygenase. Involved in lignin biosynthesis and flavonoid biosynthesis. Also affects the biosynthesis of coumarins such as scopoletin and scopolin as a branching-out-pathway from the phenylpropanoid acid level., encodes coumarate 3-hydroxylase (C3H), a P450-dependent monooxygenase. Involved in lignin biosynthesis and flavonoid biosynthesi…	419.4	P_P_P	2179.87	P_P_P	2124.19	P_P	CLV3pFILpWUSp
245102_at	AT2G41580		non-LTR retrotransposon family (LINE), has a 4.7e-42 P-value blast match to GB:NP_038602 L1 repeat, Tf subfamily, member 18 (LINE-element) (Mus musculus)	28.25	A_A_A	26.72	A_A_A	17.3	A_A
245103_at	AT2G41590		similar to unknown protein [Arabidopsis thaliana] (TAIR:AT5G25200.1); similar to 80C09_29 [Brassica rapa subsp. pekinensis] (GB:AAZ41840.1); contains domain Positive stranded ssRNA viruses (SSF88633)	11.7	A_A_A	16.02	A_M_A	14.1	A_A
245104_at	AT2G41600		similar to Os11g0140100 [Oryza sativa (japonica cultivar-group)] (GB:NP_001065708.1); similar to Mitochondrial glycoprotein, expressed [Oryza sativa (japonica cultivar-group)] (GB:ABG22358.1); contains InterPro domain Mitochondrial glycoprotein; (InterPro:IPR003428), similar to mitochondrial glycoprotein family protein / MAM33 family protein [Arabidopsis thaliana] (TAIR:AT1G80720.1); similar to O…	582.76	P_P_P	480.34	P_P_P	336.63	P_P	CLV3pFILpWUSp
245105_at	AT2G41610		similar to Os10g0200700 [Oryza sativa (japonica cultivar-group)] (GB:NP_001064300.1); similar to Os03g0253600 [Oryza sativa (japonica cultivar-group)] (GB:NP_001049581.1)	32.86	A_A_A	20.08	A_A_A	36.76	A_A
245106_at	AT2G41650		unknown protein	2853.3	P_P_P	4412.63	P_P_P	2846.9	P_P	CLV3pFILpWUSp
245107_at	AT2G41690	HSF	member of Heat Stress Transcription Factor (Hsf) family, member of Heat Stress Transcription Factor (Hsf) family	12.87	A_A_A	30.39	A_A_A	37.87	A_A
245108_at	AT2G41510		It encodes a protein whose sequence is similar to cytokinin oxidase/dehydrogenase, which catalyzes the degradation of cytokinins.	4.34	A_A_A	15.04	A_A_A	5.62	A_A
245109_at	AT2G41520		DNAJ heat shock N-terminal domain-containing protein; similar to DNAJ heat shock N-terminal domain-containing protein [Arabidopsis thaliana] (TAIR:AT5G12430.1); similar to unknown protein [Oryza sativa (japonica cultivar-group)] (GB:AAT01341.1); similar to Os01g0273500 [Oryza sativa (japonica cultivar-group)] (GB:NP_001042715.1); similar to Os05g0374600 [Oryza sativa (japonica cultivar-group)] (G…	200.05	P_P_P	312	P_P_P	397.85	P_P	CLV3pFILpWUSp
245110_at	AT2G41550		similar to streptococcal hemagglutinin protein [Staphylococcus epidermidis ATCC 12228] (GB:NP_765804.1); contains domain Rho termination factor, N-terminal domain (SSF68912); contains domain no description (G3D.1.10.720.10)	1428.27	P_P_P	1725.23	P_P_P	1565.39	P_P	CLV3pFILpWUSp
245111_at	AT2G41570		similar to unknown protein [Arabidopsis thaliana] (TAIR:AT2G16690.1); similar to 80C09_29 [Brassica rapa subsp. pekinensis] (GB:AAZ41840.1)	7.84	A_A_A	5	A_A_A	18.22	A_A
245112_at	AT2G41540		Encodes a protein with NAD-dependent glycerol-3-phosphate (G3P) dehydrogenase which was shown to complement an Escherichia coli strain: BB20-14, auxotrophic for glycerol/G3P due to a loss-of-function mutation in the gpsA gene.	1159.43	P_P_P	1321.99	P_P_P	451.53	P_P	CLV3pFILpWUSp
245113_at	AT2G41660		Essential for hydrotropism in roots. Mutant roots are defective in hydrotropism, and have slightly reduced phototropism and modified wavy growth response. Has normal gravitropism and root elongation.	14.05	A_A_A	28.03	A_A_A	30.62	A_M
245114_at	AT2G41630		Encodes the transcription factor TFIIB.	3502.02	P_P_P	2911.43	P_P_P	4639.02	P_P	CLV3pFILpWUSp
245115_at	AT2G41530		Encodes a protein with S-formylglutathione hydrolase activity.	1108.67	P_P_P	2625.32	P_P_P	2062.9	P_P	CLV3pFILpWUSp
245116_at	AT2G41620		nucleoporin interacting component family protein; Identical to Uncharacterized protein At2g41620 [Arabidopsis Thaliana] (GB:O22224;GB:Q94CF2); similar to nucleoporin interacting component-related [Arabidopsis thaliana] (TAIR:AT3G57350.1); similar to Nucleoporin interacting component; Protein prenyltransferase [Medicago truncatula] (GB:ABD28395.1); similar to Os03g0349000 [Oryza sativa (japonica c…	2005.31	P_P_P	2290.31	P_P_P	2377.71	P_P	CLV3pFILpWUSp
245117_at	AT2G41560		encodes a calmodulin-regulated Ca(2+)-ATPase that improves salt tolerance in yeast. localized to the vacuole.	1014.99	P_P_P	1346.57	P_P_P	954.29	P_P	CLV3pFILpWUSp
245118_at	AT2G41680		thioredoxin reductase, putative / NADPH-dependent thioredoxin reductase, putative; similar to NTRA (NADPH-dependent thioredoxin reductase 2) [Arabidopsis thaliana] (TAIR:AT2G17420.1); similar to Os07g0657900 [Oryza sativa (japonica cultivar-group)] (GB:NP_001060515.1); similar to thioredoxin reductase [Nostoc sp. PCC 7120] (GB:NP_484780.1); contains InterPro domain Thioredoxin-like fold; (InterPr…	786.42	P_P_P	1083.45	P_P_P	1189.42	P_P	CLV3pFILpWUSp
245119_at	AT2G41640		similar to unknown protein [Arabidopsis thaliana] (TAIR:AT3G57380.1); similar to glycosyltransferase [Medicago truncatula] (GB:CAI30145.1); contains InterPro domain Protein of unknown function DUF563; (InterPro:IPR007657)	290.65	P_P_P	274.68	P_P_P	769.75	P_P	CLV3pFILpWUSp
245120_at	AT2G39810		A novel protein with a RING finger motif near the amino terminus. Negative regulator of cold responses. Functions as an E3 ligase required for the ubiquitination of ICE1. HOS1 physically interacts with ICE1 and mediates the ubiquitination of ICE1 both in vitro and in vivo. Overexpression represses the expression of CBFs and their downstream genes and confers increased sensitivity to freezing stre…	848.11	P_P_P	672.32	P_P_P	653.35	P_P	CLV3pFILpWUSp
245121_at	AT2G47610		60S ribosomal protein L7A (RPL7aA); Identical to 60S ribosomal protein L7a-1 (RPL7AA) [Arabidopsis Thaliana] (GB:P49692;GB:O22250); similar to 60S ribosomal protein L7A (RPL7aB) [Arabidopsis thaliana] (TAIR:AT3G62870.1); similar to 60S ribosomal protein L7A-like protein [Solanum tuberosum] (GB:ABB72809.1); contains InterPro domain Ribosomal protein L7AE; (InterPro:IPR004037); contains InterPro do…	11803.1	P_P_P	12638.4	P_P_P	8959.64	P_P	CLV3pFILpWUSp
245122_at	AT2G47420		dimethyladenosine transferase, putative; similar to ribosomal RNA adenine dimethylase family protein [Arabidopsis thaliana] (TAIR:AT5G66360.2); similar to Os10g0183900 [Oryza sativa (japonica cultivar-group)] (GB:NP_001064257.1); similar to Ribosomal RNA adenine dimethylase (ISS) [Ostreococcus tauri] (GB:CAL55025.1); contains InterPro domain Ribosomal RNA adenine methylase transferase; (InterPro:…	856.22	P_P_P	699.98	P_P_P	618.9	P_P	CLV3pFILpWUSp
245123_at	AT2G47450		A component of the chloroplast signal recognition particle pathway that is involved in LHCP targeting. Downregulated in response to high light.	282.16	M_P_P	829.5	P_P_P	599.46	P_P	FILpWUSp
245124_at	AT2G47580		encodes spliceosomal protein U1A	1046.71	P_P_P	1230.92	P_P_P	802.22	P_P	CLV3pFILpWUSp
245125_at	AT2G47430		Encodes a putative plasma membrane-bound hybrid histidine kinase and cytokinin sensor that is expressed within the female gametophyte.	45.21	A_A_A	37.32	A_A_A	13.68	A_A
245126_at	AT2G47460	MYB	MYB12 belongs to subgroup 7 of the R2R3-MYB family. It strongly activates the promoters of chalcone synthase (CHS), flavanone 3-hydroxylase (F3H), flavonol synthase (FLS) and - to a lesser extent - chalcone flavanone isomerase (CHI), but cannot activate the promoters of flavonoid-3'hydroxylase (F3'H) and dihydroflavonol 4-reductase (DF). The activation requires a functional MYB recognition elemen…	1189.69	P_P_P	601.27	P_P_P	1190.99	P_P	CLV3pFILpWUSp
245127_at	AT2G47600		Encodes a magnesium/proton exchanger, member of putative Na+/Ca2+ antiporter gene family	633.57	P_P_P	1009.07	P_P_P	1158.09	P_P	CLV3pFILpWUSp
245128_at	AT2G45380		similar to calcium ion binding [Arabidopsis thaliana] (TAIR:AT4G34070.1); similar to Os08g0117900 [Oryza sativa (japonica cultivar-group)] (GB:NP_001060865.1); similar to Os06g0134900 [Oryza sativa (japonica cultivar-group)] (GB:NP_001056719.1); similar to hypothetical protein [Trifolium pratense] (GB:BAE71223.1), similar to glycine-rich protein [Arabidopsis thaliana] (TAIR:AT4G22740.2); similar …	12.05	A_A_A	9.44	A_A_A	6.97	A_A
245129_at	AT2G45350		Encodes a member of a PCMP (plant combinatorial and modular protein) family (PCMP-E subfamily) with 11 pentatricopeptide (PPR) repeats. The protein is involved in RNA editing of the initiation codon of ndhD in the chloroplast.	3.04	A_A_A	3.91	A_A_A	9.03	A_A
245130_at	AT2G45340		leucine-rich repeat transmembrane protein kinase, putative; similar to leucine-rich repeat transmembrane protein kinase, putative [Arabidopsis thaliana] (TAIR:AT4G22730.1); similar to leucine-rich repeat transmembrane protein kinase, putative [Arabidopsis thaliana] (TAIR:AT5G51560.1); similar to Os06g0134700 [Oryza sativa (japonica cultivar-group)] (GB:NP_001056717.1); similar to putative somatic…	111.37	A_P_A	855.83	P_P_P	1784.66	P_P	FILpWUSp
245132_at	AT2G45320		similar to conserved hypothetical protein [Medicago truncatula] (GB:ABE93197.1); contains domain Nucleotide-diphospho-sugar transferases (SSF53448); contains domain no description (G3D.3.90.550.10)	715.07	P_P_P	615.69	P_P_P	483.61	P_P	CLV3pFILpWUSp
245135_at	AT2G45230		non-LTR retrotransposon family (LINE), has a 3.9e-46 P-value blast match to GB:AAB41224 ORF2 (LINE-element) (Rattus norvegicus)	13.15	A_A_A	10.09	A_A_A	11.54	A_A
245136_at	AT2G45210		auxin-responsive protein-related; similar to auxin-responsive family protein [Arabidopsis thaliana] (TAIR:AT3G60690.1); similar to Auxin responsive SAUR protein [Medicago truncatula] (GB:ABE93517.1); similar to Os04g0537100 [Oryza sativa (japonica cultivar-group)] (GB:NP_001053425.1); similar to OSJNBa0091D06.3 [Oryza sativa (japonica cultivar-group)] (GB:CAE03018.3); contains InterPro domain Aux…	5.24	A_A_A	6.08	A_A_A	3.09	A_A
245137_at	AT2G45460		forkhead-associated domain-containing protein / FHA domain-containing protein; similar to CIP1 (COP1-INTERACTIVE PROTEIN 1) [Arabidopsis thaliana] (TAIR:AT5G41790.1); similar to Hypothetical protein [Oryza sativa (japonica cultivar-group)] (GB:AAM19115.1); similar to Os03g0127600 [Oryza sativa (japonica cultivar-group)] (GB:NP_001048833.1); contains InterPro domain Prefoldin; (InterPro:IPR009053)…	892.16	P_P_P	568.22	P_P_P	716.33	P_P	CLV3pFILpWUSp
245138_at	AT2G45190	C2C2_YABBY	Encodes a member of the YABBY family of transcriptional regulators that is involved in abaxial cell type specification in leaves and fruits.	45.29	A_A_A	8310.98	P_P_P	172.46	P_P	FILpWUSp
245139_at	AT2G45430		DNA-binding protein-related; similar to DNA-binding protein-related [Arabidopsis thaliana] (TAIR:AT4G22810.1); similar to hypothetical protein 23.t00073 [Brassica oleracea] (GB:ABD65635.1); similar to Os06g0136900 [Oryza sativa (japonica cultivar-group)] (GB:NP_001056730.1); similar to Os02g0448000 [Oryza sativa (japonica cultivar-group)] (GB:NP_001046754.1); contains InterPro domain Protein of u…	27.08	A_A_A	99.33	P_P_P	33.75	A_A	FILp
245140_at	AT2G45420		LOB domain protein 18 / lateral organ boundaries domain protein 18 (LBD18); Identical to LOB domain-containing protein 18 (LBD18) [Arabidopsis Thaliana] (GB:O22131;GB:Q8W1D7); similar to LOB domain protein 30 / lateral organ boundaries domain protein 30 (LBD30) [Arabidopsis thaliana] (TAIR:AT4G00220.1); similar to Unknown protein [Oryza sativa (japonica cultivar-group)] (GB:AAL77143.1); similar t…	9.46	A_A_A	341.69	P_P_P	83.21	A_P	FILp
245141_at	AT2G45400		involved in the regulation of brassinosteroid metabolic pathway	1723.16	P_P_P	994.15	P_P_P	340.54	P_P	CLV3pFILpWUSp
245142_at	AT2G45270		glycoprotease M22 family protein; similar to glycoprotease M22 family protein [Arabidopsis thaliana] (TAIR:AT4G22720.2); similar to Glycoprotease family protein, expressed [Oryza sativa (japonica cultivar-group)] (GB:ABA98521.1); contains InterPro domain Peptidase M22, glycoprotease; (InterPro:IPR000905)	476.38	P_P_P	392.96	P_P_P	325.99	P_P	CLV3pFILpWUSp
245143_at	AT2G45450		similar to unknown protein [Arabidopsis thaliana] (TAIR:AT3G60890.1)	34.69	A_A_A	32.24	A_A_A	38.64	P_P	WUSp
245144_at	AT2G45240		Encodes a cytoplasmic MAP1 like methionine aminopeptidase which is involved in removing the N-terminal methionine from proteins. Induced mutants using RNAi technology which knocks out both MAP1 and MAP2 like genes show abnormal development.	1102.45	P_P_P	1255.71	P_P_P	1328.57	P_P	CLV3pFILpWUSp
245145_at	AT2G45440		mutant has Increased levels of threonine; Dihydrodipicolinate Synthase 2	960.78	P_P_P	1003.12	P_P_P	753.1	P_P	CLV3pFILpWUSp
245146_at	AT2G45200		Encodes a member of the GOS1 (Golgi SNARE) gene family.	710.36	P_P_P	895.1	P_P_P	1058.83	P_P	CLV3pFILpWUSp
245147_at	AT2G45280		Encodes a protein similar to RAD51C involved in double stranded break repair via homologous recombination. Sensitive to DSB induced by Mitomycin C and gamma irradiation, interacts with Atxrcc3 in yeast two-hybrid assay. Required for female meiosis but not critical for mitosis under normal conditions., Encodes a protein similar to RAD51C involved in double stranded break repair via homologous reco…	480.24	P_P_P	485.46	P_P_P	406.65	P_P	CLV3pFILpWUSp
245148_at	AT2G45220		pectinesterase family protein; similar to pectinesterase family protein [Arabidopsis thaliana] (TAIR:AT5G51490.1); similar to pectinesterase (EC 3.1.1.11) PECS-c2 - sweet orange (GB:T10494); similar to Pectinesterase-2 precursor (Pectin methylesterase) (PE) (GB:O04887); contains InterPro domain Virulence factor, pectin lyase fold; (InterPro:IPR011050); contains InterPro domain Plant invertase/pec…	17.29	A_A_A	24.13	A_A_A	6.01	A_A
245149_at	AT2G47620		Homologous to yeast SWI3 and a member of the Arabidopsis SWI3 gene family. Protein physically interacts with ATSWI3B and ATSWI3C, the other two members of the SWI3 family., Homologous to yeast SWI3 and a member of the Arabidopsis SWI3 gene family. Protein physically interacts with ATSWI3B and ATSWI3C, the other two members of the SWI3 family.	698.23	M_M_P	477.47	P_P_P	448.37	P_P	FILpWUSp
245150_at	AT2G47590		photolyase/blue light photoreceptor PHR2 (PHR2) mRNA,	909.85	P_P_P	1172.89	P_P_P	911.81	P_P	CLV3pFILpWUSp
245151_at	AT2G47550		pectinesterase family protein; similar to pectinesterase family protein [Arabidopsis thaliana] (TAIR:AT1G02810.1); similar to pectinesterase family protein [Arabidopsis thaliana] (TAIR:AT4G02330.1); similar to papillar cell-specific pectin methylesterase-like protein [Brassica napus] (GB:AAK84428.1); contains InterPro domain Virulence factor, pectin lyase fold; (InterPro:IPR011050); contains Inte…	41.22	A_A_P	40.98	A_A_P	56.5	P_P	WUSp
245152_at	AT2G47490		mitochondrial substrate carrier family protein; similar to mitochondrial substrate carrier family protein [Arabidopsis thaliana] (TAIR:AT1G25380.1); similar to Os01g0513200 [Oryza sativa (japonica cultivar-group)] (GB:NP_001043181.1); similar to Os05g0357200 [Oryza sativa (japonica cultivar-group)] (GB:NP_001055296.1); similar to Mitochondrial carrier protein [Medicago truncatula] (GB:ABE84962.1)…	686.61	P_P_P	774.15	P_P_P	781.25	P_P	CLV3pFILpWUSp
245153_at	AT5G12450		similar to syntaxin-related family protein [Arabidopsis thaliana] (TAIR:AT1G48390.1); contains InterPro domain FBD-like; (InterPro:IPR006566)	23.24	A_A_A	4.78	A_A_A	7.92	A_A
245154_at	AT5G12460		similar to fringe-related protein [Arabidopsis thaliana] (TAIR:AT2G37730.1); similar to Protein of unknown function DUF604 [Medicago truncatula] (GB:ABE81721.1); contains InterPro domain Protein of unknown function DUF604; (InterPro:IPR006740)	39.36	A_A_A	29.84	A_A_A	10.67	A_A
245155_at	AT5G12470		similar to unknown protein [Arabidopsis thaliana] (TAIR:AT2G40400.2); similar to Trimeric LpxA-like [Medicago truncatula] (GB:ABE84885.1); similar to Os01g0957200 [Oryza sativa (japonica cultivar-group)] (GB:NP_001045446.1); similar to Os05g0388600 [Oryza sativa (japonica cultivar-group)] (GB:NP_001055430.1)	2289.79	P_P_P	3159.82	P_P_P	2048.53	P_P	CLV3pFILpWUSp
245156_at	AT5G12480		calmodulin-domain protein kinase CDPK isoform 7 (CPK7)	211.16	P_P_P	215.45	P_P_P	254.51	P_P	CLV3pFILpWUSp
245157_at	AT2G33160		glycoside hydrolase family 28 protein / polygalacturonase (pectinase) family protein; similar to glycoside hydrolase family 28 protein / polygalacturonase (pectinase) family protein [Arabidopsis thaliana] (TAIR:AT1G78400.1); similar to Exopolygalacturonase precursor (Pollen allergen Pla a 2) (GB:Q6H9K0); contains InterPro domain Virulence factor, pectin lyase fold; (InterPro:IPR011050); contains …	14.62	A_A_A	5.29	A_A_A	6.71	A_A
245158_at	AT2G33130		Member of a diversely expressed predicted peptide family showing sequence similarity to tobacco Rapid Alkalinization Factor (RALF), and is believed to play an essential role in the physiology of Arabidopsis. Consists of a single exon and is characterized by a conserved C-terminal motif and N-terminal signal peptide.	12.91	A_A_A	14.6	A_A_A	15.05	A_A
245159_at	AT2G33100		encodes a gene similar to cellulose synthase, encodes a gene similar to cellulose synthase	174.3	P_P_P	123.5	P_P_P	245.7	P_P	CLV3pFILpWUSp
245160_at	AT2G33080		leucine-rich repeat family protein; similar to leucine-rich repeat family protein [Arabidopsis thaliana] (TAIR:AT2G33020.1); similar to leucine-rich repeat family protein [Arabidopsis thaliana] (TAIR:AT2G33060.1); similar to leucine-rich repeat family protein [Arabidopsis thaliana] (TAIR:AT2G33050.1); similar to putative kinase [Brassica napus] (GB:ABI99471.1); contains InterPro domain Leucine-ri…	38.77	P_A_A	14.72	A_A_A	17.87	A_A
245161_at	AT2G33070		jacalin lectin family protein; similar to ATMLP-470 (MYROSINASE-BINDING PROTEIN-LIKE PROTEIN-470) [Arabidopsis thaliana] (TAIR:AT3G16400.2); similar to jacalin lectin family protein [Arabidopsis thaliana] (TAIR:AT3G16390.1); similar to jacalin lectin family protein [Arabidopsis thaliana] (TAIR:AT3G16410.1); similar to epithiospecifier protein [Brassica oleracea var. italica] (GB:AAY53488.1); cont…	42.16	A_A_P	85.04	P_P_P	46.92	M_A	FILp
245162_at	AT2G33240		member of Myosin-like proteins, member of Myosin-like proteins	185.11	P_P_P	114.65	P_P_P	94.65	P_P	CLV3pFILpWUSp
245163_at	AT2G33230		flavin-containing monooxygenase, putative / FMO, putative; similar to flavin-containing monooxygenase / FMO (YUCCA3) [Arabidopsis thaliana] (TAIR:AT1G04610.1); similar to Pyridine nucleotide-disulphide oxidoreductase, class I; FAD-dependent pyridine nucleotide-disulphide oxidoreductase [Medicago truncatula] (GB:ABE89940.1); contains InterPro domain Flavin-containing monooxygenase FMO; (InterPro:I…	26.65	A_A_A	13	A_A_A	28.09	A_A
245164_at	AT2G33210		chaperonin, putative; Identical to Chaperonin CPN60-like 1, mitochondrial precursor (HSP60-like 1) [Arabidopsis Thaliana] (GB:Q8L7B5;GB:O49314); similar to chaperonin, putative [Arabidopsis thaliana] (TAIR:AT3G13860.1); similar to HSP60 (Heat shock protein 60), ATP binding / protein binding / unfolded protein binding [Arabidopsis thaliana] (TAIR:AT3G23990.1); similar to GroEL-like chaperone, ATPa…	2797.63	P_P_P	3628.62	P_P_P	3375.3	P_P	CLV3pFILpWUSp
245165_at	AT2G33180		similar to hypothetical protein [Triticum aestivum] (GB:CAJ19336.1); similar to Os09g0481800 [Oryza sativa (japonica cultivar-group)] (GB:NP_001063498.1)	181.61	P_P_P	162.32	P_P_P	208.13	P_P	CLV3pFILpWUSp
245166_at	AT2G33170		leucine-rich repeat transmembrane protein kinase, putative; similar to leucine-rich repeat transmembrane protein kinase, putative [Arabidopsis thaliana] (TAIR:AT5G48940.1); similar to leucine-rich repeat family protein / protein kinase family protein [Arabidopsis thaliana] (TAIR:AT1G17230.1); similar to leucine-rich repeat transmembrane protein kinase, putative [Arabidopsis thaliana] (TAIR:AT5G63…	45.39	A_A_A	130.05	P_P_P	128.68	P_P	FILpWUSp
245168_at	AT2G33150		Encodes an organellar (peroxisome, glyoxysome) 3-ketoacyl-CoA thiolase, involved in fatty acid b-oxidation during germination and subsequent seedling growth. Mutants have defects in glyoxysomal fatty acid beta-oxidation., Encodes an organellar (peroxisome, glyoxysome) 3-ketoacyl-CoA thiolase, involved in fatty acid b-oxidation during germination and subsequent seedling growth. Mutants have defect…	3123.49	P_P_P	4772.77	P_P_P	4771.52	P_P	CLV3pFILpWUSp
245169_at	AT2G33220		similar to MEE4 (maternal effect embryo arrest 4) [Arabidopsis thaliana] (TAIR:AT1G04630.1); similar to F6 [Gossypium hirsutum] (GB:CAC84110.1); contains InterPro domain GRIM-19; (InterPro:IPR009346)	157.57	A_A_A	210.18	A_M_A	150.33	A_P
245170_at	AT2G47570		60S ribosomal protein L18 (RPL18A); Identical to Putative 60S ribosomal protein L18-1 (RPL18A) [Arabidopsis Thaliana] (GB:O22254); similar to 60S ribosomal protein L18 (RPL18C) [Arabidopsis thaliana] (TAIR:AT5G27850.1); similar to Putative 60S ribosomal protein L18-1 (GB:O22254); contains InterPro domain Ribosomal protein L18e; (InterPro:IPR000039)	56.27	A_A_A	48.51	A_A_A	31.25	A_A
245171_at	AT2G47560		zinc finger (C3HC4-type RING finger) family protein; Identical to RING-H2 finger protein ATL2N (ATL2N) [Arabidopsis Thaliana] (GB:O22255); similar to ATL5 (Arabidopsis T?xicos en Levadura 5), protein binding / zinc ion binding [Arabidopsis thaliana] (TAIR:AT3G62690.1); similar to RING-H2 subgroup RHE protein [Populus alba x Populus tremula] (GB:AAW33880.1); contains InterPro domain Zinc finger, R…	6.88	A_A_A	5.6	A_A_A	10.79	A_A
245172_at	AT2G47540		pollen Ole e 1 allergen and extensin family protein; similar to pollen Ole e 1 allergen and extensin family protein [Arabidopsis thaliana] (TAIR:AT4G02270.1); similar to TonB box, N-terminal [Medicago truncatula] (GB:ABE84972.1); contains InterPro domain Pollen Ole e 1 allergen and extensin; (InterPro:IPR006041)	42.05	M_A_A	26.7	A_A_A	25.06	A_A
245173_at	AT2G47520	AP2_EREBP	encodes a member of the ERF (ethylene response factor) subfamily B-2 of ERF/AP2 transcription factor family. The protein contains one AP2 domain. There are 5 members in this subfamily including RAP2.2 AND RAP2.12.	185.44	P_P_P	127.32	P_A_P	153.53	P_P	CLV3pWUSp
245174_at	AT2G47500		microtubule motor; similar to ATK4 (ARABIDOPSIS THALIANA KINESIN 4), microtubule motor [Arabidopsis thaliana] (TAIR:AT5G27000.1); similar to kinesin motor protein-related [Arabidopsis thaliana] (TAIR:AT3G44730.1); similar to kinesin motor protein-related [Arabidopsis thaliana] (TAIR:AT1G09170.1); similar to Kinesin-4, putative, expressed [Oryza sativa (japonica cultivar-group)] (GB:ABF95490.1); s…	175.92	P_P_P	217.19	P_P_P	151.5	P_P	CLV3pFILpWUSp
245175_at	AT2G47470		Encodes a protein disulfide isomerase-like (PDIL) protein, a member of a multigene family within the thioredoxin (TRX) superfamily.	6894.98	P_P_P	6416.29	P_P_P	6806.52	P_P	CLV3pFILpWUSp
245176_at	AT2G47440		DNAJ heat shock N-terminal domain-containing protein; similar to DNAJ heat shock N-terminal domain-containing protein [Arabidopsis thaliana] (TAIR:AT4G02100.1); similar to DNAJ heat shock N-terminal domain-containing protein [Arabidopsis thaliana] (TAIR:AT3G62570.1); similar to tetratricopeptide repeat, putative [Medicago truncatula] (GB:ABE90991.1); similar to tetratricopeptide repeat, putative …	630.35	P_P_P	1111.66	P_P_P	720.04	P_P	CLV3pFILpWUSp
245177_at	AT5G12380		annexin, putative; similar to ANN7 (ANN7, ANNEXIN ARABIDOPSIS 7), calcium ion binding / calcium-dependent phospholipid binding [Arabidopsis thaliana] (TAIR:AT5G10230.1); similar to Annexin-like protein RJ4 (GB:P51074); contains InterPro domain Annexin; (InterPro:IPR001464); contains InterPro domain Annexin, type plant; (InterPro:IPR009118)	8.26	A_A_A	20.74	P_A_A	5.5	A_A
245178_at	AT5G12390		binding; similar to binding [Arabidopsis thaliana] (TAIR:AT3G57090.1); similar to Os01g0951800 [Oryza sativa (japonica cultivar-group)] (GB:NP_001045414.1); similar to Os05g0383000 [Oryza sativa (japonica cultivar-group)] (GB:NP_001055409.1); similar to unknown protein [Oryza sativa (japonica cultivar-group)] (GB:BAD87890.1); contains InterPro domain Tetratricopeptide region; (InterPro:IPR013026)…	449.75	P_P_P	457.86	P_P_P	322.06	P_P	CLV3pFILpWUSp
245179_at	AT5G12400	PHD	PHD finger transcription factor, putative; similar to PHD finger family protein [Arabidopsis thaliana] (TAIR:AT5G22760.1); similar to PHD finger transcription factor-like protein [Oryza sativa (japonica cultivar-group)] (GB:BAD31424.1); similar to Os07g0661500 [Oryza sativa (japonica cultivar-group)] (GB:NP_001060538.1); contains InterPro domain Zinc finger, FYVE/PHD-type; (InterPro:IPR011011); c…	287.64	M_P_P	223.7	P_A_P	498.69	P_M
245180_at	AT5G12410		THUMP domain-containing protein; similar to unknown protein [Arabidopsis thaliana] (TAIR:AT1G47970.1); similar to Os11g0568600 [Oryza sativa (japonica cultivar-group)] (GB:NP_001068115.1); similar to THUMP domain containing protein, expressed [Oryza sativa (japonica cultivar-group)] (GB:ABG22531.1); contains InterPro domain THUMP; (InterPro:IPR004114)	2106.29	P_P_P	1849.61	P_P_P	1351.81	P_P	CLV3pFILpWUSp
245181_at	AT5G12420		similar to unknown protein [Arabidopsis thaliana] (TAIR:AT5G16350.1); similar to Protein of unknown function DUF1298 [Medicago truncatula] (GB:ABE82755.1); contains InterPro domain Protein of unknown function UPF0089; (InterPro:IPR004255); contains InterPro domain Protein of unknown function DUF1298; (InterPro:IPR009721)	11.04	A_A_A	19.61	A_A_A	1.42	A_A
245182_at	AT5G12430		DNAJ heat shock N-terminal domain-containing protein; similar to DNAJ heat shock N-terminal domain-containing protein [Arabidopsis thaliana] (TAIR:AT2G41520.1); similar to unknown protein [Oryza sativa (japonica cultivar-group)] (GB:BAD81123.1); similar to Os01g0273500 [Oryza sativa (japonica cultivar-group)] (GB:NP_001042715.1); similar to Os05g0374600 [Oryza sativa (japonica cultivar-group)] (G…	96.44	A_P_P	97.84	P_A_P	79.77	P_P	WUSp
245183_at	AT5G12440		zinc finger (CCCH-type) family protein; similar to RNA binding [Arabidopsis thaliana] (TAIR:AT3G21100.2); similar to predicted protein [Populus alba x Populus tremula] (GB:AAR14273.1); contains InterPro domain Nucleotide-binding, alpha-beta plait; (InterPro:IPR012677); contains InterPro domain Zinc finger, CCCH-type; (InterPro:IPR000571); contains InterPro domain RNA-binding region RNP-1 (RNA rec…	953.82	P_P_P	540.38	P_P_P	918.49	P_P	CLV3pFILpWUSp
245184_at	AT1G67790		similar to unknown protein [Arabidopsis thaliana] (TAIR:AT3G01670.1); similar to conserved hypothetical protein [Medicago truncatula] (GB:ABD32254.1); contains domain NUCLEOREDOXIN (PTHR13871:SF2); contains domain THIOREDOXIN (PTHR13871)	3.14	A_A_A	12.61	A_A_A	9.43	A_A
245185_at	AT1G67760		ATP binding / protein binding / unfolded protein binding; similar to T-complex protein 1 epsilon subunit, putative / TCP-1-epsilon, putative / chaperonin, putative [Arabidopsis thaliana] (TAIR:AT1G24510.1); similar to T complex protein (GB:2206327A); similar to Os06g0562600 [Oryza sativa (japonica cultivar-group)] (GB:NP_001057876.1); contains InterPro domain Chaperonin Cpn60/TCP-1; (InterPro:IPR…	66.59	A_A_P	65.61	A_A_M	40.05	A_A
245186_at	AT1G67710		Encodes an Arabidopsis response regulator (ARR) protein that acts in concert with other type-B ARRs in the cytokinin signaling pathway.	8.51	A_A_A	46.16	A_A_A	6.29	A_A
245188_at	AT1G67660		similar to unknown protein [Arabidopsis thaliana] (TAIR:AT1G13810.1); similar to unknown protein [Oryza sativa (japonica cultivar-group)] (GB:BAD05466.1); contains domain no description (G3D.3.90.320.10); contains domain ALPHA/BETA HYDROLASE RELATED (PTHR10992:SF3); contains domain ALPHA/BETA HYDROLASE RELATED (PTHR10992); contains domain Restriction endonuclease-like (SSF52980), similar to unkno…	764.4	P_P_P	649.83	P_P_P	783.38	P_P	CLV3pFILpWUSp
245189_at	AT1G67670		unknown protein	21.77	A_A_A	26.67	A_A_A	32.36	A_M
245190_at	AT1G67690		peptidase M3 family protein / thimet oligopeptidase family protein; similar to metalloendopeptidase [Arabidopsis thaliana] (TAIR:AT5G51540.1); similar to Os01g0902200 [Oryza sativa (japonica cultivar-group)] (GB:NP_001045116.1); similar to endopeptidase-like protein [Oryza sativa (japonica cultivar-group)] (GB:BAB90533.1); contains InterPro domain Peptidase M3A and M3B, thimet/oligopeptidase F; (…	439.95	P_P_P	429.51	P_P_P	508	P_P	CLV3pFILpWUSp
245191_at	AT1G67770		Similar to terminal ear1 in Zea mays. A member of mei2-like gene family; phylogenetic analysis revealed that TEL2 belongs to the third clade of mei2-like proteins (TEL clade), with conserved two N-terminal RNA recognition motifs (RRM), in addition to the C-terminal RRM, shared among all mei2-like proteins. Expression patterns were similar to TEL1, with lower expression levels in most tissues exam…	1818.86	P_P_P	765.4	P_P_P	399	P_P	CLV3pFILpWUSp
245192_at	AT1G67780		similar to unknown protein [Arabidopsis thaliana] (TAIR:AT1G67270.1); similar to PREDICTED: hypothetical protein [Strongylocentrotus purpuratus] (GB:XP_001188312.1); similar to PREDICTED: hypothetical protein, partial [Strongylocentrotus purpuratus] (GB:XP_788723.2); similar to Os05g0300700 [Oryza sativa (japonica cultivar-group)] (GB:NP_001055133.1); contains InterPro domain DDT; (InterPro:IPR00…	177.51	P_P_P	73.98	P_P_P	167.64	P_P	CLV3pFILpWUSp
245193_at	AT1G67810		Fe-S metabolism associated domain-containing protein; similar to QS (QUINOLINATE SYNTHASE), quinolinate synthetase A [Arabidopsis thaliana] (TAIR:AT5G50210.1); similar to Os12g0290300 [Oryza sativa (japonica cultivar-group)] (GB:NP_001066600.1); similar to hypothetical protein tll1089 [Thermosynechococcus elongatus BP-1] (GB:NP_681880.1); similar to Os09g0270900 [Oryza sativa (japonica cultivar-g…	32.1	A_A_A	34.16	A_A_A	11.11	A_A
245194_at	AT1G67820		protein phosphatase 2C, putative / PP2C, putative; similar to protein phosphatase 2C, putative / PP2C, putative [Arabidopsis thaliana] (TAIR:AT2G30020.1); similar to Avr9/Cf-9 rapidly elicited protein 284 [Nicotiana tabacum] (GB:AAP03883.1); contains InterPro domain Protein phosphatase 2C; (InterPro:IPR000222); contains InterPro domain Protein phosphatase 2C-like; (InterPro:IPR001932)	470.23	P_P_P	171.21	P_P_P	320.08	P_P	CLV3pFILpWUSp
245195_at	AT1G67740		PsbY precursor (psbY) mRNA. This single nuclear gene is imported into the chloroplasts where it is processed into two integral membrane proteins with identical topology (PsbY-1 and PsbY-2). The protein appears to bind manganese but its role is not well understood., PsbY precursor (psbY) mRNA. This single nuclear gene is imported into the chloroplasts where it is processed into two integral membra…	673.08	P_P_P	1800.68	P_P_P	1541.76	P_P	CLV3pFILpWUSp
245196_at	AT1G67750		pectate lyase family protein; Identical to Probable pectate lyase 5 precursor (EC 4.2.2.2) [Arabidopsis Thaliana] (GB:Q9FXD8;GB:Q8L8V9;GB:Q8W116); similar to pectate lyase family protein [Arabidopsis thaliana] (TAIR:AT4G24780.1); similar to pectate lyase family protein [Arabidopsis thaliana] (TAIR:AT5G63180.1); similar to pectate lyase [Salix (GB:BAB59066.1); similar to pectate lyase [Gossypium h…	23.9	A_A_A	200	P_P_P	225.94	P_P	FILpWUSp
245197_at	AT1G67800		copine-related; similar to copine-related [Arabidopsis thaliana] (TAIR:AT5G14420.2); similar to RING-finger protein [Capsicum annuum] (GB:AAX20031.1); contains InterPro domain Copine; (InterPro:IPR010734); contains InterPro domain von Willebrand factor, type A; (InterPro:IPR002035); contains InterPro domain Zinc finger, RING-type; (InterPro:IPR001841), protein binding / zinc ion binding; similar …	217.19	P_P_P	173.3	P_P_P	184.59	P_P	CLV3pFILpWUSp
245198_at	AT1G67700		similar to At1g67700/F12A21_30 [Medicago truncatula] (GB:ABE84614.1); contains domain OLIGOPEPTIDASE (PTHR11804:SF2); contains domain PROTEASE M3 THIMET OLIGOPEPTIDASE-RELATED (PTHR11804)	280.58	P_P_P	477.96	P_P_P	458.88	P_P	CLV3pFILpWUSp
245199_at	AT1G67730		b-keto acyl reductase, putative (GLOSSY8); similar to short-chain dehydrogenase/reductase (SDR) family protein [Arabidopsis thaliana] (TAIR:AT1G24470.1); similar to putative 3-ketoacyl-CoA reductase 1 [Brassica napus] (GB:AAO43448.1); contains InterPro domain Short-chain dehydrogenase/reductase SDR; (InterPro:IPR002198); contains InterPro domain Glucose/ribitol dehydrogenase; (InterPro:IPR002347)	4285.14	P_P_P	4716.17	P_P_P	1896.33	P_P	CLV3pFILpWUSp
245200_at	AT1G67850		similar to unknown protein [Arabidopsis thaliana] (TAIR:AT1G13000.2); similar to Protein of unknown function DUF707 [Medicago truncatula] (GB:ABE91787.1); contains InterPro domain Protein of unknown function DUF707; (InterPro:IPR007877)	188.56	P_P_P	260.68	P_P_P	261.79	P_P	CLV3pFILpWUSp
245201_at	AT1G67840		ATP-binding region, ATPase-like domain-containing protein; similar to ATP-binding protein [Populus trichocarpa] (GB:ABG37640.1); contains InterPro domain Histidine kinase, homodimeric; (InterPro:IPR009082); contains InterPro domain ATP-binding region, ATPase-like; (InterPro:IPR003594), ATP-binding region, ATPase-like domain-containing protein; similar to ATP-binding re (GB:ABA97492.1); contains I…	485.76	P_P_P	583.82	P_P_P	402.21	P_P	CLV3pFILpWUSp
245202_at	AT1G67720		leucine-rich repeat family protein / protein kinase family protein; similar to unknown protein [Arabidopsis thaliana] (TAIR:AT2G37050.3); similar to leucine-rich repeat family protein, putative, expressed [Oryza sativa (japonica cultivar-group)] (GB:ABA95578.2); similar to leucine-rich repeat family protein, putative, expressed [Oryza sativa (japonica cultivar-group)] (GB:ABA91110.1); similar to …	451.04	P_P_P	567.33	P_P_P	702.47	P_P	CLV3pFILpWUSp
245203_at	AT3G33080		similar to unknown protein [Arabidopsis thaliana] (TAIR:AT3G30650.1)	2.36	A_A_A	1.25	A_A_A	0.84	A_A
245204_at	AT5G12270		oxidoreductase, 2OG-Fe(II) oxygenase family protein; similar to oxidoreductase, 2OG-Fe(II) oxygenase family protein [Arabidopsis thaliana] (TAIR:AT3G13610.1); similar to putative flavanone 3-hydroxylase [Oryza sativa (japonica cultivar-group)] (GB:AAL58118.1); similar to Os04g0581000 [Oryza sativa (japonica cultivar-group)] (GB:NP_001053651.1); contains InterPro domain 2OG-Fe(II) oxygenase; (Inte…	5.79	A_A_A	22.65	A_A_A	5.05	A_A
245205_at	AT5G12280		RNA binding; similar to SWAP (Suppressor-of-White-APricot)/surp domain-containing protein / ubiquitin family protein [Arabidopsis thaliana] (TAIR:AT1G14650.1); similar to Chain A, Solution Structure Of Ubiquitin-Like Domain In Splicing Factor Aal91182 (GB:1WE6); contains InterPro domain SWAP/Surp; (InterPro:IPR000061); contains InterPro domain Ubiquitin; (InterPro:IPR000626)	80.27	A_A_A	70.01	A_A_A	79.34	P_A
245206_at	AT5G12290		similar to expressed protein [Oryza sativa (japonica cultivar-group)] (GB:ABF96236.1)	1234.3	P_P_P	969.29	P_P_P	1082.75	P_P	CLV3pFILpWUSp
245207_at	AT5G12310		zinc finger (C3HC4-type RING finger) family protein; similar to zinc finger (C3HC4-type RING finger) family protein [Arabidopsis thaliana] (TAIR:AT5G19430.1); similar to Os01g0954400 [Oryza sativa (japonica cultivar-group)] (GB:NP_001045432.1); contains InterPro domain Zinc finger, RING-type; (InterPro:IPR001841)	1575.29	P_P_P	1403.01	P_P_P	1436.54	P_P	CLV3pFILpWUSp
245208_at	AT5G12330		A member of SHI gene family. Arabidopsis thaliana has ten members that encode proteins with a RING finger-like zinc finger motif. Despite being highly divergent in sequence, many of the SHI-related genes are partially redundant in function and synergistically promote gynoecium, stamen and leaf development in Arabidopsis. Expressed in lateral root primordia and induced by auxin.	1830.44	P_P_P	2445.34	P_P_P	2051.62	P_P	CLV3pFILpWUSp
245209_at	AT5G12340		similar to unknown protein [Arabidopsis thaliana] (TAIR:AT1G28190.1); similar to putative protein [Medicago truncatula] (GB:ABE89838.1)	30.63	A_A_A	54.75	P_M_A	76.37	P_A
245210_at	AT5G12350		Ran GTPase binding / chromatin binding / zinc ion binding; similar to zinc finger protein, putative / regulator of chromosome condensation (RCC1) family protein [Arabidopsis thaliana] (TAIR:AT5G42140.1); similar to zinc finger protein (PRAF1) / regulator of chromosome condensation (RCC1) family protein [Arabidopsis thaliana] (TAIR:AT1G76950.1); similar to zinc finger protein, putative / regulator…	213.9	P_P_P	150.81	P_P_P	142.01	P_P	CLV3pFILpWUSp
245211_at	AT5G12370		SEC10 (EXOCYST COMPLEX COMPONENT SEC10); Identical to Exocyst complex component 5 (Exocyst complex component Sec10) (SEC10) [Arabidopsis Thaliana] (GB:Q8RVQ5;GB:Q94CK5); similar to Os12g0238100 [Oryza sativa (japonica cultivar-group)] (GB:NP_001066469.1); similar to Exocyst complex component Sec10, putative, expressed [Oryza sativa (japonica cultivar-group)] (GB:ABG21938.1); similar to AMP-depend…	1363.89	P_P_P	1292.19	P_P_P	1592.23	P_P	CLV3pFILpWUSp
245212_at	AT1G44224		Encodes a ECA1 gametogenesis related family protein	20.58	A_A_A	13.21	A_A_A	9.83	A_A
245213_at	AT1G44575		Encoding PSII-S (CP22), a ubiquitous pigment-binding protein associated with photosystem II (PSII) of higher plants. Involved in nonphotochemical quenching rather than in photosynthesis. Mutant has a normal violaxanthin cycle but has a limited capacity of quenching singlet excited chlorophylls and is tolerant to lipid peroxidation.	2175.95	P_P_P	3032.6	P_P_P	4338.55	P_P	CLV3pFILpWUSp
245214_at	AT1G67855		unknown protein	4.3	A_A_A	9.28	A_A_A	2.48	A_A
245215_at	AT1G67830		Encodes a protein with &#945;-fucosidase activity. The activity was assessed on 2'-fucosyl-lactitol. AtFXG1 was able to remove the t-fucosyl residues of XXFG xyloglucan oligosaccharides.	65.92	A_A_M	637.16	P_P_P	253.81	P_P	FILpWUSp
245216_at	AT4G16143		importin alpha-2, putative (IMPA-2); similar to AT-IMP (Arabidopsis thaliana importin alpha), protein transporter [Arabidopsis thaliana] (TAIR:AT3G06720.2); similar to putative importin alpha [Trifolium pratense] (GB:BAE71209.1); similar to importin alpha 2 [Capsicum annuum] (GB:AAK38727.1); similar to importin [Oryza sativa] (GB:AAQ13406.1); contains InterPro domain Armadillo; (InterPro:IPR00022…	238.5	P_P_P	315.86	P_P_P	327.05	P_P	CLV3pFILpWUSp
245217_at	AT1G38340		gypsy-like retrotransposon family (Athila), has a 3.7e-36 P-value blast match to GB:CAA57397 Athila ORF 1 (Arabidopsis thaliana)	6.57	A_A_A	17.54	A_A_A	3.5	A_A
245220_at	AT1G59171		similar to unknown protein [Arabidopsis thaliana] (TAIR:AT1G58936.1); similar to unknown protein [Arabidopsis thaliana] (TAIR:AT1G58643.1); similar to unknown protein [Arabidopsis thaliana] (TAIR:AT1G59312.1); contains InterPro domain Protein of unknown function DUF941; (InterPro:IPR009286)	50.19	M_P_A	1.3	A_A_A	10.8	A_A
245222_at	AT3G29787		CACTA-like transposase family (Ptta/En/Spm), has a 4.8e-35 P-value blast match to At5g29026.1/8-244 CACTA-like transposase family (Ptta/En/Spm) (CACTA-element) (Arabidopsis thaliana)	1.74	A_A_A	4.01	A_A_A	0.97	A_A
245223_at	AT3G29791		contains InterPro domain Polynucleotidyl transferase, Ribonuclease H fold; (InterPro:IPR012337)	6.1	A_A_A	2.32	A_A_A	5.29	A_A
245224_at	AT3G29796		unknown protein	62.7	A_A_A	23.05	A_A_A	27.32	A_A
245225_at	AT3G29800		AAA-type ATPase family; similar to AAA-type ATPase family protein [Arabidopsis thaliana] (TAIR:AT5G17740.1); similar to Os05g0588900 [Oryza sativa (japonica cultivar-group)] (GB:NP_001056478.1); similar to putative AAA-type ATPase [Oryza sativa (japonica cultivar-group)] (GB:AAT37998.1); contains InterPro domain AAA ATPase, central region; (InterPro:IPR003959)	9.93	A_A_A	12.37	A_A_A	4.3	A_A
245226_at	AT3G29970		germination protein-related; similar to senescence-associated protein, putative [Arabidopsis thaliana] (TAIR:AT3G48140.1); similar to Os07g0604700 [Oryza sativa (japonica cultivar-group)] (GB:NP_001060223.1); similar to Os07g0604600 [Oryza sativa (japonica cultivar-group)] (GB:NP_001060222.1); similar to B12D-like protein [Phaseolus vulgaris] (GB:AAR13310.1); contains InterPro domain B12D; (Inter…	94.65	P_A_P	28.97	A_A_A	99.44	P_P	WUSp
245227_s_at	AT1G08410		GTP-binding family protein; similar to GTP-binding family protein [Arabidopsis thaliana] (TAIR:AT2G27200.1); similar to expressed protein [Oryza sativa (japonica cultivar-group)] (GB:AAU89192.1); similar to GTP1/OBG [Medicago truncatula] (GB:ABE78155.1); similar to Os12g0618300 [Oryza sativa (japonica cultivar-group)] (GB:NP_001067291.1); contains InterPro domain GTP-binding protein, HSR1-related…	13.81	A_A_A	14.19	A_A_A	26.79	A_A
245228_at	AT3G29810		phytochelatin synthetase family protein / COBRA cell expansion protein COBL2; Identical to COBRA-like protein 2 precursor (COBL2) [Arabidopsis Thaliana] (GB:Q8L8Q7;GB:Q9FWK1;GB:Q9LJ49); similar to COBL4/IRX6 (COBRA-LIKE4), hydrolase, hydrolyzing O-glycosyl compounds / polysaccharide binding [Arabidopsis thaliana] (TAIR:AT5G15630.1); similar to COB (COBRA) [Arabidopsis thaliana] (TAIR:AT5G60920.1)…	251.52	P_P_P	127.18	P_P_P	269.55	P_P	CLV3pFILpWUSp
245229_at	AT4G25620		hydroxyproline-rich glycoprotein family protein; similar to hydroxyproline-rich glycoprotein family protein [Arabidopsis thaliana] (TAIR:AT5G52430.1); similar to Os02g0822000 [Oryza sativa (japonica cultivar-group)] (GB:NP_001048555.1); similar to unknown [Thellun (GB:ABJ98061.1)	294.09	P_P_P	188.22	P_P_P	415.02	P_P	CLV3pFILpWUSp
245230_at	AT4G25610	C2H2	zinc finger (C2H2 type) family protein; similar to unknown protein [Arabidopsis thaliana] (TAIR:AT2G22795.1); similar to Os09g0570200 [Oryza sativa (japonica cultivar-group)] (GB:NP_001063984.1); contains InterPro domain Zinc finger, C2H2-type; (InterPro:IPR007087)	95.61	M_P_A	102.56	P_M_P	86.29	P_P	WUSp
245232_at	AT4G25590		actin binding; similar to actin-depolymerizing factor, putative [Arabidopsis thaliana] (TAIR:AT5G52360.1); similar to pollen specific actin-depolymerizing factor 2 [Nicotiana tabacum] (GB:AAL91667.1); contains InterPro domain Actin-binding, cofilin/tropomyosin type; (InterPro:IPR002108)	2.97	A_A_A	6.68	A_A_A	11.76	A_A
245233_at	AT4G25580		stress-responsive protein-related; similar to RD29B (RESPONSIVE TO DESSICATION 29B) [Arabidopsis thaliana] (TAIR:AT5G52300.1); similar to cor78 (GB:AAA32776.1); contains InterPro domain CAP160; (InterPro:IPR012418)	17.86	A_A_A	12.16	A_A_A	9.7	A_A
245234_at	AT4G25560	MYB	Member of the R2R3 factor gene family.	34.16	A_A_A	13.76	P_A_A	13.17	M_A
245235_at	AT4G25550		similar to ATCFIM-25/CFIM-25 (ARABIDOPSIS HOMOLOG OF CFIM-25) [Arabidopsis thaliana] (TAIR:AT4G29820.1); similar to OSJNBa0032F06.22 [Oryza sativa (japonica cultivar-group)] (GB:CAE03439.1); similar to Os04g0683100 [Oryza sativa (japonica cultivar-group)] (GB:NP_001054301.1); similar to H0124B04.17 [Oryza sativa (indica cultivar-group)] (GB:CAJ86300.1); contains domain PRE-MRNA CLEAVAGE FACTOR IM…	1655.64	P_P_P	2079.15	P_P_P	1471.71	P_P	CLV3pFILpWUSp
245236_at	AT4G25540		encodes a DNA mismatch repair homolog of human MutS gene, MSH6. There are four MutS genes in Arabidopsis, MSH2, MSH3, MSH6, and MSH7, which all act as heterodimers and bind to 51-mer duplexes. MSH2*MSH3 heterodimers bound 'insertion-deletion' DNA with three nucleotides (+AAG) or one nucleotide (+T) looped out much better than they bound DNA with a base/base mispair (T/G).	457.38	P_P_P	301.6	P_P_P	302.22	P_P	CLV3pFILpWUSp
245237_at	AT4G25520		transcriptional co-regulator family protein; similar to transcriptional co-regulator family protein [Arabidopsis thaliana] (TAIR:AT4G25515.1); similar to SEU1 protein [Antirrhinum majus] (GB:CAF18247.1)	261.55	P_P_P	293.67	P_P_P	341.51	P_P	CLV3pFILpWUSp
245238_at	AT4G25570		Encodes cytochrome b561., Encodes cytochrome b561.	1575.44	P_P_P	1642.1	P_P_P	1299.55	P_P	CLV3pFILpWUSp
245239_at	AT4G25530	HB	Encodes a homeodomain-containing transcription factor that controls flowering. FWA is silenced in wild type plants and reverse of the imprinted silencing causes a late flowering phenotype. FWA gene contains two tandem repeats around the transcription start site that are necessary and sufficient for silencing via DNA methylation.	21.44	A_A_A	34.84	A_A_A	18.54	A_A
245240_at	AT1G44510		copia-like retrotransposon family, has a 0. P-value blast match to dbj|BAA78426.1| polyprotein (AtRE2-1) (Arabidopsis thaliana) (Ty1_Copia-element)	9.59	A_A_A	16.79	A_A_A	18.13	A_A
245241_at	AT1G44478		similar to ATCYP59/CYP59 (CYCLOPHILIN 59), RNA binding / nucleic acid binding / peptidyl-prolyl cis-trans isomerase [Arabidopsis thaliana] (TAIR:AT1G53720.1); similar to Os06g0670500 [Oryza sativa (japonica cultivar-group)] (GB:NP_001058329.1); similar to PREDICTED: similar to CG5808-PA [Tribolium castaneum] (GB:XP_968771.1); contains InterPro domain Peptidyl-prolyl cis-trans isomerase, cyclophil…	5.96	A_A_A	5.29	A_A_A	2.12	A_A
245242_at	AT1G44446		Encodes chlorophyllide <i>a</i> oxygenase which converts chlorophyllide <i>a</i> to chlorophyllide <i>b</i> by catalyzing two successive hydroxylations at the 7-methyl group of chlorophyllide <i>a</i> . Mutants are deficient in pigments that associate with thylakoid membrane proteins, lacking chlorophyll <i>b</i> and light-harvesting proteins of photosystem II. The protein was shown through cross…	245.03	P_P_P	473.65	P_P_P	444.05	P_P	CLV3pFILpWUSp
245243_at	AT1G44414		similar to Os05g0435400 [Oryza sativa (japonica cultivar-group)] (GB:NP_001055643.1)	27.37	A_A_A	24.27	P_A_A	20.91	A_A
245244_at	AT1G44350		encodes a protein similar to IAA amino acid conjugate hydrolase., encodes a protein similar to IAA amino acid conjugate hydrolase.	309.39	P_M_M	185.62	A_P_A	590.12	P_P	WUSp
245245_at	AT1G44318		HEMB2; porphobilinogen synthase; similar to HEMB1 [Arabidopsis thaliana] (TAIR:AT1G69740.2); similar to aminolevulinate dehydratase [Raphanus sativus] (GB:AAK15323.1); contains InterPro domain Delta-aminolevulinic acid dehydratase; (InterPro:IPR001731)	60.87	A_A_A	59.58	A_A_A	26.88	A_A
245247_at	AT4G17230	GRAS	Encodes a scarecrow-like protein (SCL13). Member of GRAS gene family.	2431.71	P_P_P	2194.01	P_P_P	6012.26	P_P	CLV3pFILpWUSp
245248_at	AT4G15415		B' regulatory subunit of PP2A (AtB'gamma), B' regulatory subunit of PP2A	724.42	P_P_P	608.85	P_P_P	604.92	P_P	CLV3pFILpWUSp
245249_at	AT4G16760		Encodes a medium to long-chain acyl-CoA oxidase. Catalyzing the first step of fatty acid beta-oxidation. Gene expression is induced by wounding, drought stress, abscisic acid, and jasmonate.	1255.76	P_P_P	1667.54	P_P_P	1211.95	P_P	CLV3pFILpWUSp
245250_at	AT4G17490	AP2_EREBP	Encodes a member of the ERF (ethylene response factor) subfamily B-3 of ERF/AP2 transcription factor family (ATERF-6). The protein contains one AP2 domain. There are 18 members in this subfamily including ATERF-1, ATERF-2, AND ATERF-5.	610.45	P_P_P	1479.68	P_P_P	819.97	P_P	CLV3pFILpWUSp
245251_at	AT4G17615		member of AtCBLs (Calcineurin B-like Calcium Sensor Proteins). Protein level is increased upon high salt, mannitol, and cold stresses.	1272.63	P_P_P	1345.57	P_P_P	2087.23	P_P	CLV3pFILpWUSp
245252_at	AT4G17500	AP2_EREBP	Encodes a member of the ERF (ethylene response factor) subfamily B-3 of ERF/AP2 transcription factor family (ATERF-1). The protein contains one AP2 domain. There are 18 members in this subfamily including ATERF-1, ATERF-2, AND ATERF-5.	4144.55	P_P_P	1769.96	P_P_P	3668.3	P_P	CLV3pFILpWUSp
245253_at	AT4G15440		Encodes a hydroperoxide lyase. Also a member of the CYP74B cytochrome p450 family. In the ecotype Columbia (Col) the gene contains a 10-nucleotide deletion in its first exon that causes it to code for a truncated protein that results in a non-functional hydroperoxide lyase.	62.98	A_P_A	187.12	P_P_P	145.63	P_P	FILpWUSp
245254_at	AT4G14680		ATP sulfurylase, ATP sulfurylase	491.89	P_P_P	429.99	P_P_P	614.3	P_P	CLV3pFILpWUSp
245255_at	AT4G14110		Represses photomorphogenesis and induces skotomorphogenesis in the dark. A component of the COP9 signalosome complex.	1306.72	P_P_P	1003.53	P_P_P	961.43	P_P	CLV3pFILpWUSp
245256_at	AT4G15090		Encodes a nuclear localized protein involved in far red light response signaling. Loss of function mutants are defective in far red light responses. Interacts with homologous gene FHY3.	570.14	P_P_P	479.62	P_P_P	311.95	P_P	CLV3pFILpWUSp
245257_at	AT4G14640		encodes a divergent member of calmodulin, which is an EF-hand family of Ca2+-binding proteins. This gene is expressed in leaves, flowers and siliques. The gene functionally complements yeast calmodulin 1 (CAM1). Also the protein does not form formed a complex with a basic amphiphilic helical peptide in the presence of Ca2+ in vitro. Authors suggest that this gene may represent a Ca2+-binding sens…	6.53	A_A_A	8.48	A_A_A	0.74	A_A
245258_at	AT4G15340		pentacyclic triterpene synthase, pentacyclic triterpene synthase	1.35	A_A_A	3.36	A_A_A	2.22	A_A
245259_at	AT4G14150		phragmoplast-associated kinesin-related protein 1 (PAKRP1)	899.24	P_P_P	526.62	P_P_P	607.64	P_P	CLV3pFILpWUSp
245260_at	AT4G16360		5'-AMP-activated protein kinase beta-2 subunit, putative; Identical to SNF1-related protein kinase regulatory subunit beta-2 (AKIN beta2) (AKINB2) (KINB2) [Arabidopsis Thaliana] (GB:Q9SCY5;GB:O23481); similar to 5'-AMP-activated protein kinase beta-2 subunit, putative [Arabidopsis thaliana] (TAIR:AT5G21170.1); similar to AKIN beta2 [Medicago truncatula] (GB:AAO61677.1); contains InterPro domain 5…	617.65	P_P_P	635.22	P_P_P	550.62	P_P	CLV3pFILpWUSp
245261_at	AT4G14385		similar to Os01g0233400 [Oryza sativa (japonica cultivar-group)] (GB:NP_001042511.1); similar to conserved hypothetical protein [Aedes aegypti] (GB:EAT35664.1); similar to Os12g0298600 [Oryza sativa (japonica cultivar-group)] (GB:NP_001066614.1); contains domain gb def: Hypothetical protein At4g14385 (Hypothetical protein At4g14385/FCAALL.166) (PTHR13476:SF1); contains domain FAMILY NOT NAMED (PT…	421.33	P_P_P	479.41	P_P_P	477	P_P	CLV3pFILpWUSp
245262_at	AT4G16563		aspartyl protease family protein; similar to aspartyl protease family protein [Arabidopsis thaliana] (TAIR:AT5G45120.1); similar to Peptidase aspartic, active site [Medicago truncatula] (GB:ABE80893.1); contains InterPro domain Peptidase A1, pepsin; (InterPro:IPR001461); contains InterPro domain Peptidase aspartic, catalytic; (InterPro:IPR009007)	93.38	A_P_P	81.86	P_P_A	69.29	P_P	WUSp
245263_at	AT4G17740		C-terminal processing protease, putative; similar to peptidase S41 family protein [Arabidopsis thaliana] (TAIR:AT3G57680.1); similar to C-terminal processing protease, putative [Brassica oleracea] (GB:ABD65160.1); contains InterPro domain PDZ/DHR/GLGF; (InterPro:IPR001478); contains InterPro domain Peptidase S41; (InterPro:IPR005151); contains InterPro domain Peptidase S41A, C-terminal protease; …	917.55	P_P_P	828.5	P_P_P	1082.79	P_P	CLV3pFILpWUSp
245264_at	AT4G17245		zinc finger (C3HC4-type RING finger) family protein; similar to zinc finger (C3HC4-type RING finger) family protein [Arabidopsis thaliana] (TAIR:AT5G47610.1); similar to RNA recognition motif. (a.k.a. RRM, RBD, or RNP domain) containing protein [Brassica oleracea] (GB:ABD64996.1); contains InterPro domain Zinc finger, RING-type; (InterPro:IPR001841)	14.19	A_A_A	13.66	A_A_A	18.16	A_A
245265_at	AT4G14400		encodes a novel protein with putative ankyrin and transmembrane regions. It is a member of one of the largest uncharacterized gene families in higher plants. The gene is involved in resistance to Pseudomonas syringae.	43.08	A_A_A	25.06	A_A_A	26.62	A_A
245266_at	AT4G17070		similar to Os03g0100300 [Oryza sativa (japonica cultivar-group)] (GB:NP_001048644.1); contains InterPro domain Peptidyl-prolyl cis-trans isomerase, cyclophilin type; (InterPro:IPR002130)	533.75	P_P_P	407.59	P_P_P	742.26	P_P	CLV3pFILpWUSp
245267_at	AT4G14060		major latex protein-related / MLP-related; similar to major latex protein-related / MLP-related [Arabidopsis thaliana] (TAIR:AT2G01520.1); similar to major latex-like protein [Rubus idaeus] (GB:CAA11844.1); similar to ripening-induced protein [Fragaria vesca] (GB:CAA04770.1); contains InterPro domain Bet v I allergen; (InterPro:IPR000916)	4.66	A_A_A	8.65	A_A_A	1.85	A_A
245268_at	AT4G16570		protein arginine N-methyltransferase-related; similar to protein arginine N-methyltransferase, putative [Arabidopsis thaliana] (TAIR:AT4G29510.1); similar to Os06g0105500 [Oryza sativa (japonica cultivar-group)] (GB:NP_001056556.1); similar to SAM (and some other nucleotide) binding motif [Medicago truncatula] (GB:ABE80892.1); contains InterPro domain SAM (and some other nucleotide) binding motif…	569.64	P_P_P	242.26	P_P_P	582.83	P_P	CLV3pFILpWUSp
245269_at	AT4G14500		similar to unknown protein [Arabidopsis thaliana] (TAIR:AT3G23080.1); similar to putative membrane related protein CP5 [Oryza sativa (japonica cultivar-group)] (GB:BAC83004.1); contains InterPro domain Lipid-binding START; (InterPro:IPR002913)	2460.54	P_P_P	2389.66	P_P_P	2923.77	P_P	CLV3pFILpWUSp
245270_at	AT4G14960		Encodes an alpha-tubulin isoform required for right handed helical growth., Encodes an alpha-tubulin isoform required for right handed helical growth.	6743.57	P_P_P	8713.69	P_P_P	9230.86	P_P	CLV3pFILpWUSp
245271_at	AT4G16430	bHLH	basic helix-loop-helix (bHLH) family protein; similar to basic helix-loop-helix (bHLH) family protein [Arabidopsis thaliana] (TAIR:AT2G46510.1); similar to Os01g0705700 [Oryza sativa (japonica cultivar-group)] (GB:NP_001044012.1); similar to Os01g0235700 [Oryza sativa (japonica cultivar-group)] (GB:NP_001042524.1); similar to bHLH protein -like [Oryza sativa (japonica cultivar-group)] (GB:BAD8126…	929.09	P_P_P	720.14	P_P_P	675.12	P_P	CLV3pFILpWUSp
245272_at	AT4G17250		similar to unknown protein [Arabidopsis thaliana] (TAIR:AT5G47580.1); similar to hypothetical protein 40.t00008 [Brassica oleracea] (GB:ABD65133.1)	45.28	A_A_A	48.43	A_A_A	68.03	A_A
245273_at	AT4G14950		similar to unknown protein [Arabidopsis thaliana] (TAIR:AT1G05360.1); similar to conserved hypothetical protein [Medicago truncatula] (GB:ABE91712.1); contains domain VACUOLE MEMBRANE PROTEIN 1 (PTHR10281:SF1); contains domain MEMBRANE ASSOCIATED PROGESTERONE RECEPTOR-RELATED (PTHR10281)	382.53	P_P_P	332.08	P_P_P	445.07	P_P	CLV3pFILpWUSp
245274_at	AT4G14360		dehydration-responsive protein-related; similar to dehydration-responsive protein-related [Arabidopsis thaliana] (TAIR:AT1G04430.1); similar to dehydration-responsive protein-related [Arabidopsis thaliana] (TAIR:AT5G14430.1); similar to dehydration-responsive protein-related [Arabidopsis thaliana] (TAIR:AT3G23300.1); similar to dehydration-responsive protein, putative, expressed [Oryza sativa (ja…	995.73	P_P_P	1684.4	P_P_P	1697.76	P_P	CLV3pFILpWUSp
245275_at	AT4G15210		cytosolic beta-amylase expressed in rosette leaves and inducible by sugar. RAM1 mutants have reduced beta amylase in leaves and stems., cytosolic beta-amylase expressed in rosette leaves and inducible by sugar. RAM1 mutants have reduced beta amylase in leaves and stems.	9.73	A_A_A	118.69	P_P_A	316.31	P_P	WUSp
245276_at	AT4G16780	HB	ATHB-2 (Homeobox-leucine zipper protein HAT4); DNA binding / transcription factor; Identical to Homeobox-leucine zipper protein HAT4 (Homeodomain-leucine zipper protein HAT4) (HD-ZIP protein 4) (Homeodomain transcription factor ATHB-2) (HD-ZIP protein ATHB-2) (HAT4) [Arabidopsis Thaliana] (GB:Q05466); similar to HAT2, transcription factor [Arabidopsis thaliana] (TAIR:AT5G47370.1); similar to hypo…	52.91	P_A_A	95.12	M_A_A	42.41	A_A
245277_at	AT4G15550		UDP-glucose:indole-3-acetate beta-D-glucosyltransferase	157.92	P_P_P	73.27	A_A_A	78.01	P_A	CLV3p
245278_at	AT4G17730		member of SYP2 Gene Family, member of SYP2 Gene Family	924.03	P_P_P	983.06	P_P_P	1264.53	P_P	CLV3pFILpWUSp
245279_at	AT4G17270		Mo25 family protein; Identical to Putative MO25-like protein At4g17270 [Arabidopsis Thaliana] (GB:Q9M0M4;GB:O23570); similar to Mo25 family protein [Arabidopsis thaliana] (TAIR:AT5G47540.1); similar to MO25 protein -related [Brassica oleracea] (GB:ABD64974.1); contains InterPro domain Armadillo-like helical; (InterPro:IPR011989)	954.08	P_P_P	1208.1	P_P_P	1051.37	P_P	CLV3pFILpWUSp
245280_at	AT4G16845	C2H2	The VERNALIZATION2 (VRN2) gene mediates vernalization and encodes a nuclear-localized zinc finger protein with similarity to Polycomb group (PcG) proteins of plants and animals. In wild-type Arabidopsis, vernalization results in the stable reduction of the levels of the floral repressor FLC. In vrn2 mutants, FLC expression is downregulated normally in response to vernalization, but instead of rem…	444.88	P_P_P	426.52	P_P_P	506.7	P_P	CLV3pFILpWUSp
245281_at	AT4G15560		Encodes a protein with 1-deoxyxylulose 5-phosphate synthase activity involved in the MEP pathway. It is essential for chloroplast development in Arabidopsis, Encodes a protein with 1-deoxyxylulose 5-phosphate synthase activity involved in the MEP pathway. It is essential for chloroplast development in Arabidopsis	2917.14	P_P_P	4470.59	P_P_P	3591.35	P_P	CLV3pFILpWUSp
245282_at	AT4G14990		similar to unknown protein [Arabidopsis thaliana] (TAIR:AT3G22270.1); similar to unknown protein [Oryza sativa (japonica cultivar-group)] (GB:BAD52714.1); contains domain SUBFAMILY NOT NAMED (PTHR21551:SF13); contains domain FAMILY NOT NAMED (PTHR21551)	523.6	P_P_P	736.54	P_P_P	596.29	P_P	CLV3pFILpWUSp
245283_at	AT4G13980	HSF	member of Heat Stress Transcription Factor (Hsf) family, member of Heat Stress Transcription Factor (Hsf) family	57.87	A_A_A	70.28	A_A_A	29.66	P_A
245284_at	AT4G14210		Encodes phytoene desaturase (phytoene dehydrogenase), an enzyme that catalyzes the desaturation of phytoene to zeta-carotene during carotenoid biosynthesis. Processed protein is localized to the plastid.	646.24	P_P_P	739.57	P_P_P	634.16	P_P	CLV3pFILpWUSp
245286_at	AT4G14880		Encodes a cytosolic isoform of cytosolic O-acetylserine(thiol)lyase, a key enzyme in cysteine biosynthesis and for the fixation of inorganic sulfide. It catalyzes the formation of cysteine from O-acetylserine and inorganic sulfide. Gene expression is predominant in the root cortex and the xylem parenchyma. Gene expression is induced in leave, stems and roots by high salt and heavy metal stresses,…	3438.63	P_P_P	4574.55	P_P_P	6362.83	P_P	CLV3pFILpWUSp
245287_at	AT4G14910		imidazoleglycerol-phosphate dehydratase; similar to imidazoleglycerol-phosphate dehydratase 1 (IGPD1) [Arabidopsis thaliana] (TAIR:AT3G22425.2); similar to imidazoleglycerol phosphate dehydratase [Thlaspi goesingense] (GB:AAC83458.1); contains InterPro domain Imidazoleglycerol-phosphate dehydratase; (InterPro:IPR000807), similar to imidazoleglycerol-phosphate dehydratase 1 (IGPD1) [Arabidopsis th…	284.01	P_P_P	255.78	P_P_P	209.47	P_P	CLV3pFILpWUSp
245288_at	AT4G16420		Transcriptional co-activator. Essential for the developmental switch from cell proliferation to cell differentiation in response to variations in auxin and cytokinin concentrations.	1197.46	P_P_P	1057.46	P_P_P	1182.53	P_P	CLV3pFILpWUSp
245289_at	AT4G15470		similar to glutamate binding [Arabidopsis thaliana] (TAIR:AT1G03070.1); similar to Os05g0402300 [Oryza sativa (japonica cultivar-group)] (GB:NP_001055493.1); similar to putative receptor associated protein [Capsicum chinense] (GB:CAI53895.2); contains InterPro domain Protein of unknown function UPF0005; (InterPro:IPR006214)	3542.86	P_P_P	3860.15	P_P_P	4326.66	P_P	CLV3pFILpWUSp
245290_at	AT4G16490		armadillo/beta-catenin repeat family protein; similar to armadillo/beta-catenin repeat family protein / U-box domain-containing protein [Arabidopsis thaliana] (TAIR:AT2G23140.1); similar to IMP dehydrogenase/GMP reductase [Medicago truncatula] (GB:ABE88245.1); contains InterPro domain Armadillo; (InterPro:IPR000225); contains InterPro domain Armadillo-like helical; (InterPro:IPR011989)	104.46	A_M_P	116.62	P_P_P	151.69	P_P	FILpWUSp
245291_at	AT4G16155		dihydrolipoamide dehydrogenase 2, plastidic / lipoamide dehydrogenase 2 (PTLPD2); similar to LPD1 (LIPOAMIDE DEHYDROGENASE 1) [Arabidopsis thaliana] (TAIR:AT3G16950.1); similar to Pyridine nucleotide-disulphide oxidoreductase, class I [Medicago truncatula] (GB:ABD32316.1); similar to Pyridine nucleotide-disulphide oxidoreductase, class I [Medicago truncatula] (GB:ABE83195.1); similar to Pyridine …	850.27	P_P_P	689.69	P_P_P	531.05	P_P	CLV3pFILpWUSp
245292_at	AT4G15093		catalytic LigB subunit of aromatic ring-opening dioxygenase family; Identical to 4,5-DOPA dioxygenase extradiol-like protein [Arabidopsis Thaliana] (GB:Q949R4;GB:O23363); similar to Extradiol ring-cleavage dioxygenase, class III enzyme, subunit B [Medicago truncatula] (GB:ABE80304.1); contains InterPro domain Extradiol ring-cleavage dioxygenase, class III enzyme, subunit B; (InterPro:IPR004183)	152.99	P_P_P	99.12	A_A_A	88.55	P_P	CLV3pWUSp
245293_at	AT4G16660		heat shock protein 70, putative / HSP70, putative; similar to heat shock protein, putative [Arabidopsis thaliana] (TAIR:AT1G11660.1); similar to PREDICTED: similar to CG2918-PA [Tribolium castaneum] (GB:XP_973490.1); similar to Os02g0710900 [Oryza sativa (japonica cultivar-group)] (GB:NP_001047898.1); contains InterPro domain Heat shock protein Hsp70; (InterPro:IPR001023); contains InterPro domai…	373.57	P_P_P	391.83	P_P_P	400.5	P_P	CLV3pFILpWUSp
245294_at	AT4G14340		Phosphorylates serine or threonine residues that are near and C-terminal to acidic side chains on a variety of target proteins	503.6	P_P_P	384.71	P_P_P	567.18	P_P	CLV3pFILpWUSp
245295_at	AT4G16100		similar to unknown protein [Arabidopsis thaliana] (TAIR:AT5G49220.1); similar to hypothetical protein [Oryza sativa (japonica cultivar-group)] (GB:AAO39871.1); similar to Os01g0306900 [Oryza sativa (japonica cultivar-group)] (GB:NP_001042847.1); similar to hypothetical protein [Oryza sativa (japonica cultivar-group)] (GB:AAP46235.1); contains InterPro domain Protein of unknown function DUF789; (I…	793.14	P_P_P	576.6	P_P_P	738.46	P_P	CLV3pFILpWUSp
245296_at	AT4G16370		oligopeptide transporter	620.56	P_P_P	418.88	P_P_P	605.94	P_P	CLV3pFILpWUSp
245297_at	AT4G16510		YbaK/prolyl-tRNA synthetase-related; similar to YbaK/prolyl-tRNA synthetase associated re (GB:ABE80904.1); contains InterPro domain YbaK/prolyl-tRNA synthetase associated region; (InterPro:IPR007214)	436.78	P_P_P	462.13	P_P_P	249.68	P_P	CLV3pFILpWUSp
245298_at	AT4G15010		mitochondrial substrate carrier family protein; similar to SAMC2 (S-adenosylmethionine carrier 2), binding [Arabidopsis thaliana] (TAIR:AT1G34065.1); similar to hypothetical protein DEHA0C15268g [Debaryomyces hansenii CBS767] (GB:XP_458298.1); similar to OSJNBa0038O10.20 [Oryza sativa (japonica cultivar-group)] (GB:CAE05654.2); similar to Os04g0527500 [Oryza sativa (japonica cultivar-group)] (GB:…	336.2	P_P_P	329	P_P_P	256.21	P_P	CLV3pFILpWUSp
245299_at	AT4G17530		RAB1C; GTP binding; similar to AtRABD2b/AtRab1A (Arabidopsis Rab GTPase homolog D2b), GTP binding [Arabidopsis thaliana] (TAIR:AT5G47200.1); similar to GTP-binding protein, putative [Brassica oleracea] (GB:ABD65068.1); contains InterPro domain Small GTP-binding protein domain; (InterPro:IPR005225); contains InterPro domain Ras small GTPase, Rab type; (InterPro:IPR003579); contains InterPro domain…	1606.78	P_P_P	1374.64	P_P_P	1596.29	P_P	CLV3pFILpWUSp
245300_at	AT4G16350		Calcium sensor protein. Binds CIPK14.	12.4	A_A_A	24.84	A_A_A	22.17	A_A
245301_at	AT4G17190		Encodes a protein with farnesyl diphosphate synthase activity, which catalyzes the rate limiting step in isoprenoid biosynthesis. Its mRNA is most abundantly expressed in flowers.	1125.55	P_P_P	1506.63	P_P_P	1505.8	P_P	CLV3pFILpWUSp
245302_at	AT4G17695		KAN3 (KANADI 3); DNA binding / transcription factor; similar to KAN2 (KANADI 2), DNA binding / transcription factor [Arabidopsis thaliana] (TAIR:AT1G32240.1); similar to myb family transcription factor [Brassica oleracea] (GB:ABD65609.1); contains InterPro domain Homeodomain-like; (InterPro:IPR009057); contains InterPro domain Myb-like DNA-binding region, SHAQKYF class; (InterPro:IPR006447); cont…	8.04	A_A_A	30.74	A_A_A	5.27	A_A
245303_at	AT4G17010		similar to hypothetical protein [Oryza sativa (japonica cultivar-group)] (GB:BAD23134.1); similar to Os04g0431800 [Oryza sativa (japonica cultivar-group)] (GB:NP_001052826.1)	355.11	P_P_P	407.57	P_P_P	367.03	P_P	CLV3pFILpWUSp
245304_at	AT4G15630		integral membrane family protein; similar to integral membrane family protein [Arabidopsis thaliana] (TAIR:AT4G15620.1); similar to Os01g0363300 [Oryza sativa (japonica cultivar-group)] (GB:NP_001043031.1); similar to hypothetical protein MA4_106O17.50 [Musa acuminata] (GB:ABF69990.1); contains InterPro domain Protein of unknown function DUF588; (InterPro:IPR006702); contains InterPro domain Cons…	317.28	P_P_P	598.66	P_P_P	50.84	A_P	CLV3pFILp
245305_at	AT4G17215		similar to unknown protein [Arabidopsis thaliana] (TAIR:AT5G47635.1); similar to hypothetical protein 40.t00006 [Brassica oleracea] (GB:ABD65131.1)	20.8	A_A_A	20.26	A_A_A	4.27	A_A
245306_at	AT4G14690		Encodes an early light-induced protein.	7454.81	P_P_P	2594.47	P_P_P	11803.3	P_P	CLV3pFILpWUSp
245307_at	AT4G16770		oxidoreductase, 2OG-Fe(II) oxygenase family protein; similar to oxidoreductase, 2OG-Fe(II) oxygenase family protein [Arabidopsis thaliana] (TAIR:AT4G16765.1); similar to hypothetical protein [Capsella rubella] (GB:CAB96197.1); contains InterPro domain Isopenicillin N synthase; (InterPro:IPR002283); contains InterPro domain 2OG-Fe(II) oxygenase; (InterPro:IPR005123)	447.03	P_P_P	492.12	P_P_P	401.18	P_P	CLV3pFILpWUSp
245308_at	AT4G17486		Identical to UPF0326 protein At4g17486 [Arabidopsis Thaliana] (GB:Q93VG8;GB:O23591;GB:Q9FPJ0); similar to unknown protein [Arabidopsis thaliana] (TAIR:AT5G47310.1); similar to hypothetical protein 40.t00020 [Brassica oleracea] (GB:ABD65143.1); contains InterPro domain Protein of unknown function DUF862, eukaryotic; (InterPro:IPR008580)	683.39	P_P_P	923.57	P_P_P	1001.24	P_P	CLV3pFILpWUSp
245309_at	AT4G15140		similar to OSJNBa0014K14.13 [Oryza sativa (japonica cultivar-group)] (GB:CAE02941.3); similar to Os04g0504200 [Oryza sativa (japonica cultivar-group)] (GB:NP_001053245.1)	427.45	P_P_P	435.95	P_P_P	359.01	P_P	CLV3pFILpWUSp
245310_at	AT4G13950		Member of a diversely expressed predicted peptide family showing sequence similarity to tobacco Rapid Alkalinization Factor (RALF), and is believed to play an essential role in the physiology of Arabidopsis. Consists of a single exon and is characterized by a conserved C-terminal motif and N-terminal signal peptide.	235.94	P_P_P	129.87	P_P_M	91.69	P_A	CLV3p
245311_at	AT4G14320		60S ribosomal protein L36a/L44 (RPL36aB); Identical to 60S ribosomal protein L36a (RPL36AB) [Arabidopsis Thaliana] (GB:O23290;GB:Q7GD84); similar to 60S ribosomal protein L36a/L44 (RPL36aA) [Arabidopsis thaliana] (TAIR:AT3G23390.1); similar to 60S ribosomal protein L144 [Brassica rapa subsp. pekinensis] (GB:AAK94425.1); contains InterPro domain Ribosomal protein L44E; (InterPro:IPR000552)	10027.7	P_P_P	9630.25	P_P_P	7560.25	P_P	CLV3pFILpWUSp
245312_at	AT4G14600		Identical to Bet1-like protein At4g14600 [Arabidopsis Thaliana] (GB:Q8VXX9;GB:O23316); similar to unknown protein [Arabidopsis thaliana] (TAIR:AT1G29060.1); similar to unknown [Striga asiatica] (GB:ABE66395.1); contains InterPro domain Target SNARE coiled-coil region; (InterPro:IPR000727)	142.9	P_P_P	226.04	P_P_P	151.01	P_P	CLV3pFILpWUSp
245313_at	AT4G15420		PRLI-interacting factor K; similar to ubiquitin fusion degradation UFD1 family protein [Arabidopsis thaliana] (TAIR:AT2G21270.3); similar to Os01g0534800 [Oryza sativa (japonica cultivar-group)] (GB:NP_001043255.1); similar to hypothetical protein AN6987.2 [Asper (GB:XP_664591.1); contains InterPro domain Ubiquitin fusion degradation protein UFD1; (InterPro:IPR004854); contains InterPro domain Pe…	814.75	P_P_P	867.82	P_P_P	810.04	P_P	CLV3pFILpWUSp
245314_at	AT4G16745		exostosin family protein; similar to exostosin family protein [Arabidopsis thaliana] (TAIR:AT5G19670.1); similar to exostosin family protein [Musa acuminata] (GB:ABF70053.1); similar to Os01g0640600 [Oryza sativa (japonica cultivar-group)] (GB:NP_001043679.1); similar to Os01g0107700 [Oryza sativa (japonica cultivar-group)] (GB:NP_001041784.1); contains InterPro domain Exostosin-like; (InterPro:I…	47.48	A_A_A	22.85	A_A_A	13.76	A_A
245315_at	AT4G14800		Encodes 20S proteasome beta subunit PBD2 (PBD2).	3065.98	P_P_P	3413.09	P_P_P	2613.56	P_P	CLV3pFILpWUSp
245316_at	AT4G14000		similar to unknown protein [Arabidopsis thaliana] (TAIR:AT2G43320.2); similar to Os09g0359900 [Oryza sativa (japonica cultivar-group)] (GB:NP_001062976.1); similar to H0425E08.4 [Oryza sativa (indica cultivar-group)] (GB:CAH67536.1); contains domain no description (G3D.3.40.50.150); contains domain S-adenosyl-L-methionine-dependent methyltransferases (SSF53335); contains domain UNCHARACTERIZED (P…	1098.88	P_P_P	955.94	P_P_P	980.09	P_P	CLV3pFILpWUSp
245317_at	AT4G15610		integral membrane family protein; similar to integral membrane family protein [Arabidopsis thaliana] (TAIR:AT3G06390.1); similar to unknown [Panax (GB:ABD73297.1); similar to Os07g0442900 [Oryza sativa (japonica cultivar-group)] (GB:NP_001059526.1); contains InterPro domain Protein of unknown function DUF588; (InterPro:IPR006702); contains InterPro domain Conserved hypothetical protein CHP1569, i…	58.29	A_A_A	29.94	A_A_A	13.52	A_A
245318_at	AT4G16980		arabinogalactan-protein family; similar to AGP19/ATAGP19 (ARABINOGALACTAN-PROTEIN 19) [Arabidopsis thaliana] (TAIR:AT1G68725.1); similar to hypothetical protein [Capsella rubella] (GB:CAC82613.1); contains InterPro domain Glutelin; (InterPro:IPR000480)	46.2	A_M_A	276.67	P_P_P	223.3	P_P	FILpWUSp
245319_at	AT4G16146		similar to unknown protein [Arabidopsis thaliana] (TAIR:AT1G69510.2); similar to negatively light-regulated protein, putative, expressed [Oryza sativa (japonica cultivar-group)] (GB:ABA97694.2); contains InterPro domain Lg106-like; (InterPro:IPR012482)	477.5	P_P_P	270.75	P_P_P	196.26	P_P	CLV3pFILpWUSp
245320_at	AT4G16444		similar to Os06g0198700 [Oryza sativa (japonica cultivar-group)] (GB:NP_001057061.1); contains domain NITRATE, FROMATE, IRON DEHYDROGENASE (PTHR11615); contains domain gb def: Hypothetical protein (PTHR11615:SF3)	620.67	P_P_P	347.39	P_P_P	417.91	P_P	CLV3pFILpWUSp
245321_at	AT4G15545		similar to unknown protein [Arabidopsis thaliana] (TAIR:AT1G16520.1); similar to unknown protein [Oryza sativa (japonica cultivar-group)] (GB:AAT85086.1); contains InterPro domain DNA topoisomerases I, dispensable insert, eukaryotic-type; (InterPro:IPR009054)	325.71	P_P_P	475.68	P_P_P	538.64	P_P	CLV3pFILpWUSp
245322_at	AT4G14815		protease inhibitor/seed storage/lipid transfer protein (LTP) family protein; similar to protease inhibitor/seed storage/lipid transfer protein (LTP) family protein [Arabidopsis thaliana] (TAIR:AT3G22600.1); similar to lipid transfer protein [Capsicum annuum] (GB:AAV97731.1); contains InterPro domain Plant lipid transfer protein/Par allergen; (InterPro:IPR000528); contains InterPro domain Plant li…	11.82	A_A_A	17.44	A_A_A	8.2	A_A
245323_at	AT4G16500		cysteine protease inhibitor family protein / cystatin family protein; similar to cysteine protease inhibitor, putative / cystatin, putative [Arabidopsis thaliana] (TAIR:AT5G47550.1); similar to cystatin domain containing protein [Brassica oleracea] (GB:ABD64972.1); contains InterPro domain Proteinase inhibitor I25, cystatin; (InterPro:IPR000010); contains InterPro domain Proteinase inhibitor I25A…	900.37	P_P_P	3063.76	P_P_P	2531.46	P_P	CLV3pFILpWUSp
245324_at	AT4G17260		L-lactate dehydrogenase, putative; similar to PMDH1 (PEROXISOMAL NAD-MALATE DEHYDROGENASE 1), malate dehydrogenase [Arabidopsis thaliana] (TAIR:AT2G22780.1); similar to PMDH2 (PEROXISOMAL NAD-MALATE DEHYDROGENASE 2) [Arabidopsis thaliana] (TAIR:AT5G09660.2); similar to L-lactate dehydrogenase, putative [Brassica oleracea] (GB:ABD65114.1); contains InterPro domain NAD-binding site; (InterPro:IPR00…	4477	P_P_P	1465.54	P_P_P	7928.16	P_P	CLV3pFILpWUSp
245325_at	AT4G14130		xyloglucan endotransglycosylase-related protein (XTR7)	125.66	P_P_P	1428.4	P_P_P	2387.43	P_P	CLV3pFILpWUSp
245326_at	AT4G14100		transferase, transferring glycosyl groups; similar to unknown protein [Arabidopsis thaliana] (TAIR:AT3G23760.1); similar to conserved hypothetical protein [Medicago truncatula] (GB:ABE80211.1); contains domain Cystatin/monellin (SSF54403)	116.01	A_P_P	95.26	A_M_M	83.79	A_A
245327_at	AT4G16850		similar to unknown protein [Arabidopsis thaliana] (TAIR:AT1G31130.1); similar to IMP dehydrogenase/GMP reductase [Medicago truncatula] (GB:ABE86436.1); contains domain gb def: Hypothetical protein (PTHR22597:SF11); contains domain FAMILY NOT NAMED (PTHR22597)	67.04	A_P_A	86.15	P_M_M	59.9	A_A
245328_at	AT4G14465		DNA-binding protein-related; similar to DNA-binding protein-related [Arabidopsis thaliana] (TAIR:AT3G04570.1); similar to hypothetical protein 40.t00056 [Brassica oleracea] (GB:ABD65169.1); similar to Os08g0563200 [Oryza sativa (japonica cultivar-group)] (GB:NP_001062524.1); similar to Os02g0820800 [Oryza sativa (japonica cultivar-group)] (GB:NP_001048546.1); contains InterPro domain Protein of u…	92.06	P_A_P	69.11	A_A_M	40.31	A_A
245329_at	AT4G14365		zinc finger (C3HC4-type RING finger) family protein / ankyrin repeat family protein; similar to zinc finger (C3HC4-type RING finger) family protein / ankyrin repeat family protein [Arabidopsis thaliana] (TAIR:AT3G23280.1); similar to auxin-regulated protein-like protein [Populus trichocarpa] (GB:ABG37641.1); contains InterPro domain Ankyrin; (InterPro:IPR002110); contains InterPro domain Zinc fin…	263.58	P_P_P	761.33	P_P_P	1586.28	P_P	CLV3pFILpWUSp
245330_at	AT4G14930		acid phosphatase survival protein SurE, putative; similar to acid phosphatase survival protein SurE, putative [Arabidopsis thaliana] (TAIR:AT1G72880.1); similar to Survival protein SurE [Medicago truncatula] (GB:ABE91728.1); contains InterPro domain Survival protein SurE; (InterPro:IPR002828)	603.67	P_P_P	1239.28	P_P_P	794.07	P_P	CLV3pFILpWUSp
245331_at	AT4G14410	bHLH	basic helix-loop-helix (bHLH) family protein; similar to basic helix-loop-helix (bHLH) family protein [Arabidopsis thaliana] (TAIR:AT3G23210.1); similar to Helix-loop-helix DNA-binding [Medicago truncatula] (GB:ABE96711.1); contains InterPro domain Helix-loop-helix DNA-binding; (InterPro:IPR011598); contains InterPro domain Basic helix-loop-helix dimerisation region bHLH; (InterPro:IPR001092)	666.45	P_P_P	601.52	P_P_P	532.95	P_P	CLV3pFILpWUSp
245332_at	AT4G15940		fumarylacetoacetate hydrolase family protein; similar to fumarylacetoacetate hydrolase family protein [Arabidopsis thaliana] (TAIR:AT3G16700.1); similar to isomerase-like protein [Arachis hypogaea] (GB:AAZ20293.1); contains InterPro domain Fumarylacetoacetate (FAA) hydrolase; (InterPro:IPR002529)	573.25	P_P_P	704.16	P_P_P	668.92	P_P	CLV3pFILpWUSp
245333_at	AT4G14615		similar to unknown protein [Arabidopsis thaliana] (TAIR:AT1G52825.1); similar to Os07g0181800 [Oryza sativa (japonica cultivar-group)] (GB:NP_001059047.1); similar to hypothetical protein [Oryza sativa (japonica cultivar-group)] (GB:BAC83054.1)	881.11	P_P_P	1401.83	P_P_P	811.81	P_P	CLV3pFILpWUSp
245334_at	AT4G15800		Member of a diversely expressed predicted peptide family showing sequence similarity to tobacco Rapid Alkalinization Factor (RALF), and is believed to play an essential role in the physiology of Arabidopsis. Consists of a single exon and is characterized by a conserved C-terminal motif and N-terminal signal peptide.	940.55	P_P_P	1211.6	P_P_P	1851.48	P_P	CLV3pFILpWUSp
245335_at	AT4G16160		Homologous to pea OEP16 and barley pPORA (OEP16), a member of Arabidopsis OEP16 family. Two OEP16 genes are closely related to each other and are conserved in all land plants, OEP16-2, also named OEP16-S, and OEP16-1 (renamed OEP16-L) are result of the gene duplication event that occurred prior to divergence of bryophytes and seed plants. Predominantly expressed in seed and is not inducible by co…	39.39	A_A_A	11.98	A_A_A	18.79	A_A
245336_at	AT4G16515		unknown protein	48.26	A_A_A	60.7	A_A_A	26.95	A_A
245337_at	AT4G16566		histidine triad family protein / HIT family protein; similar to Os04g0535400 [Oryza sativa (japonica cultivar-group)] (GB:NP_001053421.1); similar to H0502G05.2 [Oryza sativa (indica cultivar-group)] (GB:CAH67111.1); contains InterPro domain Histidine triad (HIT) protein; (InterPro:IPR001310)	660.53	P_P_P	434.28	P_P_P	407.76	P_P	CLV3pFILpWUSp
245338_at	AT4G16442		integral membrane family protein; similar to integral membrane family protein [Arabidopsis thaliana] (TAIR:AT2G35760.1); similar to plant integral membrane protein TIGR01569 containing protein, expressed [Oryza sativa (japonica cultivar-group)] (GB:ABA99118.2); contains InterPro domain Protein of unknown function DUF588; (InterPro:IPR006702); contains InterPro domain Conserved hypothetical protei…	1968.86	P_P_P	1230.29	P_P_P	655	P_P	CLV3pFILpWUSp
245339_at	AT4G16120		putative membrane-anchored cell wall protein, putative membrane-anchored cell wall protein	1519.26	P_P_P	991.41	P_P_P	1177.57	P_P	CLV3pFILpWUSp
245340_at	AT4G14420		lesion inducing protein-related; similar to lesion inducing protein-related [Arabidopsis thaliana] (TAIR:AT1G04340.1); similar to ORF; able to induce HR-like lesions [Nicotiana tabacum] (GB:AAC49975.1); contains InterPro domain Surfeit locus 4-related; (InterPro:IPR011592); contains InterPro domain HR-like lesion-inducer; (InterPro:IPR008637)	2619.67	P_P_P	2488.78	P_P_P	2151.88	P_P	CLV3pFILpWUSp
245341_at	AT4G16447		unknown protein	4.02	A_A_A	65.92	A_A_P	40.49	P_A
245342_at	AT4G16720		60S ribosomal protein L15 (RPL15A); Identical to 60S ribosomal protein L15-2 (RPL15B) [Arabidopsis Thaliana] (GB:Q8VYF1;GB:O23582); Identical to 60S ribosomal protein L15-1 (RPL15A) [Arabidopsis Thaliana] (GB:O23515); similar to 60S ribosomal protein L15 (RPL15B) [Arabidopsis thaliana] (TAIR:AT4G17390.1); similar to 60S ribosomal protein L15 [Brassica oleracea] (GB:ABD65137.1); contains InterPro …	13883.7	P_P_P	16899.8	P_P_P	11572.9	P_P	CLV3pFILpWUSp
245343_at	AT4G15830		binding; similar to binding [Arabidopsis thaliana] (TAIR:AT3G01450.1); similar to Os02g0305700 [Oryza sativa (japonica cultivar-group)] (GB:NP_001046637.1); similar to Os01g0931200 [Oryza sativa (japonica cultivar-group)] (GB:NP_001045295.1); similar to unknown protein [Oryza sativa (japonica cultivar-group)] (GB:BAD13157.1); contains InterPro domain Armadillo-like helical; (InterPro:IPR011989)	2646.12	P_P_P	2774.76	P_P_P	3016.57	P_P	CLV3pFILpWUSp
245344_at	AT4G15475		F-box family protein (FBL4); similar to EBF2 (EIN3-BINDING F BOX PROTEIN 2) [Arabidopsis thaliana] (TAIR:AT5G25350.1); similar to Leucine Rich Repeat family protein, expressed [Oryza sativa (japonica cultivar-group)] (GB:ABA95013.1); contains InterPro domain Leucine-rich repeat, cysteine-containing subtype; (InterPro:IPR006553); contains InterPro domain Cyclin-like F-box; (InterPro:IPR001810); co…	774.92	P_P_P	431.29	P_P_P	586.54	P_P	CLV3pFILpWUSp
245345_at	AT4G16640		matrix metalloproteinase, putative; similar to matrix metalloproteinase [Arabidopsis thaliana] (TAIR:AT2G45040.1); similar to Peptidase M10A and M12B, matrixin and adamalysin; Peptidase, metallopeptidases [Medicago truncatula] (GB:ABE81395.1); contains InterPro domain Peptidase M10A and M12B, matrixin and adamalysin; (InterPro:IPR001818); contains InterPro domain Peptidoglycan-binding domain 1; (…	6.12	A_A_A	12.68	A_A_A	20.7	A_A
245346_at	AT4G17090		Encodes a beta-amylase targeted to the chloroplast. Transgenic BMY8 RNAi lines fail to accumulate maltose during cold shock suggesting that maltose accumulation coincides with BMY8 expression. Apart from maltose, the sugar content of the RNAi lines were similar to wildtype (glucose and sucrose unaffected)., Encodes a beta-amylase targeted to the chloroplast. Transgenic BMY8 RNAi lines fail to acc…	202.29	P_P_P	817.87	P_P_P	1246.37	P_P	CLV3pFILpWUSp
245347_at	AT4G14890		ferredoxin family protein; similar to ATFD3 (FERREDOXIN 3), electron carrier [Arabidopsis thaliana] (TAIR:AT2G27510.1); similar to 2Fe-2S ferredoxin, iron-sulfur binding site [Medicago truncatula] (GB:ABE82976.1); contains InterPro domain 2Fe-2S Ferredoxin-like fold; (InterPro:IPR012675); contains InterPro domain Ferredoxin [2Fe-2S], plant; (InterPro:IPR010241); contains InterPro domain Ferredoxi…	290.4	P_P_P	308	P_P_P	317.6	P_P	CLV3pFILpWUSp
245348_at	AT4G17770		Encodes an enzyme putatively involved in trehalose biosynthesis. The protein has a trehalose synthase (TPS)-like domain that may or may not be active as well as a trehalose phosphatase (TPP)-like domain., Encodes an enzyme putatively involved in trehalose biosynthesis. The protein has a trehalose synthase (TPS)-like domain that may or may not be active as well as a trehalose phosphatase (TPP)-lik…	1486.98	P_P_P	1056.16	P_P_P	1695.13	P_P	CLV3pFILpWUSp
245349_at	AT4G16690		esterase/lipase/thioesterase family protein; similar to hydrolase, alpha/beta fold family protein [Arabidopsis thaliana] (TAIR:AT5G58310.1); similar to hypothetical protein [Capsella rubella] (GB:CAC82615.1); contains InterPro domain Esterase/lipase/thioesterase; (InterPro:IPR000379); contains InterPro domain Alpha/beta hydrolase fold-1; (InterPro:IPR000073)	244.94	P_P_P	234.61	P_P_P	288.87	P_P	CLV3pFILpWUSp
245350_at	AT4G16830		nuclear RNA-binding protein (RGGA); similar to nuclear RNA-binding protein, putative [Arabidopsis thaliana] (TAIR:AT5G47210.1); similar to nuclear RNA binding protein A [Spinacia oleracea] (GB:AAF14244.1); contains InterPro domain Hyaluronan/mRNA binding protein; (InterPro:IPR006861), nuclear RNA-binding protein (RGGA); similar to nuclear RNA-binding protein, putative [Arabidopsis thaliana] (TAIR…	1797.89	P_P_P	1858.85	P_P_P	1459.72	P_P	CLV3pFILpWUSp
245351_at	AT4G17640		Encodes casein kinase II beta (regulatory) subunit., Encodes casein kinase II beta (regulatory) subunit.	1086.51	P_P_P	1370.06	P_P_P	1309.51	P_P	CLV3pFILpWUSp
245352_at	AT4G15490		Encodes a protein that might have sinapic acid:UDP-glucose glucosyltransferase activity.	29.84	A_A_A	105.61	P_P_P	355.18	P_P	FILpWUSp
245353_at	AT4G16000		similar to unknown protein [Arabidopsis thaliana] (TAIR:AT4G15990.1)	3.59	A_A_A	4.41	A_A_A	3.47	A_A
245354_at	AT4G17600		Encodes Lil3:1 (light-harvesting-like) protein. Belongs to the Lhc super-gene family encodes the light-harvesting chlorophyll a/b-binding (LHC) proteins that constitute the antenna system of the photosynthetic apparatus. A generic LHC motif is present in Lil3:1.	1712.12	P_P_P	929.82	P_P_P	1121.37	P_P	CLV3pFILpWUSp
245355_at	AT4G17390		60S ribosomal protein L15 (RPL15B); Identical to 60S ribosomal protein L15-2 (RPL15B) [Arabidopsis Thaliana] (GB:Q8VYF1;GB:O23582); Identical to 60S ribosomal protein L15-1 (RPL15A) [Arabidopsis Thaliana] (GB:O23515); similar to 60S ribosomal protein L15 (RPL15A) [Arabidopsis thaliana] (TAIR:AT4G16720.1); similar to 60S ribosomal protein L15 [Brassica oleracea] (GB:ABD65137.1); contains InterPro …	9742.74	P_P_P	13555.6	P_P_P	8252.44	P_P	CLV3pFILpWUSp
245356_at	AT4G13940		Encodes a S-adenosyl-L-homocysteine hydrolase required for DNA methylation-dependent gene silencing., Encodes a S-adenosyl-L-homocysteine hydrolase required for DNA methylation-dependent gene silencing.	13654.8	P_P_P	16694	P_P_P	13991.3	P_P	CLV3pFILpWUSp
245357_at	AT4G17560		ribosomal protein L19 family protein; Identical to 50S ribosomal protein L19-1, chloroplast precursor [Arabidopsis Thaliana] (GB:Q8W463;GB:O23597); similar to ribosomal protein L19 family protein [Arabidopsis thaliana] (TAIR:AT5G47190.1); similar to plastid ribosomal protein L19, putative [Brassica oleracea] (GB:ABD65070.1); contains InterPro domain Ribosomal protein L19; (InterPro:IPR001857)	315.95	P_P_P	261.24	P_P_P	286.21	P_P	CLV3pFILpWUSp
245358_at	AT4G15900		Mutations confer hypersensitivity to glucose and sucrose and augments sensitivity to cytokinin, ethylene, ABA and auxin. Encodes a nuclear WD40 protein that is imported into the nucleus.	1435.72	P_P_P	1192.41	P_P_P	1175.67	P_P	CLV3pFILpWUSp
245359_at	AT4G14430		enoyl-CoA hydratase/isomerase family protein; similar to enoyl-CoA hydratase/isomerase family protein [Arabidopsis thaliana] (TAIR:AT4G14440.1); similar to Enoyl-CoA hydratase/isomerase [Medicago truncatula] (GB:ABD28677.1); contains InterPro domain Enoyl-CoA hydratase/isomerase; (InterPro:IPR001753)	389.33	P_P_P	400.38	P_P_P	380.16	P_P	CLV3pFILpWUSp
245360_at	AT4G16330		oxidoreductase, 2OG-Fe(II) oxygenase family protein; similar to oxidoreductase, 2OG-Fe(II) oxygenase family protein [Arabidopsis thaliana] (TAIR:AT2G38240.1); similar to naringenin 3-dioxygenase like protein [Brassica napus] (GB:CAC14568.1); contains InterPro domain 2OG-Fe(II) oxygenase; (InterPro:IPR005123)	842.63	P_P_P	911.03	P_P_P	842.17	P_P	CLV3pFILpWUSp
245361_at	AT4G17790		similar to unknown protein [Arabidopsis thaliana] (TAIR:AT1G71940.1); similar to hypothetical protein 23.t00026 [Brassica oleracea] (GB:ABD65614.1); contains domain UNCHARACTERIZED (PTHR12677)	962.21	P_P_P	807.73	P_P_P	760.42	P_P	CLV3pFILpWUSp
245362_at	AT4G17460	HB	Encodes homeobox protein HAT1., Encodes homeobox protein HAT1.	5.56	A_A_A	108.54	A_A_A	357.72	P_P	WUSp
245363_at	AT4G15120		VQ motif-containing protein; similar to VQ motif-containing protein [Arabidopsis thaliana] (TAIR:AT3G22160.1); similar to VQ motif family protein, expressed [Oryza sativa (japonica cultivar-group)] (GB:ABF96321.1); similar to Os02g0173200 [Oryza sativa (japonica cultivar-group)] (GB:NP_001046037.1); similar to Os06g0666400 [Oryza sativa (japonica cultivar-group)] (GB:NP_001058308.1); contains Int…	23.15	A_A_A	38.91	A_A_A	49.03	A_A
245364_at	AT4G15790		similar to expressed protein [Oryza sativa (japonica cultivar-group)] (GB:ABA99455.1); similar to Os12g0541400 [Oryza sativa (japonica cultivar-group)] (GB:NP_001066955.1); contains InterPro domain t-snare; (InterPro:IPR010989)	580.89	P_P_P	443.75	P_P_P	290.18	P_P	CLV3pFILpWUSp
245365_at	AT4G17720		RNA recognition motif (RRM)-containing protein; similar to RNA recognition motif (RRM)-containing protein [Arabidopsis thaliana] (TAIR:AT5G46870.1); similar to RNA recognition motif. (a.k.a. RRM, RBD, or RNP domain) containing protein [Brassica oleracea] (GB:ABD65610.1); similar to RNA recognition motif (RRM)-containing protein [Brassica oleracea] (GB:ABD65158.1); contains InterPro domain Nucleot…	747.99	P_P_P	683.72	P_P_P	1104.81	P_P	CLV3pFILpWUSp
245366_at	AT4G14965		ATMAPR4 (ARABIDOPSIS THALIANA MEMBRANE-ASSOCIATED PROGESTERONE BINDING PROTEIN 4); heme binding / transition metal ion binding; similar to ATMAPR2 (ARABIDOPSIS THALIANA MEMBRANE-ASSOCIATED PROGESTERONE BINDING PROTEIN 2), heme binding / transition metal ion binding [Arabidopsis thaliana] (TAIR:AT2G24940.1); similar to Os03g0205500 [Oryza sativa (japonica cultivar-group)] (GB:NP_001049314.1); simi…	458.3	P_P_P	403.79	P_P_P	432.77	P_P	CLV3pFILpWUSp
245367_at	AT4G16265		DNA-directed RNA polymerase II, putative; similar to DNA-directed RNA polymerase II, putative [Arabidopsis thaliana] (TAIR:AT3G16980.1); similar to DNA-directed RNA polymerase, subunit C11/M/9 [Medicago truncatula] (GB:ABD32320.1); contains InterPro domain Zinc finger TFIIS-type 2; (InterPro:IPR013138); contains InterPro domain DNA-directed RNA polymerase, subunit C11/M/9; (InterPro:IPR012164); c…	1555.69	P_P_P	1089.19	P_P_P	1029.73	P_P	CLV3pFILpWUSp
245368_at	AT4G15510		photosystem II reaction center PsbP family protein; Identical to Thylakoid lumenal 21.5 kDa protein, chloroplast precursor [Arabidopsis Thaliana] (GB:O23403); similar to CLA1 (CLOROPLASTOS ALTERADOS 1) [Arabidopsis thaliana] (TAIR:AT4G15560.1); similar to Thylakoid lumenal 21.5 kDa protein, chloroplast precursor, putative, expressed [Oryza sativa (japonica cultivar-group)] (GB:ABA98971.2); simila…	75.41	P_P_P	107.61	P_P_P	73.67	P_P	CLV3pFILpWUSp
245369_at	AT4G15975		zinc finger (C3HC4-type RING finger) family protein; Identical to RING-H2 finger protein ATL4G (RING-H2 finger protein ATL17) (ATL4G) [Arabidopsis Thaliana] (GB:Q8LF65;GB:O23446); similar to ATL2 (Arabidopsis T?xicos en Levadura 2), protein binding / zinc ion binding [Arabidopsis thaliana] (TAIR:AT3G16720.1); similar to RING-H2 subgroup RHE protein [Populus alba x Populus tremula] (GB:AAW33880.1)…	120.76	M_A_P	18.55	A_A_A	8.55	A_A
245370_at	AT4G16840		similar to unknown protein [Arabidopsis thaliana] (TAIR:AT5G61630.1)	135.16	P_P_P	134.81	P_P_P	135.74	P_P	CLV3pFILpWUSp
245371_at	AT4G15750		invertase/pectin methylesterase inhibitor family protein; similar to invertase/pectin methylesterase inhibitor family protein [Arabidopsis thaliana] (TAIR:AT3G12880.1); contains InterPro domain Plant invertase/pectin methylesterase inhibitor; (InterPro:IPR007186); contains InterPro domain L-Aspartase-like; (InterPro:IPR008948); contains InterPro domain Pectinesterase inhibitor; (InterPro:IPR00650…	34.49	A_A_A	39	M_A_A	29.43	A_A
245372_at	AT4G15000		60S ribosomal protein L27 (RPL27C); Identical to 60S ribosomal protein L27-3 (RPL27C) [Arabidopsis Thaliana] (GB:P51419;GB:O23354); similar to 60S ribosomal protein L27 (RPL27B) [Arabidopsis thaliana] (TAIR:AT3G22230.1); similar to Ribosomal protein L27e; KOW [Medicago truncatula] (GB:ABE87742.1); similar to ribosomal protein L27 homolog (GB:AAA86952.1); contains InterPro domain Ribosomal protein…	7655.42	P_P_P	6852.58	P_P_P	3270.98	P_P	CLV3pFILpWUSp
245374_at	AT4G17620		glycine-rich protein; Identical to Protein Dom3z homolog, chloroplast precursor [Arabidopsis Thaliana] (GB:Q8RY73;GB:O23603); similar to glycine-rich protein [Arabidopsis thaliana] (TAIR:AT4G30460.1); similar to glycine-rich protein -related [Brassica oleracea] (GB:ABD65180.1); contains domain Uteroglobin-like (SSF48201); contains domain DOM-3 RELATED (PTHR12395), glycine-rich protein; Identical …	3528.74	P_P_P	2680.24	P_P_P	2260.74	P_P	CLV3pFILpWUSp
245375_at	AT4G17660		protein kinase, putative; similar to protein kinase, putative [Arabidopsis thaliana] (TAIR:AT5G47070.1); similar to kinase domain containing protein [Brassica oleracea] (GB:ABD65075.1); contains InterPro domain Serine/threonine protein kinase; (InterPro:IPR002290); contains InterPro domain Protein kinase-like; (InterPro:IPR011009); contains InterPro domain Protein kinase; (InterPro:IPR000719); co…	14.06	A_A_A	15.02	A_A_A	16.63	A_A
245376_at	AT4G17690		peroxidase, putative; Identical to Peroxidase 41 precursor (EC 1.11.1.7) (Atperox P41) (PER41) [Arabidopsis Thaliana] (GB:O23609); similar to peroxidase, putative [Arabidopsis thaliana] (TAIR:AT5G47000.1); similar to peroxidase, putative [Brassica oleracea] (GB:ABD65151.1); contains InterPro domain Haem peroxidase; (InterPro:IPR010255); contains InterPro domain Haem peroxidase, plant/fungal/bacte…	50.07	A_M_A	50.55	P_A_A	23.64	P_P	WUSp
245377_at	AT4G17710	HB	homeobox-leucine zipper family protein / lipid-binding START domain-containing protein; similar to HB-7 (homeobox-7), DNA binding / transcription factor [Arabidopsis thaliana] (TAIR:AT5G46880.1); similar to homeodomain protein GhHOX2 [Gossypium hirsutum] (GB:AAM97322.1); similar to homeodomain protein BNLGHi6863 [Gossypium hirsutum] (GB:AAQ16127.1); contains InterPro domain Homeodomain-related; (…	55.54	A_A_A	35.87	A_A_A	12.86	A_A
245379_at	AT4G17750	HSF	native protein is a trimer, interacts with HSP70, also with TBP, DNA interaction is modulated by phosphorylation and is heat-shock inducible	143.63	P_P_P	133.77	M_P_P	89.36	P_P	CLV3pWUSp
245380_at	AT4G17760		damaged DNA binding / exonuclease; similar to hypothetical protein 40.t00049 [Brassica oleracea] (GB:ABD65164.1); contains InterPro domain Repair protein Rad1/Rec1; (InterPro:IPR003021); contains InterPro domain Repair protein Rad1; (InterPro:IPR003011), similar to hypothetical protein 40.t00049 [Brassica oleracea] (GB:ABD65164.1); contains domain no description (G3D.3.70.10.10); contains domain …	271.35	P_P_P	188.58	P_P_P	164.07	P_P	CLV3pFILpWUSp
245381_at	AT4G17785		Encodes a putative transcription factor (MYB39).	48.42	A_A_A	51.48	A_A_A	29.26	A_A
245382_at	AT4G17800		DNA-binding protein-related; similar to DNA-binding protein-related [Arabidopsis thaliana] (TAIR:AT2G35270.1); similar to hypothetical protein 23.t00073 [Brassica oleracea] (GB:ABD65635.1); contains InterPro domain Protein of unknown function DUF296; (InterPro:IPR005175)	90.8	A_A_A	53.67	A_A_A	99.54	P_P	WUSp
245383_at	AT4G17810	C2H2	nucleic acid binding / transcription factor/ zinc ion binding; similar to zinc finger (C2H2 type) family protein [Arabidopsis thaliana] (TAIR:AT2G37740.1); similar to zinc finger (C2H2 type) containing protein [Brassica oleracea] (GB:ABD65171.1); contains InterPro domain Zinc finger, C2H2-type; (InterPro:IPR007087)	23.11	A_A_A	23.97	A_A_A	11.23	A_A
245384_at	AT4G16790		hydroxyproline-rich glycoprotein family protein; similar to unknown protein [Arabidopsis thaliana] (TAIR:AT3G60380.1); similar to hypothetical protein [Capsella rubella] (GB:CAB96200.1); contains InterPro domain Elongation factor Ts; (InterPro:IPR001816)	12.96	A_A_A	15.15	A_A_A	17.68	A_A
245385_at	AT4G14020		rapid alkalinization factor (RALF) family protein; contains InterPro domain Rapid ALkalinization Factor; (InterPro:IPR008801)	16.04	A_P_A	13.9	A_A_A	12.35	A_A
245386_at	AT4G14010		Member of a diversely expressed predicted peptide family showing sequence similarity to tobacco Rapid Alkalinization Factor (RALF), and is believed to play an essential role in the physiology of Arabidopsis. Consists of a single exon and is characterized by a conserved C-terminal motif and N-terminal signal peptide.	5.36	A_A_A	7.13	A_A_A	13.13	A_A
245387_at	AT4G17520		nuclear RNA-binding protein, putative; similar to nuclear RNA-binding protein, putative [Arabidopsis thaliana] (TAIR:AT5G47210.1); similar to nuclear RNA binding protein, putative [Brassica oleracea] (GB:ABD65067.1); contains InterPro domain Hyaluronan/mRNA binding protein; (InterPro:IPR006861)	3303.4	P_P_P	3874.69	P_P_P	2706.61	P_P	CLV3pFILpWUSp
245389_at	AT4G17480		palmitoyl protein thioesterase family protein; similar to palmitoyl protein thioesterase family protein [Arabidopsis thaliana] (TAIR:AT4G17470.1); similar to palmitoyl protein thioesterase family protein [Brassica oleracea] (GB:ABD65098.1); contains InterPro domain Palmitoyl protein thioesterase; (InterPro:IPR002472)	111.63	A_A_A	86.89	A_A_A	40.25	A_A
245390_at	AT4G17650		aromatic-rich family protein; similar to aromatic-rich family protein [Glycine max] (GB:ABC47856.1); contains InterPro domain Streptomyces cyclase/dehydrase; (InterPro:IPR005031)	625.58	P_P_P	454.54	P_P_P	1084.81	P_P	CLV3pFILpWUSp
245391_at	AT4G16520		ATG8F (AUTOPHAGY 8F); microtubule binding; similar to AtATG8e (AUTOPHAGY 8E), microtubule binding [Arabidopsis thaliana] (TAIR:AT2G45170.2); similar to Light chain 3 (LC3) [Medicago truncatula] (GB:ABE80903.1); similar to microtubule associated protein [Cicer arietinum] (GB:CAD33929.1); contains InterPro domain Light chain 3 (LC3); (InterPro:IPR004241)	2335.79	P_P_P	2755.32	P_P_P	2288.13	P_P	CLV3pFILpWUSp
245392_at	AT4G15680		glutaredoxin family protein; Identical to Monothiol glutaredoxin-S4 (AtGrxS4) (GRXS4) [Arabidopsis Thaliana] (GB:O23419); similar to glutaredoxin family protein [Arabidopsis thaliana] (TAIR:AT4G15670.1); similar to glutaredoxin family protein [Musa acuminata] (GB:ABF69994.1); contains InterPro domain Thioredoxin-like fold; (InterPro:IPR012336); contains InterPro domain Glutaredoxin; (InterPro:IPR…	7.45	A_A_A	4.73	A_A_A	16.98	A_A
245393_at	AT4G16260		glycosyl hydrolase family 17 protein; similar to BG1 (BETA-1,3-GLUCANASE 1), hydrolase, hydrolyzing O-glycosyl compounds [Arabidopsis thaliana] (TAIR:AT3G57270.1); similar to beta-1,3-glucanase [Hevea brasiliensis] (GB:ABG49448.1); contains InterPro domain Glycoside hydrolase, family 17; (InterPro:IPR000490)	32.56	A_A_A	18.8	A_M_A	18.87	A_A
245394_at	AT4G16450		similar to Os08g0431500 [Oryza sativa (japonica cultivar-group)] (GB:NP_001061863.1); similar to unknown protein [Oryza sativa (japonica cultivar-group)] (GB:BAC99342.1)	3533.02	P_P_P	3968.7	P_P_P	1878.22	P_P	CLV3pFILpWUSp
245395_at	AT4G17420		similar to unknown protein [Arabidopsis thaliana] (TAIR:AT5G47420.1); similar to hypothetical protein 31.t00054 [Brassica oleracea] (GB:ABD65092.1); contains InterPro domain Protein of unknown function DUF124; (InterPro:IPR002838)	1150.85	P_P_P	917.17	P_P_P	947.17	P_P	CLV3pFILpWUSp
245396_at	AT4G14870		protein translocase; similar to conserved hypothetical protein [Medicago truncatula] (GB:ABE77495.1); contains InterPro domain SecE subunit of protein translocation complex; (InterPro:IPR005807)	406.26	M_P_P	326.32	M_M_P	285.83	P_P	WUSp
245397_at	AT4G14560	AUX_IAA	auxin (indole-3-acetic acid) induced gene (IAA1) encoding a short-lived nuclear-localized transcriptional regulator protein.	137.15	P_A_A	127.15	A_A_A	86.42	A_A
245398_at	AT4G14900		hydroxyproline-rich glycoprotein family protein; similar to hydroxyproline-rich glycoprotein family protein [Arabidopsis thaliana] (TAIR:AT3G22440.1); similar to putative hydroxyproline-rich glycoprotein [Oryza sativa (japonica cultivar-group)] (GB:BAC83627.1); contains InterPro domain Frigida-like; (InterPro:IPR012474)	807.25	P_P_P	523.16	P_P_P	405.34	P_P	CLV3pFILpWUSp
245399_at	AT4G17340		DELTA-TIP2/TIP2;2 (tonoplast intrinsic protein 2;2); water channel; Identical to Probable aquaporin TIP2.2 (Tonoplast intrinsic protein 2.2) (TIP2.2) [Arabidopsis Thaliana] (GB:Q41975;GB:O23577); similar to AtTIP2,3 (Arabidopsis thaliana tonoplast intrinsic protein 2,3), water channel [Arabidopsis thaliana] (TAIR:AT5G47450.1); similar to Tonoplast intrinsic protein, putative [Brassica oleracea] (…	40.87	A_A_A	10.5	A_A_A	72.26	P_M
245400_at	AT4G17040		ATP-dependent Clp protease proteolytic subunit, putative; similar to endopeptidase Clp [Arabidopsis thaliana] (TAIR:AT1G09130.2); similar to putative ATP-dependent Clp protease proteolytic subunit [Oryza sativa (japonica cultivar-group)] (GB:BAD81195.1); similar to Os01g0271400 [Oryza sativa (japonica cultivar-group)] (GB:NP_001042707.1); contains InterPro domain Peptidase S14, ClpP; (InterPro:IP…	2399.83	P_P_P	2646.81	P_P_P	2594.67	P_P	CLV3pFILpWUSp
245401_at	AT4G17670		senescence-associated protein-related; similar to senescence-associated protein-related [Arabidopsis thaliana] (TAIR:AT5G47060.1); similar to hypothetical protein 40.t00027 [Brassica oleracea] (GB:ABD65149.1); contains InterPro domain Protein of unknown function DUF581; (InterPro:IPR007650)	250.14	P_P_P	166.22	P_P_P	135.63	P_P	CLV3pFILpWUSp
245402_at	AT4G17585		similar to unknown protein [Arabidopsis thaliana] (TAIR:AT4G17970.1); similar to Protein of unknown function UPF0005; Rho GTPase activation protein [Medicago truncatula] (GB:ABD32785.1); similar to Os10g0572100 [Oryza sativa (japonica cultivar-group)] (GB:NP_001065461.1); similar to Protein of unknown function UPF0005; Rho GTPase activation protein [Medicago truncatula] (GB:ABD32183.1); contains …	21.63	A_A_A	11.11	A_A_A	9.31	A_A
245403_at	AT4G17590		nucleolar protein-related; contains domain NOP2(YEAST)-RELATED NOL1/NOP2/FMU(SUN) DOMAIN-CONTAINING (PTHR22807); contains domain NUCLEOLAR PROTEIN NOL1/NOP2(YEAST) (PTHR22807:SF11)	20.61	A_A_A	25.3	A_A_A	27.72	A_A
245404_at	AT4G17610		tRNA/rRNA methyltransferase (SpoU) family protein; similar to RNA methyltransferase, TrmH family protein, expressed [Oryza sativa (japonica cultivar-group)] (GB:ABF93471.1); contains InterPro domain Armadillo-like helical; (InterPro:IPR011989); contains InterPro domain tRNA/rRNA methyltransferase, SpoU; (InterPro:IPR001537)	1378.07	P_P_P	964.38	P_P_P	904.98	P_P	CLV3pFILpWUSp
245405_at	AT4G17150		similar to unknown protein [Arabidopsis thaliana] (TAIR:AT4G14290.1); similar to unknown protein [Arabidopsis thaliana] (TAIR:AT3G23540.1); similar to expressed protein [Oryza sativa (japonica cultivar-group)] (GB:ABF96061.1); similar to Os06g0609700 [Oryza sativa (japonica cultivar-group)] (GB:NP_001058047.1); contains InterPro domain Esterase/lipase/thioesterase; (InterPro:IPR000379)	480.92	P_P_P	180.09	M_P_P	301.81	P_P	CLV3pWUSp
245406_at	AT4G17160		AtRABB1a/AtRab2B (Arabidopsis Rab GTPase homolog B1a); GTP binding; similar to AT-RAB2 (Arabidopsis Rab GTPase homolog B1c), GTP binding [Arabidopsis thaliana] (TAIR:AT4G17170.1); similar to RAB2A [Lotus japonicus] (GB:CAA98165.1); contains InterPro domain Small GTP-binding protein domain; (InterPro:IPR005225); contains InterPro domain Ras small GTPase, Rab type; (InterPro:IPR003579); contains In…	60.99	A_A_A	51.48	A_A_P	34.54	A_A
245407_at	AT4G17170		member of RAB gene family, member of RAB gene family	305.37	P_P_P	275.84	P_P_P	349.9	P_P	CLV3pFILpWUSp
245408_at	AT4G17180		glycosyl hydrolase family 17 protein; similar to glycosyl hydrolase family 17 protein [Arabidopsis thaliana] (TAIR:AT4G31140.1); similar to glycosyl hydrolase family protein [Brassica oleracea] (GB:ABD65105.1); similar to Os08g0326500 [Oryza sativa (japonica cultivar-group)] (GB:NP_001061551.1); similar to Os09g0272300 [Oryza sativa (japonica cultivar-group)] (GB:NP_001062739.1); contains InterPr…	591.81	P_P_P	572.95	P_P_P	653.51	P_P	CLV3pFILpWUSp
245409_at	AT4G17200		F-box family protein; similar to F-box family protein [Arabidopsis thaliana] (TAIR:AT3G13680.1); similar to Cyclin-like F-box; F-box protein interaction domain; Galactose oxidase, central [Medicago truncatula] (GB:ABE82845.1); contains InterPro domain Cyclin-like F-box; (InterPro:IPR001810); contains InterPro domain Galactose oxidase, central; (InterPro:IPR011043); contains InterPro domain F-box …	10.24	A_A_A	8.34	A_A_A	11.96	A_A
245410_at	AT4G17220		Encodes a microtubule associated protein (MAP70-5). Expressed in all tissues.	39.1	A_A_A	33.93	P_M_A	37.06	P_A
245411_at	AT4G17240		similar to hypothetical protein 31.t00013 [Brassica oleracea] (GB:ABD65111.1)	201.85	P_P_P	165.38	P_P_P	235.47	P_P	CLV3pFILpWUSp
245412_at	AT4G17280		auxin-responsive family protein; similar to auxin-responsive protein, putative [Arabidopsis thaliana] (TAIR:AT5G47530.1); similar to hypothetical protein 31.t00023 [Brassica oleracea] (GB:ABD65115.1); contains InterPro domain Protein of unknown function DUF568, DOMON-like; (InterPro:IPR007613); contains InterPro domain DOMON related; (InterPro:IPR005018); contains InterPro domain Cytochrome b561 …	7.5	A_A_A	51.16	A_A_P	24.83	A_A
245413_at	AT4G17300		Asparaginyl-tRNA synthetase protein involved in amino acid activation/protein synthesis., Asparaginyl-tRNA synthetase protein involved in amino acid activation/protein synthesis.	432.62	P_P_P	438.19	P_P_P	341.02	P_P	CLV3pFILpWUSp
245414_at	AT4G17310		similar to unknown protein [Arabidopsis thaliana] (TAIR:AT5G47455.6); similar to hypothetical protein 26.t00030 [Brassica oleracea] (GB:ABD65009.1), transcription factor; similar to unknown protein [Arabidopsis thaliana] (TAIR:AT5G47455.3); similar to hypothetical protein 26.t00030 [Brassica oleracea] (GB:ABD65009.1); contains InterPro domain Helix-turn-helix, Fis-type; (InterPro:IPR002197)	155.89	M_A_M	128.55	P_A_P	80.83	P_A
245415_at	AT4G17330		gene of unknown function expressed in seedlings, flower buds and stems, gene of unknown function expressed in seedlings, flower buds and stems	4190.97	P_P_P	2943.35	P_P_P	3764.13	P_P	CLV3pFILpWUSp
245416_at	AT4G17350		similar to unknown protein [Arabidopsis thaliana] (TAIR:AT5G47440.1); similar to hypothetical protein 40.t00010 [Brassica oleracea] (GB:ABD65135.1); similar to hypothetical protein 31.t00035 [Brassica oleracea] (GB:ABD65121.1); contains InterPro domain Pleckstrin-like, plant; (InterPro:IPR013666); contains InterPro domain Pleckstrin-like; (InterPro:IPR001849); contains InterPro domain Protein of …	114.01	P_P_P	66.35	A_P_A	417.48	P_P	CLV3pWUSp
245417_at	AT4G17360		formyltetrahydrofolate deformylase, putative; similar to formyltetrahydrofolate deformylase, putative [Arabidopsis thaliana] (TAIR:AT5G47435.1); similar to formyltetrahydrofolate deformylase, putative [Brassica oleracea] (GB:ABD64983.1); contains InterPro domain Formyltetrahydrofolate deformylase; (InterPro:IPR004810); contains InterPro domain Formyl transferase, N-terminal; (InterPro:IPR002376)	75.02	A_A_A	48.97	A_A_A	34.16	A_A
245418_at	AT4G17370		oxidoreductase family protein; similar to oxidoreductase family protein [Brassica oleracea] (GB:ABD65136.1); contains InterPro domain Oxidoreductase, C-terminal; (InterPro:IPR004104); contains InterPro domain Oxidoreductase, N-terminal; (InterPro:IPR000683)	376.13	P_P_P	310.72	P_P_P	276.36	P_P	CLV3pFILpWUSp
245419_at	AT4G17380		Encodes the Arabidopsis homolog of MSH4, a meiosis-specific member of the MutS-homolog family of genes. It is expressed only in floral tissues and only during early meiotic prophase I, preceding the synapsis of homologous chromosomes. It is involved in the early steps of recombination., Encodes the Arabidopsis homolog of MSH4, a meiosis-specific member of the MutS-homolog family of genes. It is e…	120.36	P_P_P	77.73	P_M_A	60.52	P_M	CLV3p
245420_at	AT4G17410		similar to unknown protein [Arabidopsis thaliana] (TAIR:AT5G47430.1); similar to hypothetical protein 31.t00039 [Brassica oleracea] (GB:ABD65123.1); similar to Zinc finger, RING-type; Zinc finger, CCHC-type [Medicago truncatula] (GB:ABE84222.1); similar to hypothetical protein 24.t00020 [Brassica oleracea] (GB:ABD64942.1); contains domain RING/U-box (SSF57850); contains domain Retrovirus zinc fin…	351.76	A_P_P	315.09	P_M_A	454.48	P_P	WUSp
245421_at	AT4G17430		similar to hypothetical protein 31.t00055 [Brassica oleracea] (GB:ABD65093.1)	565.11	P_P_P	413.24	P_P_P	413.4	P_P	CLV3pFILpWUSp
245422_at	AT4G17470		palmitoyl protein thioesterase family protein; similar to palmitoyl protein thioesterase family protein [Arabidopsis thaliana] (TAIR:AT4G17480.1); similar to palmitoyl protein thioesterase family protein [Brassica oleracea] (GB:ABD65098.1); contains InterPro domain Palmitoyl protein thioesterase; (InterPro:IPR002472)	2.83	A_A_A	5.36	A_A_A	3.77	A_A
245423_at	AT4G17483		palmitoyl protein thioesterase family protein; similar to palmitoyl protein thioesterase family protein [Arabidopsis thaliana] (TAIR:AT4G17480.1); similar to palmitoyl protein thioesterase family protein [Brassica oleracea] (GB:ABD65142.1); similar to palmitoyl protein thioesterase family protein [Brassica oleracea] (GB:ABD65081.1); contains InterPro domain Palmitoyl protein thioesterase; (InterP…	235.61	P_P_P	117.8	P_P_P	114.67	P_P	CLV3pFILpWUSp
245424_at	AT4G17505		similar to unknown protein [Arabidopsis thaliana] (TAIR:AT2G27320.1); similar to hypothetical protein 25.t00048 [Brassica oleracea] (GB:ABD64955.1); contains InterPro domain Protein of unknown function DUF239, plant; (InterPro:IPR004314)	12.65	A_A_A	6.38	A_A_A	5.2	A_A
245425_at	AT4G17510		ubiquitin carboxyl-terminal hydrolase, putative / ubiquitin thiolesterase, putative; similar to ubiquitin carboxyl-terminal hydrolase family 1 protein [Arabidopsis thaliana] (TAIR:AT5G16310.1); similar to ubiquitin carboxyl-terminal hydrolase, putative [Brassica oleracea] (GB:ABD65144.1); contains InterPro domain Peptidase C12, ubiquitin carboxyl-terminal hydrolase 1; (InterPro:IPR001578)	949.6	P_P_P	856.68	P_P_P	739.98	P_P	CLV3pFILpWUSp
245426_at	AT4G17540		similar to Os10g0563400 [Oryza sativa (japonica cultivar-group)] (GB:NP_001065401.1)	331.35	P_P_P	256.18	P_P_P	240.56	P_P	CLV3pFILpWUSp
245427_at	AT4G17550		transporter-related; similar to glycerol-3-phosphate transporter, putative / glycerol 3-phosphate permease, putative [Arabidopsis thaliana] (TAIR:AT3G47420.1); similar to transporter, putative [Brassica oleracea] (GB:ABD65069.1); similar to transporter, putative [Brassica oleracea] (GB:ABD65148.1); contains InterPro domain Major facilitator superfamily; (InterPro:IPR007114); contains InterPro dom…	247.41	P_P_P	220.49	P_P_P	146.99	P_P	CLV3pFILpWUSp
245428_at	AT4G17570	C2C2_GATA	zinc finger (GATA type) family protein; Identical to GATA transcription factor 28 [Arabidopsis Thaliana] (GB:Q8W4H1;GB:O23598); similar to zinc finger (GATA type) family protein [Arabidopsis thaliana] (TAIR:AT5G47140.1); similar to GATA zinc finger containing protein [Brassica oleracea] (GB:ABD65071.1); contains InterPro domain Zinc finger, GATA-type; (InterPro:IPR000679)	211.96	P_P_P	175.37	P_P_P	245.16	P_P	CLV3pFILpWUSp
245429_at	AT4G17580		Bax inhibitor-1 family protein / BI-1 family protein; similar to ATBI-1 (ARABIDOPSIS BAX INHIBITOR 1) [Arabidopsis thaliana] (TAIR:AT5G47120.1); similar to bax inhibitor, putative [Brassica oleracea] (GB:ABD65015.1); contains InterPro domain Protein of unknown function UPF0005; (InterPro:IPR006214)	63.89	A_A_A	69.44	A_A_A	32.56	M_A
245430_at	AT4G17060		similar to transcription factor [Arabidopsis thaliana] (TAIR:AT2G44730.1); contains domain Origin of replication-binding domain, RBD-like (SSF55464)	1236.62	P_P_P	947.07	P_P_P	976.05	P_P	CLV3pFILpWUSp
245431_at	AT4G17080		MORN (Membrane Occupation and Recognition Nexus) repeat-containing protein /phosphatidylinositol-4-phosphate 5-kinase-related; similar to MORN (Membrane Occupation and Recognition Nexus) repeat-containing protein /phosphatidylinositol-4-phosphate 5-kinase-related [Arabidopsis thaliana] (TAIR:AT2G35170.1); similar to ICE-like protease p20 domain containing protein, expressed [Oryza sativa (japonic…	715.65	P_P_P	635.74	P_P_P	779.34	P_P	CLV3pFILpWUSp
245433_at	AT4G17110		similar to unknown protein [Arabidopsis thaliana] (TAIR:AT4G17120.1); similar to unknown protein [Oryza sativa] (GB:AAG60185.1); similar to Os10g0565300 [Oryza sativa (japonica cultivar-group)] (GB:NP_001065419.1)	1841.64	P_P_P	981.72	P_P_P	1236.81	P_P	CLV3pFILpWUSp
245434_at	AT4G17120		similar to C2 domain-containing protein [Arabidopsis thaliana] (TAIR:AT1G48090.2); similar to unknown protein [Oryza sativa] (GB:AAG60185.1); similar to Os10g0565300 [Oryza sativa (japonica cultivar-group)] (GB:NP_001065419.1); contains InterPro domain C2 calcium/lipid-binding region, CaLB; (InterPro:IPR008973)	61.28	A_P_P	60.14	P_A_P	121.75	P_P	WUSp
245435_at	AT4G17130		similar to C2 domain-containing protein [Arabidopsis thaliana] (TAIR:AT1G48090.2); similar to vacuolar protein sorting 13C protein-like [Oryza sativa (japonica cultivar-group)] (GB:BAD19476.1)	212.79	P_P_P	87.43	P_P_P	75.59	P_P	CLV3pFILpWUSp
245436_at	AT4G16620		integral membrane family protein / nodulin MtN21-related; similar to nodulin MtN21 family protein [Arabidopsis thaliana] (TAIR:AT5G47470.1); similar to integral membrane protein, putative [Brassica oleracea] (GB:ABD64979.1); contains InterPro domain Protein of unknown function DUF6, transmembrane; (InterPro:IPR000620)	23.81	A_A_A	15.09	A_A_A	16.35	A_A
245438_at	AT4G16650		similar to unknown protein [Arabidopsis thaliana] (TAIR:AT1G76270.1); similar to OSIGBa0122F23.8 [Oryza sativa (indica cultivar-group)] (GB:CAH67151.1); similar to putative auxin-independent growth promoter [Oryza sativa (japonica cultivar-group)] (GB:BAD10226.1); similar to OSJNBa0010H02.2 [Oryza sativa (japonica cultivar-group)] (GB:CAE01682.2); contains InterPro domain Protein of unknown funct…	566.06	P_P_P	722.64	P_P_P	585.95	P_P	CLV3pFILpWUSp
245439_at	AT4G16670		similar to unknown protein [Arabidopsis thaliana] (TAIR:AT4G17350.1); similar to hypothetical protein 31.t00035 [Brassica oleracea] (GB:ABD65121.1); contains InterPro domain Pleckstrin-like, plant; (InterPro:IPR013666); contains InterPro domain Protein of unknown function DUF828, plant; (InterPro:IPR008546)	81.21	A_A_A	78.73	P_P_A	54.8	P_P	WUSp
245440_at	AT4G16680		RNA helicase, putative; similar to MEE29 (maternal effect embryo arrest 29), ATP-dependent RNA helicase [Arabidopsis thaliana] (TAIR:AT2G35340.1); similar to ATP-dependent RNA helicase, putative [Arabidopsis thaliana] (TAIR:AT3G26560.1); similar to EMB2733/ESP3 (EMBRYO DEFECTIVE 2733), ATP-dependent RNA helicase [Arabidopsis thaliana] (TAIR:AT1G32490.1); similar to DEAH (Asp-Glu-Ala-His) box poly…	10.24	A_A_A	9.25	A_A_A	19.01	A_A
245441_at	AT4G16700		phosphatidylserine decarboxylase; similar to PSD2 (Phosphatidylserine decarboxylase 2) [Arabidopsis thaliana] (TAIR:AT4G25970.1); similar to Phosphatidylserine decarboxylase [Medicago truncatula] (GB:ABE81413.1); contains InterPro domain Phosphatidylserine decarboxylase-related; (InterPro:IPR003817); contains InterPro domain Phosphatidylserine decarboxylase; (InterPro:IPR005221)	401.27	P_P_P	339.12	P_P_P	249.94	P_P	CLV3pFILpWUSp
245442_at	AT4G16710		glycosyltransferase family protein 28; similar to Os02g0467700 [Oryza sativa (japonica cultivar-group)] (GB:NP_001046820.1); similar to PREDICTED: similar to glycosyltransferase 28 domain containing 1 [Gallus gallus] (GB:XP_420312.2); contains InterPro domain Glycosyltransferase 28, C-terminal; (InterPro:IPR007235)	186.63	M_A_P	135.29	M_M_M	111.6	M_P
245443_at	AT4G16730		lyase/ magnesium ion binding; similar to ATTPS03 (Arabidopsis thaliana terpene synthase 03) [Arabidopsis thaliana] (TAIR:AT4G16740.1); similar to terpenoid synthase [Vitis vinifera] (GB:AAS79352.1); contains InterPro domain Terpenoid cylases/protein prenyltransferase alpha-alpha toroid; (InterPro:IPR008930); contains InterPro domain Terpenoid synthase; (InterPro:IPR008949); contains InterPro doma…	19.54	A_A_A	14.37	A_A_A	2.76	A_A
245444_at	AT4G16740		Monoterpene synthase, catalyzes the formation of the acyclic monoterpene (E)-beta-ocimene in response to wounding or treatment with jasmonic acid., Monoterpene synthase, catalyzes the formation of the acyclic monoterpene (E)-beta-ocimene in response to wounding or treatment with jasmonic acid.	17.87	A_A_A	10.48	A_A_A	20.92	A_A
245445_at	AT4G16750	AP2_EREBP	encodes a member of the DREB subfamily A-4 of ERF/AP2 transcription factor family. The protein contains one AP2 domain. There are 17 members in this subfamily including TINY.	38.9	A_A_A	33.55	A_P_A	38.62	A_P
245446_at	AT4G16800		enoyl-CoA hydratase, putative; similar to ATDCI1 (DELTA(3,5),DELTA(2,4)-DIENOYL-COA ISOMERASE 1), delta3,5-delta2,4-dienoyl-CoA isomerase/ enoyl-CoA hydratase [Arabidopsis thaliana] (TAIR:AT5G43280.1); similar to hypothetical protein [Capsella rubella] (GB:CAB96201.1); contains InterPro domain Enoyl-CoA hydratase/isomerase; (InterPro:IPR001753)	864.25	P_P_P	861.87	P_P_P	918.91	P_P	CLV3pFILpWUSp
245447_at	AT4G16820		lipase class 3 family protein; similar to DAD1 (DEFECTIVE ANTHER DEHISCENCE 1), triacylglycerol lipase [Arabidopsis thaliana] (TAIR:AT2G44810.1); similar to lipase-like protein [Oryza sativa] (GB:CAC39051.1); similar to Os02g0653900 [Oryza sativa (japonica cultivar-group)] (GB:NP_001047607.1); contains InterPro domain Lipase, class 3; (InterPro:IPR002921)	55.21	M_A_A	49.71	A_A_A	72.57	M_A
245448_at	AT4G16860		Confers resistance to Peronospora parasitica.	11.31	A_A_A	10.54	A_A_A	1.96	A_A
245449_at	AT4G16870		copia-like retrotransposon family, has a 0. P-value blast match to dbj|BAA78426.1| polyprotein (AtRE2-1) (Arabidopsis thaliana) (Ty1_Copia-element)	66.09	A_A_A	47.77	A_A_A	37.42	A_A
245450_at	AT4G16880		disease resistance protein-related; similar to disease resistance protein (TIR-NBS-LRR class), putative [Arabidopsis thaliana] (TAIR:AT4G16940.1); similar to TIR [Medicago truncatula] (GB:ABE91518.1); contains InterPro domain Leucine-rich repeat 3; (InterPro:IPR011713)	25.63	A_A_A	25.01	A_A_A	6.46	A_A
245451_at	AT4G16890		Encodes a Toll Interleukin1 receptor-nucleotide binding-Leu- rich repeat-type resistance gene (TIR-NB-LRR-type) involved in the salicylic acid-dependent defense response pathway. Mutant plants constitutively express pathogenesis-related (PR) genes and are pathogen resistant. Resistance signaling in snc1 requires EDS1, MOS3 and PAD4.	46.47	A_A_A	44.14	P_A_A	17.65	A_A
245452_at	AT4G16910		gypsy-like retrotransposon family, has a 6.1e-185 P-value blast match to GB:AAD27547 polyprotein (Gypsy_Ty3-element) (Oryza sativa subsp. indica)	9.2	A_A_A	20.26	A_A_A	7.98	A_A
245453_at	AT4G16900		disease resistance protein (TIR-NBS-LRR class), putative; similar to SNC1 (SUPPRESSOR OF NPR1-1, CONSTITUTIVE 1) [Arabidopsis thaliana] (TAIR:AT4G16890.1); similar to disease resistance protein (TIR-NBS-LRR class), putative [Arabidopsis thaliana] (TAIR:AT4G16940.1); similar to disease resistance protein (TIR-NBS-LRR class), putative [Arabidopsis thaliana] (TAIR:AT4G16960.1); similar to nematode r…	11.53	A_A_A	57.89	A_M_A	49.58	P_A
245454_at	AT4G16920		disease resistance protein (TIR-NBS-LRR class), putative; similar to SNC1 (SUPPRESSOR OF NPR1-1, CONSTITUTIVE 1) [Arabidopsis thaliana] (TAIR:AT4G16890.1); similar to RPP4 (RECOGNITION OF PERONOSPORA PARASITICA 4) [Arabidopsis thaliana] (TAIR:AT4G16860.1); similar to RPP5 (RECOGNITION OF PERONOSPORA PARASITICA 5) [Arabidopsis thaliana] (TAIR:AT4G16950.2); similar to TIR [Medicago truncatula] (GB:…	59.24	M_A_A	17.79	A_A_A	23.37	A_A
245455_at	AT4G16930		disease resistance protein (TIR-NBS-LRR class), putative; similar to RPP5 (RECOGNITION OF PERONOSPORA PARASITICA 5) [Arabidopsis thaliana] (TAIR:AT4G16950.2); similar to disease resistance-like protein 9 [Brassica rapa] (GB:AAV88086.1); contains InterPro domain Toll-Interleukin receptor; (InterPro:IPR000157)	2.16	A_A_A	3.7	A_A_A	15.8	A_A
245456_at	AT4G16950		Contains a putative nucleotide binding site and leucine-rich repeats. Similar to the plant resistance genes N and L6, and to the toll and interleukin-1 receptors. Confers resistance to Peronospora parasitica.	158.09	P_P_P	371.95	P_P_P	413.1	P_P	CLV3pFILpWUSp
245458_at	AT4G16970		kinase; similar to casein kinase II alpha chain, putative [Arabidopsis thaliana] (TAIR:AT2G23070.1); similar to Protein kinase domain containing protein, expressed [Oryza sativa (japonica cultivar-group)] (GB:ABB47989.1); contains InterPro domain Serine/threonine protein kinase; (InterPro:IPR002290); contains InterPro domain Protein kinase-like; (InterPro:IPR011009); contains InterPro domain Prot…	420.29	P_P_P	315.52	P_P_P	308.08	P_P	CLV3pFILpWUSp
245460_at	AT4G16990		disease resistance protein (TIR-NBS class), putative; similar to disease resistance protein (TIR-NBS-LRR class), putative [Arabidopsis thaliana] (TAIR:AT5G51630.1); similar to nematode resistance protein [Solanum tuberosum] (GB:AAP44390.1); contains InterPro domain NB-ARC; (InterPro:IPR002182); contains InterPro domain Disease resistance protein; (InterPro:IPR000767); contains InterPro domain Tol…	14.06	A_A_A	27.66	A_A_A	25.4	A_A
245461_at	AT4G17000		similar to unknown protein [Arabidopsis thaliana] (TAIR:AT3G28770.1); similar to hypothetical protein [Capsella rubella] (GB:CAC82614.1)	570.68	P_P_P	521.23	P_P_P	549.84	P_P	CLV3pFILpWUSp
245462_at	AT4G17020		transcription factor-related; similar to B0213E10.4 [Oryza sativa (indica cultivar-group)] (GB:CAJ86205.1); similar to OSJNBb0017I01.15 [Oryza sativa (japonica cultivar-group)] (GB:CAE05735.1); contains InterPro domain Transcription factor Tfb2; (InterPro:IPR004598)	77.45	P_P_M	88.92	P_P_A	101.09	P_P	WUSp
245463_at	AT4G17030		EXPANSIN-RELATED. Naming convention from the Expansin Working Group (Kende et al, 2004. Plant Mol Bio)	34.03	A_A_A	16.18	A_A_A	24.84	A_A
245465_at	AT4G16590		encodes a gene similar to cellulose synthase, encodes a gene similar to cellulose synthase	23.27	A_A_A	38.78	A_A_A	11.64	A_A
245466_at	AT4G16600		glycogenin glucosyltransferase (glycogenin)-related; similar to glycogenin glucosyltransferase (glycogenin)-related [Arabidopsis thaliana] (TAIR:AT2G35710.1); similar to Glycosyl transferase, family 8 [Medicago truncatula] (GB:ABE80888.1); contains InterPro domain Glycosyl transferase, family 8; (InterPro:IPR002495)	89.19	P_P_P	144.47	P_P_P	155.75	P_P	CLV3pFILpWUSp
245467_at	AT4G16610	C2H2	zinc finger (C2H2 type) family protein; similar to zinc finger (C2H2 type) family protein [Arabidopsis thaliana] (TAIR:AT3G60580.1); similar to Cys2/His2 zinc-finger transcription factor [Silene latifolia] (GB:AAY40250.1); contains InterPro domain Zinc finger, C2H2-type; (InterPro:IPR007087)	321.44	P_P_P	217.76	P_M_P	104.65	P_M	CLV3p
245468_at	AT4G15980		pectinesterase family protein; similar to pectinesterase family protein [Arabidopsis thaliana] (TAIR:AT5G49180.1); similar to Pectinesterase; Pectinesterase inhibitor [Medicago truncatula] (GB:ABE85690.1); similar to Os08g0450200 [Oryza sativa (japonica cultivar-group)] (GB:NP_001061941.1); contains InterPro domain Virulence factor, pectin lyase fold; (InterPro:IPR011050); contains InterPro domai…	47.38	A_A_A	28.04	A_A_A	28.92	A_A
245470_at	AT4G16020		copia-like retrotransposon family, has a 1.3e-221 P-value blast match to GB:BAA78423 polyprotein (Ty1_Copia-element) (Arabidopsis thaliana)GB:BAA78423 polyprotein (Ty1_Copia-element) (Arabidopsis thaliana)GB:BAA78423 polyprotein (Ty1_Copia-element) (Arabidopsis thaliana)gi|4996361|dbj|BAA78423.1| polyprotein (Arabidopsis thaliana) (Ty1_Copia-element)	3.98	A_A_A	2.16	A_A_A	1.64	A_A
245471_at	AT4G16030		60S ribosomal protein L19, putative; similar to 60S ribosomal protein L19 (RPL19C) [Arabidopsis thaliana] (TAIR:AT4G02230.1); similar to EMB2386 (EMBRYO DEFECTIVE 2386), structural constituent of ribosome [Arabidopsis thaliana] (TAIR:AT1G02780.1); similar to 60S ribosomal protein L19-like protein [Solanum tuberosum] (GB:ABC01909.1); contains InterPro domain Ribosomal protein L19e; (InterPro:IPR00…	2.63	A_A_A	20.01	A_A_A	1.55	A_A
245472_at	AT4G16040		unknown protein	27.61	A_A_A	9.17	A_A_A	7.31	A_A
245473_at	AT4G16050		similar to unknown protein [Arabidopsis thaliana] (TAIR:AT1G51538.1); similar to hypothetical protein [Oryza sativa (japonica cultivar-group)] (GB:AAO60015.1); contains InterPro domain Protein of unknown function DUF1723; (InterPro:IPR013541)	9.12	A_A_A	9.88	A_A_A	8.84	A_A
245474_at	AT4G16060		similar to Os05g0358400 [Oryza sativa (japonica cultivar-group)] (GB:NP_001055302.1); similar to hypothetical protein MED92_03118 [Oceanospirillum sp. MED92] (GB:ZP_01165985.1)	306.64	P_P_P	227.7	P_P_P	432.29	P_P	CLV3pFILpWUSp
245476_at	AT4G16090		similar to unknown protein [Arabidopsis thaliana] (TAIR:AT2G45930.1)	14.17	A_A_A	32.67	A_A_A	7.01	A_A
245477_at	AT4G16110		Encodes a pollen-specific transcription factor involved in the expression of nuclear genes for components of mitochondrial complex I in Arabidopsis. Acts in concert with other type-B ARRs in the cytokinin signaling pathway. AHK3 mediates cytokinin-induced phosphorylation of ARR2 on the Asp-80 residue. This phosphorylation plays a positive role of ARR2 in cytokinin-mediated control of leaf longevi…	187.13	P_P_P	238.55	P_P_P	414.59	P_P	CLV3pFILpWUSp
245478_at	AT4G16130		Similar to galactokinase.	503.69	P_P_P	509.38	P_P_P	424.95	P_P	CLV3pFILpWUSp
245479_at	AT4G16140		proline-rich family protein; similar to hydroxyproline-rich glycoprotein family protein [Arabidopsis thaliana] (TAIR:AT5G49280.1); similar to OJ1116_C07.3 [Oryza sativa (japonica cultivar-group)] (GB:BAC00686.1); similar to Os01g0309100 [Oryza sativa (japonica cultivar-group)] (GB:NP_001042851.1)	360.05	P_P_P	816.46	P_P_P	278.77	P_P	CLV3pFILpWUSp
245481_at	AT4G16170		similar to unknown protein [Arabidopsis thaliana] (TAIR:AT3G28720.1); similar to expressed protein [Oryza sativa (japonica cultivar-group)] (GB:ABF95572.1)	864.43	P_P_P	1010.47	P_P_P	598.58	P_P	CLV3pFILpWUSp
245483_at	AT4G16190		cysteine proteinase, putative; similar to RD19 (RESPONSIVE TO DEHYDRATION 19), cysteine-type peptidase [Arabidopsis thaliana] (TAIR:AT4G39090.1); similar to papain-like cysteine proteinase isoform I [Ipomoea batatas] (GB:AAF61440.1); similar to papain-like cysteine proteinase isoform I [Ipomoea batatas] (GB:AAF40414.1); contains InterPro domain Peptidase, cysteine peptidase active site; (InterPro…	106.85	M_P_M	881.65	P_P_P	1352.39	P_P	FILpWUSp
245484_at	AT4G16210		enoyl-CoA hydratase/isomerase family protein; similar to naphthoate synthase, putative / dihydroxynaphthoic acid synthetase, putative / DHNA synthetase, putative [Arabidopsis thaliana] (TAIR:AT1G60550.1); similar to putative enoyl CoA hydratase [Cicer arietinum] (GB:CAB61740.1); contains InterPro domain Enoyl-CoA hydratase/isomerase; (InterPro:IPR001753)	214.29	P_P_P	242.32	P_P_P	245.81	P_P	CLV3pFILpWUSp
245485_at	AT4G16230		GDSL-motif lipase/hydrolase family protein; similar to GDSL-motif lipase/hydrolase family protein [Arabidopsis thaliana] (TAIR:AT2G23540.1); similar to H0404F02.4 [Oryza sativa (indica cultivar-group)] (GB:CAH66728.1); similar to Os03g0310000 [Oryza sativa (japonica cultivar-group)] (GB:NP_001049914.1); contains InterPro domain Lipolytic enzyme, G-D-S-L; (InterPro:IPR001087)	39.99	A_A_A	83.42	P_P_A	29.28	A_A
245486_x_at	AT4G16240		similar to glycine-rich protein [Arabidopsis thaliana] (TAIR:AT5G46730.1); similar to glycine-rich protein [Arabidopsis thaliana] (TAIR:AT2G05440.7); similar to glycin-rich protein [Vigna unguiculata] (GB:CAA61200.1); similar to Os03g0309300 [Oryza sativa (japonica cultivar-group)] (GB:NP_001049911.1)	151.25	A_A_A	102.84	A_A_A	86.11	A_A
245487_at	AT4G16250		Encodes a phytochrome photoreceptor with a function similar to that of phyB that absorbs the red/far-red part of the light spectrum and is involved in light responses. It cannot compensate for phyB loss in Arabidopsis but can substitute for tobacco phyB in vivo.	598.16	P_P_P	235.66	P_P_P	201.69	P_P	CLV3pFILpWUSp
245488_at	AT4G16270		peroxidase 40 (PER40) (P40); Identical to Peroxidase 40 precursor (EC 1.11.1.7) (Atperox P40) (PER40) [Arabidopsis Thaliana] (GB:O23474;GB:Q53XE3;GB:Q67ZY5); similar to peroxidase, putative [Arabidopsis thaliana] (TAIR:AT1G44970.1); similar to Haem peroxidase, plant/fungal/bacterial [Medicago truncatula] (GB:ABE82792.1); contains InterPro domain Haem peroxidase; (InterPro:IPR010255); contains Int…	32.94	A_A_A	18.92	A_A_A	17.57	A_A
245489_at	AT4G16280		Involved in the promotion of the transition of the vegetative meristem to reproductive development. Four forms of the protein (alpha, beta, delta and gamma) are produced by alternative splicing.	247.57	A_P_A	259.3	P_M_P	296.34	P_P	WUSp
245490_at	AT4G16310		amine oxidase family protein / SWIRM domain-containing protein; similar to amine oxidase family protein / SWIRM domain-containing protein [Arabidopsis thaliana] (TAIR:AT3G13682.1); similar to amine oxidase, flavin-containing family protein, expressed [Oryza sativa (japonica cultivar-group)] (GB:ABB47924.2); similar to putative corticosteroid binding protein [Brassica napus] (GB:CAB98166.1); simil…	11.03	A_A_A	11.83	A_A_A	16.26	A_A
245492_at	AT4G16340		mutant has Seedling lethal; Cotyledon, leaf-shape, trichome defects; Putative Cytoskeletal Protein	1759.18	P_P_P	1848.72	P_P_P	1723.99	P_P	CLV3pFILpWUSp
245493_at	AT4G16380		metal ion binding; similar to heavy-metal-associated domain-containing protein [Arabidopsis thaliana] (TAIR:AT1G51090.1); similar to unknown protein [Glycine max] (GB:AAN03471.1); contains InterPro domain Heavy metal transport/detoxification protein; (InterPro:IPR006121)	25.3	A_A_A	17.75	P_A_A	33.78	M_A
245494_at	AT4G16390		chloroplastic RNA-binding protein P67, putative; similar to pentatricopeptide (PPR) repeat-containing protein [Arabidopsis thaliana] (TAIR:AT5G46580.1); similar to RSP67.2, putative, expressed [Oryza sativa (japonica cultivar-group)] (GB:ABF94642.1); similar to RSP67.2 [Raphanus sativus] (GB:CAC01941.1); similar to 67kD chloroplastic RNA-binding protein, P67.1 [Raphanus sativus] (GB:CAC01940.1); …	1225.88	P_P_P	906.85	P_P_P	963.04	P_P	CLV3pFILpWUSp
245495_at	AT4G16400		similar to unknown protein [Arabidopsis thaliana] (TAIR:AT3G13175.1); similar to hypothetical protein MA4_112I10.14 [Musa acuminata] (GB:ABF70146.1)	83.48	P_M_P	46.57	A_A_A	18.4	A_A
245496_at	AT4G16440		iron hydrogenase family protein; similar to Narf-like protein [Medicago truncatula] (GB:CAD10687.1); contains InterPro domain Iron hydrogenase, small subunit; (InterPro:IPR003149); contains InterPro domain Hydrogenase large subunit, C-terminal; (InterPro:IPR004108); contains InterPro domain Iron hydrogenase; (InterPro:IPR009016)	1505.12	P_P_P	951.54	P_P_P	868.74	P_P	CLV3pFILpWUSp
245497_at	AT4G16460		similar to hypothetical protein MtrDRAFT_AC148526g7v1 [Medicago truncatula] (GB:ABE88232.1)	16.7	A_A_A	11.46	A_A_A	18.5	A_A
245498_at	AT4G16470		binding; similar to pentatricopeptide (PPR) repeat-containing protein [Arabidopsis thaliana] (TAIR:AT1G11290.1); similar to Thymidine kinase [Medicago truncatula] (GB:ABE88233.1); contains InterPro domain Pentatricopeptide repeat; (InterPro:IPR002885); contains InterPro domain Protein prenyltransferase; (InterPro:IPR008940); contains InterPro domain Tetratricopeptide-like helical; (InterPro:IPR01…	394.55	P_P_P	297.06	P_P_P	389.46	P_P	CLV3pFILpWUSp
245499_at	AT4G16480		Encodes a high affinity H+:<i>myo</i>-inositol symporter. The only other compound shown to be transported was pinitol, a methylated derivative of <i>myo</i>-inositol.	677.02	P_P_P	483.06	P_P_P	253.24	P_P	CLV3pFILpWUSp
245500_at	AT4G15590		non-LTR retrotransposon family (LINE), has a 1.5e-50 P-value blast match to GB:AAA67727 reverse transcriptase (LINE-element) (Mus musculus)	4.3	A_A_A	4.65	A_A_A	5.51	A_A
245501_at	AT4G15620		integral membrane family protein; similar to integral membrane family protein [Arabidopsis thaliana] (TAIR:AT4G15630.1); similar to Os01g0363300 [Oryza sativa (japonica cultivar-group)] (GB:NP_001043031.1); similar to hypothetical protein MA4_106O17.50 [Musa acuminata] (GB:ABF69990.1); contains InterPro domain Protein of unknown function DUF588; (InterPro:IPR006702); contains InterPro domain Cons…	5.01	A_A_A	224.48	P_P_P	13.18	A_A	FILp
245502_at	AT4G15640		similar to unknown protein [Arabidopsis thaliana] (TAIR:AT3G21465.1); similar to adenyl cyclase [Nicotiana tabacum] (GB:AAB87670.1)	1453.86	P_P_P	1241.81	P_P_P	1129.4	P_P	CLV3pFILpWUSp
245503_at	AT4G15650		protein kinase-related; similar to unknown protein [Arabidopsis thaliana] (TAIR:AT1G79280.1); similar to conserved hypothetical protein, conserved [Magnetococcus sp. MC-1] (GB:YP_865388.1)	2.21	A_A_A	7.55	A_A_A	3.37	A_A
245504_at	AT4G15660		glutaredoxin family protein; Identical to Monothiol glutaredoxin-S8 (AtGrxS8) (GRXS8) [Arabidopsis Thaliana] (GB:O23417); similar to glutaredoxin family protein [Arabidopsis thaliana] (TAIR:AT4G15670.1); similar to Glutaredoxin-like family protein [Oryza sativa (japonica cultivar-group)] (GB:ABA99336.1); contains InterPro domain Thioredoxin-like fold; (InterPro:IPR012336); contains InterPro domai…	6.09	A_A_A	10.27	A_A_A	11.81	A_A
245505_at	AT4G15690		glutaredoxin family protein; Identical to Monothiol glutaredoxin-S5 (AtGrxS5) (GRXS5) [Arabidopsis Thaliana] (GB:O23420); similar to glutaredoxin family protein [Arabidopsis thaliana] (TAIR:AT4G15680.1); similar to glutaredoxin family protein [Musa acuminata] (GB:ABF69994.1); contains InterPro domain Thioredoxin-like fold; (InterPro:IPR012336); contains InterPro domain Glutaredoxin; (InterPro:IPR…	2.33	A_A_A	0.83	A_A_A	1.06	A_A
245506_at	AT4G15700		glutaredoxin family protein; Identical to Monothiol glutaredoxin-S3 (AtGrxS3) (GRXS3) [Arabidopsis Thaliana] (GB:O23421); similar to glutaredoxin family protein [Arabidopsis thaliana] (TAIR:AT4G15690.1); similar to glutaredoxin family protein [Musa acuminata] (GB:ABF69994.1); similar to Glutaredoxin-like family protein [Oryza sativa (japonica cultivar-group)] (GB:ABA99336.1); contains InterPro do…	5.65	A_A_A	3.2	A_A_A	0.71	A_A
245507_at	AT4G15710		unknown protein	5.05	A_A_A	4.97	A_A_A	2.48	A_A
245508_at	AT4G15720		pentatricopeptide (PPR) repeat-containing protein; similar to pentatricopeptide (PPR) repeat-containing protein [Arabidopsis thaliana] (TAIR:AT3G23330.1); similar to Os12g0163600 [Oryza sativa (japonica cultivar-group)] (GB:NP_001066232.1); similar to hypothetical protein MtrDRAFT_AC149805g4v1 [Medicago truncatula] (GB:ABE88408.1); contains InterPro domain Pentatricopeptide repeat; (InterPro:IPR0…	170.25	P_P_P	126.31	P_P_P	126.68	P_P	CLV3pFILpWUSp
245509_at	AT4G15730		zinc ion binding; similar to zinc ion binding [Arabidopsis thaliana] (TAIR:AT3G62900.1); similar to Os05g0371100 [Oryza sativa (japonica cultivar-group)] (GB:NP_001055354.1); similar to hypothetical protein [Oryza sativa (japonica cultivar-group)] (GB:AAV31237.1); similar to Os03g0347300 [Oryza sativa (japonica cultivar-group)] (GB:NP_001050098.1); contains InterPro domain Zinc finger, CW-type; (…	210.29	P_M_P	154.15	P_M_P	143.91	P_P	WUSp
245510_at	AT4G15740		C2 domain-containing protein; similar to C2 domain-containing protein [Arabidopsis thaliana] (TAIR:AT3G16510.1); similar to SRC2 [Glycine max] (GB:BAA19769.1); contains InterPro domain C2; (InterPro:IPR000008); contains InterPro domain C2 calcium/lipid-binding region, CaLB; (InterPro:IPR008973)	32.32	A_A_A	33.85	A_A_A	19.95	A_A
245511_at	AT4G15755		C2 domain-containing protein; similar to C2 domain-containing protein [Arabidopsis thaliana] (TAIR:AT3G16510.1); similar to SRC2 [Glycine max] (GB:BAA19769.1); contains InterPro domain C2; (InterPro:IPR000008); contains InterPro domain C2 calcium/lipid-binding region, CaLB; (InterPro:IPR008973)	8.15	A_A_A	14.4	A_A_A	6.98	A_A
245512_at	AT4G15770		60S ribosome subunit biogenesis protein, putative; similar to PREDICTED: similar to MGC83122 protein [Gallus gallus] (GB:XP_414222.1); contains InterPro domain PUA; (InterPro:IPR002478)	6059.25	P_P_P	4451.68	P_P_P	2821.76	P_P	CLV3pFILpWUSp
245513_at	AT4G15780		member of VAMP72 Gene Family, member of VAMP72 Gene Family	160.98	P_P_P	224.34	P_P_P	197.32	P_P	CLV3pFILpWUSp
245515_at	AT4G15810		chloroplast outer membrane protein, putative; similar to TOC159 (translocon outer membrane complex 159) [Arabidopsis thaliana] (TAIR:AT4G02510.1); similar to putative chloroplast outer envelope 86-like protein [Oryza sativa (japonica cultivar-group)] (GB:AAU44144.1); similar to Os05g0151400 [Oryza sativa (japonica cultivar-group)] (GB:NP_001054673.1); contains InterPro domain AIG1; (InterPro:IPR0…	58.19	A_P_A	49.17	A_A_A	43.27	P_A
245516_at	AT4G15820		wound-responsive protein-related; similar to EMB1703 (EMBRYO DEFECTIVE 1703) [Arabidopsis thaliana] (TAIR:AT3G61780.1)	218.93	P_P_P	145.25	P_P_P	179.48	P_P	CLV3pFILpWUSp
245517_at	AT4G15840		similar to Os01g0932600 [Oryza sativa (japonica cultivar-group)] (GB:NP_001045299.1); contains InterPro domain TRAF-like; (InterPro:IPR008974)	588.42	P_P_P	490.44	P_P_P	609.91	P_P	CLV3pFILpWUSp
245518_at	AT4G15850		plant DEAD box-like RNA helicase., plant DEAD box-like RNA helicase.	160.52	P_P_P	130.66	P_P_P	167.84	P_P	CLV3pFILpWUSp
245519_at	AT4G15860		copia-like retrotransposon family, has a 2.3e-43 P-value blast match to dbj|BAA78425.1| polyprotein (Arabidopsis thaliana) (AtRE1) (Ty1_Copia-element)	4.13	A_A_A	6.97	A_A_A	5.01	A_A
245520_at	AT4G15870		encodes a putative terpene synthase, encodes a putative terpene synthase	15.34	A_A_A	11.27	A_A_A	11.35	A_A
245521_at	AT4G15880		EARLY IN SHORT DAYS 4 Arabidopsis mutant shows extreme early flowering and alterations in shoot development. It encodes a SUMO protease, located predominantly at the periphery of the nucleus. Accelerates the transition from vegetative growth to flowering. Probably acts in the same pathway as NUA in affecting flowering time, vegetative and inflorescence development.	801.34	P_P_P	656.33	P_P_P	697.3	P_P	CLV3pFILpWUSp
245522_at	AT4G15890		binding; similar to binding [Arabidopsis thaliana] (TAIR:AT3G57060.1); similar to PREDICTED: similar to LOC398742 protein [Gallus gallus] (GB:XP_417877.2); similar to Os12g0548100 [Oryza sativa (japonica cultivar-group)] (GB:NP_001066969.1); contains InterPro domain Armadillo-like helical; (InterPro:IPR011989); contains InterPro domain Chromosome condensation protein, HCP-6-related; (InterPro:IPR…	1273.01	P_P_P	746.18	P_P_P	679.43	P_P	CLV3pFILpWUSp
245523_at	AT4G15910		encodes a gene whose transcript level in root and leaves increases to progressive drought stress. The transcript level is also affected by changes of endogenous or exogenous abscisic acid level. It appears to be a member of plant-specific gene family that includes late embryo-abundant and zinc- IAA-induced proteins in other plants., encodes a gene whose transcript level in root and leaves increas…	4019.43	P_P_P	1313.13	P_P_P	1029.61	P_P	CLV3pFILpWUSp
245524_at	AT4G15920		nodulin MtN3 family protein; similar to nodulin MtN3 family protein [Arabidopsis thaliana] (TAIR:AT3G16690.1); similar to MtN3/saliva family protein, expressed [Oryza sativa (japonica cultivar-group)] (GB:ABF95863.1); contains InterPro domain MtN3 and saliva related transmembrane protein; (InterPro:IPR004316)	65.41	P_P_P	217.98	P_P_P	271.92	P_P	CLV3pFILpWUSp
245525_at	AT4G15930		dynein light chain, putative; similar to dynein light chain, putative [Arabidopsis thaliana] (TAIR:AT5G20110.1); similar to Dynein Light Chain family member (dlc-1) [Caenorhabditis elegans] (GB:NP_498422.1); similar to Os01g0256400 [Oryza sativa (japonica cultivar-group)] (GB:NP_001042625.1); contains InterPro domain Dynein light chain, type 1; (InterPro:IPR001372)	3113.73	P_P_P	2984.09	P_P_P	3143.38	P_P	CLV3pFILpWUSp
245526_at	AT4G15950		contains domain DNA-DIRECTED RNA POLYMERASE II (PTHR21297)	199.19	P_P_P	142.17	P_P_P	133.11	P_P	CLV3pFILpWUSp
245527_at	AT4G15955		epoxide hydrolase-related; similar to epoxide hydrolase, putative [Arabidopsis thaliana] (TAIR:AT3G05600.1); similar to soluble epoxide hydrolase [Citrus jambhiri] (GB:BAD13534.1); contains InterPro domain Esterase/lipase/thioesterase; (InterPro:IPR000379); contains InterPro domain Alpha/beta hydrolase fold-1; (InterPro:IPR000073); contains InterPro domain Epoxide hydrolase; (InterPro:IPR000639);…	10.39	A_A_A	8.84	A_A_A	21.15	A_A
245528_at	AT4G15530		The product of this long transcript was shown to be targeted to the chloroplast, whereas the shorter transcript (no targeting sequence) accumulates in the cytosol. They were also found in slightly different tissues., PPDK (PYRUVATE ORTHOPHOSPHATE DIKINASE); kinase; similar to Pyruvate, phosphate dikinase, chloroplast precursor (Pyruvate, orthophosphate dikinase) (GB:Q42910); similar to Pyruvate, …	24.64	A_A_A	8.68	A_A_A	44.81	A_A
245529_at	AT4G15570		tRNA-splicing endonuclease positive effector-related; similar to tRNA-splicing endonuclease positive effector-related [Arabidopsis thaliana] (TAIR:AT4G30100.1); similar to Os06g0310200 [Oryza sativa (japonica cultivar-group)] (GB:NP_001057481.1); similar to regulator of nonsense transcripts 1-like [Oryza sativa (japonica cultivar-group)] (GB:BAD62206.1); similar to putative component of a tRNA sp…	408.45	P_P_P	515.79	P_P_P	461.63	P_P	CLV3pFILpWUSp
245531_at	AT4G15100		SCPL30 (serine carboxypeptidase-like 30); serine carboxypeptidase; similar to SCPL31 (serine carboxypeptidase-like 31), serine carboxypeptidase [Arabidopsis thaliana] (TAIR:AT1G11080.1); similar to Os05g0158500 [Oryza sativa (japonica cultivar-group)] (GB:NP_001054710.1); similar to Os01g0332800 [Oryza sativa (japonica cultivar-group)] (GB:NP_001042933.1); similar to Peptidase S10, serine carboxy…	29.13	A_A_A	28.58	A_A_A	13.91	A_A
245532_at	AT4G15110		member of CYP97B, member of CYP97B	595.71	P_P_P	776.92	P_P_P	870.83	P_P	CLV3pFILpWUSp
245533_at	AT4G15130		cholinephosphate cytidylyltransferase, putative / phosphorylcholine transferase, putative / CTP:phosphocholine cytidylyltransferase, putative; similar to cholinephosphate cytidylyltransferase, putative / phosphorylcholine transferase, putative / CTP:phosphocholine cytidylyltransferase, putative [Arabidopsis thaliana] (TAIR:AT2G32260.1); similar to CTP:phosphocholine cytidylyltransferase [Brassica…	782.05	P_P_P	483.47	P_P_P	539.71	P_P	CLV3pFILpWUSp
245534_at	AT4G15150		glycine-rich protein; similar to unknown protein [Arabidopsis thaliana] (TAIR:AT5G49350.1); similar to Os04g0615700 [Oryza sativa (japonica cultivar-group)] (GB:NP_001053871.1); similar to H0525G02.4 [Oryza sativa (indica cultivar-group)] (GB:CAJ86307.1)	4.3	A_A_A	4.95	A_A_A	5.4	A_A
245535_at	AT4G15160		protease inhibitor/seed storage/lipid transfer protein (LTP) family protein; similar to CWLP (CELL WALL-PLASMA MEMBRANE LINKER PROTEIN), lipid binding [Arabidopsis thaliana] (TAIR:AT3G22120.1); similar to cell wall-plasma membrane linker protein [Brassica napus] (GB:CAA64425.1); contains InterPro domain 20S proteasome, A and B subunits; (InterPro:IPR001353); contains InterPro domain Pistil-specif…	72.86	P_A_A	96.97	P_P_A	53.31	A_A
245538_at	AT4G15200		formin homology 2 domain-containing protein / FH2 domain-containing protein; similar to Fh5 (FORMIN HOMOLOGY5), actin binding [Arabidopsis thaliana] (TAIR:AT5G54650.2); similar to Pyridoxal-dependent decarboxylase; Actin-binding FH2 [Medicago truncatula] (GB:ABE93173.1); contains InterPro domain Quinonprotein alcohol dehydrogenase-like; (InterPro:IPR011047); contains InterPro domain Actin-binding…	16.82	A_A_A	6.02	A_A_A	6.49	A_A
245539_at	AT4G15230		ATPDR2/PDR2 (PLEIOTROPIC DRUG RESISTANCE 2); ATPase, coupled to transmembrane movement of substances; Identical to Pleiotropic drug resistance protein 2 (PDR2) [Arabidopsis Thaliana] (GB:Q8GZ52;GB:O23376;GB:O23377;GB:Q7PC89); similar to ATPDR9/PDR9 (PLEIOTROPIC DRUG RESISTANCE 9), ATPase, coupled to transmembrane movement of substances [Arabidopsis thaliana] (TAIR:AT3G53480.1); similar to ATPDR13…	28.96	A_A_A	7.63	A_A_A	9.45	A_A
245542_at	AT4G15250	C2C2_CO	zinc finger (B-box type) family protein; Identical to Putative zinc finger protein CONSTANS-LIKE 11 (COL11) [Arabidopsis Thaliana] (GB:O23379); similar to zinc finger (B-box type) family protein [Arabidopsis thaliana] (TAIR:AT3G21880.1); similar to Os06g0298200 [Oryza sativa (japonica cultivar-group)] (GB:NP_001057441.1); similar to Zinc finger, B-box; CCT [Medicago truncatula] (GB:ABE83395.1); s…	17.12	A_A_A	12.54	A_A_A	11.24	A_A
245543_at	AT4G15260		UDP-glucoronosyl/UDP-glucosyl transferase family protein; similar to UDP-glucoronosyl/UDP-glucosyl transferase family protein [Arabidopsis thaliana] (TAIR:AT4G15280.1); similar to Anthocyanidin 3-O-glucosyltransferase (Flavonol 3-O-glucosyltransferase 6) (UDP-glucose flavonoid 3-O-glucosyltransferase 6) (GB:Q40288); contains InterPro domain UDP-glucuronosyl/UDP-glucosyltransferase; (InterPro:IPR0…	33.03	A_A_A	63.93	P_P_P	79.26	P_P	FILpWUSp
245544_at	AT4G15270		glucosyltransferase-related; similar to UDP-glucoronosyl/UDP-glucosyl transferase family protein [Arabidopsis thaliana] (TAIR:AT4G15280.1); similar to UDP-glucose glucosyltransferase [Fragaria x ananassa] (GB:AAU09444.1); contains InterPro domain UDP-glucuronosyl/UDP-glucosyltransferase; (InterPro:IPR002213)	30.24	A_A_A	39.17	A_A_A	27.67	A_A
245545_at	AT4G15280		UDP-glucoronosyl/UDP-glucosyl transferase family protein; similar to UDP-glucoronosyl/UDP-glucosyl transferase family protein [Arabidopsis thaliana] (TAIR:AT4G15260.1); similar to UDP-glycosyltransferase 71E1 [Stevia rebaudiana] (GB:AAR06914.1); contains InterPro domain UDP-glucuronosyl/UDP-glucosyltransferase; (InterPro:IPR002213)	67.3	A_A_A	66.28	M_A_A	40.77	A_A
245546_at	AT4G15290		encodes a gene similar to cellulose synthase, encodes a gene similar to cellulose synthase	63.97	A_A_A	44.89	A_A_A	42.45	P_A
245547_at	AT4G15300		a member of the cytochrome P450 gene family. molecular function unknown., a member of the cytochrome P450 gene family. molecular function unknown.	14.55	A_A_A	6.3	A_A_A	13.03	A_A
245548_at	AT4G15310		a member of the cytochrome P450 gene family. molecular function unknown., a member of the cytochrome P450 gene family. molecular function unknown.	27.21	A_A_A	23.23	P_A_M	5.42	A_A
245549_at	AT4G15320		encodes a gene similar to cellulose synthase, encodes a gene similar to cellulose synthase	4.4	A_A_A	2.5	A_A_A	18.78	A_A
245550_at	AT4G15330		a member of the cytochrome P450 family, a member of the cytochrome P450 family	17.98	P_A_A	27.04	A_A_A	22.03	P_A
245551_at	AT4G15350		member of CYP705A, member of CYP705A	12.31	A_A_A	18.81	A_A_A	3.17	A_A
245552_at	AT4G15360		member of CYP705A, member of CYP705A	22.45	P_A_A	31.75	P_P_A	24.33	A_P
245553_at	AT4G15370		pentacyclic triterpene synthase, putative; similar to pentacyclic triterpene synthase, putative [Arabidopsis thaliana] (TAIR:AT5G48010.2); similar to pentacyclic triterpene synthase, putative [Arabidopsis thaliana] (TAIR:AT1G78500.1); similar to ATPEN1 (Arabidopsis thaliana pentacyclic triterpene synthase 1), catalytic/ lyase [Arabidopsis thaliana] (TAIR:AT4G15340.1); similar to beta-Amyrin Synth…	14.58	A_A_A	12.86	A_A_A	19.61	A_A
245554_at	AT4G15380		member of CYP705A, member of CYP705A	10.37	A_A_A	30.32	A_A_P	13.56	A_A
245555_at	AT4G15390		transferase family protein; similar to transferase family protein [Arabidopsis thaliana] (TAIR:AT3G30280.1); similar to Transferase [Medicago truncatula] (GB:ABE84610.1); contains InterPro domain Transferase; (InterPro:IPR003480)	20.35	A_A_A	6.48	A_A_A	15.49	A_A
245556_at	AT4G15400		transferase family protein; similar to transferase family protein [Arabidopsis thaliana] (TAIR:AT5G47980.1); similar to putative alcohol acyl-transferases [Cucumis melo] (GB:AAW51126.1); similar to minovincinine 19-hydroxy-O-acetyltransferase [Catharanthus roseus] (GB:AAO13736.1); contains InterPro domain Transferase; (InterPro:IPR003480)	15.73	A_A_A	3.5	A_A_A	2.43	A_A
245557_at	AT4G15410		Identical to UBA and UBX domain-containing protein At4g15410 [Arabidopsis Thaliana] (GB:Q7Y175;GB:O23394;GB:Q94A11); similar to PUX4 (LANT UBX DOMAIN-CONTAINING PROTEIN 4) [Arabidopsis thaliana] (TAIR:AT4G04210.1); similar to phosphatase-like protein Mtc923 [Medicago truncatula] (GB:AAK12935.1); contains InterPro domain Protein of unknown function FAF1; (InterPro:IPR006556); contains InterPro dom…	869.88	P_P_P	731.83	P_P_P	938.41	P_P	CLV3pFILpWUSp
245558_at	AT4G15430		similar to early-responsive to dehydration protein-related / ERD protein-related [Arabidopsis thaliana] (TAIR:AT4G04340.1); similar to early-responsive to dehydration protein-related / ERD protein-related [Arabidopsis thaliana] (TAIR:AT3G21620.1); similar to early-responsive to dehydration protein-related / ERD protein-related [Arabidopsis thaliana] (TAIR:AT4G22120.2); similar to Protein of unkno…	127.93	P_P_P	269.67	P_P_P	281.98	P_P	CLV3pFILpWUSp
245559_at	AT4G15460		glycine-rich protein; similar to glycine-rich protein [Arabidopsis thaliana] (TAIR:AT2G05440.2); similar to hypothetical protein Bcen_1918 [Burkholderia cenocepacia AU 1054] (GB:YP_621794.1); similar to hypothetical protein Bcen2424_2530 [Burkholderia cenocepacia HI2424] (GB:YP_836173.1)	24.41	A_A_A	32.46	A_A_A	34.88	A_A
245560_at	AT4G15480		Encodes a protein that might have sinapic acid:UDP-glucose glucosyltransferase activity.	283.97	P_P_P	127.12	A_M_A	392.89	P_P	CLV3pWUSp
245561_at	AT4G15500		Encodes a protein that might have sinapic acid:UDP-glucose glucosyltransferase activity.	43.39	A_A_A	66.1	A_A_A	40.87	A_A
245562_at	AT4G15520		tRNA/rRNA methyltransferase (SpoU) family protein; similar to OBP33pep (GB:AAA79704.1); contains InterPro domain tRNA/rRNA methyltransferase, SpoU; (InterPro:IPR001537)	643.55	P_P_P	565.28	P_P_P	529.16	P_P	CLV3pFILpWUSp
245563_at	AT4G14580		CBL-interacting protein kinase, CBL-interacting protein kinase	51.57	P_A_A	50.93	P_A_A	60.88	A_P
245564_at	AT4G14590		EMB2739 (EMBRYO DEFECTIVE 2739); similar to PREDICTED: similar to CG17665-PA.3 [Tribolium castaneum] (GB:XP_967034.1)	120.07	P_P_P	178.42	P_P_P	143.27	P_P	CLV3pFILpWUSp
245565_at	AT4G14605		mitochondrial transcription termination factor-related / mTERF-related; similar to PDE191 (PIGMENT DEFECTIVE 191) [Arabidopsis thaliana] (TAIR:AT4G38160.2); similar to Os08g0515800 [Oryza sativa (japonica cultivar-group)] (GB:NP_001062235.1); similar to Mitochondrial transcription termination factor, mTERF (ISS) [Ostreococcus tauri] (GB:CAL50299.1); similar to Os02g0602400 [Oryza sativa (japonica…	173.94	A_A_P	110.85	P_A_A	98.69	P_P	WUSp
245566_at	AT4G14610		pseudogene, disease resistance protein (CC-NBS-LRR class), putative, domain signature CC-NBS-LRR exists, suggestive of a disease resistance protein.; blastp match of 45% identity and 2.2e-162 P-value to GP|24461866|gb|AAN62353.1|AF506028_20|AF506028 NBS-LRR type disease resistance protein {Poncirus trifoliata}	16.29	A_A_A	4.09	A_A_A	3.83	A_A
245567_at	AT4G14630		germin-like protein with N-terminal signal sequence that may target it to the vacuole, plasma membrane and/or outside the cell.	11.05	A_A_A	10.72	A_A_A	10.14	A_A
245568_at	AT4G14650		similar to unknown protein [Arabidopsis thaliana] (TAIR:AT2G22795.1); similar to CG6004-PB [Drosophila melanogaster] (GB:NP_648504.2); similar to PREDICTED: hypothetical protein [Strongylocentrotus purpuratus] (GB:XP_799902.2); similar to mature parasite-infected erythrocyte surface antigen [Plasmodium falciparum] (GB:AAC13303.1)	12.13	A_A_A	61.42	A_A_A	28.34	A_A
245569_at	AT4G14660		RNA polymerase Rpb7 N-terminal domain-containing protein; similar to RNA polymerase Rpb7 N-terminal domain-containing protein [Arabidopsis thaliana] (TAIR:AT3G22900.1); similar to putative receptor kinase [Oryza sativa (japonica cultivar-group)] (GB:AAS98454.2); similar to Os05g0157100 [Oryza sativa (japonica cultivar-group)] (GB:NP_001054703.1); contains InterPro domain Nucleic acid-binding, OB-…	789.83	P_P_P	478.49	P_P_P	501.03	P_P	CLV3pFILpWUSp
245570_at	AT4G14670		This locus was originally annotated as encoding ClpB2 (also referred to as Hsp92.7), which belongs to the Casein lytic proteinase/heat shock protein 100 (Clp/Hsp100) family. However, according to Lee et al. (2007, Plant Journal, 49:115-127), there is no evidence for expression of an appropriate-sized mRNA from this locus. Re-annotation of the genome indicates that this locus potentially encodes a…	3.1	A_A_A	3.69	A_A_A	5.06	A_A
245571_at	AT4G14695		similar to unknown protein [Arabidopsis thaliana] (TAIR:AT4G22310.1); similar to Protein of unknown function UPF0041 [Medicago truncatula] (GB:ABD28486.1); contains InterPro domain Protein of unknown function UPF0041; (InterPro:IPR005336)	152.3	P_P_P	118.24	P_P_P	200.76	P_P	CLV3pFILpWUSp
245572_at	AT4G14720		PPD2 (and its paralog, PPD1) encode plant-specific putative DNA-binding proteins. Deletion of the PPD locus increases leaf lamina size and results in dome-shaped rather than flat leaves. Siliques are also altered in shape because of extra lamina growth., PPD2 (and its paralog, PPD1) encode plant-specific putative DNA-binding proteins. Deletion of the PPD locus increases leaf lamina size and resul…	755.74	P_P_P	773.38	P_P_P	604.79	P_P	CLV3pFILpWUSp
245574_at	AT4G14750		IQD19 (IQ-DOMAIN 19); calmodulin binding; similar to IQD26 (IQ-domain 26), calmodulin binding [Arabidopsis thaliana] (TAIR:AT3G16490.1); similar to IQ calmodulin-binding motif family protein, expressed [Oryza sativa (japonica cultivar-group)] (GB:AAP53800.1); contains InterPro domain IQ calmodulin-binding region; (InterPro:IPR000048)	85.74	P_M_P	123.17	P_P_A	18.05	A_A
245575_at	AT4G14760		M protein repeat-containing protein; similar to kinase interacting family protein [Arabidopsis thaliana] (TAIR:AT3G22790.1); similar to kinase interacting family protein [Arabidopsis thaliana] (TAIR:AT1G03080.1); similar to Prefoldin [Medicago truncatula] (GB:ABE82954.1); similar to Prefoldin; tRNA-binding arm; t-snare; Protein kinase PKN/PRK1, effector [Medicago truncatula] (GB:ABE80288.1); cont…	326.96	A_P_P	265.76	P_P_P	190.53	P_A	FILp
245576_at	AT4G14770	CCP	tesmin/TSO1-like CXC domain-containing protein; similar to TSO1 (CHINESE FOR 'UGLY'), transcription factor [Arabidopsis thaliana] (TAIR:AT3G22780.1); similar to Calcium-binding EF-hand; Tesmin/TSO1-like, CXC [Medicago truncatula] (GB:ABE82953.1); contains InterPro domain Tesmin/TSO1-like, CXC; (InterPro:IPR005172)	810.6	P_P_P	1117.13	P_P_P	649.87	P_P	CLV3pFILpWUSp
245577_at	AT4G14780		protein kinase, putative; similar to protein kinase, putative [Arabidopsis thaliana] (TAIR:AT3G22750.1); similar to flag-tagged protein kinase domain of putative mitogen-activated protein kinase kinase kinase [synthetic construct] (GB:ABK06453.1); contains InterPro domain Protein kinase-like; (InterPro:IPR011009); contains InterPro domain Protein kinase; (InterPro:IPR000719); contains InterPro do…	16.91	A_A_A	10.81	A_A_A	18.57	A_A
245578_at	AT4G14790		encodes a nuclear-encoded DExH box RNA helicase, which is localized to mitochondria and whose in vitro ATPase activity is stimulated with mitochondrial RNA., encodes a nuclear-encoded DExH box RNA helicase, which is localized to mitochondria and whose in vitro ATPase activity is stimulated with mitochondrial RNA.	163.28	P_P_P	126.83	P_P_P	139.66	P_P	CLV3pFILpWUSp
245579_at	AT4G14810		unknown protein	44.52	A_P_A	41.85	M_A_A	30.85	A_A
245580_at	AT4G14820		pentatricopeptide (PPR) repeat-containing protein; similar to pentatricopeptide (PPR) repeat-containing protein [Arabidopsis thaliana] (TAIR:AT2G29760.1); similar to Tetratricopeptide-like helical [Medicago truncatula] (GB:ABE82964.1); similar to Tetratricopeptide-like helical [Medicago truncatula] (GB:ABE88515.1); contains InterPro domain Pentatricopeptide repeat; (InterPro:IPR002885); contains …	208.9	P_P_P	102.26	P_P_P	80.87	P_P	CLV3pFILpWUSp
245581_at	AT4G14840		similar to unknown protein [Arabidopsis thaliana] (TAIR:AT3G22520.1); similar to CDPK adapter protein 1 [Mesembryanthemum crystallinum] (GB:AAK69758.1); contains InterPro domain tRNA-binding arm; (InterPro:IPR010978)	157.5	P_P_P	160.28	P_P_P	163.65	P_P	CLV3pFILpWUSp
245582_at	AT4G14850		LOI1 (LOVASTATIN INSENSITIVE 1); binding; similar to pentatricopeptide (PPR) repeat-containing protein [Arabidopsis thaliana] (TAIR:AT5G09950.1); similar to Os11g0583200 [Oryza sativa (japonica cultivar-group)] (GB:NP_001068161.1); similar to PPR986-12, putative, expressed [Oryza sativa (japonica cultivar-group)] (GB:ABA94388.1); contains InterPro domain Pentatricopeptide repeat; (InterPro:IPR002…	192.55	P_P_P	220.46	P_P_P	187.66	P_P	CLV3pFILpWUSp
245583_at	AT4G14920	PHD	PHD finger transcription factor, putative; similar to DNA binding [Arabidopsis thaliana] (TAIR:AT1G05380.1); similar to PHD finger transcription factor-like [Oryza sativa (japonica cultivar-group)] (GB:BAC83629.1); contains InterPro domain Zinc finger, FYVE/PHD-type; (InterPro:IPR011011); contains InterPro domain Zinc finger, PHD-type; (InterPro:IPR001965)	618.78	P_P_P	558.96	P_P_P	500.08	P_P	CLV3pFILpWUSp
245584_at	AT4G14940		atao1 gene of Arabidopsis thaliana encodes an extracellular copper amine oxidase expressed during early stages of vascular tissue development., atao1 gene of Arabidopsis thaliana encodes an extracellular copper amine oxidase expressed during early stages of vascular tissue development.	52.61	P_M_P	59.45	P_P_P	41.78	P_M	FILp
245585_at	AT4G14970		similar to putative fanconi anemia, complementation group D2 [Oryza sativa (japonica cultivar-group)] (GB:BAD31595.1)	291.13	P_P_P	86.99	P_P_P	118.84	P_P	CLV3pFILpWUSp
245586_at	AT4G14980		DC1 domain-containing protein; similar to DC1 domain-containing protein [Arabidopsis thaliana] (TAIR:AT5G54040.1); similar to unknown protein [Arabidopsis thaliana] (TAIR:AT5G54020.1); similar to DC1 domain-containing protein [Arabidopsis thaliana] (TAIR:AT5G54050.1); similar to DC1 domain-containing protein [Brassica oleracea] (GB:ABD65623.1); contains InterPro domain C1-like; (InterPro:IPR01142…	4.55	A_A_A	5.68	A_A_A	10.18	A_A
245587_at	AT4G15020		similar to DNA binding / protein dimerization [Arabidopsis thaliana] (TAIR:AT3G22220.2); similar to Os03g0822900 [Oryza sativa (japonica cultivar-group)] (GB:NP_001051738.1); similar to hypothetical protein [Oryza sativa (japonica cultivar-group)] (GB:AAO18451.1); contains InterPro domain Viral capsid/hemagglutinin protein; (InterPro:IPR008980); contains InterPro domain Protein of unknown functio…	174.88	P_P_P	184.05	P_P_P	229.42	P_P	CLV3pFILpWUSp
245588_at	AT4G15030		similar to unknown protein [Arabidopsis thaliana] (TAIR:AT1G56660.1); similar to Phyb1 [Pimpinella brachycarpa] (GB:AAC31614.1); contains domain ACID PHOSPHATASE-RELATED (PTHR11567); contains domain UNCHARACTERIZED (PTHR11567:SF1)	120.81	P_P_P	141.01	P_P_P	91.96	P_P	CLV3pFILpWUSp
245589_at	AT4G15040		subtilase family protein; similar to subtilase family protein [Arabidopsis thaliana] (TAIR:AT5G59120.1); similar to subtilase family protein [Arabidopsis thaliana] (TAIR:AT3G46850.1); similar to subtilase family protein [Arabidopsis thaliana] (TAIR:AT5G59100.1); similar to Peptidase S8 and S53, subtilisin, kexin, sedolisin; Protease-associated PA; Proteinase inhibitor, propeptide [Medicago trunca…	4.94	A_A_A	6.31	A_A_A	9.98	A_A
245590_at	AT4G15060		F-box protein-related; similar to F-box family protein [Arabidopsis thaliana] (TAIR:AT1G55660.1); similar to Cyclin-like F-box; FBD [Medicago truncatula] (GB:ABE80758.1); contains InterPro domain FBD-like; (InterPro:IPR006566); contains InterPro domain Cyclin-like F-box; (InterPro:IPR001810); contains InterPro domain FBD; (InterPro:IPR013596); contains InterPro domain Leucine-rich repeat 2; (Inte…	20.4	A_A_A	39.2	A_A_P	26.78	A_A
245591_at	AT4G14530		similar to MADS-box family protein [Arabidopsis thaliana] (TAIR:AT1G46408.1)	8.88	A_A_A	3	A_A_A	11.18	A_A
245592_at	AT4G14540	CCAAT_HAP3	CCAAT-box binding transcription factor subunit B (NF-YB) (HAP3 ) (AHAP3) family; Identical to Nuclear transcription factor Y subunit B-3 (AtNF-YB-3) (Transcriptional activator HAP3C) (NFYB3) [Arabidopsis Thaliana] (GB:O23310); similar to CCAAT-box binding transcription factor subunit B (NF-YB) (HAP3 ) (AHAP3) family (Hap3b) [Arabidopsis thaliana] (TAIR:AT5G47640.1); similar to transcription facto…	66.85	A_A_P	150.1	A_P_P	92.71	P_M
245593_at	AT4G14550	AUX_IAA	IAA14 is a member of the Aux/IAA protein family. Involved in lateral root development. Gain of function mutation decreases auxin-inducible gene expression. Protein is localized to the nucleus. Expressed in stele and root tip epidermis. Functions as a negative regulator of ARF7/19.	40.03	A_M_A	59.97	A_P_P	27.81	A_A
245594_at	AT4G14570		acylaminoacyl-peptidase-related; similar to serine-type peptidase [Arabidopsis thaliana] (TAIR:AT5G36210.1); similar to Os10g0415600 [Oryza sativa (japonica cultivar-group)] (GB:NP_001064602.1); similar to prolyl oligopeptidase family protein, expressed [Oryza sativa (japonica cultivar-group)] (GB:ABB47613.1); similar to prolyl oligopeptidase family protein, expressed [Oryza sativa (japonica cult…	75.24	A_A_P	73.25	M_A_A	109.48	P_P	WUSp
245595_at	AT4G14170		pentatricopeptide (PPR) repeat-containing protein; similar to pentatricopeptide (PPR) repeat-containing protein [Arabidopsis thaliana] (TAIR:AT2G33680.1); similar to Os05g0409800 [Oryza sativa (japonica cultivar-group)] (GB:NP_001055530.1); similar to Tetratricopeptide-like helical [Medicago truncatula] (GB:ABE83376.1); contains InterPro domain Pentatricopeptide repeat; (InterPro:IPR002885); cont…	67.56	A_P_M	58.12	A_M_A	88.36	P_P	WUSp
245596_at	AT4G14180		similar to Os04g0347800 [Oryza sativa (japonica cultivar-group)] (GB:NP_001052517.1); similar to OSIGBa0130K07.4 [Oryza sativa (indica cultivar-group)] (GB:CAH66368.1); similar to OSJNBa0020I02.9 [Oryza sativa (japonica cultivar-group)] (GB:CAE02100.2); contains domain ARM repeat (SSF48371)	30.9	A_A_A	21.46	A_A_A	39.9	A_M
245597_at	AT4G14190		binding; similar to pentatricopeptide (PPR) repeat-containing protein [Arabidopsis thaliana] (TAIR:AT3G42630.1); similar to pentatricopeptide repeat protein [Capsella rubella] (GB:ABA18107.1); contains InterPro domain Pentatricopeptide repeat; (InterPro:IPR002885); contains InterPro domain Protein prenyltransferase; (InterPro:IPR008940); contains InterPro domain Tetratricopeptide-like helical; (I…	339.6	P_P_P	265.26	P_P_P	233.05	P_P	CLV3pFILpWUSp
245598_at	AT4G14200		similar to unknown protein [Arabidopsis thaliana] (TAIR:AT5G40450.1); similar to hypothetical salt-inducible protein [Prunus mume] (GB:BAE48657.1)	321.4	P_P_P	601.83	P_P_P	461.82	P_P	CLV3pFILpWUSp
245599_at	AT4G14220		zinc finger (C3HC4-type RING finger) family protein; similar to CIC7E11, protein binding / zinc ion binding [Arabidopsis thaliana] (TAIR:AT5G22000.3); similar to putative RING-H2 zinc finger protein [Oryza sativa (japonica cultivar-group)] (GB:AAP85546.1); contains InterPro domain Zinc finger, RING-type; (InterPro:IPR001841)	154.68	P_M_M	123.32	M_A_A	212.52	P_P	WUSp
245600_at	AT4G14230		CBS domain-containing protein-related; similar to unknown protein [Arabidopsis thaliana] (TAIR:AT4G14240.1); similar to Os05g0395300 [Oryza sativa (japonica cultivar-group)] (GB:NP_001055462.1); similar to unknown protein [Oryza sativa (japonica cultivar-group)] (GB:AAT07635.1); contains InterPro domain Protein of unknown function DUF21; (InterPro:IPR002550); contains InterPro domain CBS; (InterP…	243.95	P_P_P	250.35	P_P_P	266.25	P_P	CLV3pFILpWUSp
245601_at	AT4G14240		similar to CBS domain-containing protein-related [Arabidopsis thaliana] (TAIR:AT4G14230.1); similar to Os05g0395300 [Oryza sativa (japonica cultivar-group)] (GB:NP_001055462.1); similar to unknown protein [Oryza sativa (japonica cultivar-group)] (GB:AAT07635.1); contains InterPro domain Protein of unknown function DUF21; (InterPro:IPR002550); contains InterPro domain CBS; (InterPro:IPR000644)	96.05	A_A_M	64.95	P_A_A	98.7	P_P	WUSp
245602_at	AT4G14270		Protein containing PAM2 motif which mediates interaction with the PABC domain of polyadenyl binding proteins.	3886.14	P_P_P	5368.05	P_P_P	4840.42	P_P	CLV3pFILpWUSp
245604_at	AT4G14290		similar to unknown protein [Arabidopsis thaliana] (TAIR:AT3G23540.1); similar to expressed protein [Oryza sativa (japonica cultivar-group)] (GB:ABF96061.1); contains InterPro domain Esterase/lipase/thioesterase; (InterPro:IPR000379); contains InterPro domain Alpha/beta hydrolase fold-1; (InterPro:IPR000073)	147.15	P_P_P	88.05	P_P_P	108.62	P_P	CLV3pFILpWUSp
245605_at	AT4G14300		heterogeneous nuclear ribonucleoprotein, putative / hnRNP, putative; similar to heterogeneous nuclear ribonucleoprotein, putative / hnRNP, putative [Arabidopsis thaliana] (TAIR:AT2G33410.1); similar to Os10g0470900 [Oryza sativa (japonica cultivar-group)] (GB:NP_001064824.1); similar to RNA recognition motif. (a.k.a. RRM, RBD, or RNP domain), putative [Medicago truncatula] (GB:ABE88237.1); simila…	1178.55	P_P_P	1251.88	P_P_P	1360.22	P_P	CLV3pFILpWUSp
245607_at	AT4G14330		phragmoplast-associated kinesin-related protein 2 (PAKRP2); similar to kinesin motor protein-related [Arabidopsis thaliana] (TAIR:AT2G36200.1); similar to putative phragmoplast-associated kinesin [Oryza sativa (japonica cultivar-group)] (GB:BAD19147.1); contains InterPro domain Kinesin, motor region; (InterPro:IPR001752)	682	P_P_P	526.95	P_P_P	400.98	P_P	CLV3pFILpWUSp
245608_at	AT4G14350		protein kinase family protein; similar to kinase [Arabidopsis thaliana] (TAIR:AT2G20470.1); similar to protein kinase, putative [Arabidopsis thaliana] (TAIR:AT3G23310.1); similar to protein kinase, putative [Arabidopsis thaliana] (TAIR:AT1G03920.1); similar to Serine/threonine protein kinase, active site [Medicago truncatula] (GB:ABE90852.1); similar to protein kinase MK6 [Mesembryanthemum crysta…	698.92	P_P_P	365.97	P_P_P	501.47	P_P	CLV3pFILpWUSp
245609_at	AT4G14370		disease resistance protein (TIR-NBS-LRR class), putative; similar to disease resistance protein (TIR-NBS-LRR class), putative [Arabidopsis thaliana] (TAIR:AT2G16870.1); similar to regulator of chromosome condensation (RCC1) family protein [Arabidopsis thaliana] (TAIR:AT3G23270.1); similar to disease resistance protein (TIR-NBS-LRR class), putative [Arabidopsis thaliana] (TAIR:AT5G38850.1); simila…	4.78	A_A_A	3.73	A_A_A	1.05	A_A
245610_at	AT4G14380		unknown protein	35.31	A_A_A	47.87	A_A_A	30.09	A_A
245611_at	AT4G14390		ankyrin repeat family protein; similar to ACD6 (ACCELERATED CELL DEATH 6), protein binding [Arabidopsis thaliana] (TAIR:AT4G14400.1); similar to protein binding [Arabidopsis thaliana] (TAIR:AT4G05040.3); similar to Os11g0182900 [Oryza sativa (japonica cultivar-group)] (GB:NP_001065908.1); similar to hypothetical protein LOC_Os11g08050 [Oryza sativa (japonica cultivar-group)] (GB:AAX95030.1); cont…	82.53	A_P_A	71.16	M_A_P	67.04	A_A
245612_at	AT4G14440		enoyl-CoA hydratase/isomerase family protein; similar to enoyl-CoA hydratase/isomerase family protein [Arabidopsis thaliana] (TAIR:AT4G14430.1); similar to Enoyl-CoA hydratase/isomerase [Medicago truncatula] (GB:ABD28677.1); contains InterPro domain Enoyl-CoA hydratase/isomerase; (InterPro:IPR001753)	223.51	P_P_P	578.54	P_P_P	8.48	A_A	CLV3pFILp
245614_at	AT4G14460		copia-like retrotransposon family, has a 4.2e-253 P-value blast match to GB:CAA72989 open reading frame 1 (Ty1_Copia-element) (Brassica oleracea)	35.09	A_A_A	10.83	A_A_A	20.25	A_A
245615_at	AT4G14470		non-LTR retrotransposon family (LINE), has a 2.1e-25 P-value blast match to GB:AAB41224 ORF2 (LINE-element) (Rattus norvegicus)	47.57	P_A_P	39.17	A_M_P	57.82	P_M
245616_at	AT4G14480		protein kinase family protein; similar to protein kinase family protein [Arabidopsis thaliana] (TAIR:AT5G14720.1); similar to Os03g0678100 [Oryza sativa (japonica cultivar-group)] (GB:NP_001050891.1); similar to putative Ste-20 related kinase, 3'-partial [Oryza sativa] (GB:AAL54869.1); similar to Os06g0486400 [Oryza sativa (japonica cultivar-group)] (GB:NP_001057665.1); contains InterPro domain S…	101.63	M_P_A	142.06	P_P_M	193.7	P_P	WUSp
245617_at	AT4G14490		forkhead-associated domain-containing protein / FHA domain-containing protein; Identical to FHA domain-containing protein At4g14490 [Arabidopsis Thaliana] (GB:O23305); similar to forkhead-associated domain-containing protein / FHA domain-containing protein / AT hook motif-containing protein [Arabidopsis thaliana] (TAIR:AT3G02400.1); similar to FHA domain protein [Myxococcus xanthus DK 1622] (GB:Y…	125.3	P_P_P	10.44	A_A_A	25.45	A_A	CLV3p
245618_at	AT4G14510		similar to unknown protein [Arabidopsis thaliana] (TAIR:AT3G23070.1); similar to Protein of unknown function UPF0044 [Medicago truncatula] (GB:ABE83057.1); similar to CRS1/YhbY domain containing protein, expressed [Oryza sativa (japonica cultivar-group)] (GB:ABA94534.1); contains InterPro domain CRS1/YhbY; (InterPro:IPR001890)	215.4	P_P_P	160.91	P_P_P	145	P_P	CLV3pFILpWUSp
245619_at	AT4G13990		exostosin family protein; similar to MUR3 (MURUS 3), catalytic [Arabidopsis thaliana] (TAIR:AT2G20370.1); similar to Exostosin-like [Medicago truncatula] (GB:ABE92010.1); contains InterPro domain Exostosin-like; (InterPro:IPR004263)	111.29	P_P_A	62.93	P_A_A	80.12	A_A
245620_at	AT4G14050		pentatricopeptide (PPR) repeat-containing protein; similar to pentatricopeptide (PPR) repeat-containing protein [Arabidopsis thaliana] (TAIR:AT1G68930.1); similar to Os11g0661000 [Oryza sativa (japonica cultivar-group)] (GB:NP_001068407.1); similar to pentatricopeptide, putative, expressed [Oryza sativa (japonica cultivar-group)] (GB:ABG22571.1); contains InterPro domain Pentatricopeptide repeat;…	79	P_P_P	81.77	P_P_P	81.13	P_P	CLV3pFILpWUSp
245621_at	AT4G14070		Plastidic acyl activating enzyme involved in the elongation of exogenous medium-chain fatty acids to 16- and 18-carbon fatty acids.	323.78	P_P_P	270.78	P_P_P	305.64	P_P	CLV3pFILpWUSp
245622_at	AT4G14080		MEE48 (maternal effect embryo arrest 48); hydrolase, hydrolyzing O-glycosyl compounds; Identical to Probable glucan endo-1,3-beta-glucosidase A6 precursor (EC 3.2.1.39) ((1->3)-beta-glucan endohydrolase) ((1->3)-beta-glucanase) (Beta-1,3- endoglucanase) (Anther-specific protein A6) (A6) [Arabidopsis Thaliana] (GB:Q06915); similar to glycosyl hydrolase family 17 protein [Arabidopsis thaliana] (TAI…	6.66	A_A_A	3.54	A_A_A	3.14	A_A
245624_at	AT4G14090		The At4g14090 encodes a anthocyanidin 5-O-glucosyltransferase specifically glucosylating the 5-position of the flavonoid A-ring.	36.06	A_A_A	36.52	A_A_A	8.19	A_A
245625_at	AT4G14160		transport protein, putative; similar to transport protein, putative [Arabidopsis thaliana] (TAIR:AT2G21630.1); similar to transport protein, putative [Arabidopsis thaliana] (TAIR:AT1G05520.1); similar to transport protein, putative [Arabidopsis thaliana] (TAIR:AT3G23660.1); similar to At1g05520/T25N20_16 [Oryza sativa (japonica cultivar-group)] (GB:AAX96396.1); similar to Vesicle coat complex COP…	629.38	P_P_P	732.79	P_P_P	1066.82	P_P	CLV3pFILpWUSp
245626_at	AT1G56700		pyrrolidone-carboxylate peptidase family protein; similar to pyrrolidone-carboxylate peptidase family protein [Arabidopsis thaliana] (TAIR:AT1G23440.1); similar to Os07g0639600 [Oryza sativa (japonica cultivar-group)] (GB:NP_001060416.1); similar to hypothetical protein DDBDRAFT_0189325 [Dictyostelium discoideum AX4] (GB:XP_647079.1); similar to Os09g0396300 [Oryza sativa (japonica cultivar-group…	1989.28	P_P_P	1670.08	P_P_P	1632.38	P_P	CLV3pFILpWUSp
245627_at	AT1G56600		ATGOLS2 (ARABIDOPSIS THALIANA GALACTINOL SYNTHASE 2); transferase, transferring glycosyl groups / transferase, transferring hexosyl groups; similar to ATGOLS3 (ARABIDOPSIS THALIANA GALACTINOL SYNTHASE 3), transferase, transferring glycosyl groups / transferase, transferring hexosyl groups [Arabidopsis thaliana] (TAIR:AT1G09350.1); similar to galactinol synthase-like protein [Thellun (GB:AAM19710.…	4.07	A_A_A	6.95	A_A_A	7.05	A_A
245628_at	AT1G56650	MYB	Encodes a putative MYB domain containing transcription factor involved in anthocyanin metabolism and radical scavenging. Essential for the sucrose-mediated expression of the dihydroflavonol reductase gene, Encodes a putative MYB domain containing transcription factor involved in anthocyanin metabolism and radical scavenging. Essential for the sucrose-mediated expression of the dihydroflavonol red…	33.16	A_A_A	51.27	A_A_A	15.66	A_A
245629_at	AT1G56580		similar to unknown protein [Arabidopsis thaliana] (TAIR:AT1G09310.1); similar to Os12g0563600 [Oryza sativa (japonica cultivar-group)] (GB:NP_001067038.1); similar to Os11g0683600 [Oryza sativa (japonica cultivar-group)] (GB:NP_001068462.1); similar to hypothetical protein [Oryza sativa (japonica cultivar-group)] (GB:BAC15899.1); contains InterPro domain Protein of unknown function DUF538; (Inter…	1329.61	P_P_P	2347.43	P_P_P	439.62	P_P	CLV3pFILpWUSp
245630_at	AT1G25360		pentatricopeptide (PPR) repeat-containing protein; similar to pentatricopeptide (PPR) repeat-containing protein [Arabidopsis thaliana] (TAIR:AT2G22070.1); similar to pentatricopeptide (PPR) repeat-containing protein-like protein [Oryza sativa (japonica cultivar-group)] (GB:BAC83258.1); contains InterPro domain Pentatricopeptide repeat; (InterPro:IPR002885); contains InterPro domain Protein prenyl…	148.36	P_P_P	105.32	P_P_P	153.7	P_P	CLV3pFILpWUSp
245631_at	AT1G25350		OVA9 (OVULE ABORTION 9); glutamine-tRNA ligase; similar to tRNA synthetase class I (E and Q) family protein [Arabidopsis thaliana] (TAIR:AT5G19720.1); similar to Glutaminyl-tRNA synthetase (Glutamine--tRNA ligase) (GlnRS) (GB:P52780); similar to glutaminyl-tRNA synthetase [Danio rerio] (GB:AAT68085.1); similar to glutamine-tRNA ligase [Dictyostelium discoideum AX4] (GB:XP_636180.1); contains Inte…	3394.48	P_P_P	2905.24	P_P_P	2996.67	P_P	CLV3pFILpWUSp
245632_at	AT1G25290		rhomboid family protein; similar to rhomboid family protein [Arabidopsis thaliana] (TAIR:AT1G52580.1); similar to Rhomboid-like protein [Medicago truncatula] (GB:ABE84238.1); contains InterPro domain Rhomboid-like protein; (InterPro:IPR002610)	229.96	P_P_P	234.32	P_P_P	177.45	P_P	CLV3pFILpWUSp
245633_at	AT1G25280	TUB	Member of TLP family	1557.23	P_P_P	1765.49	P_P_P	1952.65	P_P	CLV3pFILpWUSp
245634_at	AT1G25270		similar to nodulin MtN21 family protein [Arabidopsis thaliana] (TAIR:AT1G68170.1); similar to Protein of unknown function DUF6, transmembrane [Medicago truncatula] (GB:ABD28596.1); contains InterPro domain Protein of unknown function DUF6, transmembrane; (InterPro:IPR000620)	6.35	A_A_A	17.69	A_A_A	5.32	A_A
245635_at	AT1G25250	C2H2	ATIDD16 (ARABIDOPSIS THALIANA INDETERMINATE(ID)-DOMAIN 16); nucleic acid binding / transcription factor/ zinc ion binding; similar to ATIDD14 (ARABIDOPSIS THALIANA INDETERMINATE(ID)-DOMAIN 14), nucleic acid binding / transcription factor/ zinc ion binding [Arabidopsis thaliana] (TAIR:AT1G68130.1); similar to Os09g0449400 [Oryza sativa (japonica cultivar-group)] (GB:NP_001063321.1); similar to put…	35.65	A_A_A	36.5	A_A_A	30.82	A_A
245636_at	AT1G25240		epsin N-terminal homology (ENTH) domain-containing protein / clathrin assembly protein-related; Identical to Putative clathrin assembly protein At1g25240 [Arabidopsis Thaliana] (GB:Q9FRH3); similar to epsin N-terminal homology (ENTH) domain-containing protein / clathrin assembly protein-related [Arabidopsis thaliana] (TAIR:AT1G68110.1); similar to Os09g0449500 [Oryza sativa (japonica cultivar-gro…	46.21	M_A_P	33.77	P_M_A	23.94	A_A
245637_at	AT1G25230		purple acid phosphatase family protein; similar to ATPAP3/PAP3 (purple acid phosphatase 3), acid phosphatase/ protein serine/threonine phosphatase [Arabidopsis thaliana] (TAIR:AT1G14700.1); similar to purple acid phosphatase 1 [Solanum tuberosum] (GB:AAT37529.1); contains InterPro domain Acid phosphatase, type 5; (InterPro:IPR012007); contains InterPro domain Metallophosphoesterase; (InterPro:IPR…	34.97	A_A_A	55.67	A_A_A	105.95	P_P	WUSp
245639_at	AT1G25260		acidic ribosomal protein P0-related; similar to 60S acidic ribosomal protein P0 (RPP0C) [Arabidopsis thaliana] (TAIR:AT3G11250.1); similar to unknown [Solanum tuberosum] (GB:ABA40425.1); contains InterPro domain Ribosomal protein L10; (InterPro:IPR001790)	3379.47	P_P_P	4027.55	P_P_P	3151.86	P_P	CLV3pFILpWUSp
245640_at	AT1G25330	bHLH	basic helix-loop-helix (bHLH) family protein; similar to BEE1 (BR ENHANCED EXPRESSION 1), transcription factor [Arabidopsis thaliana] (TAIR:AT1G18400.1); similar to putative bZIPtranscription factor protein [Brassica oleracea] (GB:AAW81732.1); contains InterPro domain Helix-loop-helix DNA-binding; (InterPro:IPR011598); contains InterPro domain Basic helix-loop-helix dimerisation region bHLH; (Int…	4.09	A_A_A	15.59	A_A_A	2.02	A_A
245641_at	AT1G25370		similar to unknown protein [Arabidopsis thaliana] (TAIR:AT1G68340.1); similar to conserved hypothetical protein [Medicago truncatula] (GB:ABE79894.1); contains InterPro domain Protein of unknown function DUF1639; (InterPro:IPR012438)	200.14	P_P_P	185.49	P_P_P	294.89	P_P	CLV3pFILpWUSp
245642_at	AT1G25275		unknown protein	5654.91	P_P_P	8349.23	P_P_P	7526.77	P_P	CLV3pFILpWUSp
245643_at	AT1G25340	MYB	putative transcription factor (MYB116), putative transcription factor (MYB116)	17.08	A_A_A	16.51	A_A_A	8.31	A_A
245644_at	AT1G25320		leucine-rich repeat transmembrane protein kinase, putative; similar to leucine-rich repeat transmembrane protein kinase, putative [Arabidopsis thaliana] (TAIR:AT2G01210.1); similar to Leucine Rich Repeat, putative [Medicago truncatula] (GB:ABE91521.1); similar to Os01g0514700 [Oryza sativa (japonica cultivar-group)] (GB:NP_001043190.1); contains InterPro domain Protein kinase-like; (InterPro:IPR0…	1278.03	P_P_P	1068.25	P_P_P	1522.62	P_P	CLV3pFILpWUSp
245645_at	AT1G24764		Member of the MAP70 protein family.	298.32	P_P_P	300.22	P_P_P	348.54	P_P	CLV3pFILpWUSp
245648_at	AT1G24938		similar to unknown protein [Arabidopsis thaliana] (TAIR:AT1G35100.1)	6.99	A_A_A	7.92	A_A_A	12.13	A_A
245649_at	AT1G24706		similar to DEAD box RNA helicase, putative [Arabidopsis thaliana] (TAIR:AT1G20920.1); similar to F5A9.21, related [Medicago truncatula] (GB:ABE85730.1); similar to putative THO complex 2 [Oryza sativa (japonica cultivar-group)] (GB:BAD87730.1); similar to Eukaryotic DNA topoisomerases I, dispensable insert [Medicago truncatula] (GB:ABE94293.1); contains domain THO2 PROTEIN (PTHR21597); contains d…	444.15	P_P_P	531.02	P_P_P	504.84	P_P	CLV3pFILpWUSp
245650_at	AT1G24735		caffeoyl-CoA 3-O-methyltransferase, putative; similar to CCoAMT (caffeoyl-CoA 3-O-methyltransferase), caffeoyl-CoA O-methyltransferase [Arabidopsis thaliana] (TAIR:AT1G67980.1); similar to S-adenosyl-L-methionine:trans-caffeoyl-Coenzyme A 3-O-methyltransferase (GB:AAA62426.1); contains InterPro domain SAM (and some other nucleotide) binding motif; (InterPro:IPR000051); contains InterPro domain O-…	118.39	A_P_P	39.04	A_P_A	83.26	P_P	WUSp
245652_at	AT4G13960		F-box family protein; similar to unknown protein [Arabidopsis thaliana] (TAIR:AT1G52650.1); similar to Os10g0128600 [Oryza sativa (japonica cultivar-group)] (GB:NP_001064091.1); similar to Unknown protein [Oryza sativa (japonica cultivar-group)] (GB:AAM23236.1); similar to F-box domain containing protein, expressed [Oryza sativa (japonica cultivar-group)] (GB:AAP51974.2); contains InterPro domain…	27.5	A_A_A	10.76	A_A_A	20.34	A_A
245653_at	AT4G13985		F-box family protein; Identical to FBD-associated F-box protein At4g13985 [Arabidopsis Thaliana] (GB:Q4PSI6;GB:O23259); similar to F-box family protein [Arabidopsis thaliana] (TAIR:AT1G69630.1); similar to Cyclin-like F-box; FBD [Medicago truncatula] (GB:ABE78248.1); contains InterPro domain FBD-like; (InterPro:IPR006566); contains InterPro domain Cyclin-like F-box; (InterPro:IPR001810); contains…	3.23	A_A_A	3.96	A_A_A	1.95	A_A
245654_at	AT1G56540		disease resistance protein (TIR-NBS-LRR class), putative; similar to disease resistance protein (TIR-NBS-LRR class), putative [Arabidopsis thaliana] (TAIR:AT2G16870.1); similar to disease resistance protein (TIR-NBS-LRR class), putative [Arabidopsis thaliana] (TAIR:AT1G56510.1); similar to disease resistance protein (TIR-NBS-LRR class), putative [Arabidopsis thaliana] (TAIR:AT1G56520.1); similar …	39.17	M_A_A	77.59	P_P_P	45.39	P_P	FILpWUSp
245656_at	AT1G56620		pectinesterase inhibitor domain-containing protein; similar to invertase/pectin methylesterase inhibitor family protein [Arabidopsis thaliana] (TAIR:AT5G24370.1); contains InterPro domain Plant invertase/pectin methylesterase inhibitor; (InterPro:IPR007186); contains InterPro domain Pectinesterase inhibitor; (InterPro:IPR006501)	4.4	A_A_A	2.75	A_A_A	2.71	A_A
245657_at	AT1G56720		protein kinase family protein; similar to protein kinase family protein [Arabidopsis thaliana] (TAIR:AT1G09440.1); similar to Os01g0323000 [Oryza sativa (japonica cultivar-group)] (GB:NP_001042894.1); similar to putative receptor-like protein kinase 3 [Glycine max] (GB:AAU10525.1); contains InterPro domain Protein kinase-like; (InterPro:IPR011009); contains InterPro domain Protein kinase; (InterP…	98.55	M_P_P	72.73	A_P_A	122.76	P_P	WUSp
245658_at	AT1G28270		Member of a diversely expressed predicted peptide family showing sequence similarity to tobacco Rapid Alkalinization Factor (RALF), and is believed to play an essential role in the physiology of Arabidopsis. Consists of a single exon and is characterized by a conserved C-terminal motif and N-terminal signal peptide.	3.45	A_A_A	4.47	A_A_A	3.19	A_A
245659_at	AT1G28260		binding; similar to unknown protein [Arabidopsis thaliana] (TAIR:AT5G19400.1); similar to conserved hypothetical protein [Medicago truncatula] (GB:ABD32367.1); contains InterPro domain Tetratricopeptide-like helical; (InterPro:IPR011990)	98.61	A_A_M	94.75	A_A_P	80.51	P_M
245660_at	AT1G28240		similar to hydrolase, acting on carbon-nitrogen (but not peptide) bonds, in linear amides [Arabidopsis thaliana] (TAIR:AT1G53040.2); similar to Os01g0304300 [Oryza sativa (japonica cultivar-group)] (GB:NP_001042838.1); similar to Os05g0531500 [Oryza sativa (japonica cultivar-group)] (GB:NP_001056134.1); similar to unknown protein [Oryza sativa (japonica cultivar-group)] (GB:AAT47075.1); contains …	352.22	P_P_P	233.13	P_P_P	351	P_P	CLV3pFILpWUSp
245661_at	AT1G28220		Member of a family of proteins related to PUP1, a purine transporter. May be involved in the transport of purine and purine derivatives such as cytokinins, across the plasma membrane., Member of a family of proteins related to PUP1, a purine transporter. May be involved in the transport of purine and purine derivatives such as cytokinins, across the plasma membrane.	74.53	P_M_P	77.11	P_P_P	58.36	P_P	FILpWUSp
245662_at	AT1G28190		similar to unknown protein [Arabidopsis thaliana] (TAIR:AT5G12340.1); similar to expressed protein [Oryza sativa (japonica cultivar-group)] (GB:ABA94082.1)	30.84	A_A_A	521.86	P_M_M	218.5	P_P	WUSp
245663_at	AT1G28170		sulfotransferase family protein; similar to sulfotransferase family protein [Arabidopsis thaliana] (TAIR:AT1G13420.1); similar to Sulfotransferase [Medicago truncatula] (GB:ABE89261.1); contains InterPro domain Sulfotransferase; (InterPro:IPR000863)	16.8	A_A_A	8.15	A_A_A	10.16	A_A
245664_at	AT1G28327		similar to protein binding / zinc ion binding [Arabidopsis thaliana] (TAIR:AT1G03770.1); similar to putative zinc finger protein [Lycopersicon esculentum] (GB:ABH07901.1)	3.24	A_A_A	19.58	A_A_A	13.07	A_A
245665_at	AT1G28250		similar to hypothetical protein [Oryza sativa (japonica cultivar-group)] (GB:BAC84779.1)	107.66	P_P_P	108.21	P_P_P	70.69	P_P	CLV3pFILpWUSp
245666_at	AT1G28280		VQ motif-containing protein; similar to VQ motif-containing protein [Arabidopsis thaliana] (TAIR:AT2G33780.1); similar to DNA-binding WRKY; VQ [Medicago truncatula] (GB:ABD32365.1); contains InterPro domain VQ; (InterPro:IPR008889)	1234.84	P_P_P	1421.24	P_P_P	1031.41	P_P	CLV3pFILpWUSp
245667_at	AT1G28200		VirF-interacting protein FIP1	1458.11	P_P_P	1514.28	P_P_P	1624.35	P_P	CLV3pFILpWUSp
245668_at	AT1G28330		dormancy-associated protein (DRM1)	312	A_P_P	404.42	A_P_P	188.46	P_A
245669_at	AT1G28300		Transcription factor that contains a B3 domain, a DNA-binding motif unique to plants and characteristic of several transcription factors. Plays critical roles both early and late during embryo development. LEC2 RNA accumulates primarily during seed development. LEC2 is required for the maintenance of suspensor morphology, specification of cotyledon identity, progression through the maturation pha…	6.49	A_A_A	14.71	A_A_A	8.91	A_A
245670_at	AT1G28210		DnaJ homolog AtJ1 (atj), DnaJ homolog AtJ1 (atj)	849.02	P_P_P	724.57	P_P_P	880.44	P_P	CLV3pFILpWUSp
245671_at	AT1G28230		Encodes a transporter that transports purines,cytokinins and other adenine derivatives. Expressed in the leaf hydathodes where it may be involved in re-uptake of cytokinins during guttation.	118.33	A_P_A	69.66	A_A_A	62.55	A_P
245672_at	AT1G56710		glycoside hydrolase family 28 protein / polygalacturonase (pectinase) family protein; similar to glycoside hydrolase family 28 protein / polygalacturonase (pectinase) family protein [Arabidopsis thaliana] (TAIR:AT1G02460.1); similar to Ribosome-binding factor A; Glycoside hydrolase, family 28 [Medicago truncatula] (GB:ABE78820.1); contains InterPro domain Virulence factor, pectin lyase fold; (Int…	17.73	A_A_A	23.43	A_A_A	7.83	A_A
245673_at	AT1G56690		pentatricopeptide (PPR) repeat-containing protein; similar to pentatricopeptide (PPR) repeat-containing protein [Arabidopsis thaliana] (TAIR:AT4G02750.1); similar to pentatricopeptide (PPR) repeat-containing protein [Arabidopsis thaliana] (TAIR:AT1G09410.1); similar to pentatricopeptide, putative [Oryza sativa (japonica cultivar-group)] (GB:ABF95626.1); contains InterPro domain Pentatricopeptide …	347.77	P_P_P	145.26	P_P_P	129.27	P_P	CLV3pFILpWUSp
245674_at	AT1G56680		glycoside hydrolase family 19 protein; similar to glycoside hydrolase family 19 protein [Arabidopsis thaliana] (TAIR:AT2G43600.1); similar to chitinase [Brassica rapa subsp. pekinensis] (GB:BAF35569.1); contains InterPro domain Chitin-binding, type 1; (InterPro:IPR001002); contains InterPro domain Glycoside hydrolase, family 19; (InterPro:IPR000726)	23.84	A_A_A	22.4	A_A_A	17.66	A_A
245676_at	AT1G56670		GDSL-motif lipase/hydrolase family protein; similar to GDSL-motif lipase/hydrolase family protein [Arabidopsis thaliana] (TAIR:AT1G09390.1); similar to Os01g0329900 [Oryza sativa (japonica cultivar-group)] (GB:NP_001042924.1); similar to Lipolytic enzyme, G-D-S-L [Medicago truncatula] (GB:ABD32376.1); similar to Os05g0159200 [Oryza sativa (japonica cultivar-group)] (GB:NP_001054715.1); contains I…	121.43	A_P_P	67.71	A_A_A	102.64	A_A
245677_at	AT1G56660		similar to unknown protein [Arabidopsis thaliana] (TAIR:AT3G28770.1); similar to KED [Nicotiana tabacum] (GB:BAA95789.1)	790.6	P_P_P	731.53	P_P_P	771.1	P_P	CLV3pFILpWUSp
245678_at	AT1G56610		syntaxin-related family protein; similar to F-box family protein [Arabidopsis thaliana] (TAIR:AT4G14096.1); similar to Cyclin-like F-box; FBD [Medicago truncatula] (GB:ABE80758.1); similar to Cyclin-like F-box; FBD [Medicago truncatula] (GB:ABE85215.1); contains InterPro domain FBD-like; (InterPro:IPR006566); contains InterPro domain Leucine-rich repeat 2; (InterPro:IPR013101)	384	P_P_P	256.26	P_P_P	343.91	P_P	CLV3pFILpWUSp
245679_at	AT1G56590		clathrin adaptor complexes medium subunit family protein; similar to clathrin adaptor complexes medium subunit family protein [Arabidopsis thaliana] (TAIR:AT1G60780.1); similar to PREDICTED: similar to Adapter-related protein complex 3 mu 2 subunit (Clathrin coat assembly protein AP47 homolog 2) (Clathrin coat associated protein AP47 homolog 2) (Gol (GB:XP_882836.1); similar to Os05g0383100 [Oryz…	596.25	P_P_P	462.56	P_P_P	608.88	P_P	CLV3pFILpWUSp
245680_at	AT1G56570		pentatricopeptide (PPR) repeat-containing protein; similar to pentatricopeptide (PPR) repeat-containing protein [Arabidopsis thaliana] (TAIR:AT2G22070.1); similar to putative PPR986-12 [Oryza sativa (japonica cultivar-group)] (GB:BAD86909.1); contains InterPro domain Pentatricopeptide repeat; (InterPro:IPR002885); contains InterPro domain Protein prenyltransferase; (InterPro:IPR008940); contains …	61.11	A_A_P	79.91	M_M_A	76.38	P_P	WUSp
245681_at	AT1G56560		beta-fructofuranosidase, putative / invertase, putative / saccharase, putative / beta-fructosidase, putative; similar to beta-fructofuranosidase, putative / invertase, putative / saccharase, putative / beta-fructosidase, putative [Arabidopsis thaliana] (TAIR:AT5G22510.1); similar to beta-fructofuranosidase, putative / invertase, putative / saccharase, putative / beta-fructosidase, putative [Arabi…	485.11	P_P_P	545.42	P_P_P	475.03	P_P	CLV3pFILpWUSp
245682_at	AT5G08750		zinc finger (C3HC4-type RING finger) family protein; similar to zinc finger (C3HC4-type RING finger) family protein [Arabidopsis thaliana] (TAIR:AT5G63780.1); similar to zinc finger protein [Brassica rapa] (GB:ABK56014.1); similar to OSJNBb0020J19.13 [Oryza sativa (japonica cultivar-group)] (GB:CAE05784.2); similar to Os04g0692300 [Oryza sativa (japonica cultivar-group)] (GB:NP_001054367.1); cont…	325.65	P_P_P	345.22	P_P_P	324.64	P_P	CLV3pFILpWUSp
245683_at	AT5G22030		ubiquitin-specific protease 8, putative (UBP8); similar to ubiquitin carboxyl-terminal hydrolase family protein [Arabidopsis thaliana] (TAIR:AT4G10570.1); similar to ubiquitin carboxyl-terminal hydrolase family protein [Arabidopsis thaliana] (TAIR:AT4G10590.1); similar to Os12g0621000 [Oryza sativa (japonica cultivar-group)] (GB:NP_001067298.1); similar to PREDICTED: ubiquitin specific protease, …	269.88	P_P_P	336.94	P_P_P	333.62	P_P	CLV3pFILpWUSp
245684_at	AT5G22000		CIC7E11; protein binding / zinc ion binding; similar to zinc finger (C3HC4-type RING finger) family protein [Arabidopsis thaliana] (TAIR:AT4G14220.1); similar to Zinc finger, RING-type [Medicago truncatula] (GB:ABD32420.1); contains InterPro domain Zinc finger, RING-type; (InterPro:IPR001841)	514.21	P_P_P	563.66	P_P_P	772.28	P_P	CLV3pFILpWUSp
245685_at	AT5G22220	E2F_DP	Member of the E2F transcription factors, (cell cycle genes), key components of the cyclin D/retinoblastoma/E2F pathway. Binds DPA and RBR1 proteins. Expressed throughout the cell cycle. Abundance increased by auxin through stabilization of the protein. Elevates CDK levels and activity, even under hormone-free conditions. Promotes cell division and shortens cell doubling time, inhibits cell growth…	412.99	P_P_P	303.57	P_P_P	283.88	P_P	CLV3pFILpWUSp
245686_at	AT5G22060		Co-chaperonin similar to E. coli DnaJ, Co-chaperonin similar to E. coli DnaJ	2186.11	P_P_P	3083.42	P_P_P	2844	P_P	CLV3pFILpWUSp
245687_at	AT1G28320		protease-related; similar to DEGP1 (DEGP PROTEASE 1), serine-type peptidase [Arabidopsis thaliana] (TAIR:AT3G27925.1); similar to putative protease/hydrolase [Lycopersicon esculentum] (GB:ABH07902.1); contains InterPro domain Peptidase, trypsin-like serine and cysteine; (InterPro:IPR009003)	452.45	P_P_P	543.03	P_P_P	413.05	P_P	CLV3pFILpWUSp
245688_at	AT1G28290		pollen Ole e 1 allergen and extensin family protein; similar to pollen Ole e 1 allergen and extensin family protein [Arabidopsis thaliana] (TAIR:AT2G33790.1); similar to HyPRP1 [Gossypium hirsutum] (GB:ABG91751.1); contains InterPro domain Pistil-specific extensin-like protein; (InterPro:IPR003882); contains InterPro domain Pollen Ole e 1 allergen and extensin; (InterPro:IPR006041), pollen Ole e …	11644	P_P_P	13875.7	P_P_P	11067.4	P_P	CLV3pFILpWUSp
245689_at	AT5G04120		phosphoglycerate/bisphosphoglycerate mutase family protein; similar to phosphoglycerate/bisphosphoglycerate mutase family protein [Arabidopsis thaliana] (TAIR:AT3G50520.1); similar to phosphoglycerate mutase family protein, expressed [Oryza sativa (japonica cultivar-group)] (GB:ABA91368.2); contains InterPro domain Phosphoglycerate/bisphosphoglycerate mutase; (InterPro:IPR001345); contains InterP…	16.76	A_A_A	22.62	A_A_A	3.01	A_A
245690_at	AT5G04230		Member of Phenylalanine ammonialyase (PAL) gene family.Differs significantly from PAL1 and PAL2 and other sequenced plant PAL genes	42.01	A_A_A	38.13	M_A_P	32.11	A_M
245691_at	AT5G04240	C2H2	Encodes a jumonji-class transcription factor that acts as a repressor in the photoperiod pathway.	1233.36	P_P_P	1002.02	P_P_P	943.05	P_P	CLV3pFILpWUSp
245692_at	AT5G04150	bHLH	basic helix-loop-helix (bHLH) family protein; similar to ORG2 (OBP3-responsive gene 2), DNA binding / transcription factor [Arabidopsis thaliana] (TAIR:AT3G56970.1); similar to Helix-loop-helix DNA-binding [Medicago truncatula] (GB:ABE94188.1); contains InterPro domain Helix-loop-helix DNA-binding; (InterPro:IPR011598); contains InterPro domain Basic helix-loop-helix dimerisation region bHLH; (In…	9.03	A_A_A	8.08	A_A_A	14.33	A_A
245693_at	AT5G04260		thioredoxin family protein; Identical to Thioredoxin-like 8, chloroplast precursor [Arabidopsis Thaliana] (GB:Q8VZT6;GB:Q9FYD5); similar to (THIOREDOXIN-LIKE 5), thiol-disulfide exchange intermediate [Arabidopsis thaliana] (TAIR:AT5G06690.1); similar to Thioredoxin-like 5, chloroplast precursor (GB:Q9FG36); similar to Os02g0819200 [Oryza sativa (japonica cultivar-group)] (GB:NP_001048532.1); cont…	529.67	P_P_P	521.62	P_P_P	585.67	P_P	CLV3pFILpWUSp
245694_at	AT5G04170		calcium-binding EF hand family protein; similar to calcium-binding EF hand family protein [Arabidopsis thaliana] (TAIR:AT3G10300.3); similar to Os11g0140600 [Oryza sativa (japonica cultivar-group)] (GB:NP_001065711.1); similar to Os12g0137100 [Oryza sativa (japonica cultivar-group)] (GB:NP_001066106.1); similar to putative cysteine protease [Pisum sativum] (GB:CAB63845.1); contains InterPro domai…	306.85	P_P_P	482.84	P_P_P	422.46	P_P	CLV3pFILpWUSp
245695_at	AT5G04270		zinc ion binding; similar to zinc finger (DHHC type) family protein [Arabidopsis thaliana] (TAIR:AT3G09320.1); similar to Zinc finger, DHHC-type [Medicago truncatula] (GB:ABE87833.1); contains InterPro domain Zinc finger, DHHC-type; (InterPro:IPR001594)	400.05	P_P_P	393.41	P_P_P	399.77	P_P	CLV3pFILpWUSp
245696_at	AT5G04190		Encodes phytochrome kinase substrate 4, a phytochrome signaling component involved in phototropism.	32	A_A_A	10.18	A_A_A	24.63	A_A
245697_at	AT5G04200		latex-abundant protein, putative (AMC9) / caspase family protein; similar to latex abundant protein, putative (AMC5) / caspase family protein [Arabidopsis thaliana] (TAIR:AT1G79320.1); similar to Peptidase C14, caspase catalytic subunit p20 [Medicago truncatula] (GB:ABD28668.1); contains InterPro domain Peptidase C14, caspase catalytic; (InterPro:IPR011600)	30.12	A_A_A	39.01	A_A_A	21.95	A_A
245698_at	AT5G04160		phosphate translocator-related; similar to phosphate translocator-related [Arabidopsis thaliana] (TAIR:AT3G10290.1); similar to plastidic phosphate translocator-like protein2 [Mesembryanthemum crystallinum] (GB:BAD91177.1); contains InterPro domain Protein of unknown function DUF250; (InterPro:IPR004853)	665.89	P_P_P	803.47	P_P_P	859.15	P_P	CLV3pFILpWUSp
245699_at	AT5G04250		OTU-like cysteine protease family protein; similar to OTU-like cysteine protease family protein [Arabidopsis thaliana] (TAIR:AT5G03330.2); similar to OTU-like cysteine protease-like [Oryza sativa (japonica cultivar-group)] (GB:BAD22968.1); similar to Os03g0859800 [Oryza sativa (japonica cultivar-group)] (GB:NP_001051970.1); contains InterPro domain Ovarian tumour, otubain; (InterPro:IPR003323)	427.67	P_P_P	329.04	P_P_P	741.41	P_P	CLV3pFILpWUSp
245700_at	AT5G04180		carbonic anhydrase family protein; similar to carbonic anhydrase family protein [Arabidopsis thaliana] (TAIR:AT4G20990.1); similar to putative dioscorin class A precursor [Oryza sativa (japonica cultivar-group)] (GB:BAD09854.1); contains InterPro domain Carbonic anhydrase, eukaryotic; (InterPro:IPR001148)	39.14	A_A_A	37.07	A_A_A	16.07	A_A
245701_at	AT5G04140		Encodes a gene whose sequence is similar to ferredoxin dependent glutamate synthase (Fd-GOGAT). Expression in leaves is induced by light and sucrose. Proposed to be involved in photorespiration and nitrogen assimilation., Encodes a gene whose sequence is similar to ferredoxin dependent glutamate synthase (Fd-GOGAT). Expression in leaves is induced by light and sucrose. Proposed to be involved in …	12.4	A_A_A	117.94	P_P_P	317.56	P_P	FILpWUSp
245702_at	AT5G04220		C2 domain-containing protein (sytC); similar to C2 domain-containing protein (sytA) [Arabidopsis thaliana] (TAIR:AT2G20990.1); similar to C2 [Medicago truncatula] (GB:ABE85279.1); similar to Os06g0685300 [Oryza sativa (japonica cultivar-group)] (GB:NP_001058398.1); similar to Os02g0448400 [Oryza sativa (japonica cultivar-group)] (GB:NP_001046755.1); contains InterPro domain C2; (InterPro:IPR00000…	43.67	A_A_A	3.45	A_A_A	40.7	A_A
245703_at	AT5G04380		S-adenosyl-L-methionine:carboxyl methyltransferase family protein; similar to S-adenosyl-L-methionine:carboxyl methyltransferase family protein [Arabidopsis thaliana] (TAIR:AT5G04370.2); similar to S-adenosyl-L-methionine:benzoic acid/salicylic acid carboxyl methyltransferase [Petunia x hybrida] (GB:AAO45012.1); similar to S-adenosyl-L-methionine:benzoic acid/salicylic acid carboxyl methyltransfe…	15.6	A_A_A	11.98	A_A_A	15.5	A_A
245704_at	AT5G04290		KOW domain-containing transcription factor family protein; similar to KOW domain-containing transcription factor family protein [Arabidopsis thaliana] (TAIR:AT4G08350.1); similar to unknown protein [Oryza sativa (japonica cultivar-group)] (GB:AAU43935.1); contains InterPro domain KOW (Kyrpides, Ouzounis, Woese) motif; (InterPro:IPR006646); contains InterPro domain Translation protein SH3-like; (I…	2930.28	P_P_P	1531.8	P_P_P	1434.45	P_P	CLV3pFILpWUSp
245705_at	AT5G04390	C2H2	zinc finger (C2H2 type) family protein; similar to zinc finger (C2H2 type) family protein [Arabidopsis thaliana] (TAIR:AT3G10470.1); similar to DNA-binding protein [Petunia x hybrida] (GB:CAA43111.1); contains InterPro domain Zinc finger, C2H2-type; (InterPro:IPR007087)	7.57	A_A_A	16.88	A_A_A	13.54	A_A
245706_at	AT5G04310		pectate lyase family protein; similar to PMR6 (POWDERY MILDEW RESISTANT 6), lyase/ pectate lyase [Arabidopsis thaliana] (TAIR:AT3G54920.1); similar to pectate lyase-like protein [Brassica napus] (GB:AAQ87025.1); contains InterPro domain Virulence factor, pectin lyase fold; (InterPro:IPR011050); contains InterPro domain Pectate lyase/Amb allergen; (InterPro:IPR002022); contains InterPro domain Pec…	9.66	A_A_A	16.37	A_A_A	62.11	A_A
245707_at	AT5G04400	NAC	ANAC077 (Arabidopsis NAC domain containing protein 77); DNA binding; similar to ANAC051/ANAC052 (Arabidopsis NAC domain containing protein 51, Arabidopsis NAC domain containing protein 52), transcription factor [Arabidopsis thaliana] (TAIR:AT3G10490.2); similar to nam-like protein 4 [Petunia x hybrida] (GB:AAM34767.1); contains InterPro domain No apical meristem (NAM) protein; (InterPro:IPR003441)	65.94	A_M_A	57.41	M_A_A	43.69	A_P
245709_at	AT5G04320		similar to unknown protein [Arabidopsis thaliana] (TAIR:AT3G10440.1); similar to hypothetical protein [Oryza sativa (japonica cultivar-group)] (GB:BAD36062.1); contains InterPro domain Shugoshin, C-terminal; (InterPro:IPR011515)	446.48	P_P_P	606.38	P_P_P	660.75	P_P	CLV3pFILpWUSp
245710_at	AT5G04330		cytochrome P450, putative / ferulate-5-hydroxylase, putative; similar to FAH1 (FERULATE-5-HYDROXYLASE 1), ferulate 5-hydroxylase [Arabidopsis thaliana] (TAIR:AT4G36220.1); similar to cytochrome p450-dependent monooxygenase [Brassica napus] (GB:AAG14962.1); similar to cytochrome P450 [Isatis tinctoria] (GB:ABL07485.1); similar to cytochrome p450-dependent monooxygenase [Brassica napus] (GB:AAG1496…	30.23	A_A_A	44.01	A_A_A	50.85	P_A
245711_at	AT5G04340	C2H2	putative c2h2 zinc finger transcription factor mRNA,	411.77	P_P_P	578.82	P_P_P	783.5	P_P	CLV3pFILpWUSp
245712_at	AT5G04360		Encodes an enzyme thought to be involved in the hydrolysis of the &#945;-1,6 linkages during starch degradation in seed endosperm. However, a knockout mutant of Arabidopsis lacking limit dextrinase has normal rates of starch degradation in the leaf at night, indicating that more than one isoamylases might be involved in this process.	291.37	P_P_P	223.25	P_P_P	326.83	P_P	CLV3pFILpWUSp
245713_at	AT5G04370		A member of the Arabidopsis SABATH methyltransferase gene family. Encodes NAMT1, a methyltransferase that methylates nicotinic acid., S-adenosyl-L-methionine:carboxyl methyltransferase family protein; similar to S-adenosyl-L-methionine:carboxyl methyltransferase family protein [Arabidopsis thaliana] (TAIR:AT3G11480.1); similar to carboxyl methyltransferase [Bixa orellana] (GB:CAD70190.1); contain…	1.79	A_A_A	2.03	A_A_A	7.63	A_A
245714_at	AT5G04280		glycine-rich RNA-binding protein; similar to glycine-rich RNA-binding protein, putative [Arabidopsis thaliana] (TAIR:AT1G60650.2); similar to Os07g0187300 [Oryza sativa (japonica cultivar-group)] (GB:NP_001059075.1); similar to RNA-binding protein [Triticum aestivum] (GB:AAK01176.1); similar to Os03g0681900 [Oryza sativa (japonica cultivar-group)] (GB:NP_001050909.1); contains InterPro domain Nuc…	2619.75	P_P_P	3056.66	P_P_P	2804.26	P_P	CLV3pFILpWUSp
245716_at	AT5G08740		NDC1 (NAD(P)H DEHYDROGENASE C1); NADH dehydrogenase; similar to NDA1 (ALTERNATIVE NAD(P)H DEHYDROGENASE 1), NADH dehydrogenase [Arabidopsis thaliana] (TAIR:AT1G07180.1); similar to Pyridine nucleotide-disulphide oxidoreductase, class I [Medicago truncatula] (GB:ABE86168.1); contains InterPro domain Pyridine nucleotide-disulphide oxidoreductase, class I; (InterPro:IPR001100); contains InterPro dom…	718.28	P_P_P	590.25	P_P_P	871.76	P_P	CLV3pFILpWUSp
245717_at	AT5G33390		glycine-rich protein; similar to glycine-rich protein [Arabidopsis thaliana] (TAIR:AT1G36675.1); similar to EBNA-1 [Cercopithecine herpesvirus 15] (GB:YP_067973.1)	109.96	A_A_A	94.97	A_P_A	54.29	A_A
245718_at	AT5G04110		DNA topoisomerase II family protein; similar to DNA topoisomerase, ATP-hydrolyzing, putative / DNA topoisomerase II, putative / DNA gyrase, putative [Arabidopsis thaliana] (TAIR:AT3G10270.1); similar to DNA gyrase subunit B, chloroplast/mitochondrial precursor (GB:Q5YLB4); contains InterPro domain Homeodomain-related; (InterPro:IPR012287); contains InterPro domain DNA topoisomerase, type IIA, sub…	624.53	P_P_P	541.74	P_P_P	590.02	P_P	CLV3pFILpWUSp
245720_at	AT5G04210		RNA recognition motif (RRM)-containing protein; similar to zinc finger (CCCH-type) family protein / RNA recognition motif (RRM)-containing protein [Arabidopsis thaliana] (TAIR:AT2G29580.1); similar to U2 auxiliary factor small subunit [Medicago truncatula] (GB:ABE89510.1); similar to Os06g0170500 [Oryza sativa (japonica cultivar-group)] (GB:NP_001056931.1); contains InterPro domain Nucleotide-bin…	10.16	A_A_A	11.14	A_A_A	5.9	A_A
245722_at	AT1G73430		sec34-like family protein; similar to Subunit of cis-Gol (GB:CAL52453.1); similar to Os08g0451000 [Oryza sativa (japonica cultivar-group)] (GB:NP_001061944.1); contains InterPro domain Sec34-like protein; (InterPro:IPR007265)	639.25	P_P_P	460.12	P_P_P	371.5	P_P	CLV3pFILpWUSp
245723_at	AT1G73400		pentatricopeptide (PPR) repeat-containing protein; similar to pentatricopeptide (PPR) repeat-containing protein [Arabidopsis thaliana] (TAIR:AT3G62470.1); similar to pentatricopeptide, putative, expressed [Oryza sativa (japonica cultivar-group)] (GB:ABF98845.1); similar to Os02g0759500 [Oryza sativa (japonica cultivar-group)] (GB:NP_001048182.1); similar to putative reverse transcriptase [Oryza s…	269.29	M_P_P	223.44	P_P_P	192.21	P_P	FILpWUSp
245724_at	AT1G73390		similar to unknown protein [Arabidopsis thaliana] (TAIR:AT1G17940.1); similar to unknown protein [Oryza sativa (japonica cultivar-group)] (GB:BAD23062.1); contains domain PCD6 INTERACTING PROTEIN-RELATED (PTHR23030)	156.16	P_P_P	183.8	P_P_P	154.59	P_P	CLV3pFILpWUSp
245725_at	AT1G73370		Encodes a protein with sucrose synthase activity (SUS6).	90.43	P_P_P	95.68	A_P_P	81.53	P_P	CLV3pWUSp
245726_at	AT1G73360	HB	homeobox-leucine zipper family protein / lipid-binding START domain-containing protein; similar to HDG12 (HOMEODOMAIN GLABROUS12), transcription factor [Arabidopsis thaliana] (TAIR:AT1G17920.1); similar to PDF2 (PROTODERMAL FACTOR2), DNA binding / transcription factor [Arabidopsis thaliana] (TAIR:AT4G04890.1); similar to ATML1 (MERISTEM LAYER 1), DNA binding [Arabidopsis thaliana] (TAIR:AT4G21750…	229.41	P_P_P	93.73	P_P_P	55.77	P_P	CLV3pFILpWUSp
245727_at	AT1G73350		similar to Os02g0637900 [Oryza sativa (japonica cultivar-group)] (GB:NP_001047530.1); similar to conserved hypothetical protein [Medicago truncatula] (GB:ABE81144.1)	202.1	P_P_P	220.21	P_P_P	180.75	P_P	CLV3pFILpWUSp
245728_at	AT1G73340		cytochrome P450 family protein; similar to DWF4 (DWARF 4) [Arabidopsis thaliana] (TAIR:AT3G50660.1); similar to E-class P450, group IV [Medicago truncatula] (GB:ABE81146.1); contains InterPro domain E-class P450, group I; (InterPro:IPR002401); contains InterPro domain Cytochrome P450; (InterPro:IPR001128)	20.34	A_A_A	6.56	A_A_A	4.26	A_A
245729_at	AT1G73490		RNA recognition motif (RRM)-containing protein; similar to nucleotide binding [Arabidopsis thaliana] (TAIR:AT5G51730.1); similar to Os04g0620700 [Oryza sativa (japonica cultivar-group)] (GB:NP_001053909.1); similar to H0714H04.9 [Oryza sativa (indica cultivar-group)] (GB:CAH66982.1); similar to Os08g0192900 [Oryza sativa (japonica cultivar-group)] (GB:NP_001061178.1); contains InterPro domain Nuc…	4351.69	P_P_P	5243.59	P_P_P	3266.82	P_P	CLV3pFILpWUSp
245730_at	AT1G73470		similar to hypothetical protein slr0975 [Synechocystis sp. PCC 6803] (GB:NP_440211.1); similar to Os09g0448900 [Oryza sativa (japonica cultivar-group)] (GB:NP_001063318.1)	943.35	P_P_P	554.82	P_P_P	528.99	P_P	CLV3pFILpWUSp
245731_at	AT1G73500		member of MAP Kinase Kinase, member of MAP Kinase Kinase	2272.49	P_P_P	1415.98	P_P_P	2425.22	P_P	CLV3pFILpWUSp
245732_at	AT1G73440		calmodulin-related; similar to EDA34 (embryo sac development arrest 34), calcium ion binding [Arabidopsis thaliana] (TAIR:AT4G00140.1); similar to Os04g0534300 [Oryza sativa (japonica cultivar-group)] (GB:NP_001053415.1); similar to Calcium-binding EF-hand; Ubiquitin interacting motif [Medicago truncatula] (GB:ABE85339.1); contains InterPro domain EF-Hand type; (InterPro:IPR011992); contains Inte…	298.16	P_P_P	156.65	P_P_P	159.2	P_P	CLV3pFILpWUSp
245733_at	AT1G73380		similar to conserved hypothetical protein [Medicago truncatula] (GB:ABE81139.1); contains InterPro domain Protein of unknown function DUF1308; (InterPro:IPR010733)	493.85	P_P_P	408.64	P_P_P	508.15	P_P	CLV3pFILpWUSp
245734_at	AT1G73480		hydrolase, alpha/beta fold family protein; similar to hydrolase, alpha/beta fold family protein [Arabidopsis thaliana] (TAIR:AT1G18360.1); similar to Os09g0394700 [Oryza sativa (japonica cultivar-group)] (GB:NP_001063095.1); similar to Os03g0719400 [Oryza sativa (japonica cultivar-group)] (GB:NP_001051094.1); similar to putative monoglyceride lipase [Oryza sativa (japonica cultivar-group)] (GB:BA…	203.81	P_P_P	294.05	P_P_P	319.76	P_P	CLV3pFILpWUSp
245735_at	AT1G73410	MYB	Encodes a putative transcription factor that is a member of the R2R3-MYB family., Encodes a putative transcription factor that is a member of the R2R3-MYB family.	5.99	A_A_A	6.35	A_A_A	14.46	A_A
245736_at	AT1G73330		encodes a plant-specific protease inhibitor-like protein whose transcript level in root disappears in response to progressive drought stress. The decrease in transcript level is independent from abscisic acid level., encodes a plant-specific protease inhibitor-like protein whose transcript level in root disappears in response to progressive drought stress. The decrease in transcript level is inde…	41.17	A_A_A	26.6	A_A_A	41.24	A_A
245737_at	AT1G44160		DNAJ chaperone C-terminal domain-containing protein; similar to DNAJ chaperone C-terminal domain-containing protein [Arabidopsis thaliana] (TAIR:AT1G11040.1); similar to pollen-specific DnaJ-like protein [Lilium lon (GB:AAR12906.1); contains InterPro domain HSP40/DnaJ peptide-binding; (InterPro:IPR008971); contains InterPro domain Chaperone DnaJ, C-terminal; (InterPro:IPR002939); contains InterPr…	14.9	A_A_A	17.48	A_A_A	8.24	A_A
245738_at	AT1G44130		nucellin protein, putative; similar to nucellin protein, putative [Arabidopsis thaliana] (TAIR:AT1G77480.2); similar to Peptidase aspartic, active site [Medicago truncatula] (GB:ABE92379.1); contains InterPro domain Peptidase A1, pepsin; (InterPro:IPR001461); contains InterPro domain Peptidase aspartic, catalytic; (InterPro:IPR009007)	17.98	A_A_A	7.8	A_A_A	11.55	A_A
245739_at	AT1G44110		CYCA1;1 (CYCLIN A1;1); cyclin-dependent protein kinase regulator; similar to CYCA1,2 (CYCLIN A1,2), cyclin-dependent protein kinase regulator [Arabidopsis thaliana] (TAIR:AT1G77390.1); similar to cyclin (GB:AAA51660.1); contains InterPro domain Cyclin, N-terminal; (InterPro:IPR006671); contains InterPro domain Cyclin-like; (InterPro:IPR011028); contains InterPro domain Cyclin-related; (InterPro:I…	2738.6	P_P_P	3516.3	P_P_P	2727.45	P_P	CLV3pFILpWUSp
245740_at	AT1G44100		amino acid permease 5, amino acid permease 5	258.24	A_A_M	302.89	P_P_P	157.88	P_A	FILp
245741_at	AT1G44120		C2 domain-containing protein / armadillo/beta-catenin repeat family protein; similar to C2 domain-containing protein / armadillo/beta-catenin repeat family protein [Arabidopsis thaliana] (TAIR:AT1G77460.1); similar to binding [Arabidopsis thaliana] (TAIR:AT2G22125.1); similar to Armadillo/beta-catenin-like repeat family protein, expressed [Oryza sativa (japonica cultivar-group)] (GB:ABA91813.2); …	12.39	A_A_A	32	A_A_A	42.18	A_A
245742_at	AT1G44170		Encodes a protein similar to the aldehyde dehydrogenase cp-ADH from C.plantagineum. Constitutively expressed at low levels., Encodes a protein similar to the aldehyde dehydrogenase cp-ADH from C.plantagineum. Constitutively expressed at low levels.	53.99	A_A_A	728.06	P_P_P	496.57	P_P	FILpWUSp
245743_at	AT1G51080		similar to conserved hypothetical protein [Medicago truncatula] (GB:ABE80919.1)	84.94	P_M_P	39.96	A_P_A	42.75	P_A
245744_at	AT1G51110		plastid-lipid associated protein PAP / fibrillin family protein; similar to plastid-lipid associated protein PAP / fibrillin family protein [Arabidopsis thaliana] (TAIR:AT3G26070.1); similar to PAP fibrillin [Medicago truncatula] (GB:ABE81557.1); contains InterPro domain PAP fibrillin; (InterPro:IPR006843)	58.2	A_P_P	69.87	P_P_P	78.24	P_P	FILpWUSp
245746_at	AT1G51070	bHLH	basic helix-loop-helix (bHLH) family protein; similar to ILR3 (IAA-LEUCINE RESISTANT3), DNA binding / transcription factor [Arabidopsis thaliana] (TAIR:AT5G54680.1); similar to Prefoldin; Helix-loop-helix DNA-binding [Medicago truncatula] (GB:ABE93168.1); contains InterPro domain Helix-loop-helix DNA-binding; (InterPro:IPR011598); contains InterPro domain Basic helix-loop-helix dimerisation regio…	517.53	M_P_P	599.91	P_P_P	389.74	P_P	FILpWUSp
245747_at	AT1G51100		similar to Os01g0676200 [Oryza sativa (japonica cultivar-group)] (GB:NP_001043849.1)	29.69	A_A_M	33.74	P_A_P	16.44	P_A
245748_at	AT1G51140	bHLH	basic helix-loop-helix (bHLH) family protein; similar to basic helix-loop-helix (bHLH) family protein [Arabidopsis thaliana] (TAIR:AT2G42280.1); similar to Os08g0506700 [Oryza sativa (japonica cultivar-group)] (GB:NP_001062190.1); similar to transcription factor RAU1 [Oryza sativa] (GB:AAL87667.1); similar to Os09g0487900 [Oryza sativa (japonica cultivar-group)] (GB:NP_001063529.1); contains Inte…	437.63	P_P_P	168.81	P_P_P	65.07	M_A	CLV3pFILp
245749_at	AT1G51090		heavy-metal-associated domain-containing protein; similar to metal ion binding [Arabidopsis thaliana] (TAIR:AT4G16380.1); similar to unknown protein [Glycine max] (GB:AAN03471.1); contains InterPro domain Heavy metal transport/detoxification protein; (InterPro:IPR006121)	74.41	P_A_A	53.2	A_A_A	102.22	P_P	WUSp
245750_at	AT1G51060		histone H2A, putative; Identical to Probable histone H2A.1 (HTA10) [Arabidopsis Thaliana] (GB:Q9C681); similar to histone H2A, putative [Arabidopsis thaliana] (TAIR:AT3G20670.1); similar to Protein H2A.7 (wcH2A-4) (wcH2A-10) (GB:Q43312); contains InterPro domain Histone-fold; (InterPro:IPR009072); contains InterPro domain Histone core; (InterPro:IPR007125); contains InterPro domain Histone H2A; (…	10337.5	P_P_P	8992.13	P_P_P	9068.47	P_P	CLV3pFILpWUSp
245752_at	AT1G35150		similar to hAT dimerisation domain-containing protein / transposase-related [Arabidopsis thaliana] (TAIR:AT2G06500.1); similar to Os12g0565800 [Oryza sativa (japonica cultivar-group)] (GB:NP_001067048.1); similar to Os02g0236500 [Oryza sativa (japonica cultivar-group)] (GB:NP_001046391.1); similar to hAT family dimerisation domain containing protein, expressed [Oryza sativa (japonica cultivar-gro…	14.25	A_A_A	9.37	A_A_A	3.74	A_A
245753_at	AT1G35143		similar to replication protein-related [Arabidopsis thaliana] (TAIR:AT1G52950.1); similar to unknown protein [Arabidopsis thaliana] (TAIR:AT1G64410.1); contains InterPro domain Nucleic acid-binding, OB-fold, subgroup; (InterPro:IPR012340)	15.43	A_A_A	2.74	A_A_A	0.47	A_A
245754_at	AT1G35183		unknown protein	2.5	A_A_A	5.27	A_A_A	5.94	A_A
245755_at	AT1G35210		similar to unknown protein [Arabidopsis thaliana] (TAIR:AT1G72240.1); similar to Avr9/Cf-9 rapidly elicited protein 75 [Nicotiana tabacum] (GB:AAG43558.1)	38.72	A_A_A	22.37	A_A_A	40.91	P_A
245756_at	AT1G35190		oxidoreductase, 2OG-Fe(II) oxygenase family protein; similar to oxidoreductase, 2OG-Fe(II) oxygenase family protein [Arabidopsis thaliana] (TAIR:AT3G46480.1); similar to Os01g0188100 [Oryza sativa (japonica cultivar-group)] (GB:NP_001042255.1); similar to 2OG-Fe(II) oxygenase [Medicago truncatula] (GB:ABE81241.1); contains InterPro domain Isopenicillin N synthase; (InterPro:IPR002283); contains I…	35.84	A_A_A	23.87	A_A_A	28.46	A_A
245757_at	AT1G35140		At1g35140 (At1g35140/T32G9_32) mRNA, complete cds	903.8	P_P_P	598.41	P_P_P	577.69	P_P	CLV3pFILpWUSp
245758_at	AT1G32240		Encodes a member of the KANADI family of putative transcription factors. Together with KAN1, this gene appears to be involved in the development of the carpel and the outer integument of the ovule.	30.98	A_A_A	224.85	P_P_P	28.7	A_P	FILp
245759_at	AT1G66900		similar to unknown protein [Arabidopsis thaliana] (TAIR:AT5G38220.3); similar to Os01g0689800 [Oryza sativa (japonica cultivar-group)] (GB:NP_001043924.1); similar to C (GB:BAD82560.1); contains InterPro domain Esterase/lipase/thioesterase; (InterPro:IPR000379)	108.94	A_A_P	240.58	P_P_P	235.67	P_P	FILpWUSp
245761_at	AT1G66890		similar to 50S ribosomal protein-related [Arabidopsis thaliana] (TAIR:AT5G16200.1)	69.19	A_A_A	141.53	P_P_P	90.06	P_P	FILpWUSp
245762_at	AT1G27880		ATP-dependent DNA helicase, putative; similar to RecQl3 (Recq-like 3), ATP binding / ATP-dependent helicase [Arabidopsis thaliana] (TAIR:AT4G35740.1); similar to OJ991113_30.2 [Oryza sativa (japonica cultivar-group)] (GB:CAD41320.2); similar to H0302E05.5 [Oryza sativa (indica cultivar-group)] (GB:CAD79702.2); similar to Os04g0486800 [Oryza sativa (japonica cultivar-group)] (GB:NP_001053140.1); c…	429.7	P_P_P	446.43	P_P_P	361.81	P_P	CLV3pFILpWUSp
245763_at	AT1G27850		similar to proline-rich family protein [Arabidopsis thaliana] (TAIR:AT3G09000.1); similar to expressed protein [Oryza sativa (japonica cultivar-group)] (GB:ABG21939.1)	188.4	P_P_P	240.45	P_P_P	260.68	P_P	CLV3pFILpWUSp
245765_at	AT1G33600		leucine-rich repeat family protein; similar to disease resistance protein-related / LRR protein-related [Arabidopsis thaliana] (TAIR:AT2G26380.1); similar to disease resistance protein-related / LRR protein-related [Arabidopsis thaliana] (TAIR:AT1G33590.1); similar to H0402C08.6 [Oryza sativa (indica cultivar-group)] (GB:CAJ86230.1); contains InterPro domain Leucine-rich repeat; (InterPro:IPR0016…	225.77	P_P_P	246.06	P_P_P	121.45	P_P	CLV3pFILpWUSp
245766_at	AT1G33580		CACTA-like transposase family (Tnp2/En/Spm), has a 5.5e-96 P-value blast match to gb|AAG52024.1|AC022456_5 Tam1-homologous transposon protein TNP2, putative; 12762-16371 (Arabidopsis thaliana) (CACTA-element)	24.51	A_A_A	21.95	A_A_A	19.57	A_A
245767_at	AT1G33610		leucine-rich repeat family protein; similar to disease resistance protein-related / LRR protein-related [Arabidopsis thaliana] (TAIR:AT1G33590.1); similar to unknown protein [Oryza sativa (japonica cultivar-group)] (GB:AAU44328.1); similar to Os05g0170300 [Oryza sativa (japonica cultivar-group)] (GB:NP_001054768.1); contains InterPro domain Leucine-rich repeat; (InterPro:IPR001611); contains Inte…	44.85	A_A_A	56.2	A_A_A	37.81	A_A
245768_at	AT1G33590		disease resistance protein-related / LRR protein-related; similar to leucine-rich repeat family protein [Arabidopsis thaliana] (TAIR:AT1G33600.1); similar to disease resistance protein-related / LRR protein-related [Arabidopsis thaliana] (TAIR:AT2G26380.1); similar to leucine-rich repeat family protein [Arabidopsis thaliana] (TAIR:AT1G33610.1); similar to Leucine-rich repeat; Leucine-rich repeat,…	966.11	P_P_P	1918.46	P_P_P	2282.78	P_P	CLV3pFILpWUSp
245769_at	AT1G30220		ATINT2 (INOSITOL TRANSPORTER 2); carbohydrate transporter/ sugar porter; Identical to Probable inositol transporter 2 (INT2) [Arabidopsis Thaliana] (GB:Q9C757); similar to ATINT3 (INOSITOL TRANSPORTER 3), carbohydrate transporter/ sugar porter [Arabidopsis thaliana] (TAIR:AT2G35740.1); similar to ATINT4 (INOSITOL TRANSPORTER 4), carbohydrate transporter/ myo-inositol:hydrogen symporter/ sugar por…	83.63	M_P_P	55.13	P_A_P	63.05	P_P	WUSp
245770_at	AT1G30240		binding; similar to Proline-, glutamic acid- and leucine-rich protein 1 (Modulator of nongenomic activity of estrogen receptor) (GB:Q9DBD5); similar to proline-, glutamic acid-, leucine-rich protein 1 [Mus musculus] (GB:NP_083507.2); similar to Os05g0295900 [Oryza sativa (japonica cultivar-group)] (GB:NP_001055114.1); contains InterPro domain Armadillo-like helical; (InterPro:IPR011989)	674.45	P_P_P	474.81	P_P_P	484.88	P_P	CLV3pFILpWUSp
245772_at	AT1G30300		similar to phosphonate metabolism protein-related [Arabidopsis thaliana] (TAIR:AT4G03610.1); similar to Os03g0643200 [Oryza sativa (japonica cultivar-group)] (GB:NP_001050752.1); similar to Os12g0615500 [Oryza sativa (japonica cultivar-group)] (GB:NP_001067275.1); similar to hypothetical protein LOC_Os12g42100 [Oryza sativa (japonica cultivar-group)] (GB:ABA99850.1); contains domain no descriptio…	489.89	P_P_P	497.12	P_P_P	571.93	P_P	CLV3pFILpWUSp
245773_at	AT1G30290		pseudogene of unknown protein	691.16	P_P_P	568.74	P_P_P	546.12	P_P	CLV3pFILpWUSp
245774_at	AT1G30210	TCP	TCP24; transcription factor; similar to TCP family transcription factor, putative [Arabidopsis thaliana] (TAIR:AT4G18390.2); similar to putative transcription factor [Solanum tuberosum] (GB:CAD91129.1); contains InterPro domain TCP transcription factor; (InterPro:IPR005333)	43.29	A_A_A	60.3	A_A_P	46.48	A_A
245775_at	AT1G30270		Arabidopsis thaliana CBL-interacting protein kinase 23. CIPK23 serves as a positive regulator of the potassium transporter AKT1 by directly phosphorylates AKT1. CIPK23 is activated by the binding of two calcineurin B-like proteins, CBL1 and CBL9., Arabidopsis thaliana CBL-interacting protein kinase 23. CIPK23 serves as a positive regulator of the potassium transporter AKT1 by directly phosphoryla…	513.62	P_P_P	528.89	P_P_P	355.7	P_P	CLV3pFILpWUSp
245776_at	AT1G30260		AGL79 (AGAMOUS-LIKE 79); similar to galactosyltransferase family protein [Arabidopsis thaliana] (TAIR:AT4G21060.1); similar to conserved hypothetical protein [Medicago truncatula] (GB:ABE90936.1), AGL79 (AGAMOUS-LIKE 79); similar to galactosyltransferase family protein [Arabidopsis thaliana] (TAIR:AT4G21060.1); similar to conserved hypothetical protein [Medicago truncatula] (GB:ABE90936.1)	8.37	A_A_A	14.68	A_A_A	9.27	A_A
245777_at	AT1G73540		ATNUDT21 (Arabidopsis thaliana Nudix hydrolase homolog 21); hydrolase; Identical to Nudix hydrolase 21, chloroplast precursor (EC 3.6.1.-) (AtNUDT21) (NUDT21) [Arabidopsis Thaliana] (GB:Q8VY81;GB:Q9FX46); similar to ATNUDT4 (Arabidopsis thaliana Nudix hydrolase homolog 4), hydrolase [Arabidopsis thaliana] (TAIR:AT1G18300.1); similar to Os02g0734300 [Oryza sativa (japonica cultivar-group)] (GB:NP_…	995.72	P_P_P	1136.47	P_P_P	1387.93	P_P	CLV3pFILpWUSp
245778_at	AT1G73530		RNA recognition motif (RRM)-containing protein; similar to RNA recognition motif (RRM)-containing protein [Arabidopsis thaliana] (TAIR:AT5G54580.1); similar to RNA-binding re (GB:ABE80433.1); similar to Os08g0139000 [Oryza sativa (japonica cultivar-group)] (GB:NP_001060964.1); contains InterPro domain Nucleotide-binding, alpha-beta plait; (InterPro:IPR012677); contains InterPro domain RNA-binding…	73.28	A_A_A	93.06	A_A_M	60.52	A_A
245779_at	AT1G73510		unknown protein	38.85	A_A_A	18.71	A_A_A	33.32	A_A
245780_at	AT1G45688		similar to unknown protein [Arabidopsis thaliana] (TAIR:AT5G42860.1); similar to H0814G11.12 [Oryza sativa (indica cultivar-group)] (GB:CAJ86345.1); similar to CAA30379.1 protein [Oryza sativa] (GB:CAB53482.1)	617.45	P_P_P	783.28	P_P_P	1046.23	P_P	CLV3pFILpWUSp
245781_at	AT1G45976		SBP1 (S-RIBONUCLEASE BINDING PROTEIN 1); protein binding / zinc ion binding; similar to protein binding / zinc ion binding [Arabidopsis thaliana] (TAIR:AT1G10650.1); similar to hypothetical protein MtrDRAFT_AC148486g8v1 [Medicago truncatula] (GB:ABE89598.1); contains InterPro domain Zinc finger, RING-type; (InterPro:IPR001841)	1283.57	P_P_P	1266.91	P_P_P	1733.86	P_P	CLV3pFILpWUSp
245782_at	AT1G35200		60S ribosomal protein L4/L1 (RPL4B), pseudogene, similar to 60S ribosomal protein L4 (fragment) GB:P49691 from (Arabidopsis thaliana); blastp match of 50% identity and 6.3e-17 P-value to SP|Q9XF97|RL4_PRUAR 60S ribosomal protein L4 (L1). (Apricot) {Prunus armeniaca}	13.67	A_A_A	3.76	A_A_A	2.08	A_A
245784_at	AT1G32190		similar to unknown protein [Arabidopsis thaliana] (TAIR:AT3G30380.1); similar to Os01g0689800 [Oryza sativa (japonica cultivar-group)] (GB:NP_001043924.1); similar to Os08g0161500 [Oryza sativa (japonica cultivar-group)] (GB:NP_001061050.1); similar to C (GB:BAD82560.1); contains InterPro domain Esterase/lipase/thioesterase; (InterPro:IPR000379); contains InterPro domain Alpha/beta hydrolase fold…	1456.54	P_P_P	2123.81	P_P_P	1644.8	P_P	CLV3pFILpWUSp
245785_at	AT1G32180		encodes a gene similar to cellulose synthase, encodes a gene similar to cellulose synthase	2.71	A_A_A	3.52	A_A_A	2.58	A_A
245786_at	AT1G32150	bZIP	bZIP transcription factor family protein; similar to bZIP transcription factor family protein [Arabidopsis thaliana] (TAIR:AT2G35530.1); similar to G-Box binding protein 2 [Catharanthus roseus] (GB:AAD42938.1); contains InterPro domain Eukaryotic transcription factor, DNA-binding; (InterPro:IPR008917); contains InterPro domain bZIP transcription factor, bZIP_1; (InterPro:IPR011616); contains Inte…	462.58	P_P_P	365.29	P_P_P	509.11	P_P	CLV3pFILpWUSp
245787_at	AT1G32130		similar to IWS1 C-terminus family protein [Arabidopsis thaliana] (TAIR:AT4G19000.1); similar to Os01g0147200 [Oryza sativa (japonica cultivar-group)] (GB:NP_001042011.1); similar to unnamed protein product [Ostreococcus tauri] (GB:CAL53710.1); contains InterPro domain IWS1, C-terminal; (InterPro:IPR008654); contains InterPro domain Transcription factors TFIIS, elongin A, CRSP70, conserved; (Inter…	1298.42	P_P_P	1528.95	P_P_P	1340.56	P_P	CLV3pFILpWUSp
245788_at	AT1G32120		similar to unknown protein [Arabidopsis thaliana] (TAIR:AT1G51538.1); similar to Plant viral-response family protein [Solanum bulbocastanum] (GB:AAP45159.1); contains InterPro domain Protein of unknown function DUF716; (InterPro:IPR006904); contains InterPro domain Protein of unknown function DUF1723; (InterPro:IPR013541)	334.3	P_P_P	353.99	P_P_P	351.25	P_P	CLV3pFILpWUSp
245789_at	AT1G32090		early-responsive to dehydration protein-related / ERD protein-related; similar to early-responsive to dehydration protein-related / ERD protein-related [Arabidopsis thaliana] (TAIR:AT4G02900.1); similar to early-responsive to dehydration protein-related / ERD protein-related [Arabidopsis thaliana] (TAIR:AT3G21620.1); similar to early-responsive to dehydration protein-related / ERD protein-related…	704.04	P_P_P	514.14	P_P_P	629.99	P_P	CLV3pFILpWUSp
245790_at	AT1G32200		Encodes a chloroplast glycerol-3-phosphate acyltransferase.Involved in the biosynthesis of chloroplast phosphatidylglycerol.	480.17	P_P_P	460.97	P_P_P	822.43	P_P	CLV3pFILpWUSp
245791_at	AT1G32210		Encodes protein involved in suppression of apoptosis. Complements a mammalian apoptosis suppressor mutation.	3239.96	P_P_P	3231.03	P_P_P	2177.29	P_P	CLV3pFILpWUSp
245792_at	AT1G32100		encodes a protein whose sequence is similar to pinoresinol-lariciresinol reductase from pine.	28.21	A_A_A	15.27	A_A_A	5.33	A_A
245793_at	AT1G32220		catalytic/ coenzyme binding; similar to catalytic/ coenzyme binding [Arabidopsis thaliana] (TAIR:AT5G10730.1); similar to Os04g0403500 [Oryza sativa (japonica cultivar-group)] (GB:NP_001052699.1); similar to hypothetical protein [Cleome spinosa] (GB:ABD96868.1); similar to Os02g0556100 [Oryza sativa (japonica cultivar-group)] (GB:NP_001047127.1); contains InterPro domain NAD-dependent epimerase/d…	510.04	P_P_P	591.41	P_P_P	620.12	P_P	CLV3pFILpWUSp
245794_at	AT1G32170		xyloglucan endotransglycosylase-related protein (XTR4)	91.85	A_A_A	83.09	A_A_A	68.84	M_A
245795_at	AT1G32160		similar to unknown protein [Arabidopsis thaliana] (TAIR:AT3G17800.2); similar to unknown protein [Oryza sativa (japonica cultivar-group)] (GB:AAO38836.1); similar to Os03g0717900 [Oryza sativa (japonica cultivar-group)] (GB:NP_001051084.1); similar to Os04g0595100 [Oryza sativa (japonica cultivar-group)] (GB:NP_001053731.1); contains InterPro domain Protein of unknown function DUF760; (InterPro:I…	775.84	P_P_P	608.6	P_P_P	651.6	P_P	CLV3pFILpWUSp
245796_at	AT1G32230		Encodes a protein belonging to the (ADP-ribosyl)transferase domain-containing subfamily of WWE protein-protein interaction domain protein family. Superoxide radicals are necessary and sufficient to propagate cell death or lesion formation in rcd1 mutants. Without stress treatment, RCD1 is localized in the nucleus. Under high salt or oxidative stress, RCD1 is found not only in the nucleus but also…	1628.91	P_P_P	1639.14	P_P_P	1938.47	P_P	CLV3pFILpWUSp
245797_at	AT1G45230		defective chloroplasts and leaves protein-related / DCL protein-related; similar to unknown protein [Arabidopsis thaliana] (TAIR:AT3G46630.1); similar to DCL protein, chloroplast precursor (Defective chloroplasts and leaves protein) (GB:Q42463)	227.2	P_P_P	292.26	P_P_P	228.74	P_P	CLV3pFILpWUSp
245798_at	AT1G45545		similar to unknown protein [Arabidopsis thaliana] (TAIR:AT5G42880.1); similar to IMP dehydrogenase/GMP reductase [Medicago truncatula] (GB:ABE88908.1); contains InterPro domain Protein of unknown function DUF827, plant; (InterPro:IPR008545)	22.91	A_A_A	7.41	A_A_A	14.39	A_A
245799_at	AT1G45616		leucine-rich repeat family protein; similar to disease resistance family protein [Arabidopsis thaliana] (TAIR:AT5G27060.1); similar to disease resistance family protein [Arabidopsis thaliana] (TAIR:AT2G15080.2); similar to disease resistance family protein [Arabidopsis thaliana] (TAIR:AT1G47890.1); similar to Leucine-rich repeat; Leucine-rich repeat, cysteine-containing type [Medicago truncatula]…	2.1	A_A_A	2.76	A_A_A	1.81	A_A
245800_at	AT1G46264	HSF	member of Heat Stress Transcription Factor (Hsf) family, member of Heat Stress Transcription Factor (Hsf) family	7.44	A_A_A	320.31	P_P_P	163.74	P_P	FILpWUSp
245801_at	AT1G46912		F-box family protein-related; similar to F-box family protein [Arabidopsis thaliana] (TAIR:AT1G46840.1); similar to Probable disease resistance RPP8-like protein 2 (GB:Q9MAG6); contains InterPro domain F-box associated type 3; (InterPro:IPR013187); contains InterPro domain F-box associated type 1; (InterPro:IPR006527)	15.18	A_A_A	2.01	A_A_A	1.23	A_A
245802_at	AT1G46840		F-box family protein; similar to F-box protein-related [Arabidopsis thaliana] (TAIR:AT1G46984.1); similar to Probable disease resistance RPP8-like protein 2 (GB:Q9MAG6); contains InterPro domain Cyclin-like F-box; (InterPro:IPR001810); contains InterPro domain F-box associated type 3; (InterPro:IPR013187); contains InterPro domain Galactose oxidase, central; (InterPro:IPR011043); contains InterPr…	18.99	A_A_A	31.56	A_A_A	18.28	A_A
245803_at	AT1G47128		cysteine proteinase (RD21A) / thiol protease; Identical to Cysteine proteinase RD21a precursor (EC 3.4.22.-) (RD21) (RD21A) [Arabidopsis Thaliana] (GB:P43297); similar to cysteine proteinase, putative / thiol protease, putative [Arabidopsis thaliana] (TAIR:AT5G43060.1); similar to senescence-associated cysteine protease [Brassica oleracea] (GB:AAL60579.1); similar to Granulin; Peptidase C1A, papa…	905.64	P_P_P	1681.99	P_P_P	2235.53	P_P	CLV3pFILpWUSp
245804_at	AT1G46696		similar to myosin heavy chain-related [Arabidopsis thaliana] (TAIR:AT4G03830.1); similar to hypothetical protein 26.t00052 [Brassica oleracea] (GB:ABD65035.1); contains InterPro domain Protein of unknown function DUF601; (InterPro:IPR006736)	6.01	A_A_A	12.47	A_A_A	4.04	A_A
245805_at	AT1G46336		unknown protein	10.34	A_A_A	3.85	A_A_A	7.55	A_A
245806_at	AT1G45474		Encodes a component of the light harvesting complex of photosystem I., Encodes a component of the light harvesting complex of photosystem I.	897.99	P_P_P	811.62	P_P_P	1474.22	P_P	CLV3pFILpWUSp
245807_at	AT1G46768	AP2_EREBP	encodes a member of the DREB subfamily A-5 of ERF/AP2 transcription factor family (RAP2.1). The protein contains one AP2 domain. There are 16 members in this subfamily including RAP2.9 and RAP2.10.	11.1	A_A_A	12.75	A_A_A	4.36	A_A
245808_at	AT1G58470		encodes an RNA-binding protein	601.56	P_P_P	597.99	P_P_P	461.62	P_P	CLV3pFILpWUSp
245809_at	AT1G58440		Encodes a putative protein that has been speculated, based on sequence similarities, to have squalene monooxygenase activity., Encodes a putative protein that has been speculated, based on sequence similarities, to have squalene monooxygenase activity.	797.79	P_P_P	595.21	P_P_P	784.85	P_P	CLV3pFILpWUSp
245811_at	AT1G37537		gypsy-like retrotransposon family, has a 1.5e-34 P-value blast match to GB:AAD19359 polyprotein (gypsy_Ty3-element) (Sorghum bicolor)	24.95	A_A_A	24.98	A_A_A	16.73	A_A
245813_at	AT1G49920		zinc finger protein-related; similar to zinc finger protein-related [Arabidopsis thaliana] (TAIR:AT1G64260.1); similar to SWIM zinc finger family protein [Arabidopsis thaliana] (TAIR:AT1G64255.1); similar to MuDR family transposase, putative [Medicago truncatula] (GB:ABE90055.1); contains InterPro domain Zinc finger, PMZ-type; (InterPro:IPR006564); contains InterPro domain Plant MuDR transposase;…	463.13	P_P_P	53.09	A_A_A	195.88	P_P	CLV3pWUSp
245814_at	AT1G49910		WD-40 repeat family protein / mitotic checkpoint protein, putative; similar to WD-40 repeat family protein / mitotic checkpoint protein, putative [Arabidopsis thaliana] (TAIR:AT3G19590.1); similar to putative mitotic checkpoint protein [Oryza sativa (japonica cultivar-group)] (GB:BAC57743.1); similar to Os03g0448600 [Oryza sativa (japonica cultivar-group)] (GB:NP_001050471.1); contains InterPro d…	473.95	P_P_P	385.08	P_P_P	486.11	P_P	CLV3pFILpWUSp
245815_at	AT1G26090		ATP binding; similar to COG0003: Oxyanion-translocating ATPase [Nostoc punctiforme PCC 73102] (GB:ZP_00107658.1); similar to Os02g0711200 [Oryza sativa (japonica cultivar-group)] (GB:NP_001047901.1); contains InterPro domain Anion-transporting ATPase; (InterPro:IPR003348); contains InterPro domain HSP20-like chaperone; (InterPro:IPR008978)	214.69	A_P_P	200.99	P_A_P	153.78	P_P	WUSp
245816_at	AT1G26210		similar to unknown protein [Arabidopsis thaliana] (TAIR:AT1G68870.1); similar to PREDICTED: similar to Mystery 45A CG8070-PA isoform 1 [Apis mellifera] (GB:XP_624659.1); similar to Os08g0486700 [Oryza sativa (japonica cultivar-group)] (GB:NP_001062097.1)	27.8	A_A_A	117	P_P_P	22.5	A_A	FILp
245817_at	AT1G26160		metal-dependent phosphohydrolase HD domain-containing protein; similar to metal-dependent phosphohydrolase HD domain-containing protein [Arabidopsis thaliana] (TAIR:AT2G23820.2); similar to Os02g0179100 [Oryza sativa (japonica cultivar-group)] (GB:NP_001046081.1); similar to HD domain containing 2 [Homo sapiens] (GB:AAH66332.1); similar to HDDC2 protein [Homo sapiens] (GB:AAH03357.2); contains In…	698.03	P_P_P	388.07	P_P_P	455.99	P_P	CLV3pFILpWUSp
245818_at	AT1G26100		cytochrome B561 family protein; similar to ACYB-1 (Arabidopsis cytochrome b561 -1), carbon-monoxide oxygenase [Arabidopsis thaliana] (TAIR:AT5G38630.1); similar to cytochrome b561 [Citrullus lanatus] (GB:BAE46407.1); contains InterPro domain Cytochrome b561 / ferric reductase transmembrane; (InterPro:IPR006593); contains InterPro domain Cytochrome b561; (InterPro:IPR004877)	566.07	P_P_P	648.65	P_P_P	579.92	P_P	CLV3pFILpWUSp
245819_at	AT1G26310	MADS	Floral homeotic gene encoding a MADS domain protein homologous to AP1. Enhances the flower to shoot transformation in ap1 mutants.	110.09	P_P_P	215.26	P_P_P	26.5	P_A	CLV3pFILp
245820_at	AT1G26320		NADP-dependent oxidoreductase, putative; similar to NADP-dependent oxidoreductase, putative [Arabidopsis thaliana] (TAIR:AT3G03080.1); similar to allyl alcohol dehydrogenase [Nicotiana tabacum] (GB:BAA89423.1); contains InterPro domain GroES-like; (InterPro:IPR011032); contains InterPro domain Alcohol dehydrogenase superfamily, zinc-containing; (InterPro:IPR002085); contains InterPro domain Alcoh…	63.95	A_A_A	55.68	M_A_A	60.26	A_A
245821_at	AT1G26270		phosphatidylinositol 3- and 4-kinase family protein; similar to phosphatidylinositol 3- and 4-kinase family protein [Arabidopsis thaliana] (TAIR:AT2G03890.1); similar to phosphatidylinositol 3- and 4-kinase family protein [Arabidopsis thaliana] (TAIR:AT1G13640.1); similar to Phosphatidylinositol 3- and 4-kinase, catalytic [Medicago truncatula] (GB:ABE92357.1); similar to Os06g0283400 [Oryza sativ…	1281.45	P_P_P	1392.98	P_P_P	1607.66	P_P	CLV3pFILpWUSp
245822_at	AT1G26110		similar to unknown protein [Arabidopsis thaliana] (TAIR:AT5G45330.1); similar to hypothetical protein [Glycine max] (GB:BAB41197.1); contains domain UNCHARACTERIZED (PTHR13586:SF5); contains domain UNCHARACTERIZED (PTHR13586)	2045.5	P_P_P	2600.83	P_P_P	1914.18	P_P	CLV3pFILpWUSp
245823_at	AT1G57906		ATP-dependent helicase; similar to F-box family protein [Arabidopsis thaliana] (TAIR:AT2G17690.1); similar to Cyclin-like F-box [Medicago truncatula] (GB:ABE79308.1); contains InterPro domain ATP-dependent DNA helicase RecQ; (InterPro:IPR004589)	23.34	A_A_A	3.96	A_A_A	6.74	A_A
245824_at	AT1G57943		Member of a family of proteins related to PUP1, a purine transporter. May be involved in the transport of purine and purine derivatives such as cytokinins, across the plasma membrane., Member of a family of proteins related to PUP1, a purine transporter. May be involved in the transport of purine and purine derivatives such as cytokinins, across the plasma membrane.	16.2	A_A_A	20.69	A_A_A	32.31	A_M
245825_at	AT1G57870		shaggy-related protein kinase kappa, putative / ASK-kappa, putative; Identical to Shaggy-related protein kinase delta (EC 2.7.11.1) (ASK-delta) (ASK4) [Arabidopsis Thaliana] (GB:Q9FVS6); similar to shaggy-related protein kinase kappa / ASK-kappa (ASK10) [Arabidopsis thaliana] (TAIR:AT1G09840.6); similar to Protein kinase [Medicago truncatula] (GB:ABE91930.1); similar to GSK-3-like protein MsK4 [M…	545.55	P_P_P	380.3	P_P_P	318.38	P_P	CLV3pFILpWUSp
245826_at	AT1G57850		Toll-Interleukin-Resistance (TIR) domain-containing protein; similar to Toll-Interleukin-Resistance (TIR) domain-containing protein [Arabidopsis thaliana] (TAIR:AT2G03300.1); similar to TIR-NBS disease resistance-like protein [Populus trichocarpa] (GB:ABB82027.1); similar to TIR/NBS/LRR protein [Populus deltoides] (GB:CAC95120.1); similar to TIR-NBS type disease resistance protein [Populus tricho…	32.78	A_A_A	26.56	A_A_A	14.65	A_A
245827_at	AT1G57830		Toll-Interleukin-Resistance (TIR) domain-containing protein; similar to Toll-Interleukin-Resistance (TIR) domain-containing protein [Arabidopsis thaliana] (TAIR:AT1G60320.1); similar to MRGH63 [Cucumis melo] (GB:AAO45749.1); contains InterPro domain Toll-Interleukin receptor; (InterPro:IPR000157)	44.72	A_P_A	24.46	A_A_A	17.43	A_A
245828_at	AT1G57820		Encodes a 645-amino acid methylcytosine-binding protein with a PHD domain, two RING finger domains, and an SRA domain that is involved in centromere heterochromatinization. The protein was shown to bind to methylated cytosines of CG, CNG and CNN motifs via its SRA domain but has a preference for the former., VIM1 (VARIANT IN METHYLATION 1); DNA binding; similar to zinc finger (C3HC4-type RING fin…	5029.35	P_P_P	3682.94	P_P_P	6261.63	P_P	CLV3pFILpWUSp
245829_at	AT1G57780		heavy-metal-associated domain-containing protein; similar to MEE56 (maternal effect embryo arrest 56), metal ion binding [Arabidopsis thaliana] (TAIR:AT4G13380.1); similar to OSIGBa0096P03.8 [Oryza sativa (indica cultivar-group)] (GB:CAH66434.1); similar to Os02g0510600 [Oryza sativa (japonica cultivar-group)] (GB:NP_001046934.1); similar to Heavy metal transport/detoxification protein [Medicago …	21.63	A_A_A	17.07	A_A_A	9.7	A_A
245830_at	AT1G57790		F-box family protein; similar to F-box family protein [Arabidopsis thaliana] (TAIR:AT3G56470.1); similar to F-box protein family-like [Oryza sativa (japonica cultivar-group)] (GB:BAD08724.1); contains InterPro domain Cyclin-like F-box; (InterPro:IPR001810); contains InterPro domain Galactose oxidase, central; (InterPro:IPR011043)	106.03	P_M_P	94.23	P_P_P	225.9	P_P	FILpWUSp
245831_at	AT1G48840		similar to unknown protein [Arabidopsis thaliana] (TAIR:AT3G18350.1); similar to unknown protein [Oryza sativa (japonica cultivar-group)] (GB:AAT01350.1); similar to Os10g0127700 [Oryza sativa (japonica cultivar-group)] (GB:NP_001064086.1); similar to Os05g0264200 [Oryza sativa (japonica cultivar-group)] (GB:NP_001055043.1); contains InterPro domain Protein of unknown function DUF639; (InterPro:I…	236.02	P_P_P	238.33	P_P_P	303.08	P_P	CLV3pFILpWUSp
245832_at	AT1G48850		EMB1144 (EMBRYO DEFECTIVE 1144); chorismate synthase; Identical to Chorismate synthase, chloroplast precursor (EC 4.2.3.5) (5- enolpyruvylshikimate-3-phosphate phospholyase) [Arabidopsis Thaliana] (GB:P57720;GB:Q570J9;GB:Q93ZI3); similar to 3-phosphoshikimate 1-carboxyvinyltransferase, putative / 5-enolpyruvylshikimate-3-phosphate, putative / EPSP synthase, putative [Arabidopsis thaliana] (TAIR:A…	1631.08	P_P_P	1534.96	P_P_P	1375.71	P_P	CLV3pFILpWUSp
245833_at	AT1G42220		CACTA-like transposase family (Ptta/En/Spm), has a 3.7e-14 P-value blast match to At5g36655.1/81-333 CACTA-like transposase family (Ptta/En/Spm) (CACTA-element) (Arabidopsis thaliana)	49.29	A_A_A	41.41	A_A_A	52.3	M_A
245834_at	AT1G42200		CACTA-like transposase family (Ptta/En/Spm), has a 2.3e-27 P-value blast match to At5g36655.1/81-333 CACTA-like transposase family (Ptta/En/Spm) (CACTA-element) (Arabidopsis thaliana)	18	A_A_A	10.02	A_A_A	3.99	A_A
245835_at	AT1G42190		contains domain GAG/POL/ENV POLYPROTEIN (PTHR10178); contains domain POLYPROTEIN-RELATED (PTHR10178:SF12)	24.26	A_A_P	13.67	A_A_P	9.13	A_A
245836_at	AT1G42250		replication protein-related; similar to unknown protein [Arabidopsis thaliana] (TAIR:AT2G05087.1); contains InterPro domain Nucleic acid-binding, OB-fold, subgroup; (InterPro:IPR012340); contains InterPro domain Nucleic acid-binding, OB-fold; (InterPro:IPR008994)	7.86	A_A_A	1.35	A_A_A	0.18	A_A
245837_at	AT1G58450		peptidyl-prolyl cis-trans isomerase FKBP-type family protein; similar to ROF1 (ROTAMASE FKBP 1), FK506 binding / calmodulin binding / peptidyl-prolyl cis-trans isomerase [Arabidopsis thaliana] (TAIR:AT3G25230.1); similar to Os04g0352400 [Oryza sativa (japonica cultivar-group)] (GB:NP_001052535.1); similar to 70 kDa peptidyl-prolyl isomerase (Peptidyl-prolyl cis-trans isomerase) (PPIase) (Rotamase…	16.85	A_A_A	7.13	A_A_A	17.59	A_A
245838_at	AT1G58410		disease resistance protein (CC-NBS-LRR class), putative; Identical to Probable disease resistance protein RXW24L (RXW24L) [Arabidopsis Thaliana] (GB:Q9C646;GB:Q9SM04); similar to disease resistance protein (CC-NBS-LRR class), putative [Arabidopsis thaliana] (TAIR:AT1G58390.1); similar to disease resistance protein (CC-NBS-LRR class), putative [Arabidopsis thaliana] (TAIR:AT1G58400.1); similar to …	28.96	A_A_A	45.14	A_P_M	88.73	P_M
245839_at	AT1G58390		disease resistance protein (CC-NBS-LRR class), putative; similar to disease resistance protein (CC-NBS-LRR class), putative [Arabidopsis thaliana] (TAIR:AT1G58400.1); similar to disease resistance protein (CC-NBS-LRR class), putative [Arabidopsis thaliana] (TAIR:AT1G58410.1); similar to disease resistance protein (CC-NBS-LRR class), putative / PRM1 homolog, putative [Arabidopsis thaliana] (TAIR:A…	16.85	A_A_A	11.7	A_A_A	14.12	A_A
245840_at	AT1G58420		similar to unknown protein [Arabidopsis thaliana] (TAIR:AT1G10140.1); similar to Os07g0123800 [Oryza sativa (japonica cultivar-group)] (GB:NP_001058800.1)	115.99	P_P_P	159.07	P_P_P	182.09	P_P	CLV3pFILpWUSp
245842_at	AT1G58430		Encodes an anther-specific proline-rich protein.	12.34	A_A_A	20.94	A_A_M	19.85	A_A
245844_at	AT1G26170		importin beta-2 subunit family protein; similar to protein transporter [Arabidopsis thaliana] (TAIR:AT3G59020.2); similar to putative Importin 9 [Oryza sativa (japonica cultivar-group)] (GB:BAD68021.1); similar to Os06g0274100 [Oryza sativa (japonica cultivar-group)] (GB:NP_001057373.1); contains InterPro domain Armadillo-like helical; (InterPro:IPR011989); contains InterPro domain Importin-beta,…	1147.43	P_P_P	1141.59	P_P_P	1065.46	P_P	CLV3pFILpWUSp
245845_at	AT1G26150		protein kinase; similar to protein kinase family protein [Arabidopsis thaliana] (TAIR:AT5G38560.1); similar to protein kinase family protein [Musa balbisiana] (GB:ABF70139.1); similar to Os01g0110500 [Oryza sativa (japonica cultivar-group)] (GB:NP_001041798.1); similar to protein kinase family protein [Musa acuminata] (GB:ABF70054.1); contains InterPro domain Serine/threonine protein kinase; (Int…	381.25	P_P_P	565.17	P_P_P	545.18	P_P	CLV3pFILpWUSp
245846_at	AT1G26130		haloacid dehalogenase-like hydrolase family protein; Identical to Putative phospholipid-transporting ATPase 12 (EC 3.6.3.1) (Aminophospholipid flippase 12) (ALA12) [Arabidopsis Thaliana] (GB:P57792); similar to haloacid dehalogenase-like hydrolase family protein [Arabidopsis thaliana] (TAIR:AT1G68710.1); similar to haloacid dehalogenase-like hydrolase family protein [Arabidopsis thaliana] (TAIR:A…	139.93	P_P_P	126.45	P_P_P	120.21	P_P	CLV3pFILpWUSp
245847_at	AT5G11050	MYB	Member of R2R3-MYB transcription factor gene family., Member of R2R3-MYB transcription factor gene family.	115.54	P_A_A	92.78	M_M_A	88.62	M_M
245848_at	AT5G13480		Encodes a protein with similarity to yeast Pfs2p, an mRNA processing factor. Involved in regulation of flowering time; affects FCA mRNA processing. Homozygous mutants are late flowering, null alleles are embryo lethal.	1013.37	P_P_P	879.54	P_P_P	769.5	P_P	CLV3pFILpWUSp
245849_at	AT5G13520		peptidase M1 family protein; similar to APM1 (Aminopeptidase M1) [Arabidopsis thaliana] (TAIR:AT4G33090.1); similar to leukotriene A-4 hydrolase (LTA-4 hydrolase) (LeukotrieneA(4) hydrolase) [Stigmatella aurantiaca DW4/3-1] (GB:ZP_01462436.1); similar to Os03g0819100 [Oryza sativa (japonica cultivar-group)] (GB:NP_001051710.1); contains InterPro domain Peptidase M1, membrane alanine aminopeptidas…	1907.85	P_P_P	1881.93	P_P_P	1722.59	P_P	CLV3pFILpWUSp
245850_at	AT5G13530		Stone et al. (Plant Cell, 2007, PubMed ID 17194765) suggested that this locus is misannotated, with a full open reading frame ORF likely encompassing both the At5g13530 and At5g13540 loci. The misannotation will be corrected with the next Arabidopsis genome release (TAIR8). At5g13530 and At5g13540 together encode KEEP ON GOING (KEG), a RING E3 ligase involved in abscisic acid signaling. KEG is es…	62.55	A_A_A	49.97	A_A_A	35.09	A_A
245851_at	AT5G13540		Stone et al. (Plant Cell, 2007, PubMed ID 17194765) suggested that this locus is misannotated, with a full open reading frame ORF likely encompassing both the At5g13530 and At5g13540 loci. The misannotation will be corrected with the next Arabidopsis genome release (TAIR8). At5g13530 and At5g13540 together encode KEEP ON GOING (KEG), a RING E3 ligase involved in abscisic acid signaling. KEG is es…	348.47	P_P_P	334.85	P_P_P	429.81	P_P	CLV3pFILpWUSp
245852_at	AT5G13510		ribosomal protein L10 family protein; Identical to 50S ribosomal protein L10, chloroplast precursor (CL10) (RPL10) [Arabidopsis Thaliana] (GB:Q9FY50); similar to ribosomal protein L10 family protein [Arabidopsis thaliana] (TAIR:AT3G12370.1); similar to 50S ribosomal protein L10, chloroplast precursor (CL10) (GB:O80362); contains InterPro domain Ribosomal protein L10; (InterPro:IPR001790)	1511.42	P_P_P	1099.52	P_P_P	805.12	P_P	CLV3pFILpWUSp
245853_at	AT5G13500		similar to unknown protein [Arabidopsis thaliana] (TAIR:AT5G25265.1); similar to Os01g0272600 [Oryza sativa (japonica cultivar-group)] (GB:NP_001042710.1); similar to unknown protein [Oryza sativa (japonica cultivar-group)] (GB:BAD72305.1); similar to Os05g0386000 [Oryza sativa (japonica cultivar-group)] (GB:NP_001055418.1)	285.89	P_P_P	419.37	P_P_P	371.65	P_P	CLV3pFILpWUSp
245854_at	AT5G13490		Encodes mitochondrial ADP/ATP carrier	2074.41	P_P_P	2017.79	P_P_P	2309.16	P_P	CLV3pFILpWUSp
245855_at	AT5G13550		Encodes a sulfate transporter., Encodes a sulfate transporter.	290.46	P_P_P	392.02	P_P_P	308.8	P_P	CLV3pFILpWUSp
245856_at	AT5G28240		similar to Ulp1 protease family protein [Arabidopsis thaliana] (TAIR:AT1G35770.1)	12.41	A_A_A	22.76	A_A_A	19.54	A_A
245857_at	AT5G28270		similar to unknown protein [Arabidopsis thaliana] (TAIR:AT5G28480.1); similar to Ulp1 protease family protein [Arabidopsis thaliana] (TAIR:AT2G12100.1); similar to Ulp1 protease family protein [Arabidopsis thaliana] (TAIR:AT1G45090.1); similar to Ulp1 protease family protein [Brassica oleracea] (GB:ABD64941.1)	21.48	A_A_A	22.57	A_A_A	13.57	A_A
245858_at	AT5G28280		pseudogene, sterol desaturase domain-containing protein, CER1-like, A.thaliana, ATCER1L19; blastp match of 55% identity and 8.9e-22 P-value to GP|4769012|gb|AAD29719.1|AF143746_1|AF143746 CER1 {Oryza sativa}	15.44	A_A_A	6.2	A_A_A	2.03	A_A
245859_at	AT5G28290		protein kinase, putative; similar to protein kinase family protein [Arabidopsis thaliana] (TAIR:AT1G54510.1); similar to protein kinase, putative [Arabidopsis thaliana] (TAIR:AT3G04810.2); similar to LSTK-1-like kinase [Lycopersicon esculentum] (GB:AAL04423.1); similar to NIMA-related protein kinase [Populus tremula x Populus alba] (GB:AAL79042.1); contains InterPro domain Serine/threonine protei…	620.93	P_P_P	783.6	P_P_P	655.76	P_P	CLV3pFILpWUSp
245860_at	AT5G28310		oxidoreductase-related; similar to oxidoreductase family protein [Arabidopsis thaliana] (TAIR:AT2G45630.2); similar to OSJNBb0085F13.11 [Oryza sativa (japonica cultivar-group)] (GB:CAE02764.1); similar to Os04g0107200 [Oryza sativa (japonica cultivar-group)] (GB:NP_001052015.1); similar to B0616E02-H0507E05.10 [Oryza sativa (indica cultivar-group)] (GB:CAH67834.1); contains InterPro domain D-isom…	87.15	A_A_A	46.68	A_A_A	44.86	A_A
245861_at	AT5G28300	TRIHELIX	trihelix DNA-binding protein, putative; similar to trihelix DNA-binding protein, putative [Arabidopsis thaliana] (TAIR:AT1G76880.1); similar to Hypothetical protein [Oryza sativa (japonica cultivar-group)] (GB:AAO17016.1); similar to Os03g0113500 [Oryza sativa (japonica cultivar-group)] (GB:NP_001048736.1); contains InterPro domain Myb, DNA-binding; (InterPro:IPR001005)	43.42	A_M_A	53.08	A_A_P	82.68	P_P	WUSp
245862_at	AT5G01010		similar to emp24/gp25L/p24 [Medicago truncatula] (GB:ABE93045.1); contains InterPro domain emp24/gp25L/p24; (InterPro:IPR000348); contains InterPro domain GOLD; (InterPro:IPR009038)	456.61	P_P_P	672.1	P_P_P	849.32	P_P	CLV3pFILpWUSp
245864_at	AT1G58070		similar to Os11g0195800 [Oryza sativa (japonica cultivar-group)] (GB:NP_001067427.1); similar to hypothetical protein LOC_Os12g08160 [Oryza sativa (japonica cultivar-group)] (GB:ABA95958.1)	40.14	A_A_A	12.96	A_A_A	19.78	A_A
245867_at	AT1G58080		ATP phosphoribosyl transferase, catalyses first step of histidine biosynthesis	726.25	P_P_P	778.97	P_P_P	632.93	P_P	CLV3pFILpWUSp
245868_at	AT1G58030		Arabidopsis thaliana amino acid permease family protein (At1g58030)	1381.4	P_P_P	1572.65	P_P_P	1796.78	P_P	CLV3pFILpWUSp
245869_at	AT1G26330		similar to Quinoprotein amine dehydrogenase, beta chain-like [Medicago truncatula] (GB:ABE89249.1); contains InterPro domain WD40-like; (InterPro:IPR011046)	541.1	P_P_P	538.17	P_P_P	554.59	P_P	CLV3pFILpWUSp
245870_at	AT1G26300		BSD domain-containing protein; similar to unknown protein [Arabidopsis thaliana] (TAIR:AT1G69030.1); similar to Os04g0662000 [Oryza sativa (japonica cultivar-group)] (GB:NP_001054153.1); similar to Os02g0726400 [Oryza sativa (japonica cultivar-group)] (GB:NP_001047990.1); contains InterPro domain BSD; (InterPro:IPR005607)	231.65	A_A_A	175.03	P_A_A	198.36	A_A
245871_at	AT1G26290		similar to hypothetical protein LOC_Os10g23004 [Oryza sativa (japonica cultivar-group)] (GB:ABG66051.1)	21.07	A_A_A	4.07	A_A_A	13.54	A_A
245873_at	AT1G26260	bHLH	basic helix-loop-helix (bHLH) family protein; similar to basic helix-loop-helix (bHLH) family protein [Arabidopsis thaliana] (TAIR:AT1G68920.3); similar to TA1 protein [Oryza sativa (japonica cultivar-group)] (GB:CAE00874.1); similar to Os06g0275600 [Oryza sativa (japonica cultivar-group)] (GB:NP_001057380.1); similar to Os09g0474100 [Oryza sativa (japonica cultivar-group)] (GB:NP_001063455.1); c…	415.71	P_P_P	513.5	P_P_P	801.76	P_P	CLV3pFILpWUSp
245875_at	AT1G26240		proline-rich extensin-like family protein; similar to proline-rich extensin, putative [Arabidopsis thaliana] (TAIR:AT1G26250.1); similar to hydroxyproline-rich glycoprotein precursor (GB:AAA87902.1); contains InterPro domain Extensin-like region; (InterPro:IPR006706)	8.72	A_A_A	28.65	A_A_A	15.51	A_A
245876_at	AT1G26230		chaperonin, putative; similar to chaperonin, putative [Arabidopsis thaliana] (TAIR:AT3G13470.1); similar to CPN60B (CHAPERONIN 60 BETA), ATP binding / protein binding / unfolded protein binding [Arabidopsis thaliana] (TAIR:AT1G55490.2); similar to ATP binding / protein binding / unfolded protein binding [Arabidopsis thaliana] (TAIR:AT5G56500.2); similar to RuBisCO large subunit-binding protein su…	132.43	P_P_P	132.47	P_P_P	133.28	P_P	CLV3pFILpWUSp
245878_at	AT1G26190		phosphoribulokinase/uridine kinase family protein; similar to phosphoribulokinase/uridine kinase family protein [Arabidopsis thaliana] (TAIR:AT1G73980.1); similar to putative uridine kinase [Oryza sativa (japonica cultivar-group)] (GB:AAL87159.1); similar to Os02g0708200 [Oryza sativa (japonica cultivar-group)] (GB:NP_001047881.1); contains InterPro domain Phosphoribulokinase/uridine kinase; (Int…	225.81	P_P_P	570.55	P_P_P	785.25	P_P	CLV3pFILpWUSp
245879_at	AT5G09420		chloroplast outer membrane translocon subunit, putative; similar to chloroplast outer membrane translocon subunit, putative [Arabidopsis thaliana] (TAIR:AT3G17970.1); similar to chloroplast Toc64-1 [Physcomitrella patens] (GB:AAS47584.1); similar to Os02g0754500 [Oryza sativa (japonica cultivar-group)] (GB:NP_001048155.1); contains InterPro domain Tetratricopeptide region; (InterPro:IPR013026); c…	518.71	P_P_P	272.38	P_P_P	381.26	P_P	CLV3pFILpWUSp
245880_at	AT5G09430		hydrolase; similar to hydrolase, alpha/beta fold family protein [Arabidopsis thaliana] (TAIR:AT4G39955.1); similar to hydrolase, alpha/beta fold family protein, putative, expressed [Oryza sativa (japonica cultivar-group)] (GB:ABF96342.1); similar to putative hydrolase [Oryza sativa (japonica cultivar-group)] (GB:AAR06364.1); similar to Os07g0622700 [Oryza sativa (japonica cultivar-group)] (GB:NP_…	55.2	A_M_A	65.9	M_P_M	72.12	P_P	WUSp
245881_at	AT5G09460	bHLH	transcription factor/ transcription regulator; similar to SAC51 (SUPPRESSOR OF ACAULIS 51), transcription factor/ transcription regulator [Arabidopsis thaliana] (TAIR:AT5G64340.1); similar to Os03g0391700 [Oryza sativa (japonica cultivar-group)] (GB:NP_001050282.1); contains InterPro domain Helix-loop-helix DNA-binding; (InterPro:IPR011598)	257.31	P_P_P	314.66	P_P_P	352.16	P_P	CLV3pFILpWUSp
245882_at	AT5G09470		mitochondrial substrate carrier family protein; similar to mitochondrial substrate carrier family protein [Arabidopsis thaliana] (TAIR:AT4G24570.1); similar to putative mitochondrial dicarboxylate carrier protein [Trifolium pratense] (GB:BAE71294.1); contains InterPro domain Mitochondrial carrier protein; (InterPro:IPR002067); contains InterPro domain Mitochondrial substrate carrier; (InterPro:IP…	15.98	A_A_A	75.71	A_A_A	41.2	A_A
245883_at	AT5G09500		40S ribosomal protein S15 (RPS15C); Identical to 40S ribosomal protein S15-3 (RPS15C) [Arabidopsis Thaliana] (GB:Q9FY65); similar to 40S ribosomal protein S15 (RPS15E) [Arabidopsis thaliana] (TAIR:AT5G43640.1); similar to 40S ribosomal protein S15 (GB:P31674); similar to Os03g0798600 [Oryza sativa (japonica cultivar-group)] (GB:NP_001051572.1); contains InterPro domain Ribosomal protein S19/S15; …	84.51	P_P_A	74.57	M_A_P	47.33	M_A
245884_at	AT5G09300		2-oxoisovalerate dehydrogenase, putative / 3-methyl-2-oxobutanoate dehydrogenase, putative / branched-chain alpha-keto acid dehydrogenase E1 alpha subunit, putative; similar to 2-oxoisovalerate dehydrogenase, putative / 3-methyl-2-oxobutanoate dehydrogenase, putative / branched-chain alpha-keto acid dehydrogenase E1 alpha subunit, putative [Arabidopsis thaliana] (TAIR:AT1G21400.1); similar to Os1…	1307.35	P_P_P	938.66	P_P_P	1306.63	P_P	CLV3pFILpWUSp
245885_at	AT5G09440		phosphate-responsive protein, putative; similar to phosphate-responsive protein, putative [Arabidopsis thaliana] (TAIR:AT5G64260.1); similar to erg-1 [Solanum tuberosum] (GB:AAP42136.1); contains InterPro domain Phosphate-induced protein 1 conserved region; (InterPro:IPR006766)	882.13	P_P_P	3030.24	P_P_P	892.34	P_P	CLV3pFILpWUSp
245886_at	AT5G09510		40S ribosomal protein S15 (RPS15D); Identical to 40S ribosomal protein S15-4 (RPS15D) [Arabidopsis Thaliana] (GB:Q9FY64); Identical to 40S ribosomal protein S15-1 (RPS15A) [Arabidopsis Thaliana] (GB:Q08112); similar to RPS15 (RIBOSOMAL PROTEIN S15), structural constituent of ribosome [Arabidopsis thaliana] (TAIR:AT1G04270.1); similar to Os03g0798600 [Oryza sativa (japonica cultivar-group)] (GB:NP…	1537.81	P_P_P	1492.13	P_P_P	936.97	P_P	CLV3pFILpWUSp
245887_at	AT5G09390		CD2-binding protein-related; similar to nucleic acid binding [Arabidopsis thaliana] (TAIR:AT3G54230.1); similar to AT5g09390/T5E8_190-related [Medicago truncatula] (GB:ABE93561.1); contains domain FAMILY NOT NAMED (PTHR13138); contains domain SUBFAMILY NOT NAMED (PTHR13138:SF4)	1702.15	P_P_P	1810.99	P_P_P	1473.6	P_P	CLV3pFILpWUSp
245888_at	AT5G09450		pentatricopeptide (PPR) repeat-containing protein; similar to pentatricopeptide (PPR) repeat-containing protein [Arabidopsis thaliana] (TAIR:AT4G02820.1); similar to Os04g0450200 [Oryza sativa (japonica cultivar-group)] (GB:NP_001052937.1); similar to H0107B07.5 [Oryza sativa (indica cultivar-group)] (GB:CAH66166.1); similar to OSJNBa0086B14.3 [Oryza sativa (japonica cultivar-group)] (GB:CAD40831…	533.68	P_P_P	495.01	P_P_P	539.48	P_P	CLV3pFILpWUSp
245889_at	AT5G09480		hydroxyproline-rich glycoprotein family protein; similar to hydroxyproline-rich glycoprotein family protein [Arabidopsis thaliana] (TAIR:AT5G09520.1); similar to Pro- and Glu-rich, PENPEV (10x); similar to Streptococcus B antigen, corresponds to Swiss-Prot Accession Number P27951 [Paramecium bursaria Chlorella virus 1] (GB:NP_048785.1)	15.35	A_A_A	6.58	A_A_A	3.56	A_A
245890_at	AT5G09490		40S ribosomal protein S15 (RPS15B); Identical to 40S ribosomal protein S15-2 (RPS15B) [Arabidopsis Thaliana] (GB:Q9FY66); similar to 40S ribosomal protein S15 (RPS15D) [Arabidopsis thaliana] (TAIR:AT5G09510.1); similar to 40S ribosomal protein S15 (GB:P31674); similar to Os03g0798600 [Oryza sativa (japonica cultivar-group)] (GB:NP_001051572.1); contains InterPro domain Ribosomal protein S19/S15; …	28.69	A_A_A	6.72	A_A_A	26.19	A_A
245891_at	AT5G09220		member of AAAP family	65.94	M_P_A	62.75	P_P_A	93.51	P_P	WUSp
245892_at	AT5G09370		protease inhibitor/seed storage/lipid transfer protein (LTP) family protein; similar to protease inhibitor/seed storage/lipid transfer protein (LTP) family protein [Arabidopsis thaliana] (TAIR:AT5G64080.2); similar to xylogen protein 1 [Zinnia elegans] (GB:BAD24657.1); contains InterPro domain Plant lipid transfer protein/Par allergen; (InterPro:IPR000528); contains InterPro domain Plant lipid tr…	35.17	A_P_A	29.7	A_A_A	44.74	P_A
245893_at	AT5G09270		similar to conserved hypothetical protein [Medicago truncatula] (GB:ABE83174.1)	791.57	P_P_P	771.29	P_P_P	487.03	P_P	CLV3pFILpWUSp
245894_at	AT5G09310		Identical to Gamma-secretase subunit PEN2-like protein [Arabidopsis Thaliana] (GB:Q9FY84); similar to presenilin enhancer 2 homolog [Rattus norve (GB:NP_001008764.1); similar to Os01g0960000 [Oryza sativa (japonica cultivar-group)] (GB:NP_001045463.1); similar to Presenilin enhancer 2 homolog [Danio rerio] (GB:AAH92674.1); contains domain FAMILY NOT NAMED (PTHR16318)	1288.99	P_P_P	1380.65	P_P_P	945.61	P_P	CLV3pFILpWUSp
245895_at	AT5G09230		SRT2; DNA binding; similar to SRT1 (SIRTUIN 1), DNA binding [Arabidopsis thaliana] (TAIR:AT5G55760.1); similar to Silent information regulator protein Sir2 [Medicago truncatula] (GB:ABE79263.1); contains InterPro domain Silent information regulator protein Sir2; (InterPro:IPR003000), SRT2; similar to SRT1 (SIRTUIN 1), DNA binding [Arabidopsis thaliana] (TAIR:AT5G55760.1); similar to Silent inform…	803.21	P_P_P	578.72	P_P_P	682.75	P_P	CLV3pFILpWUSp
245896_at	AT5G09250		putative transcriptional co-activator (KIWI) mRNA, complete	1106.72	P_P_P	649.63	P_P_P	578.17	P_P	CLV3pFILpWUSp
245897_at	AT5G09400		potassium transporter, potassium transporter	25.35	A_A_A	27.57	A_A_A	18.46	A_A
245898_at	AT5G11020		kinase; similar to protein kinase family protein [Arabidopsis thaliana] (TAIR:AT4G32000.1); similar to putative protein kinase 2 [Oryza sativa (japonica cultivar-group)] (GB:BAD25150.1); similar to Os05g0319700 [Oryza sativa (japonica cultivar-group)] (GB:NP_001055185.1); contains InterPro domain Serine/threonine protein kinase; (InterPro:IPR002290); contains InterPro domain Protein kinase-like; …	661.27	P_P_P	589.28	P_P_P	516.62	P_P	CLV3pFILpWUSp
245899_at	AT5G11030		alf4-1 prevents initiation of lateral roots. Cannot be rescued by IAA. Protein belongs to a plant-specific gene family and is localized to the nucleus.	740.9	P_P_P	612.31	P_P_P	487.5	P_P	CLV3pFILpWUSp
245900_at	AT5G11040		similar to Os04g0502200 [Oryza sativa (japonica cultivar-group)] (GB:NP_001053234.1); similar to H0311C03.11 [Oryza sativa (indica cultivar-group)] (GB:CAH67557.1); similar to OSJNBa0029H02.30 [Oryza sativa (japonica cultivar-group)] (GB:CAE01639.1); contains domain TPR-like (SSF48452); contains domain FAMILY NOT NAMED (PTHR21512); contains domain gb def: Hypothetical protein T5K6_30 (PTHR21512:S…	895.54	P_P_P	870.5	P_P_P	885.16	P_P	CLV3pFILpWUSp
245901_at	AT5G11060	HB	A member of Class II KN1-like homeodomain transcription factors (together with KNAT3 and KNAT5), with greatest homology to the maize knox1 homeobox protein. Expression regulated by light. Detected in all tissues examined, but most prominent in leaves and young siliques. Transient expression of GFP translational fusion protein suggests bipartite localization in nucleus and cytoplasm. KNAT4 promote…	98.72	P_P_P	130.2	P_P_P	77.37	P_M	CLV3pFILp
245902_at	AT5G11080		ubiquitin family protein; similar to unknown protein [Arabidopsis thaliana] (TAIR:AT5G25270.1); similar to Ubiquitin [Medicago truncatula] (GB:ABE80943.1); similar to Ubiquitin [Medicago truncatula] (GB:ABE87365.1); similar to Os07g0498800 [Oryza sativa (japonica cultivar-group)] (GB:NP_001059711.1); contains InterPro domain Ubiquitin; (InterPro:IPR000626)	73.78	A_A_A	50.95	A_A_A	43.57	A_A
245903_at	AT5G11100		C2 domain-containing protein; similar to C2 domain-containing protein [Arabidopsis thaliana] (TAIR:AT1G05500.1); similar to putative C2 domain-containing protein [Oryza sativa (japonica cultivar-group)] (GB:BAD30714.1); similar to C2 [Medicago truncatula] (GB:ABE86343.1); similar to C2 [Medicago truncatula] (GB:ABE81789.1); contains InterPro domain C2; (InterPro:IPR000008); contains InterPro doma…	22.14	A_A_A	31.9	A_P_A	17.04	A_A
245904_at	AT5G11110		Encodes a protein with putative sucrose-phosphate synthase activity.	961.12	P_P_P	378.59	P_P_P	439.48	P_P	CLV3pFILpWUSp
245905_at	AT5G11090		serine-rich protein-related; similar to serine-rich protein-related [Arabidopsis thaliana] (TAIR:AT5G25280.2); similar to unknown [Solanum tuberosum] (GB:ABA40431.1)	653.44	P_P_P	456.59	P_P_P	436.93	P_P	CLV3pFILpWUSp
245906_at	AT5G11070		similar to unknown protein [Arabidopsis thaliana] (TAIR:AT5G35090.1)	3868.76	P_P_P	2285.6	P_P_P	4991.4	P_P	CLV3pFILpWUSp
245907_at	AT5G09340		ubiquitin, putative; similar to UBQ12 (UBIQUITIN 12) [Arabidopsis thaliana] (TAIR:AT1G55060.1); contains InterPro domain Ubiquitin; (InterPro:IPR000626)	8.83	A_A_A	5.6	A_A_A	3.7	A_A
245908_at	AT5G09360		putative laccase, a member of laccase family of genes (17 members in Arabidopsis).	48.87	A_A_A	25.46	A_A_A	22.42	A_A
245909_at	AT5G09380		DNA-directed RNA polymerase III RPC4 family protein; similar to DNA-directed RNA polymerase [Arabidopsis thaliana] (TAIR:AT4G25180.1); similar to H0718E12.6 [Oryza sativa (indica cultivar-group)] (GB:CAH66462.1); contains InterPro domain RNA polymerase III RPC4; (InterPro:IPR007811)	195.14	P_P_P	111.94	P_P_P	227.97	P_P	CLV3pFILpWUSp
245910_at	AT5G09410	CAMTA	calmodulin-binding protein, similar to another ethylene-upregulated calmodulin-binding protein ER1 GI:11612392 from (Nicotiana tabacum)	1852.32	P_P_P	1629.49	P_P_P	1242.42	P_P	CLV3pFILpWUSp
245911_at	AT5G19690		encodes an oligosaccharyl transferase involved response to high salt. Mutants are hypersensitive to high salt conditions	1564.71	P_P_P	3568.54	P_P_P	2560.09	P_P	CLV3pFILpWUSp
245912_at	AT5G19600		Encodes sulfate transporter Sultr3;5.	10.71	A_A_A	47.97	A_A_A	53.38	A_A
245913_at	AT5G19860		similar to unknown protein [Arabidopsis thaliana] (TAIR:AT1G55265.1); similar to Protein of unknown function DUF538 [Medicago truncatula] (GB:ABE78677.1); contains InterPro domain Protein of unknown function DUF538; (InterPro:IPR007493)	344.95	P_P_P	535.97	P_P_P	378.37	P_P	CLV3pFILpWUSp
245914_at	AT5G19620		AtOEP80 is paralog to the chloroplastic protein translocation channel Toc75	843.04	P_P_P	793.55	P_P_P	693.24	P_P	CLV3pFILpWUSp
245917_at	AT5G28740		transcription-coupled DNA repair protein-related; similar to crooked neck protein, putative / cell cycle protein, putative [Arabidopsis thaliana] (TAIR:AT5G45990.1); similar to XPA binding protein 2 [Danio rerio] (GB:NP_955466.1); similar to hypothetical protein LOC555321 [Danio rerio] (GB:NP_001038248.1); similar to Xab2 protein [Danio rerio] (GB:AAH56771.1); contains InterPro domain Tetratricop…	1201.17	P_P_P	1522.86	P_P_P	1207.31	P_P	CLV3pFILpWUSp
245918_at	AT5G28760		similar to unknown protein [Arabidopsis thaliana] (TAIR:AT5G27160.1); similar to ring-infested erythrocyte surface antigen [Plasmodium falciparum] (GB:AAF15366.1); contains InterPro domain Protein of unknown function DUF287; (InterPro:IPR005048)	3.28	A_A_A	2.07	A_A_A	1.44	A_A
245919_at	AT5G28780		similar to unknown protein [Arabidopsis thaliana] (TAIR:AT1G54430.1); similar to expressed protein [Oryza sativa (japonica cultivar-group)] (GB:ABB47755.2); similar to putative helicase [Oryza sativa (japonica cultivar-group)] (GB:AAK54292.1); contains InterPro domain Protein of unknown function DUF889, eukaryote; (InterPro:IPR010285)	3.8	A_A_A	21.73	A_A_A	18.95	A_A
245920_at	AT5G28790		unknown protein	27.8	A_A_A	32.36	A_A_A	26.92	A_P
245921_at	AT5G28800		unknown protein	28.13	A_A_A	16.58	A_A_A	17.33	A_A
245922_at	AT5G28810		similar to Ulp1 protease family protein [Arabidopsis thaliana] (TAIR:AT4G08430.1); similar to Ulp1 protease family protein [Arabidopsis thaliana] (TAIR:AT5G45570.1); similar to hypothetical protein 27.t00096 [Brassica oleracea] (GB:ABD65084.1); similar to Ulp1 protease family protein [Brassica oleracea] (GB:ABD65034.1)	13.71	A_A_A	9.65	A_A_A	1.12	A_A
245923_at	AT5G28820		similar to unknown protein [Arabidopsis thaliana] (TAIR:AT5G27260.1)	28.77	M_A_A	37.84	A_A_A	30.26	A_A
245924_at	AT5G28750		thylakoid assembly protein, putative; similar to HCF106 (High chlorophyll fluorescence 106) [Arabidopsis thaliana] (TAIR:AT5G52440.1); similar to Tha4 protein [Pisum sativum] (GB:AAD33943.1); contains InterPro domain Bacterial sec-independent translocation protein mttA/Hcf106; (InterPro:IPR003369); contains InterPro domain Twin-arginine translocation protein TatA/E; (InterPro:IPR006312); contains…	753.84	P_P_P	799.53	P_P_P	662.9	P_P	CLV3pFILpWUSp
245925_at	AT5G28770	bZIP	bZIP protein BZO2H3 mRNA, partial cds, bZIP protein BZO2H3 mRNA, partial cds	111.29	P_P_P	102.24	P_P_P	143.83	P_P	CLV3pFILpWUSp
245926_at	AT5G24740		similar to C2 domain-containing protein [Arabidopsis thaliana] (TAIR:AT1G48090.2); similar to hypothetical protein MtrDRAFT_AC135799g29v1 [Medicago truncatula] (GB:ABE82166.1); contains InterPro domain Vacuolar protein sorting-associated protein; (InterPro:IPR009543)	615.99	P_P_P	411.32	P_P_P	499.78	P_P	CLV3pFILpWUSp
245927_at	AT5G24750		similar to UDP-glucose:sterol glucosyltransferase, putative [Arabidopsis thaliana] (TAIR:AT1G43620.3); similar to Os02g0210800 [Oryza sativa (japonica cultivar-group)] (GB:NP_001046269.1); similar to glucosyltransferase [Xanthomonas campestris pv. campestris str. ATCC 33913] (GB:NP_639206.1); contains domain UDP-Glycosyltransferase/glycogen phosphorylase (SSF53756); contains domain no description…	271.95	A_A_A	418.59	P_P_P	460.03	P_P	FILpWUSp
245929_at	AT5G24760		alcohol dehydrogenase, putative; similar to ADH1 (ALCOHOL DEHYDROGENASE 1), alcohol dehydrogenase [Arabidopsis thaliana] (TAIR:AT1G77120.1); similar to Alcohol dehydrogenase superfamily, zinc-containing [Medicago truncatula] (GB:ABE81140.1); contains InterPro domain NAD-binding site; (InterPro:IPR000205); contains InterPro domain GroES-like; (InterPro:IPR011032); contains InterPro domain Alcohol …	343.64	P_P_P	580.79	P_P_P	521.97	P_P	CLV3pFILpWUSp
245930_at	AT5G09240		transcriptional coactivator p15 (PC4) family protein; similar to KIWI, DNA binding / transcription coactivator [Arabidopsis thaliana] (TAIR:AT5G09250.1); similar to Os01g0706000 [Oryza sativa (japonica cultivar-group)] (GB:NP_001044014.1); similar to Os02g0553600 [Oryza sativa (japonica cultivar-group)] (GB:NP_001047113.1); similar to ENSANGP00000015817 [Anopheles gambiae str. PEST] (GB:XP_320484…	1412.28	P_P_P	642.2	P_P_P	585.64	P_P	CLV3pFILpWUSp
245931_at	AT5G09280		pectate lyase family protein; similar to pectate lyase family protein [Arabidopsis thaliana] (TAIR:AT1G30350.1); similar to Pectolytic enzyme, Pectin lyase fold [Medicago truncatula] (GB:ABE82007.1); contains InterPro domain Virulence factor, pectin lyase fold; (InterPro:IPR011050); contains InterPro domain Pectate lyase/Amb allergen; (InterPro:IPR002022); contains InterPro domain Pectolytic enzy…	30.64	A_A_A	21.24	A_A_A	17.68	A_A
245932_at	AT5G09290		3'(2'),5'-bisphosphate nucleotidase, putative / inositol polyphosphate 1-phosphatase, putative; Identical to Probable SAL4 phosphatase (3'(2'),5'-bisphosphate nucleotidase 4) (EC 3.1.3.7) (3'(2'),5'-bisphosphonucleoside 3'(2')-phosphohydrolase 4) (DPNPase 4) (Inositol-1,4-bisphosphate 1-phosphatase 4) (EC 3.1.3.57) (Inositol polyphosphate 1-phosphatase 4) (IPPase 4) (SAL4) [Arabidopsis Thaliana] …	71.48	A_A_A	39.58	A_A_A	47.92	A_A
245933_at	AT5G09320		vacuolar sorting protein 9 domain-containing protein / VPS9 domain-containing protein; similar to vacuolar sorting protein 9 domain-containing protein / VPS9 domain-containing protein [Arabidopsis thaliana] (TAIR:AT3G19770.1); similar to Vacuolar sorting protein 9 domain containing protein, expressed [Oryza sativa (japonica cultivar-group)] (GB:ABF95105.1); contains InterPro domain Pentatricopept…	68.4	A_A_A	85.8	A_A_A	47.23	M_A
245934_at	AT5G09330	NAC	ANAC082 (Arabidopsis NAC domain containing protein 82); transcription factor; similar to ANAC103 (Arabidopsis NAC domain containing protein 103), transcription factor [Arabidopsis thaliana] (TAIR:AT5G64060.1); similar to NAC1 [Medicago truncatula] (GB:AAF68626.1); contains InterPro domain Galactose mutarotase-like; (InterPro:IPR011013); contains InterPro domain No apical meristem (NAM) protein; (…	953.94	P_P_P	1079.16	P_P_P	890.83	P_P	CLV3pFILpWUSp
245935_at	AT5G19840		transcription factor jumonji (jmjC) domain-containing protein; similar to transcription factor jumonji (jmjC) domain-containing protein [Arabidopsis thaliana] (TAIR:AT3G20810.1); similar to transcription factor jumonji (jmjC) domain-containing protein-like [Oryza sativa (japonica cultivar-group)] (GB:BAD52940.1); contains InterPro domain Transcription factor jumonji/aspartyl beta-hydroxylase; (In…	88.74	P_P_P	96.27	P_P_P	93.35	P_P	CLV3pFILpWUSp
245936_at	AT5G19850		hydrolase, alpha/beta fold family protein; similar to hydrolase, alpha/beta fold family protein [Arabidopsis thaliana] (TAIR:AT5G38520.1); similar to Predicted hydrolase/acyltransferase (alpha/beta hydrolase superfamily) (ISS) [Ostreococcus tauri] (GB:CAL57930.1); contains InterPro domain Esterase/lipase/thioesterase; (InterPro:IPR000379); contains InterPro domain Alpha/beta hydrolase fold-1; (In…	345.49	P_P_P	292.63	P_P_P	367.4	P_P	CLV3pFILpWUSp
245937_at	AT5G19750		peroxisomal membrane 22 kDa family protein; similar to peroxisomal membrane protein 22 kDa, putative [Arabidopsis thaliana] (TAIR:AT2G14860.1); similar to Mpv17/PMP22 family protein, expressed [Oryza sativa (japonica cultivar-group)] (GB:ABA91342.1); contains InterPro domain Mpv17/PMP22; (InterPro:IPR007248)	1096.76	P_P_P	1191.46	P_P_P	1286.97	P_P	CLV3pFILpWUSp
245938_at	AT5G19680		leucine-rich repeat family protein; similar to leucine-rich repeat family protein [Arabidopsis thaliana] (TAIR:AT3G15410.1); similar to IMP dehydrogenase/GMP reductase [Medicago truncatula] (GB:ABE81262.1); contains InterPro domain Leucine-rich repeat; (InterPro:IPR001611); contains InterPro domain Leucine-rich repeat, SDS22; (InterPro:IPR007092)	1629.43	P_P_P	1714.48	P_P_P	1867.26	P_P	CLV3pFILpWUSp
245939_at	AT5G19760		dicarboxylate/tricarboxylate carrier (DTC); similar to mitochondrial substrate carrier family protein [Arabidopsis thaliana] (TAIR:AT2G22500.1); similar to Mitochondrial carrier protein [Medicago truncatula] (GB:ABE79078.1); similar to oxoglutarate malate translocator [Solanum tuberosum] (GB:CAA68164.1); similar to dicarboxylate/tricarboxylate carrier [Nicotiana tabacum] (GB:CAC84547.1); contains…	3985.3	P_P_P	4452.45	P_P_P	4949.8	P_P	CLV3pFILpWUSp
245940_at	AT5G19630		similar to Esterase/lipase/thioesterase [Medicago truncatula] (GB:ABE92731.1); contains InterPro domain Esterase/lipase/thioesterase; (InterPro:IPR000379)	136.5	P_P_P	169.61	P_P_P	173.48	P_P	CLV3pFILpWUSp
245941_at	AT5G19820		EMB2734 (EMBRYO DEFECTIVE 2734); lyase; similar to importin beta-2 subunit family protein [Arabidopsis thaliana] (TAIR:AT4G27640.1); similar to HEAT repeat family protein, expressed [Oryza sativa (japonica cultivar-group)] (GB:ABF98397.1); similar to HEAT repeat family protein, expressed [Oryza sativa (japonica cultivar-group)] (GB:ABF98400.1); similar to Armadillo-like helical [Medicago truncatu…	656.64	P_P_P	809.99	P_P_P	897.98	P_P	CLV3pFILpWUSp
245942_at	AT5G19490		repressor protein-related; similar to transcription factor, putative [Arabidopsis thaliana] (TAIR:AT3G12480.1); similar to Os05g0494100 [Oryza sativa (japonica cultivar-group)] (GB:NP_001055923.1); similar to Histone-fold/TFIID-TAF/NF-Y [Medicago truncatula] (GB:ABE81057.1); contains InterPro domain Histone-fold; (InterPro:IPR009072); contains InterPro domain Transcription factor CBF/NF-Y/archaea…	62.55	M_A_A	76.92	P_P_A	80.83	P_A
245943_at	AT5G19500		tryptophan/tyrosine permease family protein; similar to tryptophan/tyrosine permease family protein [Arabidopsis thaliana] (TAIR:AT2G33260.1); similar to Tryptophan/tyrosine permease family protein [Solanum demissum] (GB:AAT40501.1); similar to Os07g0662800 [Oryza sativa (japonica cultivar-group)] (GB:NP_001060546.1); contains InterPro domain Aromatic amino acid permease; (InterPro:IPR002091); co…	214.27	P_P_P	201.13	P_P_M	114.24	P_P	CLV3pWUSp
245944_at	AT5G19520		mechanosensitive ion channel domain-containing protein / MS ion channel domain-containing protein; similar to mechanosensitive ion channel domain-containing protein / MS ion channel domain-containing protein [Arabidopsis thaliana] (TAIR:AT5G12080.2); similar to putative protein T30F21.6 [Sorghum bicolor] (GB:AAL68849.1); contains InterPro domain EF-Hand type; (InterPro:IPR011992); contains InterP…	42.75	A_M_A	27.41	A_A_A	26.28	A_A
245945_at	AT5G19560		Encodes a member of KPP-like gene family, homolog of KPP (kinase partner protein) gene in tomato. Also a member of the RopGEF (guanine nucleotide exchange factor) family, containing the novel PRONE domain (plant-specific Rop nucleotide exchanger), which is exclusively active towards members of the Rop subfamily.	16.12	A_A_A	7.5	A_A_A	11.84	A_A
245946_at	AT5G19580		glyoxal oxidase-related; similar to glyoxal oxidase-related [Arabidopsis thaliana] (TAIR:AT1G67290.1); similar to Os01g0677000 [Oryza sativa (japonica cultivar-group)] (GB:NP_001043851.1); similar to Os05g0559000 [Oryza sativa (japonica cultivar-group)] (GB:NP_001056298.1); similar to glyoxal oxidase [Vitis pseudoreticulata] (GB:ABA42922.1); contains InterPro domain Galactose oxidase, central; (I…	27.16	A_A_A	5.86	A_A_A	5.28	A_A
245947_at	AT5G19530		Encodes a spermine synthase. Required for internode elongation and vascular development, specifically in the mechanism that defines the boundaries between veins and nonvein regions. This mechanism may be mediated by polar auxin transport. Though ACL5 has been shown to function as a spermine synthase in E. coli, an ACL5 knockout has no effect on the endogenous levels of free and conjugated polyami…	2.73	A_A_A	248.87	P_P_P	79.49	P_A	FILp
245948_at	AT5G19540		similar to Os08g0387500 [Oryza sativa (japonica cultivar-group)] (GB:NP_001061714.1); similar to unknown [Striga asiatica] (GB:ABE66393.1)	650.23	P_P_P	761.05	P_P_P	1162.42	P_P	CLV3pFILpWUSp
245949_at	AT5G19510		elongation factor 1B alpha-subunit 2 (eEF1Balpha2); Identical to Elongation factor 1-beta 2 (EF-1-beta 2) (Elongation factor 1B-alpha 2) (eEF-1B alpha 2) (Elongation factor 1-beta' 2) (EF-1-beta' 2) [Arabidopsis Thaliana] (GB:Q9SCX3); similar to elongation factor 1B alpha-subunit 1 (eEF1Balpha1) [Arabidopsis thaliana] (TAIR:AT5G12110.1); similar to unknown [Solanum tuberosum] (GB:ABA40427.1); sim…	9552.53	P_P_P	13730.5	P_P_P	10082.4	P_P	CLV3pFILpWUSp
245950_at	AT5G19570		similar to Os05g0188300 [Oryza sativa (japonica cultivar-group)] (GB:NP_001054840.1); similar to hypothetical protein DDB_0232155 [Dictyostelium discoideum AX4] (GB:XP_642584.1)	250.05	P_P_P	288.55	P_P_P	164.68	P_P	CLV3pFILpWUSp
245951_at	AT5G19550		Nitrogen metabolism. Major cytosolic isoenzyme controlling aspartate biosynthesis in the light.	2114.66	P_P_P	2098.52	P_P_P	1763.27	P_P	CLV3pFILpWUSp
245952_at	AT5G28500		similar to unknown protein [Arabidopsis thaliana] (TAIR:AT3G04550.1); similar to Os10g0445600 [Oryza sativa (japonica cultivar-group)] (GB:NP_001064712.1); similar to hypothetical protein Npun02004305 [Nostoc punctiforme PCC 73102] (GB:ZP_00109308.1)	201.69	P_P_P	317.51	P_P_P	256.98	P_P	CLV3pFILpWUSp
245953_at	AT5G28520		similar to jacalin lectin family protein [Arabidopsis thaliana] (TAIR:AT1G33790.1); similar to jasmonate inducible protein [Brassica napus] (GB:CAA72271.1); contains InterPro domain Jacalin-related lectin; (InterPro:IPR001229)	7.19	A_A_A	12.55	A_A_A	4.69	A_A
245954_at	AT5G28530		FRS10 (FAR1-RELATED SEQUENCE 10); zinc ion binding; similar to FRS11 (FAR1-RELATED SEQUENCE 11), zinc ion binding [Arabidopsis thaliana] (TAIR:AT1G10240.1); similar to FAR1 [Medicago truncatula] (GB:ABE91851.1); similar to FAR1; Zinc finger, SWIM-type [Medicago truncatula] (GB:ABE78949.1); contains InterPro domain Zinc finger, PMZ-type; (InterPro:IPR006564); contains InterPro domain Zinc finger, …	453.1	P_P_P	315.6	P_P_P	295.52	P_P	CLV3pFILpWUSp
245955_at	AT5G28510		glycosyl hydrolase family 1 protein; similar to beta-glucosidase (PSR3.2) [Arabidopsis thaliana] (TAIR:AT1G66270.1); similar to glycosyl hydrolase family 1 protein [Arabidopsis thaliana] (TAIR:AT1G66280.1); similar to PYK10 (phosphate starvation-response 3.1), hydrolase, hydrolyzing O-glycosyl compounds [Arabidopsis thaliana] (TAIR:AT3G09260.1); similar to beta-glucosidase [Brassica nigra] (GB:AA…	23.56	A_A_A	18.58	A_A_P	10.72	A_A
245957_at	AT5G19590		similar to unknown protein [Arabidopsis thaliana] (TAIR:AT4G02360.1); similar to protein of unknown function [Oryza sativa (japonica cultivar-group)] (GB:AAT76982.1); similar to unknown protein [Oryza sativa (japonica cultivar-group)] (GB:AAO38494.1); similar to Os01g0595400 [Oryza sativa (japonica cultivar-group)] (GB:NP_001043469.1); contains InterPro domain Protein of unknown function DUF538; …	429.11	P_P_P	659.34	P_P_P	430.77	P_P	CLV3pFILpWUSp
245958_at	AT5G19610		sec7 domain-containing protein; similar to GN (GNOM) [Arabidopsis thaliana] (TAIR:AT1G13980.1); similar to pattern formation protein, putative [Arabidopsis thaliana] (TAIR:AT5G39500.1); similar to putative pattern formation protein GNOM [Oryza sativa (japonica cultivar-group)] (GB:BAD15695.1); similar to H0207B04.10 [Oryza sativa (indica cultivar-group)] (GB:CAH65909.1); similar to GNOM gene prod…	14.69	A_A_A	11.12	A_A_A	28.63	A_A
245959_at	AT5G19640		proton-dependent oligopeptide transport (POT) family protein; similar to proton-dependent oligopeptide transport (POT) family protein [Arabidopsis thaliana] (TAIR:AT1G32450.1); similar to TGF-beta receptor, type I/II extracellular re (GB:ABE93353.1); similar to TGF-beta receptor, type I/II extracellular re (GB:ABD32535.1); similar to TGF-beta receptor, type I/II extracellular re (GB:ABE93051.1); …	19.66	A_A_A	4.06	A_A_A	3.28	A_A
245960_at	AT5G19660		subtilase family protein; similar to subtilase [Arabidopsis thaliana] (TAIR:AT1G20160.2); similar to LOC511682 protein [Bos taurus] (GB:AAI23413.1); similar to PREDICTED: similar to Membrane-bound transcription factor site-1 protease precursor (Site-1 protease) (Subtilisin/kexin-isozyme-1) (SKI-1) isoform 2 [Canis familiaris] (GB:XP_850300.1); similar to PREDICTED: similar to Membrane-bound trans…	392.17	P_P_P	428.36	P_P_P	491.16	P_P	CLV3pFILpWUSp
245961_at	AT5G19670		exostosin family protein; similar to exostosin family protein [Arabidopsis thaliana] (TAIR:AT5G25820.1); similar to exostosin family protein [Arabidopsis thaliana] (TAIR:AT4G32790.1); similar to Exostosin-like [Medicago truncatula] (GB:ABE81272.1); contains InterPro domain Exostosin-like; (InterPro:IPR004263)	426.19	P_P_P	348.47	P_P_P	204.36	P_P	CLV3pFILpWUSp
245962_at	AT5G19700		MATE efflux protein-related; similar to MATE efflux protein-related [Arabidopsis thaliana] (TAIR:AT4G29140.1); similar to putative NIC2 [Oryza sativa (japonica cultivar-group)] (GB:BAD54145.1); contains InterPro domain Multi antimicrobial extrusion protein MatE; (InterPro:IPR002528)	32.05	A_A_A	59.23	A_A_A	6.37	A_A
245963_at	AT5G19710		similar to AHP4 (HPT PHOSPHOTRANSMITTER 4), histidine phosphotransfer kinase/ transferase, transferring phosphorus-containing groups [Arabidopsis thaliana] (TAIR:AT3G16360.1)	12.59	A_A_A	37.87	A_A_A	18.91	A_A
245964_at	AT5G19720		tRNA synthetase class I (E and Q) family protein; similar to OVA9 (OVULE ABORTION 9), glutamine-tRNA ligase [Arabidopsis thaliana] (TAIR:AT1G25350.1); similar to Glutaminyl-tRNA synthetase (Glutamine--tRNA ligase) (GlnRS) (GB:P52780); contains InterPro domain Ribosomal protein L25-like; (InterPro:IPR011035); contains InterPro domain Glutamyl-tRNA synthetase, class Ic; (InterPro:IPR000924)	101.38	A_P_M	112.59	M_M_A	61.17	A_P
245965_at	AT5G19730		pectinesterase family protein; similar to pectinesterase family protein [Arabidopsis thaliana] (TAIR:AT5G47500.1); similar to Os05g0521600 [Oryza sativa (japonica cultivar-group)] (GB:NP_001056077.1); similar to pectinesterase-like [Oryza sativa (japonica cultivar-group)] (GB:BAD87905.1); similar to Os01g0743200 [Oryza sativa (japonica cultivar-group)] (GB:NP_001044216.1); contains InterPro domai…	13.65	A_A_A	400.56	P_P_P	195.1	P_P	FILpWUSp
245966_at	AT5G19790	AP2_EREBP	encodes a member of the ERF (ethylene response factor) subfamily B-6 of ERF/AP2 transcription factor family (RAP2.11). The protein contains one AP2 domain. There are 12 members in this subfamily including RAP2.11.	19.59	A_A_A	5.51	A_A_A	20.98	A_A
245967_at	AT5G19800		hydroxyproline-rich glycoprotein family protein; similar to proline-rich family protein [Arabidopsis thaliana] (TAIR:AT3G20850.1); similar to C2 domain containing protein, expressed [Oryza sativa (japonica cultivar-group)] (GB:ABA94080.2); contains InterPro domain Glutelin; (InterPro:IPR000480)	24.74	A_A_A	10.73	A_A_A	12.01	A_A
245968_at	AT5G19810		proline-rich extensin-like family protein; similar to proline-rich extensin, putative [Arabidopsis thaliana] (TAIR:AT1G26250.1); similar to putative membrane protein [Emiliania huxleyi virus 86] (GB:YP_294122.1); contains InterPro domain Extensin-like region; (InterPro:IPR006706)	18.8	A_A_A	19.35	A_A_A	6.73	A_A
245969_at	AT5G19830		aminoacyl-tRNA hydrolase; similar to peptidyl-tRNA hydrolase family protein [Arabidopsis thaliana] (TAIR:AT5G16140.2); similar to Chain A, Structure Of The Chloroplast Group Ii Intron Splicing Factor Crs2 (GB:1RYN); contains InterPro domain Peptidyl-tRNA hydrolase; (InterPro:IPR001328)	421.7	P_P_P	334.33	P_P_P	365.65	P_P	CLV3pFILpWUSp
245970_at	AT5G20710		BGAL7 (beta-galactosidase 7); beta-galactosidase; similar to BGAL1 (BETA GALACTOSIDASE 1), beta-galactosidase [Arabidopsis thaliana] (TAIR:AT3G13750.1); similar to beta-galactosidase, putative / lactase, putative [Arabidopsis thaliana] (TAIR:AT1G31740.1); similar to BGAL8 (beta-glactosidase 8), beta-galactosidase [Arabidopsis thaliana] (TAIR:AT2G28470.1); similar to Beta-galactosidase precursor (…	26.06	A_A_A	63.27	A_A_A	39.29	A_A
245971_at	AT5G20730	ARF	Encodes an auxin-regulated transcriptional activator. Activates expression of IAA1 and IAA9 in the presence of auxin. Mutants affect blue light and gravitropic and auxin mediated growth responses. Together with AUX19, it is involved in the response to ethylene. In the arf7 arf19 double mutant, several auxin-responsive genes (e.g. IAA5, LBD16, LBD29 and LBD33) are no longer upregulated by auxin., …	1137.12	P_P_P	833.1	P_P_P	893.97	P_P	CLV3pFILpWUSp
245972_at	AT5G20680		similar to unknown protein [Arabidopsis thaliana] (TAIR:AT5G64020.1); similar to Os11g0241900 [Oryza sativa (japonica cultivar-group)] (GB:NP_001067587.1); similar to expressed protein [Oryza sativa (japonica cultivar-group)] (GB:ABA92327.1); contains InterPro domain Protein of unknown function DUF231, plant; (InterPro:IPR004253)	279.73	P_P_P	290.21	P_P_P	295.84	P_P	CLV3pFILpWUSp
245973_at	AT5G32490		pseudogene, hypothetical protein	8.79	A_A_A	17.03	A_A_A	7.76	A_A
245975_at	AT5G13070		MSF1-like family protein; similar to hypothetical protein DDBDRAFT_0188914 [Dictyostelium discoideum AX4] (GB:XP_635610.1); similar to Os02g0717900 [Oryza sativa (japonica cultivar-group)] (GB:NP_001047936.1); contains InterPro domain Iron dependent repressor; (InterPro:IPR001367); contains InterPro domain MSF1; (InterPro:IPR006797)	593.75	P_P_P	411.53	P_P_P	397.12	P_P	CLV3pFILpWUSp
245976_at	AT5G13080	WRKY	member of WRKY Transcription Factor; Group II-c, member of WRKY Transcription Factor; Group II-c	3.12	A_A_A	3.82	A_A_A	1.86	A_A
245977_at	AT5G13110		Encodes a plastidic glucose-6-phosphate dehydrogenase that is sensitive to reduction by DTT and whose mRNA is most highly expressed in root.	1253.19	P_P_P	985.67	P_P_P	1024	P_P	CLV3pFILpWUSp
245978_at	AT5G13130		ATP binding; similar to ATP-binding region, ATPase-like domain-containing protein [Arabidopsis thaliana] (TAIR:AT4G24970.1); similar to Os02g0469300 [Oryza sativa (japonica cultivar-group)] (GB:NP_001046827.1); similar to OSIGBa0148D14.7 [Oryza sativa (indica cultivar-group)] (GB:CAH66201.1); similar to Unknown protein [Oryza sativa (japonica cultivar-group)] (GB:AAK70637.1); contains InterPro do…	7.34	A_A_A	8.2	A_A_A	1.66	A_A
245979_at	AT5G13150		A member of EXO70 gene family, putative exocyst subunits, conserved in land plants. Arabidopsis thaliana contains 23 putative EXO70 genes, which can be classified into eight clusters on the phylogenetic tree.	7.44	A_A_A	6.41	A_A_A	2.97	A_A
245980_at	AT5G13140		similar to unknown protein [Arabidopsis thaliana] (TAIR:AT3G26960.1); similar to Os09g0508200 [Oryza sativa (japonica cultivar-group)] (GB:NP_001063620.1); similar to Os12g0472800 [Oryza sativa (japonica cultivar-group)] (GB:NP_001066754.1); similar to hypothetical protein [Cleome spinosa] (GB:ABD96850.1); contains InterPro domain Pollen Ole e 1 allergen and extensin; (InterPro:IPR006041)	12.17	A_A_A	974.68	P_P_P	442.55	P_P	FILpWUSp
245981_at	AT5G13100		similar to Os01g0102500 [Oryza sativa (japonica cultivar-group)] (GB:NP_001041749.1); contains domain no description (G3D.3.40.109.10); contains domain NADH oxidase/flavin reductase (SSF55469)	3764.52	P_P_P	3031.79	P_P_P	6194.46	P_P	CLV3pFILpWUSp
245982_at	AT5G13170		nodulin MtN3 family protein; similar to MTN3 (ARABIDOPSIS HOMOLOG OF MEDICAGO TRUNCATULA MTN3) [Arabidopsis thaliana] (TAIR:AT5G23660.1); similar to MtN3 [Medicago truncatula] (GB:CAA69976.1); contains InterPro domain MtN3 and saliva related transmembrane protein; (InterPro:IPR004316)	49.35	A_A_A	26.61	A_A_A	35.82	A_A
245983_at	AT5G13050		5-Formyltetrahydrofolate cycloligase (5-CHO-THF cycloligase - AT5G13050.1) regulates/influences under photorespiratory conditions the activity of another gene product, i.e. serine hydroxymethyltransferase (SHMT) due to accumulating amounts of 5-Formyltetrahydrofolate	445.92	P_P_P	374.88	P_P_P	317.99	P_P	CLV3pFILpWUSp
245984_at	AT5G13090		similar to unknown protein [Arabidopsis thaliana] (TAIR:AT1G24270.1); similar to hypothetical protein [Oryza sativa (japonica cultivar-group)] (GB:BAD23186.1)	531.61	P_P_P	578.85	P_P_P	672.77	P_P	CLV3pFILpWUSp
245985_at	AT5G13120		peptidyl-prolyl cis-trans isomerase cyclophilin-type family protein; Identical to Peptidyl-prolyl cis-trans isomerase CYP20-2, chloroplast precursor (EC 5.2.1.8) (PPIase CYP20-2) (Rotamase CYP20-2) (Cyclophilin of 20 kDa 2) (Thylakoid lumen PPIase of 20 kDa) (TLP20) (CYP20-2) [Arabidopsis Thaliana] (GB:Q9ASS6;GB:Q53YK9;GB:Q8L9L5;GB:Q9FY98); similar to ROC4 (rotamase CyP 4), peptidyl-prolyl cis-tr…	2018.55	P_P_P	2178.82	P_P_P	2027.43	P_P	CLV3pFILpWUSp
245986_at	AT5G13160		Mutant is defective in perception of Pseudomonas syringae avirulence gene avrPphB. Encodes a putative serine-threonine kinase.	492.04	P_P_P	481.21	P_P_P	808.57	P_P	CLV3pFILpWUSp
245987_at	AT5G13180	NAC	ANAC083 (Arabidopsis NAC domain containing protein 83); transcription factor; similar to ANAC041 (Arabidopsis NAC domain containing protein 41), transcription factor [Arabidopsis thaliana] (TAIR:AT2G33480.1); similar to unknown [Solanum lycopersicum] (GB:CAA99760.1); contains InterPro domain No apical meristem (NAM) protein; (InterPro:IPR003441)	38.99	A_A_A	30.23	A_A_A	61.23	P_A
245988_at	AT5G20610		similar to unknown protein [Arabidopsis thaliana] (TAIR:AT5G26160.1); similar to unknown protein [Oryza sativa (japonica cultivar-group)] (GB:BAD82279.1); similar to Os01g0714100 [Oryza sativa (japonica cultivar-group)] (GB:NP_001044057.1)	289.7	P_P_P	302.13	P_P_P	278.37	P_P	CLV3pFILpWUSp
245989_s_at	AT5G20620		encodes a ubiquitin polyprotein., encodes a ubiquitin polyprotein.	2029.75	P_P_P	1463.54	P_P_P	1613.51	P_P	CLV3pFILpWUSp
245990_at	AT5G20640		similar to unknown protein [Arabidopsis thaliana] (TAIR:AT2G05910.1); similar to Os03g0179700 [Oryza sativa (japonica cultivar-group)] (GB:NP_001049157.1); similar to Protein of unknown function DUF567 [Medicago truncatula] (GB:ABE88870.1); similar to Os04g0446000 [Oryza sativa (japonica cultivar-group)] (GB:NP_001052906.1); contains InterPro domain Protein of unknown function DUF567; (InterPro:I…	126.1	A_A_A	159.55	P_M_M	64.31	A_A
245991_at	AT5G20660		24 kDa vacuolar protein, putative; similar to peptidase [Arabidopsis thaliana] (TAIR:AT1G67420.1); similar to OSJNBb0061C13.16 [Oryza sativa (japonica cultivar-group)] (GB:CAE05634.1); similar to 24 kDa vacuolar protein VP24 [Ipomoea batatas] (GB:BAA83809.1); contains InterPro domain Peptidase M28; (InterPro:IPR007484)	792.3	P_P_P	665.29	P_P_P	958.85	P_P	CLV3pFILpWUSp
245992_at	AT5G20690		leucine-rich repeat transmembrane protein kinase, putative; similar to leucine-rich repeat transmembrane protein kinase, putative [Arabidopsis thaliana] (TAIR:AT3G42880.1); similar to Sugar transporter superfamily [Medicago truncatula] (GB:ABE78229.1); contains InterPro domain Protein kinase-like; (InterPro:IPR011009); contains InterPro domain Leucine-rich repeat; (InterPro:IPR001611); contains I…	31.31	A_A_A	23.96	A_A_A	44.26	M_P
245993_at	AT5G20700		senescence-associated protein-related; similar to senescence-associated protein-related [Arabidopsis thaliana] (TAIR:AT1G74940.1); similar to Protein of unknown function DUF581 [Medicago truncatula] (GB:ABE90961.1); contains InterPro domain Protein of unknown function DUF581; (InterPro:IPR007650)	49.99	A_A_A	477.26	P_P_P	419.25	P_P	FILpWUSp
245994_at	AT5G20760		similar to unknown protein [Arabidopsis thaliana] (TAIR:AT3G42700.1); similar to hypothetical protein 40.t00047 [Brassica oleracea] (GB:ABD65162.1); contains domain F-box domain (SSF81383)	92.41	M_M_A	57.37	M_P_A	49.25	A_A
245995_at	AT5G20770		similar to unknown protein [Arabidopsis thaliana] (TAIR:AT5G34820.1); similar to hypothetical protein 40.t00047 [Brassica oleracea] (GB:ABD65162.1)	38.97	A_A_A	4.65	A_A_A	11.26	A_A
245996_at	AT5G20800		pseudogene, similar to putative reverse transcriptase, predicted non-LTR reverse ranscriptase sequence fragments; blastp match of 31% identity and 1.8e-59 P-value to GP|20279456|gb|AAM18736.1|AC092548_14|AC092548 putative reverse transcriptase {Oryza sativa (japonica cultivar-group)}	7.41	A_A_A	5.57	A_A_A	3.58	A_A
245997_at	AT5G20810		auxin-responsive protein, putative / small auxin up RNA (SAUR_B); similar to auxin-responsive protein-related [Arabidopsis thaliana] (TAIR:AT3G43120.1); similar to auxin-regulated protein [Phaseolus vulgaris] (GB:AAN65371.1); contains InterPro domain Auxin responsive SAUR protein; (InterPro:IPR003676), calmodulin binding; similar to auxin-responsive protein-related [Arabidopsis thaliana] (TAIR:AT…	170.07	P_P_P	72.63	P_P_A	129.69	P_P	CLV3pWUSp
245998_at	AT5G20830		Encodes a protein with sucrose synthase activity (SUS1)., Encodes a protein with sucrose synthase activity (SUS1).	863.59	P_P_P	1159.18	P_P_P	2754.08	P_P	CLV3pFILpWUSp
245999_at	AT5G20650		encodes a member of copper transporter family and functionally complements a high affinity copper transporter mutant in yeast, encodes a member of copper transporter family and functionally complements a high affinity copper transporter mutant in yeast	663.48	P_P_P	1094.04	P_P_P	682.55	P_P	CLV3pFILpWUSp
246000_at	AT5G20820		auxin-responsive protein-related; similar to auxin-responsive protein-related [Arabidopsis thaliana] (TAIR:AT1G72430.1); similar to Os08g0452500 [Oryza sativa (japonica cultivar-group)] (GB:NP_001061954.1); similar to auxin-induced protein-like [Oryza sativa (japonica cultivar-group)] (GB:BAD36435.1); contains InterPro domain Auxin responsive SAUR protein; (InterPro:IPR003676)	26.07	A_A_A	16.28	A_A_A	17.72	A_A
246001_at	AT5G20790		similar to unknown protein [Arabidopsis thaliana] (TAIR:AT3G43110.1); similar to conserved hypothetical protein [Medicago truncatula] (GB:ABE90972.1)	23.38	A_A_A	31.06	M_A_A	19.36	A_A
246002_at	AT5G20740		invertase/pectin methylesterase inhibitor family protein; similar to invertase/pectin methylesterase inhibitor family protein [Arabidopsis thaliana] (TAIR:AT4G25260.1); similar to invertase/pectin methylesterase inhibitor family protein [Arabidopsis thaliana] (TAIR:AT1G62770.1); similar to putative ripening-related protein [Vitis vinifera] (GB:CAB85625.1); contains InterPro domain Plant invertase…	197.69	A_A_A	327.4	A_M_A	261.32	P_M
246003_at	AT5G20720		Encodes a chloroplast co-chaperonin with similarity to CPN21 from spinach, E.coli GroES.	3046.48	P_P_P	4135.1	P_P_P	3427.95	P_P	CLV3pFILpWUSp
246004_at	AT5G20630		Encodes a germin-like protein.	100.97	A_P_M	113.86	P_A_P	475.01	P_P	WUSp
246005_at	AT5G08415		lipoic acid synthase family protein; similar to LIP1 (Lipoic acid synthase 1), lipoic acid synthase [Arabidopsis thaliana] (TAIR:AT2G20860.1); similar to lipoic acid synthetase [Rattus norve (GB:NP_001012037.1); similar to Os05g0511500 [Oryza sativa (japonica cultivar-group)] (GB:NP_001056016.1); similar to Os01g0769100 [Oryza sativa (japonica cultivar-group)] (GB:NP_001044370.1); contains InterP…	810.25	P_P_P	653.31	P_P_P	779.4	P_P	CLV3pFILpWUSp
246006_at	AT5G08290		Encodes Dim1 homolog., Encodes Dim1 homolog.	5441.07	P_P_P	4545.28	P_P_P	4405.89	P_P	CLV3pFILpWUSp
246007_at	AT5G08410		FTRA2 (ferredoxin/thioredoxin reductase subunit A (variable subunit) 2); ferredoxin:thioredoxin reductase; similar to FTRA1 (ferredoxin/thioredoxin reductase subunit A (variable subunit) 1), ferredoxin:thioredoxin reductase [Arabidopsis thaliana] (TAIR:AT5G23440.1); similar to Os04g0528800 [Oryza sativa (japonica cultivar-group)] (GB:NP_001053378.1); similar to ferredoxin-thioredoxin reductase SU…	461.1	P_P_P	351.32	P_P_P	317.43	P_P	CLV3pFILpWUSp
246008_at	AT5G08320		similar to unknown protein [Oryza sativa (japonica cultivar-group)] (GB:BAD25105.1); contains domain gb def: Hypothetical protein F8L15_50 (PTHR15967:SF3); contains domain FAMILY NOT NAMED (PTHR15967)	361.16	P_P_P	322.09	P_P_P	244.5	P_P	CLV3pFILpWUSp
246009_at	AT5G08335		ATSTE14B (PRENYLCYSTEINE ALPHA-CARBOXYL METHYLTRANSFERASE); protein-S-isoprenylcysteine O-methyltransferase; similar to ATSTE14 (PRENYLCYSTEINE ALPHA-CARBOXYL METHYLTRANSFERASE 14A), protein-S-isoprenylcysteine O-methyltransferase [Arabidopsis thaliana] (TAIR:AT5G23320.1); similar to OSJNBa0041A02.18 [Oryza sativa (japonica cultivar-group)] (GB:CAE01825.2); similar to PREDICTED: similar to Protei…	201.69	P_P_P	220.66	P_P_P	284.25	P_P	CLV3pFILpWUSp
246010_at	AT5G08440		similar to unknown protein [Arabidopsis thaliana] (TAIR:AT5G23490.1); similar to Os05g0100900 [Oryza sativa (japonica cultivar-group)] (GB:NP_001054377.1); similar to expressed protein [Oryza sativa (japonica cultivar-group)] (GB:ABF98470.1); similar to expressed protein [Oryza sativa (japonica cultivar-group)] (GB:ABF98471.1); contains domain RNA bacteriophage capsid protein (SSF55405)	197.04	A_A_P	173.85	M_A_A	140.25	P_P	WUSp
246011_at	AT5G08330	TCP	TCP family transcription factor, putative; similar to TCP family transcription factor, putative [Arabidopsis thaliana] (TAIR:AT5G23280.1); similar to unknown [Brassica rapa] (GB:ABB97033.1); contains InterPro domain TCP transcription factor; (InterPro:IPR005333)	116.37	A_A_A	359.47	P_P_P	380.51	P_P	FILpWUSp
246012_at	AT5G10650		zinc finger (C3HC4-type RING finger) family protein; similar to zinc finger (C3HC4-type RING finger) family protein [Arabidopsis thaliana] (TAIR:AT5G24870.2); similar to Zinc finger, RING-type; RINGv [Medicago truncatula] (GB:ABE80412.1); contains InterPro domain Zinc finger, RING-type; (InterPro:IPR001841), protein binding / zinc ion binding; similar to zinc finger (C3HC4-type RING finger) famil…	57.25	A_A_P	77.17	P_P_P	89.77	P_P	FILpWUSp
246013_at	AT5G10660		calmodulin-binding protein-related; similar to unknown protein [Arabidopsis thaliana] (TAIR:AT5G24880.1); similar to retinitis pigmentosa GTPase regulator-like protein [Takifugu rubripes] (GB:AAG00554.1)	9.81	A_A_A	22.91	A_A_A	12.74	A_A
246014_at	AT5G10680		calmodulin-binding protein-related; similar to AHK5 (CYTOKININ INDEPENDENT 2) [Arabidopsis thaliana] (TAIR:AT5G10720.1); similar to Os06g0654300 [Oryza sativa (japonica cultivar-group)] (GB:NP_001058244.1); similar to putative histidine kinase 1 [Oryza sativa (japonica cultivar-group)] (GB:BAD37425.1)	4.35	A_A_A	16.03	A_A_A	2.54	A_A
246015_at	AT5G10700		protein tyrosine phosphatase; similar to hypothetical protein LOC563207 [Danio rerio] (GB:NP_001025446.1); similar to Os04g0605200 [Oryza sativa (japonica cultivar-group)] (GB:NP_001053793.1); contains InterPro domain Low molecular weight phosphotyrosine protein phosphatase; (InterPro:IPR000106)	96.41	P_P_M	118.55	P_P_P	82.91	P_P	FILpWUSp
246016_at	AT5G10720		member of Histidine Kinase	65.02	A_A_M	42.36	M_P_A	16.01	A_A
246017_at	AT5G10730		catalytic/ coenzyme binding; similar to dehydrogenase-related [Arabidopsis thaliana] (TAIR:AT5G15910.1); similar to hypothetical protein [Cleome spinosa] (GB:ABD96868.1); similar to Os02g0556100 [Oryza sativa (japonica cultivar-group)] (GB:NP_001047127.1); contains InterPro domain NAD-dependent epimerase/dehydratase; (InterPro:IPR001509)	1437.95	P_P_P	1319.7	P_P_P	1253.82	P_P	CLV3pFILpWUSp
246018_at	AT5G10695		similar to unknown protein [Arabidopsis thaliana] (TAIR:AT5G57123.1); similar to conserved hypothetical protein [Medicago truncatula] (GB:ABD28467.1); contains domain Glucocorticoid receptor-like (DNA-binding domain) (SSF57716)	960.73	P_P_P	613.85	P_P_P	2046.43	P_P	CLV3pFILpWUSp
246019_at	AT5G10690		pentatricopeptide (PPR) repeat-containing protein / CBS domain-containing protein; similar to binding [Arabidopsis thaliana] (TAIR:AT1G12775.1); similar to pentatricopeptide (PPR) repeat-containing protein / CBS domain-containing protein-like [Oryza sativa (japonica cultivar-group)] (GB:BAD33810.1); contains InterPro domain Pentatricopeptide repeat; (InterPro:IPR002885); contains InterPro domain …	611.7	P_P_P	481.2	P_P_P	594.79	P_P	CLV3pFILpWUSp
246020_at	AT5G10710		similar to conserved hypothetical protein [Medicago truncatula] (GB:ABE80411.1)	1493.47	P_P_P	1062.82	P_P_P	1021.39	P_P	CLV3pFILpWUSp
246021_at	AT5G21100		L-ascorbate oxidase, putative; similar to L-ascorbate oxidase/ copper ion binding [Arabidopsis thaliana] (TAIR:AT5G21105.1); similar to ascorbate oxidase [Brassica juncea] (GB:AAF20933.1); similar to ascorbate oxidase [Brassica juncea] (GB:AAF20931.1); similar to ascorbate oxidase [Brassica juncea] (GB:AAF20932.1); contains InterPro domain Multicopper oxidase, copper-binding site; (InterPro:IPR00…	103.62	A_A_A	183.51	A_P_A	139.07	P_A
246022_at	AT5G21110		contains domain ENGULFMENT AND CELL MOTILITY (PTHR12771); contains domain CELL MOTILITY PROTEIN RELATED (PTHR12771:SF3)	113.2	P_P_P	98.22	P_P_P	92.57	P_P	CLV3pFILpWUSp
246023_at	AT5G21120	EIL	ethylene-insensitive3-like2 (EIL2)	14.48	A_A_A	28.03	A_A_A	30.01	A_A
246024_at	AT5G21130		similar to harpin-induced protein-related / HIN1-related / harpin-responsive protein-related [Arabidopsis thaliana] (TAIR:AT2G27080.2); similar to Harpin-induced 1 [Medicago truncatula] (GB:ABE82616.1); contains InterPro domain Harpin-induced 1; (InterPro:IPR010847)	5.02	A_A_A	10.1	A_A_A	20.53	A_A
246025_at	AT5G21150		PAZ domain-containing protein / piwi domain-containing protein; similar to PAZ domain-containing protein / piwi domain-containing protein [Arabidopsis thaliana] (TAIR:AT5G21030.1); similar to AGO4 (ARGONAUTE 4) [Arabidopsis thaliana] (TAIR:AT2G27040.1); similar to PAZ domain-containing protein / piwi domain-containing protein [Arabidopsis thaliana] (TAIR:AT2G32940.1); similar to AGO4-2 [Nicotiana…	66.47	A_A_A	188.78	P_P_P	43.68	A_A	FILp
246026_at	AT5G21070		similar to Os01g0277700 [Oryza sativa (japonica cultivar-group)] (GB:NP_001042737.1); similar to unknown protein [Oryza sativa (japonica cultivar-group)] (GB:BAD81147.1)	493.76	P_P_P	468.01	P_P_P	452.29	P_P	CLV3pFILpWUSp
246027_at	AT5G21060		homoserine dehydrogenase family protein; similar to AK-HSDH/AK-HSDH II [Arabidopsis thaliana] (TAIR:AT4G19710.2); similar to homoserine dehydrogenase [Glycine max] (GB:AAZ98830.1); contains InterPro domain Homoserine dehydrogenase; (InterPro:IPR001342), homoserine dehydrogenase; similar to AK-HSDH/AK-HSDH II [Arabidopsis thaliana] (TAIR:AT4G19710.2); similar to homoserine dehydrogenase [Glycine m…	935.68	P_P_P	1061.23	P_P_P	1327.29	P_P	CLV3pFILpWUSp
246028_at	AT5G21170		5'-AMP-activated protein kinase beta-2 subunit, putative; Identical to SNF1-related protein kinase regulatory subunit beta-1 (AKIN beta1) (AKINB1) (KINB1) [Arabidopsis Thaliana] (GB:Q84VQ1;GB:Q9SCY6); similar to 5'-AMP-activated protein kinase beta-2 subunit, putative [Arabidopsis thaliana] (TAIR:AT4G16360.1); similar to AKIN beta1 [Medicago truncatula] (GB:AAO61676.1); contains InterPro domain 5…	625.38	P_P_P	573.71	P_P_P	659.7	P_P	CLV3pFILpWUSp
246029_at	AT5G21090		leucine-rich repeat protein, putative; similar to leucine-rich repeat family protein [Arabidopsis thaliana] (TAIR:AT3G43740.1); similar to Leucine-rich repeat, plant specific [Medicago truncatula] (GB:ABE82625.1); contains InterPro domain Leucine-rich repeat; (InterPro:IPR001611); contains InterPro domain Leucine-rich repeat, plant specific; (InterPro:IPR007090); contains InterPro domain Leucine …	1371.94	P_P_P	1588.15	P_P_P	1341.75	P_P	CLV3pFILpWUSp
246030_at	AT5G21105		L-ascorbate oxidase/ copper ion binding; similar to L-ascorbate oxidase, putative [Arabidopsis thaliana] (TAIR:AT5G21100.1); similar to ascorbate oxidase [Brassica juncea] (GB:AAF20933.1); similar to ascorbate oxidase [Brassica juncea] (GB:AAF20931.1); similar to ascorbate oxidase [Brassica juncea] (GB:AAF20932.1); contains InterPro domain Multicopper oxidase, copper-binding site; (InterPro:IPR00…	944.68	P_P_P	1273.83	P_P_P	1026.95	P_P	CLV3pFILpWUSp
246031_at	AT5G21160		La domain-containing protein / proline-rich family protein; similar to La domain-containing protein [Arabidopsis thaliana] (TAIR:AT4G35890.1); similar to la related protein -like [Oryza sativa (japonica cultivar-group)] (GB:BAD81188.1); similar to Os01g0266000 [Oryza sativa (japonica cultivar-group)] (GB:NP_001042674.1); contains InterPro domain RNA-binding protein Lupus La; (InterPro:IPR006630)	681.62	P_P_P	915.22	P_P_P	842.59	P_P	CLV3pFILpWUSp
246033_at	AT5G08280		Encodes a protein with porphobilinogen deaminase activity. This protein is targeted to the chloroplast.	496.77	P_P_P	709.56	P_P_P	1096.12	P_P	CLV3pFILpWUSp
246034_at	AT5G08350		GRAM domain-containing protein / ABA-responsive protein-related; similar to GRAM domain-containing protein / ABA-responsive protein-related [Arabidopsis thaliana] (TAIR:AT5G23370.1); similar to Os02g0636700 [Oryza sativa (japonica cultivar-group)] (GB:NP_001047525.1); similar to Avr9/Cf-9 rapidly elicited protein 140 [Nicotiana tabacum] (GB:AAV92899.1); similar to Os04g0526800 [Oryza sativa (japo…	20.12	A_A_A	15.24	A_A_A	91.25	A_A
246035_at	AT5G08300		succinyl-CoA ligase (GDP-forming) alpha-chain, mitochondrial, putative / succinyl-CoA synthetase, alpha chain, putative / SCS-alpha, putative; Identical to Succinyl-CoA ligase [GDP-forming] subunit alpha-1, mitochondrial precursor (EC 6.2.1.4) (Succinyl-CoA synthetase subunit alpha-1) (SCS- alpha-1) [Arabidopsis Thaliana] (GB:P68209;GB:O82661;GB:P53586); similar to succinyl-CoA ligase (GDP-formin…	5186.87	P_P_P	4868.79	P_P_P	4301.86	P_P	CLV3pFILpWUSp
246036_at	AT5G08370		ATAGAL2 (ARABIDOPSIS THALIANA ALPHA-GALACTOSIDASE 2); alpha-galactosidase; similar to ATAGAL1 (ARABIDOPSIS THALIANA ALPHA-GALACTOSIDASE 1), alpha-galactosidase [Arabidopsis thaliana] (TAIR:AT5G08380.1); similar to acid alpha galactosidase 2 [Cucumis sativus] (GB:ABC88435.1); contains InterPro domain Glycoside hydrolase, family 27; (InterPro:IPR002241); contains InterPro domain Glycoside hydrolase…	22.22	A_A_A	69.17	A_A_A	151.56	P_P	WUSp
246037_at	AT5G19420		zinc finger protein, putative / regulator of chromosome condensation (RCC1) family protein; similar to zinc finger protein, putative / regulator of chromosome condensation (RCC1) family protein [Arabidopsis thaliana] (TAIR:AT5G42140.1); similar to zinc finger protein (PRAF1) / regulator of chromosome condensation (RCC1) family protein [Arabidopsis thaliana] (TAIR:AT1G76950.1); similar to Ran GTPa…	372.69	P_P_P	341.63	M_M_P	320.45	P_P	CLV3pWUSp
246039_at	AT5G19480		similar to unknown protein [Arabidopsis thaliana] (TAIR:AT5G12230.1); similar to expressed protein [Oryza sativa (japonica cultivar-group)] (GB:ABG22085.1); similar to Os12g0614000 [Oryza sativa (japonica cultivar-group)] (GB:NP_001067267.1)	349.2	P_P_P	378.39	P_P_P	369.71	P_P	CLV3pFILpWUSp
246040_at	AT5G19370		rhodanese-like domain-containing protein / PPIC-type PPIASE domain-containing protein; similar to CNX5 (SIRTINOL RESISTANT 1), Mo-molybdopterin cofactor sulfurase [Arabidopsis thaliana] (TAIR:AT5G55130.2); similar to PpiC-type peptidyl-prolyl cis-trans isomerase; Rhodanese-like [Medicago truncatula] (GB:ABE77684.1); contains InterPro domain Rhodanese-like; (InterPro:IPR001763); contains InterPro …	1614.06	P_P_P	1670.18	P_P_P	1493.06	P_P	CLV3pFILpWUSp
246041_at	AT5G19290		esterase/lipase/thioesterase family protein; similar to esterase/lipase/thioesterase family protein [Arabidopsis thaliana] (TAIR:AT5G14980.1); similar to Os01g0317800 [Oryza sativa (japonica cultivar-group)] (GB:NP_001042883.1); similar to hydrolase, alpha/beta fold family protein, putative, expressed [Oryza sativa (japonica cultivar-group)] (GB:ABB46702.1); similar to Alpha/beta hydrolase [Medic…	4148.54	P_P_P	4860.73	P_P_P	2332.91	P_P	CLV3pFILpWUSp
246042_at	AT5G19440		similar to Eucalyptus gunnii alcohol dehydrogenase of unknown physiological function (GI:1143445), apple tree, PIR:T16995; NOT a cinnamyl-alcohol dehydrogenase	5606.67	P_P_P	5855.56	P_P_P	8165.76	P_P	CLV3pFILpWUSp
246043_at	AT5G19380		similar to unknown protein [Arabidopsis thaliana] (TAIR:AT5G12170.2); similar to conserved hypothetical protein [Medicago truncatula] (GB:ABE77682.1)	713.05	P_P_P	624.3	P_P_P	805.49	P_P	CLV3pFILpWUSp
246044_at	AT5G19450		calcium-dependent protein kinase (CDPK19) mRNA, complete	1282.35	P_P_P	1375.38	P_P_P	1993.99	P_P	CLV3pFILpWUSp
246045_at	AT5G19430		zinc finger (C3HC4-type RING finger) family protein; similar to zinc finger (C3HC4-type RING finger) family protein [Arabidopsis thaliana] (TAIR:AT5G12310.1); similar to Os01g0954400 [Oryza sativa (japonica cultivar-group)] (GB:NP_001045432.1); contains InterPro domain Zinc finger, RING-type; (InterPro:IPR001841)	611.19	P_P_P	621.72	P_P_P	761.75	P_P	CLV3pFILpWUSp
246046_at	AT5G28860		similar to unknown protein [Arabidopsis thaliana] (TAIR:AT2G01031.1)	19.85	A_A_A	4.38	A_A_A	7.01	A_A
246047_at	AT5G28870		pseudogene, hypothetical protein	27.89	A_A_A	22.74	A_A_A	1.65	A_A
246048_at	AT5G28880		pseudogene, hypothetical protein	2.86	A_A_A	12.88	A_A_A	6.33	A_A
246049_at	AT5G28890		DNA binding; similar to DNA binding [Arabidopsis thaliana] (TAIR:AT4G01980.1); similar to hypothetical protein 24.t00018 [Brassica oleracea] (GB:ABD64940.1); contains InterPro domain Homeodomain-like; (InterPro:IPR009057); contains InterPro domain Myb, DNA-binding; (InterPro:IPR001005)	31.98	A_A_A	24.91	A_A_A	18.92	A_A
246051_at	AT5G28840		Encodes a protein with GDP-D-mannose 3',5'-epimerase activity. The enzyme is involved in ascorbate biosynthesis. It catalyzes the conversion of GDP-D-mannose to GDP-L-galactose.	3445.95	P_P_P	3423.52	P_P_P	4172.25	P_P	CLV3pFILpWUSp
246052_at	AT5G08310		pentatricopeptide (PPR) repeat-containing protein; similar to pentatricopeptide (PPR) repeat-containing protein [Arabidopsis thaliana] (TAIR:AT5G06540.1); similar to Os10g0442700 [Oryza sativa (japonica cultivar-group)] (GB:NP_001064699.1); similar to PPR868-14 [Physcomitrella patens] (GB:BAD67154.1); contains InterPro domain Pentatricopeptide repeat; (InterPro:IPR002885); contains InterPro domai…	348.7	P_P_P	350.32	P_P_P	505.65	P_P	CLV3pFILpWUSp
246053_at	AT5G08340		riboflavin biosynthesis protein-related; similar to riboflavin biosynthesis protein-related [Arabidopsis thaliana] (TAIR:AT5G23330.1); similar to unknow protein [Oryza sativa (japonica cultivar-group)] (GB:AAO72379.1); similar to Os03g0801700 [Oryza sativa (japonica cultivar-group)] (GB:NP_001051594.1); similar to riboflavin biosynthesis protein, putative, expressed [Oryza sativa (japonica cultiv…	296.3	P_P_P	321.41	P_P_P	323.48	P_P	CLV3pFILpWUSp
246054_at	AT5G08360		similar to unknown protein [Arabidopsis thaliana] (TAIR:AT5G23380.1); similar to Protein of unknown function DUF789 [Medicago truncatula] (GB:ABE84405.1); similar to Os10g0494000 [Oryza sativa (japonica cultivar-group)] (GB:NP_001064942.1); similar to Protein of unknown function DUF789 [Medicago truncatula] (GB:ABE84958.1); contains InterPro domain Protein of unknown function DUF789; (InterPro:IP…	10.34	A_A_A	16.64	A_A_A	25.14	A_A
246055_at	AT5G08380		ATAGAL1 (ARABIDOPSIS THALIANA ALPHA-GALACTOSIDASE 1); alpha-galactosidase; similar to ATAGAL2 (ARABIDOPSIS THALIANA ALPHA-GALACTOSIDASE 2), alpha-galactosidase [Arabidopsis thaliana] (TAIR:AT5G08370.2); similar to acid alpha galactosidase 1 [Cucumis sativus] (GB:ABC55266.1); similar to alpha-galactosidase 1 [Pisum sativum] (GB:CAF34023.1); similar to alpha-galactosidase [Carica papaya] (GB:AAP040…	533.04	P_P_P	923.81	P_P_P	1465.98	P_P	CLV3pFILpWUSp
246056_at	AT5G08390		similar to transducin family protein / WD-40 repeat family protein [Arabidopsis thaliana] (TAIR:AT5G23430.1); similar to Os04g0677700 [Oryza sativa (japonica cultivar-group)] (GB:NP_001054267.1); similar to H0801D08.1 [Oryza sativa (indica cultivar-group)] (GB:CAJ86243.1); similar to H0402C08.11 [Oryza sativa (indica cultivar-group)] (GB:CAJ86235.1); contains InterPro domain WD-40 repeat; (InterP…	1180.49	P_P_P	1227.89	P_P_P	917.35	P_P	CLV3pFILpWUSp
246057_at	AT5G08400		similar to oxidoreductase/ transition metal ion binding [Arabidopsis thaliana] (TAIR:AT4G29400.1); similar to unknown protein [Oryza sativa (japonica cultivar-group)] (GB:BAD23058.1); similar to Os02g0827600 [Oryza sativa (japonica cultivar-group)] (GB:NP_001048595.1)	617.42	P_P_P	495.78	P_P_P	485.71	P_P	CLV3pFILpWUSp
246058_at	AT5G08430		SWIB complex BAF60b domain-containing protein / plus-3 domain-containing protein / GYF domain-containing protein; Identical to Protein At5g08430 [Arabidopsis Thaliana] (GB:Q9FT92); similar to zinc finger (C3HC4 type RING finger) family protein [Arabidopsis thaliana] (TAIR:AT5G63700.1); similar to CPRF interacting protein [Petroselinum crispum] (GB:CAC00636.1); similar to Os01g0884500 [Oryza sativ…	868.1	P_P_P	796.08	P_P_P	511.4	P_P	CLV3pFILpWUSp
246059_at	AT5G08450		similar to unknown protein [Arabidopsis thaliana] (TAIR:AT3G28770.1); similar to Os07g0477500 [Oryza sativa (japonica cultivar-group)] (GB:NP_001059629.1); similar to conserved hypothetical protein [Medicago truncatula] (GB:ABE80313.1); contains domain LCCL domain (SSF69848)	854.48	P_P_P	923.07	P_P_P	721.92	P_P	CLV3pFILpWUSp
246060_at	AT5G08420		similar to NAP57 (ARABIDOPSIS THALIANA HOMOLOGUE OF NAP57) [Arabidopsis thaliana] (TAIR:AT3G57150.1); similar to rev protein (42.9 kD)-like [Oryza sativa (japonica cultivar-group)] (GB:BAD82278.1); similar to Os10g0452800 [Oryza sativa (japonica cultivar-group)] (GB:NP_001064737.1); contains domain Eukaryotic type KH-domain (KH-domain type I) (SSF54791); contains domain Gametocyte protein Pfg27 (…	725.59	P_P_P	1101.67	P_P_P	1133.14	P_P	CLV3pFILpWUSp
246061_at	AT5G19320		Encodes RAN GTPase activating protein 2. The protein is localized to the nuclear envelope during interphase.	1772.93	P_P_P	1190.01	P_P_P	1322.66	P_P	CLV3pFILpWUSp
246062_at	AT5G19330		armadillo/beta-catenin repeat family protein / BTB/POZ domain-containing protein; similar to armadillo/beta-catenin repeat family protein / BTB/POZ domain-containing protein [Arabidopsis thaliana] (TAIR:AT5G13060.1); similar to Neural adherens junction protein Plakophilin and related Armadillo repeat proteins (ISS) [Ostreococcus tauri] (GB:CAL58178.1); similar to Os05g0398100 [Oryza sativa (japon…	757.94	P_P_P	864.32	P_P_P	1009.73	P_P	CLV3pFILpWUSp
246063_at	AT5G19340		similar to unknown protein [Arabidopsis thaliana] (TAIR:AT3G05980.1); similar to hypothetical protein DDBDRAFT_0217565 [Dictyostelium discoideum AX4] (GB:XP_644217.1)	51.21	A_A_A	58.23	A_A_A	62.56	P_P	WUSp
246064_at	AT5G19350		RNA-binding protein 45 (RBP45), putative; similar to ATRBP45B, RNA binding [Arabidopsis thaliana] (TAIR:AT1G11650.2); similar to RNA-binding re (GB:ABE90872.1); contains InterPro domain Nucleotide-binding, alpha-beta plait; (InterPro:IPR012677); contains InterPro domain RNA-binding region RNP-1 (RNA recognition motif); (InterPro:IPR000504), RNA-binding protein 45 (RBP45), putative; similar to ATR…	4071.16	P_P_P	3468.97	P_P_P	3198.68	P_P	CLV3pFILpWUSp
246065_at	AT5G19360		member of Calcium Dependent Protein Kinase, member of Calcium Dependent Protein Kinase	44.71	A_A_A	37.52	A_A_A	28.8	A_A
246066_at	AT5G19400		similar to binding [Arabidopsis thaliana] (TAIR:AT1G28260.2); similar to putative cytokinin inducibl protein [Oryza sativa (japonica cultivar-group)] (GB:AAQ56453.1); similar to Os08g0305300 [Oryza sativa (japonica cultivar-group)] (GB:NP_001061501.1); contains domain SMG-7 (SUPPRESSOR WITH MORPHOLOGICAL EFFECT ON GENITALIA PROTEIN 7) (PTHR15696); contains domain TPR-like (SSF48452)	243.55	P_P_P	282.22	P_P_P	343.59	P_P	CLV3pFILpWUSp
246067_at	AT5G19410		ABC transporter family protein; Identical to Probable white-brown complex homolog protein 24 (WBC24) [Arabidopsis Thaliana] (GB:Q3E9B8); similar to ABC transporter family protein [Arabidopsis thaliana] (TAIR:AT5G52860.1); similar to AAA ATPase [Medicago truncatula] (GB:ABE80962.1); contains InterPro domain ABC-2 type transporter; (InterPro:IPR013525); contains InterPro domain AAA ATPase; (InterPr…	12.94	A_A_A	11.09	A_A_A	16.89	A_A
246068_at	AT5G20290		40S ribosomal protein S8 (RPS8A); Identical to 40S ribosomal protein S8-1 (RPS8A) [Arabidopsis Thaliana] (GB:Q93VG5); similar to 40S ribosomal protein S8 (RPS8B) [Arabidopsis thaliana] (TAIR:AT5G59240.1); similar to Os04g0349500 [Oryza sativa (japonica cultivar-group)] (GB:NP_001052526.1); similar to 40S ribosomal protein S8 (GB:Q08069); contains InterPro domain Ribosomal protein S8E; (InterPro:I…	26768.8	P_P_P	25587.7	P_P_P	18916.7	P_P	CLV3pFILpWUSp
246069_at	AT5G20220		zinc knuckle (CCHC-type) family protein; similar to zinc knuckle (CCHC-type) family protein [Arabidopsis thaliana] (TAIR:AT5G52380.1); similar to universal minicircle sequence binding protein (UMSBP), putative [Leishmania major] (GB:CAJ09119.1); similar to DNA-binding protein HEXBP (Hexamer-binding protein) (GB:Q04832); similar to Os01g0715000 [Oryza sativa (japonica cultivar-group)] (GB:NP_00104…	247.18	P_P_P	207.7	P_P_P	214.54	P_P	CLV3pFILpWUSp
246070_at	AT5G20160		ribosomal protein L7Ae/L30e/S12e/Gadd45 family protein; similar to ribosomal protein L7Ae/L30e/S12e/Gadd45 family protein [Arabidopsis thaliana] (TAIR:AT4G22380.1); similar to Os03g0241200 [Oryza sativa (japonica cultivar-group)] (GB:NP_001049514.1); similar to ribosomal protein L7 [Hyacinthus orientalis] (GB:AAT08750.1); contains InterPro domain High mobility group-like nuclear protein; (InterPr…	2691.51	P_P_P	1698.18	P_P_P	2537.61	P_P	CLV3pFILpWUSp
246071_at	AT5G20150		SPX (SYG1/Pho81/XPR1) domain-containing protein; similar to SPX (SYG1/Pho81/XPR1) domain-containing protein [Arabidopsis thaliana] (TAIR:AT2G26660.1); similar to Os06g0603600 [Oryza sativa (japonica cultivar-group)] (GB:NP_001058013.1); similar to IDS4-like protein [Solanum lycopersicum] (GB:CAG29394.1); contains InterPro domain SPX, N-terminal; (InterPro:IPR004331)	778.6	P_P_P	401.01	P_P_P	460.38	P_P	CLV3pFILpWUSp
246072_at	AT5G20240	MADS	Floral homeotic gene encoding a MADS domain transcription factor. Required for the specification of petal and stamen identities.	1191.15	P_P_P	362.09	P_P_P	445.65	P_P	CLV3pFILpWUSp
246073_at	AT5G20180		ribosomal protein L36 family protein; similar to Os03g0811800 [Oryza sativa (japonica cultivar-group)] (GB:NP_001051675.1); similar to Ribosomal protein L36 [Lactobacillus reuteri 100-23] (GB:ZP_01275107.1); contains InterPro domain Ribosomal protein L36; (InterPro:IPR000473)	1547.76	P_P_P	1500.79	P_P_P	1048.73	P_P	CLV3pFILpWUSp
246074_at	AT5G20130		similar to unknown protein [Oryza sativa (japonica cultivar-group)] (GB:BAD46213.1); similar to Os09g0568100 [Oryza sativa (japonica cultivar-group)] (GB:NP_001063968.1)	365.44	P_P_P	323.91	P_P_P	274.45	P_P	CLV3pFILpWUSp
246075_at	AT5G20410		Encodes a type B monogalactosyldiacylglycerol (MGDG) synthase. Strongly induced by phosphate deprivation, and in non-photosynthetic tissues, Encodes a type B monogalactosyldiacylglycerol (MGDG) synthase. Strongly induced by phosphate deprivation, and in non-photosynthetic tissues	167.19	P_P_P	123	P_P_P	109.01	P_P	CLV3pFILpWUSp
246076_at	AT5G20280		Encodes a protein with putative sucrose-phosphate synthase activity.	769.83	P_P_P	1239.6	P_P_P	1293.01	P_P	CLV3pFILpWUSp
246077_at	AT5G20420		CHR42 (chromatin remodeling 42); ATP binding / DNA binding / helicase; similar to CHR38 (chromatin remodeling 38), ATP binding / DNA binding / helicase [Arabidopsis thaliana] (TAIR:AT3G42670.1); similar to SNF2-related; ATP-requiring DNA helicase RecQ [Medicago truncatula] (GB:ABE84873.1); contains InterPro domain DEAD/DEAH box helicase, N-terminal; (InterPro:IPR011545); contains InterPro domain …	203.11	A_M_A	171.46	A_P_M	314.9	P_P	WUSp
246079_at	AT5G20450		motor; similar to XIK (Myosin-like protein XIK), motor/ protein binding [Arabidopsis thaliana] (TAIR:AT5G20490.1); similar to myosin XI [Nicotiana tabacum] (GB:BAD72949.1); contains InterPro domain Dilute; (InterPro:IPR002710)	98.08	A_M_A	76.12	A_A_A	88.86	P_M
246080_at	AT5G20460		unknown protein	105.03	P_P_P	7	A_A_A	8.91	A_A	CLV3p
246082_at	AT5G20480		Encodes a predicted leucine-rich repeat receptor kinase (LRR-RLK). Functions as the receptor for bacterial PAMP (pathogen associated molecular patterns) EF-Tu.	4.87	A_A_A	4.64	A_A_A	25.77	A_A
246085_at	AT5G20540		Belongs to five-member BRX gene family. Arabidopsis BRX genes share high levels of similarity among each others, with several conserved domains. The most distinct is BRX domain - highly conserved in all BRX genes among distantly related species. This protein-protein interaction domain is required and sufficient for BRX activity.	306.04	P_P_P	512.57	P_P_P	565.48	P_P	CLV3pFILpWUSp
246086_at	AT5G20560		beta-1,3-glucanase, putative; similar to BETAG4 (beta-1,3-glucanase 4), hydrolase, hydrolyzing O-glycosyl compounds [Arabidopsis thaliana] (TAIR:AT5G20330.1); similar to Os01g0801500 [Oryza sativa (japonica cultivar-group)] (GB:NP_001044540.1); similar to beta-1,3-glucanase [Musa x paradisiaca] (GB:ABJ98942.1); contains InterPro domain Glycoside hydrolase, family 17; (InterPro:IPR000490)	65.7	A_A_A	51.97	A_A_A	35.7	A_A
246087_at	AT5G20580		similar to unknown protein [Arabidopsis thaliana] (TAIR:AT2G06005.1); similar to Os02g0778300 [Oryza sativa (japonica cultivar-group)] (GB:NP_001048294.1); similar to unknown protein [Oryza sativa (japonica cultivar-group)] (GB:BAD16977.1); contains InterPro domain Prefoldin; (InterPro:IPR009053)	352.54	P_P_P	511.04	P_P_P	385.47	P_P	CLV3pFILpWUSp
246088_at	AT5G20600		similar to unknown [Oryza sativa (japonica cultivar-group)] (GB:AAL87179.1); contains InterPro domain Nucleolar, Nop52; (InterPro:IPR010301)	918.33	P_P_P	1186.5	P_P_P	1133.16	P_P	CLV3pFILpWUSp
246089_at	AT5G20570		Encodes a ring-box 1 like protein and component of the SCF ubiquitinization complex mediating auxin responses. Forms a E3 ubiquitin ligase complex with CUL3A and At1g21780.1 a BTB domain protein.	5171.53	P_P_P	4232.54	P_P_P	3612.21	P_P	CLV3pFILpWUSp
246090_at	AT5G20520		Encodes a Bem46-like protein. WAV2 negatively regulates root bending when roots alter their growth direction. It's not involved in sensing environmental stimuli (e.g. gravity, light, water, touch).	569.87	P_P_P	609.46	P_P_P	785.44	P_P	CLV3pFILpWUSp
246091_at	AT5G20590		similar to unknown protein [Arabidopsis thaliana] (TAIR:AT1G60790.1); similar to lustrin A-like [Oryza sativa (japonica cultivar-group)] (GB:BAD35858.1); similar to Os06g0659400 [Oryza sativa (japonica cultivar-group)] (GB:NP_001058264.1); similar to Os06g0207500 [Oryza sativa (japonica cultivar-group)] (GB:NP_001057100.1); contains InterPro domain Protein of unknown function DUF231, plant; (Inte…	283.41	P_P_P	421.93	P_P_P	325.7	P_P	CLV3pFILpWUSp
246092_at	AT5G20500		glutaredoxin, putative; Identical to Glutaredoxin-C4 precursor (AtGrxC4) (GRXC4) [Arabidopsis Thaliana] (GB:Q8LFQ6;GB:Q9M457); similar to glutaredoxin, putative [Arabidopsis thaliana] (TAIR:AT1G77370.1); similar to glutaredoxin [Populus tremula x Populus tremuloides] (GB:AAL90750.1); contains InterPro domain Thioredoxin-like fold; (InterPro:IPR012336); contains InterPro domain Glutaredoxin, eukar…	1653.54	P_P_P	2399.62	P_P_P	1490.11	P_P	CLV3pFILpWUSp
246093_at	AT5G20550		oxidoreductase, 2OG-Fe(II) oxygenase family protein; similar to oxidoreductase, 2OG-Fe(II) oxygenase family protein [Arabidopsis thaliana] (TAIR:AT5G20400.1); similar to ethylene-forming-enzyme-like dioxygenase [Prunus armeniaca] (GB:AAB88878.1); contains InterPro domain 2OG-Fe(II) oxygenase; (InterPro:IPR005123)	5.37	A_A_A	4.64	A_A_A	10.99	A_A
246094_at	AT5G19300		similar to Os04g0244500 [Oryza sativa (japonica cultivar-group)] (GB:NP_001052303.1); similar to OSJNBa0091C12.1 [Oryza sativa (japonica cultivar-group)] (GB:CAD39923.2); similar to MGC82267 protein [Xenopus laevis] (GB:AAH70663.1); contains InterPro domain Protein of unknown function DUF171; (InterPro:IPR003750)	1158.69	P_P_P	1060.04	P_P_P	819.95	P_P	CLV3pFILpWUSp
246095_at	AT5G19310		homeotic gene regulator, putative; similar to homeotic gene regulator, putative [Arabidopsis thaliana] (TAIR:AT3G06010.1); similar to PREDICTED: similar to SWI/SNF-related matrix-associated actin-dependent regulator of chromatin a2 isoform b isoform 10 [Canis familiaris] (GB:XP_859981.1); similar to PREDICTED: similar to SWI/SNF-related matrix-associated actin-dependent regulator of chromatin a4 …	459.01	P_P_P	324.97	P_P_P	372.55	P_P	CLV3pFILpWUSp
246096_at	AT5G20330		BETAG4 (beta-1,3-glucanase 4); hydrolase, hydrolyzing O-glycosyl compounds; similar to BG5 (BETA-1,3-GLUCANASE 5), hydrolase, hydrolyzing O-glycosyl compounds [Arabidopsis thaliana] (TAIR:AT5G20340.1); similar to Os01g0801500 [Oryza sativa (japonica cultivar-group)] (GB:NP_001044540.1); similar to beta-1,3-glucanase [Musa x paradisiaca] (GB:ABJ98942.1); contains InterPro domain Glycoside hydrolas…	15.3	A_A_A	21.2	M_A_A	17.19	A_A
246097_at	AT5G20270		heptahelical transmembrane protein homologous to human adiponectin receptors and progestin receptors	577.24	P_P_P	596.5	P_P_P	108.88	P_P	CLV3pFILpWUSp
246098_at	AT5G20400		encodes a protein whose sequence is similar to flavanone 3 hydroxylase from Malus.	22.39	A_A_A	20.03	A_A_A	38.9	A_A
246099_at	AT5G20230		Al-stress-induced gene	5571.96	P_P_P	1603.38	P_P_P	8549.39	P_P	CLV3pFILpWUSp
246102_at	AT5G32590		myosin heavy chain-related; similar to myosin heavy chain-related [Arabidopsis thaliana] (TAIR:AT3G30230.1); similar to hypothetical protein 26.t00052 [Brassica oleracea] (GB:ABD65035.1)	5.08	A_A_A	14.29	P_A_A	17.11	A_A
246103_at	AT5G28640		Encodes a protein with similarity to mammalian transcriptional coactivator that is involved in cell proliferation during leaf and flower development. Loss of function mutations have narrow, pointed leaves and narrow floral organs. AN3 interacts with members of the growth regulating factor (GRF) family of transcription factors.	1548.49	P_P_P	2430.67	P_P_P	2160.01	P_P	CLV3pFILpWUSp
246104_at	AT5G28650	WRKY	member of WRKY Transcription Factor; Group II-d, member of WRKY Transcription Factor; Group II-d	557.43	P_P_P	75.29	A_A_A	282.65	P_P	CLV3pWUSp
246105_at	AT5G28670		pseudogene, similar to putative helicase, predicted helicase proteins, Arabidopsis thaliana; blastp match of 42% identity and 6.8e-154 P-value to GP|14140296|gb|AAK54302.1|AC034258_20|AC034258 putative helicase {Oryza sativa (japonica cultivar-group)}	13.2	A_A_A	3.84	A_A_A	13.43	A_A
246106_at	AT5G28680		protein kinase family protein; similar to protein kinase family protein [Arabidopsis thaliana] (TAIR:AT3G04690.1); similar to protein kinase family protein [Arabidopsis thaliana] (TAIR:AT3G51550.1); similar to Os05g0280700 [Oryza sativa (japonica cultivar-group)] (GB:NP_001055089.1); similar to putative receptor-like protein kinase [Oryza sativa (japonica cultivar-group)] (GB:BAD81103.1); similar…	14.69	A_A_A	35.92	A_A_A	10.1	A_A
246107_at	AT5G28700		pseudogene, similar to OSJNBa0026J14.30, various predicted proteins, Arabidopsis thaliana and others; blastp match of 57% identity and 1.2e-65 P-value to GP|20146463|dbj|BAB89243.1||AP004231 OSJNBa0026J14.30 {Oryza sativa (japonica cultivar-group)}	19.67	A_A_P	21.99	A_A_A	32	M_A
246108_at	AT5G28630		glycine-rich protein; similar to unknown protein [Arabidopsis thaliana] (TAIR:AT5G28610.1); similar to RPGR [Rattus norve (GB:AAX49610.1)	122.79	P_P_P	26.51	A_A_A	19.81	A_A	CLV3p
246109_at	AT5G20120		similar to hypothetical protein MtrDRAFT_AC157983g12v2 [Medicago truncatula] (GB:ABE86509.1)	479.11	P_P_P	423.49	P_P_P	461.29	P_P	CLV3pFILpWUSp
246110_at	AT5G20140		SOUL heme-binding family protein; similar to SOUL heme-binding family protein [Arabidopsis thaliana] (TAIR:AT3G10130.1); similar to SOUL heme-binding protein-like [Oryza sativa (ISS) [Ostreococcus tauri] (GB:CAL53297.1); similar to Os06g0597900 [Oryza sativa (japonica cultivar-group)] (GB:NP_001057992.1); contains InterPro domain SOUL heme-binding protein; (InterPro:IPR006917)	87.09	P_P_P	100.86	P_P_P	73.85	P_P	CLV3pFILpWUSp
246111_at	AT5G20170		similar to IMP dehydrogenase/GMP reductase [Medicago truncatula] (GB:ABE86508.1)	1235.73	P_P_P	948.46	P_P_P	1036.42	P_P	CLV3pFILpWUSp
246112_at	AT5G20200		nucleoporin-related; similar to unknown protein [Arabidopsis thaliana] (TAIR:AT3G10650.1); similar to Leishmania major strain Friedlin proteophosphoglycan ppg4 [Leishmania major strain Friedlin] (GB:XP_843162.1)	391.61	P_P_P	427.23	P_P_P	388.85	P_P	CLV3pFILpWUSp
246114_at	AT5G20250		encodes a member of glycosyl hydrolase family 36. Expression is induced within 3 hours of dark treatment, in senescing leaves and treatment with exogenous photosynthesis inhibitor. Induction of gene expression was suppressed in excised leaves supplied with sugar. The authors suggest that the gene's expression pattern is responding to the level of sugar in the cell.	1350.05	P_P_P	1515.48	P_P_P	3814.21	P_P	CLV3pFILpWUSp
246115_at	AT5G20300		chloroplast outer membrane protein, putative; similar to ATTOC120 (Arabidopsis thaliana translocon outer complex protein 120), GTP binding / protein translocase [Arabidopsis thaliana] (TAIR:AT3G16620.1); similar to AIG1 [Medicago truncatula] (GB:ABE78362.1); similar to Os12g0197400 [Oryza sativa (japonica cultivar-group)] (GB:NP_001066359.1); similar to AIG1 family protein, expressed [Oryza sativ…	842.69	P_P_P	799.05	P_P_P	797.61	P_P	CLV3pFILpWUSp
246116_at	AT5G20310		similar to kinase [Arabidopsis thaliana] (TAIR:AT2G24370.1); similar to Protein kinase; UspA [Medicago truncatula] (GB:ABE79207.1); contains domain no description (G3D.3.40.50.1420); contains domain Adenine nucleotide alpha hydrolases-like (SSF52402)	34.91	P_A_A	24.33	A_A_A	23.84	A_A
246117_at	AT5G20320		Encodes an RNase III-like enzyme that catalyzes processing of trans-acting small interfering RNA precursors in a distinct small RNA biogenesis pathway. The protein is also involved in the production of 21-nt primary siRNAs from both inverted-repeat constructs and endogenous sequences, as well as the RDR6-dependent 21-nt secondary siRNAs involved in long-range cell-to-cell signaling. It binds DRB4…	1768.97	P_P_P	1225.45	P_P_P	1231.9	P_P	CLV3pFILpWUSp
246118_at	AT5G20340		Encodes a putative beta 1,3-glucanase.	37.48	A_A_A	32.62	A_A_A	25.32	A_A
246119_at	AT5G20350		Encodes a protein containing ankyrin and DHHC-CRD domain. Acts to restrict the size of the swelling that forms at the beginning of root hair cell growth, possibly by a mechanism that requires RHD1. Mutant displays defects in both root hair and pollen tube growth.	906.08	P_P_P	1147.54	P_P_P	1248.59	P_P	CLV3pFILpWUSp
246120_at	AT5G20360		octicosapeptide/Phox/Bem1p (PB1) domain-containing protein / tetratricopeptide repeat (TPR)-containing protein; similar to octicosapeptide/Phox/Bem1p (PB1) domain-containing protein / tetratricopeptide repeat (TPR)-containing protein [Arabidopsis thaliana] (TAIR:AT4G32070.1); similar to Os08g0296900 [Oryza sativa (japonica cultivar-group)] (GB:NP_001061478.1); similar to putative octicosapeptide/…	92.79	P_P_P	60.42	P_P_A	109.01	P_P	CLV3pWUSp
246121_at	AT5G20370		serine-rich protein-related; similar to serine-rich protein-related [Arabidopsis thaliana] (TAIR:AT5G11090.1); similar to CTV.15 [Poncirus trifoliata] (GB:AAN62344.1)	139.93	M_P_P	77.09	A_M_A	61.61	A_M
246122_at	AT5G20380		transporter-related; similar to ANTR2 (anion transporter 2), organic anion transporter [Arabidopsis thaliana] (TAIR:AT4G00370.1); similar to Major facilitator superfamily MFS_1 [Medicago truncatula] (GB:ABE87274.1); contains InterPro domain Major facilitator superfamily; (InterPro:IPR007114); contains InterPro domain Major facilitator superfamily MFS_1; (InterPro:IPR011701)	337.01	P_P_P	399.32	P_P_P	623.77	P_P	CLV3pFILpWUSp
246123_at	AT5G20390		beta-1,3-glucanase, putative; similar to BETAG4 (beta-1,3-glucanase 4), hydrolase, hydrolyzing O-glycosyl compounds [Arabidopsis thaliana] (TAIR:AT5G20330.1); similar to BG5 (BETA-1,3-GLUCANASE 5), hydrolase, hydrolyzing O-glycosyl compounds [Arabidopsis thaliana] (TAIR:AT5G20340.1); similar to beta-1,3-glucanase [Musa acuminata] (GB:AAF08679.1); similar to Os01g0801500 [Oryza sativa (japonica cu…	18.78	A_A_A	5.53	A_A_A	7.21	A_A
246124_at	AT5G20060		phospholipase/carboxylesterase family protein; similar to phospholipase/carboxylesterase family protein [Arabidopsis thaliana] (TAIR:AT1G52700.1); similar to putative lysophospholipase 2 [Oryza sativa (japonica cultivar-group)] (GB:BAB62566.1); contains InterPro domain Phospholipase/Carboxylesterase; (InterPro:IPR003140), carboxylic ester hydrolase; similar to phospholipase/carboxylesterase famil…	3364.39	P_P_P	3191.91	P_P_P	3956.45	P_P	CLV3pFILpWUSp
246125_at	AT5G19875		similar to oxidoreductase/ transition metal ion binding [Arabidopsis thaliana] (TAIR:AT2G31940.1); similar to conserved hypothetical protein [Medicago truncatula] (GB:ABE77569.1)	14.79	A_A_A	29.95	A_A_A	33.35	A_A
246126_at	AT5G20070		ATNUDT19 (Arabidopsis thaliana Nudix hydrolase homolog 19); hydrolase; Identical to Probable NADH pyrophosphatase NUDT19, chloroplast precursor (EC 3.6.1.22) (Nudix hydrolase 19) (AtNUDT19) (NUDT19) [Arabidopsis Thaliana] (GB:Q94A82); similar to Isopentenyl-diphosphate delta-isomerase, type 1 [Medicago truncatula] (GB:ABE86498.1); contains InterPro domain NUDIX hydrolase; (InterPro:IPR000086)	1611.81	P_P_P	2084.67	P_P_P	1695.57	P_P	CLV3pFILpWUSp
246128_at	AT5G32540		pseudogene, hypothetical protein, predicted proteins, Arabidopsis thaliana similar to hypothetical protein GI:4263830 from (Arabidopsis thaliana) (similar to MYOSIN HEAVY CHAIN (Encephalitozoon cuniculi) GI:19074177) similar to hypothetical protein GI:4263830 from (Arabidopsis thaliana) (similar to MYOSIN HEAVY CHAIN (Encephalitozoon cuniculi) GI:19074177) (similar to MYOSIN HEAVY CHAIN (Encephal…	9.14	A_A_A	5.83	A_A_A	12.14	A_A
246131_at	AT5G20990		Involved in molybdenum cofactor (Moco) biosynthesis, inserting Mo into Molybdopterin. sir loss-of-function mutants are resistant to sirtinol, a modulator of auxin signaling., Involved in molybdenum cofactor (Moco) biosynthesis, inserting Mo into Molybdopterin. sir loss-of-function mutants are resistant to sirtinol, a modulator of auxin signaling.	481.91	P_P_P	653.62	P_P_P	593.37	P_P	CLV3pFILpWUSp
246132_at	AT5G20850		Encodes a homolog of yeast RAD51. Its mRNA is most abundant in early flower buds and is expressed at high levels in exponentially growing cells in suspension cultures and is induced in response to gamma radiation., Encodes a homolog of yeast RAD51. Its mRNA is most abundant in early flower buds and is expressed at high levels in exponentially growing cells in suspension cultures and is induced in…	760.15	P_P_P	395.46	P_P_P	365.84	P_P	CLV3pFILpWUSp
246133_at	AT5G20960		Encodes aldehyde oxidase AA01.	81.68	A_M_P	38.93	A_A_A	19.45	A_A
246134_at	AT5G20930		Nuclear serine/threonine protein kinase that requires a coiled-coil region for oligomerization and catalytic activity. Required for leaf and flower development. Expression localized to the developing style by stage 13.	1006.65	P_P_P	610.97	P_P_P	513.61	P_P	CLV3pFILpWUSp
246135_at	AT5G20885		zinc finger (C3HC4-type RING finger) family protein; similar to zinc finger (C3HC4-type RING finger) family protein [Arabidopsis thaliana] (TAIR:AT3G43430.1); similar to RING-H2 protein [Medicago sativa] (GB:AAN32654.1); similar to Os04g0579200 [Oryza sativa (japonica cultivar-group)] (GB:NP_001053644.1); contains InterPro domain Zinc finger, RING-type; (InterPro:IPR001841)	309.93	P_P_P	239.13	P_P_P	256.84	P_P	CLV3pFILpWUSp
246136_at	AT5G28470		transporter; similar to proton-dependent oligopeptide transport (POT) family protein [Arabidopsis thaliana] (TAIR:AT1G69870.1); similar to nitrate transporter NRT1-5 [Glycine max] (GB:BAB19760.1); similar to Os01g0913300 [Oryza sativa (japonica cultivar-group)] (GB:NP_001045170.1); contains InterPro domain TGF-beta receptor, type I/II extracellular region; (InterPro:IPR000109); contains InterPro …	11.51	A_A_A	14.61	A_A_A	14.09	A_A
246137_at	AT5G28490		LSH1 (LIGHT-DEPENDENT SHORT HYPOCOTYLS 1); similar to unknown protein [Arabidopsis thaliana] (TAIR:AT3G04510.1); similar to Ribulose bisphosphate carboxylase, large chain [Medicago truncatula] (GB:ABE90860.1); contains InterPro domain Protein of unknown function DUF640; (InterPro:IPR006936)	156.95	P_P_A	1406.76	P_P_P	169.22	P_P	FILpWUSp
246138_at	AT5G19870		similar to unknown protein [Arabidopsis thaliana] (TAIR:AT1G55230.1); similar to Os09g0444900 [Oryza sativa (japonica cultivar-group)] (GB:NP_001063301.1); similar to Os08g0462800 [Oryza sativa (japonica cultivar-group)] (GB:NP_001061987.1); similar to plant viral-response family protein-like [Oryza sativa (japonica cultivar-group)] (GB:BAD38318.1); contains InterPro domain Protein of unknown fun…	5.65	A_A_A	9.79	A_A_A	9.87	A_A
246139_at	AT5G19900		PRLI-interacting factor, putative; similar to unknown protein [Arabidopsis thaliana] (TAIR:AT2G22795.1); similar to PRLI-interacting factor A [Medicago truncatula] (GB:ABE81556.1)	1156.24	P_P_P	824.23	P_P_P	1508.62	P_P	CLV3pFILpWUSp
246140_at	AT5G19910		SOH1 family protein; Identical to Probable mediator complex subunit SOH1 [Arabidopsis Thaliana] (GB:Q8VYB1); similar to Os10g0564100 [Oryza sativa (japonica cultivar-group)] (GB:NP_001065408.1); similar to Os07g0164600 [Oryza sativa (japonica cultivar-group)] (GB:NP_001058961.1); similar to hypothetical protein DDBDRAFT_0186404 [Dictyostelium discoideum AX4] (GB:XP_638330.1); contains InterPro do…	146.99	A_P_P	140.78	P_P_P	136.97	P_P	FILpWUSp
246141_at	AT5G19920		transducin family protein / WD-40 repeat family protein; similar to WD-40 repeat family protein [Arabidopsis thaliana] (TAIR:AT5G50970.1); similar to WD40-like [Medicago truncatula] (GB:ABE80202.1); contains InterPro domain WD-40 repeat; (InterPro:IPR001680); contains InterPro domain WD40-like; (InterPro:IPR011046)	474.82	P_P_P	240.39	P_P_P	282.95	P_P	CLV3pFILpWUSp
246142_at	AT5G19970		similar to unknown protein [Oryza sativa (japonica cultivar-group)] (GB:BAD68019.1); similar to Os01g0647000 [Oryza sativa (japonica cultivar-group)] (GB:NP_001043709.1)	80.06	P_P_P	205.39	P_P_P	158.54	P_P	CLV3pFILpWUSp
246143_at	AT5G19980		integral membrane family protein; similar to integral membrane family protein [Arabidopsis thaliana] (TAIR:AT1G76340.1); similar to integral membrane protein-like [Oryza sativa (japonica cultivar-group)] (GB:BAD33996.1); similar to Os08g0203900 [Oryza sativa (japonica cultivar-group)] (GB:NP_001061227.1); contains InterPro domain UAA transporter; (InterPro:IPR013657)	302.46	P_P_P	410.21	P_P_P	284.47	P_P	CLV3pFILpWUSp
246144_at	AT5G20110		dynein light chain, putative; similar to dynein light chain type 1 family protein [Arabidopsis thaliana] (TAIR:AT1G23220.1); similar to dynein light chain [Vicia faba] (GB:BAD99112.1); similar to Os01g0555600 [Oryza sativa (japonica cultivar-group)] (GB:NP_001043322.1); contains InterPro domain Dynein light chain, type 1; (InterPro:IPR001372)	14.79	A_A_A	13.58	A_A_A	5.61	A_A
246145_at	AT5G19880		peroxidase, putative; Identical to Peroxidase 58 precursor (EC 1.11.1.7) (Atperox P58) (ATP42) (PER58) [Arabidopsis Thaliana] (GB:P59120); similar to peroxidase, putative [Arabidopsis thaliana] (TAIR:AT5G06720.1); similar to peroxidase [Solanum lycopersicum] (GB:CAA50597.1); contains InterPro domain Haem peroxidase; (InterPro:IPR010255); contains InterPro domain Haem peroxidase, plant/fungal/bact…	5.64	A_A_A	4.84	A_A_A	3.35	A_A
246146_at	AT5G20050		protein kinase family protein; similar to lectin protein kinase family protein [Arabidopsis thaliana] (TAIR:AT4G32300.1); similar to Protein kinase [Medicago truncatula] (GB:ABE92612.1); contains InterPro domain Protein kinase-like; (InterPro:IPR011009); contains InterPro domain Protein kinase; (InterPro:IPR000719); contains InterPro domain Serine/threonine protein kinase, active site; (InterPro:…	202.73	P_P_P	156.82	P_P_P	29.4	A_A	CLV3pFILp
246148_at	AT5G19960		RNA recognition motif (RRM)-containing protein; similar to glycine-rich RNA-binding protein, putative [Arabidopsis thaliana] (TAIR:AT1G60650.2); similar to cold inducible RNA binding protein [Danio rerio] (GB:CAK04928.1); similar to cold inducible RNA binding protein [Danio rerio] (GB:CAK04927.1); contains InterPro domain Nucleotide-binding, alpha-beta plait; (InterPro:IPR012677); contains InterP…	783.5	P_P_P	948.36	P_P_P	940.63	P_P	CLV3pFILpWUSp
246149_at	AT5G19890		peroxidase, putative; Identical to Peroxidase 59 precursor (EC 1.11.1.7) (Atperox P59) (Peroxidase N) (ATPN) (PER59) [Arabidopsis Thaliana] (GB:Q39034); similar to peroxidase, putative [Arabidopsis thaliana] (TAIR:AT5G06730.1); similar to Peroxidase N precursor (Neutral peroxidase) (GB:Q42517); contains InterPro domain Haem peroxidase; (InterPro:IPR010255); contains InterPro domain Haem peroxidas…	25.04	A_M_A	34.7	P_A_P	21.92	A_A
246150_at	AT5G19930		integral membrane family protein; similar to integral membrane family protein [Arabidopsis thaliana] (TAIR:AT1G78620.1); similar to hypothetical protein [Oryza sativa (japonica cultivar-group)] (GB:BAD67826.1); similar to Os01g0178200 [Oryza sativa (japonica cultivar-group)] (GB:NP_001042190.1); similar to Os01g0507300 [Oryza sativa (japonica cultivar-group)] (GB:NP_001043151.1); contains InterPr…	361.73	P_P_P	625.45	P_P_P	318.03	P_P	CLV3pFILpWUSp
246151_at	AT5G19950		similar to unknown protein [Arabidopsis thaliana] (TAIR:AT5G63540.1); similar to unknown protein [Arabidopsis thaliana] (TAIR:AT1G72080.1); similar to unknown protein [Oryza sativa (japonica cultivar-group)] (GB:BAD67825.1); contains domain FAMILY NOT NAMED (PTHR13681); contains domain gb def: Hypothetical protein At5g19950 (PTHR13681:SF2), similar to unknown protein [Arabidopsis thaliana] (TAIR:…	119.44	M_P_P	150.67	P_P_P	131.34	P_P	FILpWUSp
246152_at	AT5G20040		Encodes tRNA isopentenyltransferase AtIPT9., Encodes tRNA isopentenyltransferase AtIPT9.	444.46	P_P_P	521.12	P_P_P	558.1	P_P	CLV3pFILpWUSp
246154_at	AT5G19940		plastid-lipid associated protein PAP-related / fibrillin-related; similar to plastid-lipid associated protein PAP / fibrillin family protein [Arabidopsis thaliana] (TAIR:AT3G26070.1); similar to PAP fibrillin [Medicago truncatula] (GB:ABE82162.1); similar to OSIGBa0113I13.8 [Oryza sativa (indica cultivar-group)] (GB:CAH66782.1); similar to Os04g0607000 [Oryza sativa (japonica cultivar-group)] (GB…	205.6	M_P_P	201.37	P_P_P	293.94	P_P	FILpWUSp
246155_at	AT5G20030		agenet domain-containing protein; similar to agenet domain-containing protein [Arabidopsis thaliana] (TAIR:AT4G32440.1); similar to Agenet [Medicago truncatula] (GB:ABE92607.1); contains InterPro domain Agenet; (InterPro:IPR008395); contains InterPro domain ENT; (InterPro:IPR005491)	167.34	P_P_P	123.73	P_P_P	183.52	P_P	CLV3pFILpWUSp
246156_at	AT5G20090		similar to unknown protein [Arabidopsis thaliana] (TAIR:AT4G14695.1); similar to unknown protein [Arabidopsis thaliana] (TAIR:AT4G22310.1); similar to brain protein 44-like [Zea mays] (GB:AAV28624.1); contains InterPro domain Protein of unknown function UPF0041; (InterPro:IPR005336)	4042.38	P_P_P	4066.83	P_P_P	3029.86	P_P	CLV3pFILpWUSp
246157_at	AT5G20080		NADH-cytochrome b5 reductase, putative; Identical to NADH-cytochrome b5 reductase-like protein (EC 1.6.2.2) (B5R) [Arabidopsis Thaliana] (GB:P83291;GB:Q8LBD3); similar to ATCBR (NADH:CYTOCHROME B5 REDUCTASE 1) [Arabidopsis thaliana] (TAIR:AT5G17770.1); similar to Flavoprotein pyridine nucleotide cytochrome reductase [Medicago truncatula] (GB:ABE86503.1); contains InterPro domain Oxidoreductase FA…	1699.81	P_P_P	1670.39	P_P_P	1702.37	P_P	CLV3pFILpWUSp
246158_at	AT5G19855		similar to Os03g0807900 [Oryza sativa (japonica cultivar-group)] (GB:NP_001051646.1); similar to chaperonin-like RbcX [Trichodesmium erythraeum IMS101] (GB:YP_723870.1); similar to Os07g0569600 [Oryza sativa (japonica cultivar-group)] (GB:NP_001060039.1)	64.3	A_A_A	116.26	P_P_P	145.19	P_P	FILpWUSp
246159_at	AT5G20935		similar to Os07g0164200 [Oryza sativa (japonica cultivar-group)] (GB:NP_001058958.1); similar to hypothetical protein Tery_2896 [Trichodesmium erythraeum IMS101] (GB:YP_722537.1)	52.04	P_A_A	57.42	A_P_A	36.64	A_M
246160_at	AT5G21040		F-box family protein / WD-40 repeat family protein; similar to transducin family protein / WD-40 repeat family protein [Arabidopsis thaliana] (TAIR:AT2G43770.1); similar to WD-repeat protein [Nostoc sp. PCC 7120] (GB:NP_490235.1); similar to Os04g0619700 [Oryza sativa (japonica cultivar-group)] (GB:NP_001053901.1); similar to WD-40 repeat protein [Chlorobium phaeobacteroides DSM 266] (GB:YP_91131…	998.64	P_P_P	769.29	P_P_P	1065.7	P_P	CLV3pFILpWUSp
246161_at	AT5G20900		similar to unknown protein [Arabidopsis thaliana] (TAIR:AT3G43440.1); similar to ZIM motif family protein, expressed [Oryza sativa (japonica cultivar-group)] (GB:ABF96481.1); similar to OSJNBa0060D06.16 [Oryza sativa (japonica cultivar-group)] (GB:CAE03550.1); similar to Os04g0653000 [Oryza sativa (japonica cultivar-group)] (GB:NP_001054103.1); contains InterPro domain ZIM; (InterPro:IPR010399)	1791.91	P_P_P	1455.48	P_P_P	1549.96	P_P	CLV3pFILpWUSp
246162_at	AT4G36400		FAD linked oxidase family protein; similar to FAD linked oxidase family protein [Arabidopsis thaliana] (TAIR:AT5G06580.1); similar to putative actin interacting protein [Oryza sativa (japonica cultivar-group)] (GB:BAC79943.1); contains InterPro domain FAD linked oxidase, C-terminal; (InterPro:IPR004113); contains InterPro domain FAD linked oxidase, N-terminal; (InterPro:IPR006094)	240.42	P_P_P	181.44	P_P_P	255.05	P_P	CLV3pFILpWUSp
246163_at	AT5G32600		similar to unknown protein [Arabidopsis thaliana] (TAIR:AT3G60930.1)	34.6	A_A_A	6.61	A_A_A	2.73	A_A
246164_at	AT5G32610		similar to unknown protein [Arabidopsis thaliana] (TAIR:AT5G33715.1)	22.81	A_A_A	19.55	A_A_A	25.75	A_A
246165_at	AT5G32400		hypothetical protein	7.67	A_A_A	19.39	A_A_A	5.08	A_A
246168_at	AT5G32460		pseudogene, transcriptional factor B3 family, low similarity to reproductive meristem protein 1 from (Brassica oleracea var. botrytis) GI:3170424, (Arabidopsis thaliana) GI:13604227; contains Pfam profile PF02362: B3 DNA binding domain; blastp match of 30% identity and 5.7e-22 P-value to GP|3170424|gb|AAC18082.1||AF051772 reproductive meristem gene 1 {Brassica oleracea var. botrytis}	594.14	P_P_P	302.17	P_P_P	793.86	P_P	CLV3pFILpWUSp
246169_at	AT5G32470		similar to Os08g0566000 [Oryza sativa (japonica cultivar-group)] (GB:NP_001062539.1); similar to putative transcriptional regulator [Oryza sativa (japonica cultivar-group)] (GB:BAD10335.1); contains InterPro domain TENA/THI-4 protein; (InterPro:IPR004305)	759.22	P_P_P	803.36	P_P_P	789.55	P_P	CLV3pFILpWUSp
246170_at	AT5G32450		RNA recognition motif (RRM)-containing protein; similar to RNA recognition motif (RRM)-containing protein [Arabidopsis thaliana] (TAIR:AT4G17720.1); similar to RNA-binding re (GB:ABD28433.1); contains InterPro domain Nucleotide-binding, alpha-beta plait; (InterPro:IPR012677); contains InterPro domain RNA-binding region RNP-1 (RNA recognition motif); (InterPro:IPR000504)	3488.73	P_P_P	3418.68	P_P_P	3335.34	P_P	CLV3pFILpWUSp
246171_at	AT5G32440		similar to unknown protein [Arabidopsis thaliana] (TAIR:AT1G80040.1); similar to Os06g0642900 [Oryza sativa (japonica cultivar-group)] (GB:NP_001058174.1); similar to Ubiquitin system component Cue; UBA-like [Medicago truncatula] (GB:ABE77893.1); contains InterPro domain UBA-like; (InterPro:IPR009060); contains InterPro domain Ubiquitin system component Cue; (InterPro:IPR003892)	734.69	P_P_P	688.76	P_P_P	701.58	P_P	CLV3pFILpWUSp
246176_at	AT5G28410		unknown protein	3.66	A_A_A	13.6	A_A_A	7.34	A_A
246177_at	AT5G28420		similar to unknown protein [Arabidopsis thaliana] (TAIR:AT3G44935.1); contains InterPro domain Pentatricopeptide repeat; (InterPro:IPR002885)	16.8	A_A_A	19.53	A_A_A	5.61	A_A
246179_at	AT5G28440		similar to unknown protein [Arabidopsis thaliana] (TAIR:AT5G28350.2); similar to WD40-like [Medicago truncatula] (GB:ABD28704.1); contains domain SUBFAMILY NOT NAMED (PTHR22746:SF4); contains domain FAMILY NOT NAMED (PTHR22746)	8.29	A_A_A	7.83	A_A_A	10.04	A_A
246180_at	AT5G20840		phosphoinositide phosphatase family protein; similar to ATSAC1 (SUPPRESSOR OF ACTIN 1), phosphoinositide 5-phosphatase [Arabidopsis thaliana] (TAIR:AT1G22620.1); similar to phosphoinositide phosphatase family protein [Arabidopsis thaliana] (TAIR:AT3G43220.1); similar to phosphoinositide phosphatase family protein [Arabidopsis thaliana] (TAIR:AT3G14205.1); similar to Os03g0182400 [Oryza sativa (ja…	679.3	P_P_P	748.55	P_P_P	1007.12	P_P	CLV3pFILpWUSp
246181_at	AT5G20860		pectinesterase family protein; similar to pectin methylesterase, putative [Arabidopsis thaliana] (TAIR:AT1G11580.1); similar to pectinesterase (EC 3.1.1.11) PECS-c2 - sweet orange (GB:T10494); contains InterPro domain Virulence factor, pectin lyase fold; (InterPro:IPR011050); contains InterPro domain Plant invertase/pectin methylesterase inhibitor; (InterPro:IPR007186); contains InterPro domain P…	37.83	A_A_A	24.89	A_A_A	17.22	A_A
246182_at	AT5G20870		glycosyl hydrolase family 17 protein; similar to glycosyl hydrolase family 17 protein [Arabidopsis thaliana] (TAIR:AT4G31140.1); similar to putative 1,3-beta-glucanase [Oryza sativa (japonica cultivar-group)] (GB:AAP12947.1); contains InterPro domain X8; (InterPro:IPR012946); contains InterPro domain Glycoside hydrolase, family 17; (InterPro:IPR000490)	68.18	P_A_P	60.34	P_M_M	49.55	P_M
246183_at	AT5G20940		glycosyl hydrolase family 3 protein; similar to glycosyl hydrolase family 3 protein [Arabidopsis thaliana] (TAIR:AT5G20950.2); similar to glycosyl hydrolase family 3 protein [Arabidopsis thaliana] (TAIR:AT3G62710.1); similar to glycosyl hydrolase family 3 protein [Arabidopsis thaliana] (TAIR:AT5G04885.1); similar to beta-D-glucan exohydrolase [Nicotiana tabacum] (GB:BAA33065.1); similar to beta-D…	86.37	A_A_A	159.1	A_A_A	56.04	A_A
246184_at	AT5G20950		glycosyl hydrolase family 3 protein; similar to glycosyl hydrolase family 3 protein [Arabidopsis thaliana] (TAIR:AT3G62710.1); similar to glycosyl hydrolase family 3 protein [Arabidopsis thaliana] (TAIR:AT5G20940.1); similar to glycosyl hydrolase family 3 protein [Arabidopsis thaliana] (TAIR:AT5G04885.1); similar to beta-D-glucan exohydrolase [Nicotiana tabacum] (GB:BAA33065.1); similar to beta-D…	5514.1	P_P_P	3973.17	P_P_P	6283.27	P_P	CLV3pFILpWUSp
246185_at	AT5G20980		encodes a plastidic methionine synthase, involved in methionine de novo synthesis in the chloroplast	181.71	P_P_P	201.92	P_P_P	212.04	P_P	CLV3pFILpWUSp
246187_at	AT5G21020		unknown protein	82.85	A_A_A	62.77	A_A_A	56.22	A_A
[truncated: 19,856 more rows]
